# Supplementary material for: A SIRT7-dependent acetylation switch regulates early B cell differentiation and lineage commitment through Pax5
Source: Nat Immunol. 2024 Oct 18;25(12):2308–19. doi: 10.1038/s41590-024-01995-7 (PMC11588656; doi:10.1038/s41590-024-01995-7)
Supplement: Supplementary file 3 — RNA-seq results from wild-type and Sirt7−/− B220+CD19+IgM–CD43+ pro-B cells and B220+CD19+IgM–CD43– pre-B cells sorted from mouse BM. [file 41590_2024_1995_MOESM3_ESM.xlsx]

## Sheet: pro-B_Sirt7KO-vs-Wt
	id	id.1	gene_name	biotype	chromosome	start	end	strand	description	transcript_count	baseMean	log2FoldChange	lfcSE	stat	pvalue	padj
22008	ENSMUSG00000025138	ENSMUSG00000025138|Sirt7	Sirt7	protein_coding	11	120509198	120516066	-1	sirtuin 7	11	1600.29	-2.83582	0.144259	-19.6579	4.94742e-86	7.68581e-82
31247	ENSMUSG00000025137	ENSMUSG00000025137|Pcyt2	Pcyt2	protein_coding	11	120500913	120508762	-1	phosphate cytidylyltransferase 2, ethanolamine	12	1733.71	-2.12093	0.143446	-14.7855	1.81591e-49	1.41051e-45
39477	ENSMUSG00000024457	ENSMUSG00000024457|Trim26	Trim26	protein_coding	17	37148026	37170290	1	tripartite motif-containing 26	10	3414.75	-1.59917	0.108853	-14.691	7.35783e-49	3.81013e-45
40267	ENSMUSG00000025158	ENSMUSG00000025158|Rfng	Rfng	protein_coding	11	120671572	120675033	-1	RFNG O-fucosylpeptide 3-beta-N-acetylglucosaminyltransferase	2	2435.38	-1.81248	0.123987	-14.6183	2.14641e-48	8.33611e-45
8445	ENSMUSG00000106857	ENSMUSG00000106857|NA	NA	NA	NA	NA	NA	NA	NA	NA	450.63	-6.90887	0.539015	-12.8176	1.30716e-37	4.06135e-34
10923	ENSMUSG00000053841	ENSMUSG00000053841|Txlna	Txlna	protein_coding	4	129519871	129534858	-1	taxilin alpha	7	5565.3	1.28564	0.105438	12.1933	3.37368e-34	8.73501e-31
38760	ENSMUSG00000018750	ENSMUSG00000018750|Zbtb4	Zbtb4	protein_coding	11	69656738	69674849	1	zinc finger and BTB domain containing 4	7	1255.63	-1.9265	0.170153	-11.3221	1.01959e-29	2.26275e-26
23092	ENSMUSG00000063659	ENSMUSG00000063659|Zbtb18	Zbtb18	protein_coding	1	177269917	177278330	1	zinc finger and BTB domain containing 18	12	8241.62	1.10163	0.101407	10.8634	1.72131e-27	3.34257e-24
35357	ENSMUSG00000022885	ENSMUSG00000022885|St6gal1	St6gal1	protein_coding	16	23043490	23179100	1	beta galactoside alpha 2,6 sialyltransferase 1	5	12390.9	1.3359	0.130206	10.2599	1.06844e-24	1.84425e-21
27825	ENSMUSG00000005233	ENSMUSG00000005233|Spc25	Spc25	protein_coding	2	69024239	69036538	-1	SPC25, NDC80 kinetochore complex component, homolog (S. cerevisiae)	9	2234.2	1.2881	0.126874	10.1526	3.22541e-24	5.01068e-21
9903	ENSMUSG00000023169	ENSMUSG00000023169|Slc38a1	Slc38a1	protein_coding	15	96469299	96540794	-1	solute carrier family 38, member 1	7	11243.9	-1.12275	0.113877	-9.85932	6.2474e-23	8.82304e-20
21166	ENSMUSG00000024121	ENSMUSG00000024121|Atp6v0c	Atp6v0c	protein_coding	17	24382840	24388676	-1	ATPase, H+ transporting, lysosomal V0 subunit C	6	5712.87	-1.77621	0.189466	-9.37482	6.92921e-21	8.97045e-18
7473	ENSMUSG00000039201	ENSMUSG00000039201|Tbc1d25	Tbc1d25	protein_coding	X	8020711	8042420	-1	TBC1 domain family, member 25	5	812.757	-1.83385	0.202458	-9.05794	1.32942e-19	1.58865e-16
16739	ENSMUSG00000098557	ENSMUSG00000098557|Kctd12	Kctd12	protein_coding	14	103214017	103220073	-1	potassium channel tetramerisation domain containing 12	2	9448.05	-1.20683	0.135395	-8.9134	4.9491e-19	5.49173e-16
11723	ENSMUSG00000089857	ENSMUSG00000089857|Zfp882	Zfp882	protein_coding	8	72662452	72670198	1	zinc finger protein 882	3	233.859	-2.80617	0.318641	-8.80669	1.28895e-18	1.33492e-15
44700	ENSMUSG00000026770	ENSMUSG00000026770|Il2ra	Il2ra	protein_coding	2	11647618	11698004	1	interleukin 2 receptor, alpha chain	3	2780.94	-1.12636	0.133183	-8.45726	2.73742e-17	2.65787e-14
24189	ENSMUSG00000061898	ENSMUSG00000061898|Rbak	Rbak	protein_coding	5	143157941	143166530	-1	RB-associated KRAB zinc finger	4	672.288	-1.8657	0.231947	-8.04367	8.71892e-16	7.96755e-13
1257	ENSMUSG00000019066	ENSMUSG00000019066|Rab3d	Rab3d	protein_coding	9	21818787	21829488	-1	RAB3D, member RAS oncogene family	5	708.382	-1.53535	0.193693	-7.92672	2.25013e-15	1.94199e-12
10964	ENSMUSG00000022791	ENSMUSG00000022791|Tnk2	Tnk2	protein_coding	16	32462692	32502311	1	tyrosine kinase, non-receptor, 2	24	6047.7	0.923976	0.116727	7.91572	2.45827e-15	2.00996e-12
29320	ENSMUSG00000091896	ENSMUSG00000091896|Ube2d2a	Ube2d2a	protein_coding	18	35904611	35942547	1	ubiquitin-conjugating enzyme E2D 2A	10	14836.1	-0.805063	0.102099	-7.88509	3.14319e-15	2.44148e-12
11383	ENSMUSG00000053436	ENSMUSG00000053436|Mapk14	Mapk14	protein_coding	17	28910303	28967380	1	mitogen-activated protein kinase 14	10	4978.61	-1.01693	0.131634	-7.72546	1.11448e-14	8.24446e-12
23099	ENSMUSG00000028037	ENSMUSG00000028037|Ifi44	Ifi44	protein_coding	3	151436559	151455597	-1	interferon-induced protein 44	4	616.227	1.47785	0.192764	7.66667	1.76523e-14	1.24649e-11
26067	ENSMUSG00000032556	ENSMUSG00000032556|Bfsp2	Bfsp2	protein_coding	9	103302123	103357619	-1	beaded filament structural protein 2, phakinin	2	3741.89	1.09557	0.146038	7.50193	6.28836e-14	4.24737e-11
31078	ENSMUSG00000098387	ENSMUSG00000098387|Pet117	Pet117	protein_coding	2	144210916	144215641	1	PET117 homolog	1	143.912	-8.17609	1.09588	-7.46078	8.6013e-14	5.56755e-11
767	ENSMUSG00000030557	ENSMUSG00000030557|Mef2a	Mef2a	protein_coding	7	66880911	67022606	-1	myocyte enhancer factor 2A	12	4150.17	0.809012	0.113595	7.12187	1.0647e-12	6.61604e-10
27108	ENSMUSG00000029581	ENSMUSG00000029581|Fscn1	Fscn1	protein_coding	5	142946098	142958940	1	fascin actin-bundling protein 1	7	126.361	3.49711	0.493864	7.08113	1.42981e-12	8.54313e-10
39552	ENSMUSG00000048351	ENSMUSG00000048351|Coa7	Coa7	protein_coding	4	108185337	108198741	1	cytochrome c oxidase assembly factor 7	5	293.907	2.22818	0.321301	6.93487	4.06592e-12	2.33941e-09
9084	ENSMUSG00000025326	ENSMUSG00000025326|Ube3a	Ube3a	protein_coding	7	58878498	58961284	1	ubiquitin protein ligase E3A	18	2126.2	-1.23705	0.182798	-6.7673	1.3121e-11	7.27981e-09
17134	ENSMUSG00000030126	ENSMUSG00000030126|Tmcc1	Tmcc1	protein_coding	6	115995572	116170447	-1	transmembrane and coiled coil domains 1	13	2487.91	-0.995636	0.148802	-6.69102	2.21625e-11	1.18722e-08
11676	ENSMUSG00000042129	ENSMUSG00000042129|Rassf4	Rassf4	protein_coding	6	116609969	116650913	-1	Ras association (RalGDS/AF-6) domain family member 4	7	2277.28	-0.800712	0.120867	-6.62472	3.4791e-11	1.80159e-08
18312	ENSMUSG00000054150	ENSMUSG00000054150|Syne3	Syne3	protein_coding	12	104896192	104976068	-1	spectrin repeat containing, nuclear envelope family member 3	3	2104.29	1.1144	0.172183	6.47219	9.65902e-11	4.68915e-08
30864	ENSMUSG00000011256	ENSMUSG00000011256|Adam19	Adam19	protein_coding	11	45946819	46038170	1	a disintegrin and metallopeptidase domain 19 (meltrin beta)	4	5522.37	-0.920843	0.142196	-6.47587	9.42646e-11	4.68915e-08
4174	ENSMUSG00000061111	ENSMUSG00000061111|Mcrip1	Mcrip1	protein_coding	11	120433714	120440553	-1	MAPK regulated corepressor interacting protein 1	2	6255.47	0.864977	0.134156	6.44755	1.13674e-10	5.3513e-08
42941	ENSMUSG00000001143	ENSMUSG00000001143|Lman2l	Lman2l	protein_coding	1	36458952	36484352	-1	lectin, mannose-binding 2-like	8	3083.13	0.845681	0.133793	6.32082	2.60172e-10	1.18876e-07
29069	ENSMUSG00000017417	ENSMUSG00000017417|Plxdc1	Plxdc1	protein_coding	11	97814064	97877270	-1	plexin domain containing 1	4	3386.21	0.774678	0.122791	6.30892	2.80982e-10	1.24716e-07
44477	ENSMUSG00000026797	ENSMUSG00000026797|Stxbp1	Stxbp1	protein_coding	2	32677614	32737257	-1	syntaxin binding protein 1	5	2380.04	0.981984	0.156279	6.28351	3.31007e-10	1.42839e-07
6076	ENSMUSG00000045973	ENSMUSG00000045973|Slc25a51	Slc25a51	protein_coding	4	45395923	45408766	-1	solute carrier family 25, member 51	6	3526.32	-1.61319	0.257446	-6.26614	3.70102e-10	1.55393e-07
7202	ENSMUSG00000037541	ENSMUSG00000037541|Shank2	Shank2	protein_coding	7	143555665	143978231	1	SH3 and multiple ankyrin repeat domains 2	7	196.901	-2.5037	0.407837	-6.13896	8.30618e-10	3.3957e-07
24382	ENSMUSG00000039676	ENSMUSG00000039676|Capsl	Capsl	protein_coding	15	9436114	9466124	1	calcyphosine-like	2	2454.76	0.718965	0.117705	6.10821	1.00756e-09	4.01344e-07
24498	ENSMUSG00000044694	ENSMUSG00000044694|2010007H06Rik	2010007H06Rik	lncRNA	9	51189813	51195510	1	RIKEN cDNA 2010007H06 gene	2	2150.24	-1.01457	0.172167	-5.89291	3.79448e-09	1.44333e-06
34494	ENSMUSG00000034751	ENSMUSG00000034751|Mast4	Mast4	protein_coding	13	102868994	103471005	-1	microtubule associated serine/threonine kinase family member 4	20	1582.66	-1.4865	0.25228	-5.89227	3.80924e-09	1.44333e-06
33241	ENSMUSG00000025413	ENSMUSG00000025413|Ttc4	Ttc4	protein_coding	4	106519453	106536141	-1	tetratricopeptide repeat domain 4	9	2160.11	-0.717332	0.122134	-5.87332	4.27159e-09	1.57998e-06
9534	ENSMUSG00000076258	ENSMUSG00000076258|NA	NA	NA	NA	NA	NA	NA	NA	NA	1215.93	-0.978944	0.167224	-5.8541	4.79607e-09	1.73272e-06
16914	ENSMUSG00000032690	ENSMUSG00000032690|Oas2	Oas2	protein_coding	5	120868398	120887918	-1	2'-5' oligoadenylate synthetase 2	4	270.207	2.01232	0.344356	5.84373	5.10436e-09	1.80219e-06
34850	ENSMUSG00000038421	ENSMUSG00000038421|Fcrla	Fcrla	protein_coding	1	170745145	170755152	-1	Fc receptor-like A	6	11963.1	-0.718331	0.125745	-5.71259	1.11272e-08	3.75784e-06
36071	ENSMUSG00000025130	ENSMUSG00000025130|P4hb	P4hb	protein_coding	11	120451124	120464079	-1	prolyl 4-hydroxylase, beta polypeptide	3	14164.2	1.03614	0.181282	5.71561	1.09311e-08	3.75784e-06
24753	ENSMUSG00000026470	ENSMUSG00000026470|Stx6	Stx6	protein_coding	1	155034461	155084002	1	syntaxin 6	10	1632.52	1.39107	0.246628	5.64034	1.6972e-08	5.60977e-06
31683	ENSMUSG00000052776	ENSMUSG00000052776|Oas1a	Oas1a	protein_coding	5	121034319	121045584	-1	2'-5' oligoadenylate synthetase 1A	1	386.308	1.42898	0.257487	5.54974	2.86088e-08	9.25913e-06
38660	ENSMUSG00000092534	ENSMUSG00000092534|Pagr1b	Pagr1b	protein_coding	7	126600652	126615656	-1	PAXIP1 associated glutamate rich protein 1B	1	44.6641	-8.9357	1.61204	-5.54309	2.97172e-08	9.42156e-06
13794	ENSMUSG00000017418	ENSMUSG00000017418|Arl5b	Arl5b	protein_coding	2	15054206	15087267	1	ADP-ribosylation factor-like 5B	8	1388.13	1.37887	0.252155	5.46837	4.54206e-08	1.38355e-05
42326	ENSMUSG00000106031	ENSMUSG00000106031|Gm8848	Gm8848	processed_pseudogene	6	70345442	70346784	-1	predicted gene 8848	1	130.644	-2.13017	0.38942	-5.47012	4.49723e-08	1.38355e-05
23957	ENSMUSG00000026193	ENSMUSG00000026193|Fn1	Fn1	protein_coding	1	71624679	71692359	-1	fibronectin 1	17	793.548	-1.25373	0.232375	-5.39529	6.84115e-08	2.04379e-05
2834	ENSMUSG00000023022	ENSMUSG00000023022|Lima1	Lima1	protein_coding	15	99676351	99773337	-1	LIM domain and actin binding 1	6	2870.11	-0.660256	0.122715	-5.38041	7.43151e-08	2.17827e-05
10099	ENSMUSG00000089739	ENSMUSG00000089739|Gm20431	Gm20431	protein_coding	2	167449770	167503416	-1	predicted gene 20431	1	734.744	25.5731	4.78481	5.34464	9.05947e-08	2.60628e-05
6377	ENSMUSG00000022757	ENSMUSG00000022757|Tfg	Tfg	protein_coding	16	56510695	56537813	-1	Trk-fused gene	6	7102.99	-0.613202	0.116127	-5.28044	1.28877e-07	3.64019e-05
33028	ENSMUSG00000036826	ENSMUSG00000036826|Igflr1	Igflr1	protein_coding	7	30264852	30267387	1	IGF-like family receptor 1	2	42.8532	8.85936	1.68367	5.26194	1.42545e-07	3.95434e-05
12441	ENSMUSG00000050312	ENSMUSG00000050312|Nsun3	Nsun3	protein_coding	16	62552807	62607181	-1	NOL1/NOP2/Sun domain family member 3	7	943.262	2.2941	0.436547	5.25511	1.47938e-07	4.03196e-05
28633	ENSMUSG00000039117	ENSMUSG00000039117|Taf4	Taf4	protein_coding	2	179553945	179618439	-1	TATA-box binding protein associated factor 4	4	3932.23	0.552009	0.106386	5.18875	2.1171e-07	5.67056e-05
32016	ENSMUSG00000025132	ENSMUSG00000025132|Arhgdia	Arhgdia	protein_coding	11	120468930	120472450	-1	Rho GDP dissociation inhibitor (GDI) alpha	2	84192.7	0.839909	0.162103	5.18132	2.2032e-07	5.80113e-05
39506	ENSMUSG00000092345	ENSMUSG00000092345|Gm20503	Gm20503	protein_coding	4	59003210	59041888	1	predicted gene 20503	1	45.6737	8.95124	1.73262	5.1663	2.3877e-07	6.08081e-05
39997	ENSMUSG00000064120	ENSMUSG00000064120|Mocs1	Mocs1	protein_coding	17	49735390	49762463	1	molybdenum cofactor synthesis 1	7	1007.53	1.12303	0.217317	5.16771	2.36975e-07	6.08081e-05
21754	ENSMUSG00000019312	ENSMUSG00000019312|Grb7	Grb7	protein_coding	11	98337220	98346199	1	growth factor receptor bound protein 7	6	3508.24	0.703245	0.137484	5.11512	3.13544e-07	7.8563e-05
16310	ENSMUSG00000101609	ENSMUSG00000101609|Kcnq1ot1	Kcnq1ot1	lncRNA	7	142757195	142850286	-1	KCNQ1 overlapping transcript 1	1	2515.44	-0.624207	0.122393	-5.10003	3.396e-07	8.37409e-05
27693	ENSMUSG00000031786	ENSMUSG00000031786|Drc7	Drc7	protein_coding	8	95781731	95804769	1	dynein regulatory complex subunit 7	3	5114.79	0.562999	0.111577	5.04584	4.51539e-07	0.000109604
18766	ENSMUSG00000028618	ENSMUSG00000028618|Tmem59	Tmem59	protein_coding	4	107035596	107058193	1	transmembrane protein 59	6	3350.24	-0.845358	0.168529	-5.01611	5.27292e-07	0.000126023
30915	ENSMUSG00000047793	ENSMUSG00000047793|Sned1	Sned1	protein_coding	1	93163563	93228787	1	sushi, nidogen and EGF-like domains 1	6	399.693	-1.97941	0.396094	-4.99733	5.81292e-07	0.000136824
28802	ENSMUSG00000096670	ENSMUSG00000096670|Ighv2-6	Ighv2-6	IG_V_gene	12	113680290	113680723	-1	immunoglobulin heavy variable 2-6	1	954.501	1.04302	0.209581	4.9767	6.46766e-07	0.000149963
13547	ENSMUSG00000103888	ENSMUSG00000103888|NA	NA	NA	NA	NA	NA	NA	NA	NA	120.277	-23.752	4.7852	-4.96363	6.9187e-07	0.000158062
392	ENSMUSG00000092730	ENSMUSG00000092730|Snora24	Snora24	snoRNA	3	123301586	123301715	-1	small nucleolar RNA, H/ACA box 24	1	38.7062	6.25095	1.27541	4.90115	9.52781e-07	0.000214514
11606	ENSMUSG00000055452	ENSMUSG00000055452|Gm7353	Gm7353	processed_pseudogene	7	3159020	3161963	-1	predicted pseudogene 7353	1	91.3398	-23.3773	4.78534	-4.88519	1.03331e-06	0.000227898
23914	ENSMUSG00000021540	ENSMUSG00000021540|Smad5	Smad5	protein_coding	13	56850823	56890190	1	SMAD family member 5	6	4738.26	-0.542407	0.111067	-4.88362	1.04157e-06	0.000227898
31413	ENSMUSG00000004530	ENSMUSG00000004530|Coro1c	Coro1c	protein_coding	5	113980497	114046819	-1	coronin, actin binding protein 1C	11	4667.22	-0.495797	0.102025	-4.85957	1.17643e-06	0.000253831
16962	ENSMUSG00000034926	ENSMUSG00000034926|Dhcr24	Dhcr24	protein_coding	4	106418235	106446310	1	24-dehydrocholesterol reductase	1	2285.6	0.579696	0.120433	4.81344	1.48353e-06	0.000315708
41600	ENSMUSG00000022528	ENSMUSG00000022528|Hes1	Hes1	protein_coding	16	29883202	29886614	1	hes family bHLH transcription factor 1	4	2295.28	0.633864	0.132182	4.79539	1.62362e-06	0.00034085
28946	ENSMUSG00000033159	ENSMUSG00000033159|Cnppd1	Cnppd1	protein_coding	1	75111198	75119355	-1	cyclin Pas1/PHO80 domain containing 1	8	4902.51	-0.543878	0.114587	-4.74643	2.07035e-06	0.000428839
3456	ENSMUSG00000021703	ENSMUSG00000021703|Serinc5	Serinc5	protein_coding	13	92747599	92848455	1	serine incorporator 5	3	12917.9	-0.506769	0.107105	-4.73152	2.22846e-06	0.000455516
6645	ENSMUSG00000017493	ENSMUSG00000017493|Igfbp4	Igfbp4	protein_coding	11	98932070	98945218	1	insulin-like growth factor binding protein 4	6	11873.3	0.534616	0.113944	4.69193	2.70637e-06	0.000539018
7024	ENSMUSG00000022677	ENSMUSG00000022677|Cep20	Cep20	protein_coding	16	14117108	14135269	-1	centrosomal protein 20	5	1027.4	-0.836085	0.178123	-4.69388	2.68077e-06	0.000539018
34222	ENSMUSG00000105868	ENSMUSG00000105868|Gm43766	Gm43766	TEC	14	52496268	52501684	1	predicted gene 43766	1	99.5638	-3.73741	0.799738	-4.67329	2.96418e-06	0.000582892
25459	ENSMUSG00000085237	ENSMUSG00000085237|Gm15406	Gm15406	lncRNA	5	148885707	148933376	-1	predicted gene 15406	2	453.611	-1.07802	0.232162	-4.64338	3.42747e-06	0.000659489
39000	ENSMUSG00000033355	ENSMUSG00000033355|Rtp4	Rtp4	protein_coding	16	23339041	23432972	1	receptor transporter protein 4	5	489.312	1.04463	0.225005	4.64272	3.4386e-06	0.000659489
43567	ENSMUSG00000002900	ENSMUSG00000002900|Lamb1	Lamb1	protein_coding	12	31315233	31379643	1	laminin B1	8	81.3856	-2.34428	0.505825	-4.63457	3.57685e-06	0.000677639
11592	ENSMUSG00000064215	ENSMUSG00000064215|Ifi27	Ifi27	protein_coding	12	103400470	103406498	1	interferon, alpha-inducible protein 27	9	2029.34	0.737915	0.159486	4.62683	3.71303e-06	0.000694964
34425	ENSMUSG00000055723	ENSMUSG00000055723|Rras2	Rras2	protein_coding	7	113646017	113717016	-1	related RAS viral (r-ras) oncogene 2	2	1483.87	0.632451	0.136956	4.6179	3.87641e-06	0.000716904
25644	ENSMUSG00000060470	ENSMUSG00000060470|Adgrg3	Adgrg3	protein_coding	8	95744320	95771878	1	adhesion G protein-coupled receptor G3	6	3057.05	0.612262	0.13388	4.57322	4.80279e-06	0.000877781
36821	ENSMUSG00000022440	ENSMUSG00000022440|C1qtnf6	C1qtnf6	protein_coding	15	78407546	78415616	-1	C1q and tumor necrosis factor related protein 6	5	334.664	1.11261	0.244065	4.55868	5.14755e-06	0.000929851
23893	ENSMUSG00000008193	ENSMUSG00000008193|Spib	Spib	protein_coding	7	44175417	44181495	-1	Spi-B transcription factor (Spi-1/PU.1 related)	3	48689.8	-0.391393	0.0859423	-4.55414	5.26009e-06	0.000939258
27838	ENSMUSG00000003031	ENSMUSG00000003031|Cdkn1b	Cdkn1b	protein_coding	6	134897364	134902476	1	cyclin-dependent kinase inhibitor 1B	3	10043.9	0.492284	0.108624	4.532	5.84269e-06	0.00103143
33645	ENSMUSG00000076549	ENSMUSG00000076549|Igkv4-68	Igkv4-68	IG_V_gene	6	69281818	69282389	-1	immunoglobulin kappa variable 4-68	1	1859.7	0.76986	0.170232	4.5224	6.11418e-06	0.00106723
45657	ENSMUSG00000053411	ENSMUSG00000053411|Cbx7	Cbx7	protein_coding	15	79800008	79855320	-1	chromobox 7	9	1537.44	-0.954967	0.212549	-4.49293	7.02512e-06	0.00121261
35882	ENSMUSG00000038132	ENSMUSG00000038132|Rbm24	Rbm24	protein_coding	13	46571910	46584571	1	RNA binding motif protein 24	5	860.667	-1.11628	0.249302	-4.47762	7.54792e-06	0.00128854
22226	ENSMUSG00000022801	ENSMUSG00000022801|Lrch3	Lrch3	protein_coding	16	32734470	32836017	1	leucine-rich repeats and calponin homology (CH) domain containing 3	11	2185.65	-1.22264	0.275206	-4.44265	8.88591e-06	0.00148433
44070	ENSMUSG00000028758	ENSMUSG00000028758|Kif17	Kif17	protein_coding	4	137977746	138029278	1	kinesin family member 17	4	1060.76	1.02487	0.230657	4.44326	8.86078e-06	0.00148433
13715	ENSMUSG00000037190	ENSMUSG00000037190|Cyb561d2	Cyb561d2	protein_coding	9	107416206	107419392	-1	cytochrome b-561 domain containing 2	5	278.665	1.23688	0.280076	4.41622	1.00441e-05	0.00165994
12076	ENSMUSG00000028437	ENSMUSG00000028437|Ubap1	Ubap1	protein_coding	4	41348996	41390525	1	ubiquitin-associated protein 1	5	2638.33	-0.535893	0.121416	-4.4137	1.01617e-05	0.00166171
18115	ENSMUSG00000022292	ENSMUSG00000022292|Rrm2b	Rrm2b	protein_coding	15	37924196	37961562	-1	ribonucleotide reductase M2 B (TP53 inducible)	9	4437.18	-0.452291	0.102958	-4.39298	1.11806e-05	0.00180928
13757	ENSMUSG00000101660	ENSMUSG00000101660|Gm18666	Gm18666	unprocessed_pseudogene	1	93833966	93844490	1	predicted gene, 18666	1	20.8205	7.81794	1.78256	4.38579	1.15565e-05	0.00183978
42275	ENSMUSG00000018168	ENSMUSG00000018168|Ikzf3	Ikzf3	protein_coding	11	98355728	98436857	-1	IKAROS family zinc finger 3	4	13587.7	-0.547429	0.124845	-4.38486	1.1606e-05	0.00183978
41433	ENSMUSG00000032803	ENSMUSG00000032803|Cdv3	Cdv3	protein_coding	9	103230293	103243039	-1	carnitine deficiency-associated gene expressed in ventricle 3	7	11412.1	0.566281	0.129505	4.37265	1.22746e-05	0.00192612
18439	ENSMUSG00000049775	ENSMUSG00000049775|Tmsb4x	Tmsb4x	protein_coding	X	165990089	165992311	-1	thymosin, beta 4, X chromosome	3	14419.2	-0.611713	0.139993	-4.36961	1.24471e-05	0.00193365
24462	ENSMUSG00000073125	ENSMUSG00000073125|Xlr3b	Xlr3b	protein_coding	X	72235813	72246536	1	X-linked lymphocyte-regulated 3B	3	200.699	1.71221	0.395189	4.33263	1.47341e-05	0.00226628
35121	ENSMUSG00000004952	ENSMUSG00000004952|Rasa4	Rasa4	protein_coding	5	136112770	136140714	1	RAS p21 protein activator 4	13	4756.4	0.52087	0.120315	4.3292	1.49651e-05	0.00227925
37573	ENSMUSG00000034163	ENSMUSG00000034163|Zfc3h1	Zfc3h1	protein_coding	10	115220864	115268677	1	zinc finger, C3H1-type containing	4	5696.11	-0.514678	0.119351	-4.31231	1.61559e-05	0.00243672
13607	ENSMUSG00000076441	ENSMUSG00000076441|Ass1	Ass1	protein_coding	2	31360219	31410684	1	argininosuccinate synthetase 1	4	2901.74	0.485147	0.112633	4.30733	1.65234e-05	0.00245418
34343	ENSMUSG00000070354	ENSMUSG00000070354|Evi2	Evi2	protein_coding	11	79404211	79421415	-1	ecotropic viral integration site 2	2	1059.42	-1.81448	0.421339	-4.30648	1.65876e-05	0.00245418
12551	ENSMUSG00000020474	ENSMUSG00000020474|Polm	Polm	protein_coding	11	5777860	5788016	-1	polymerase (DNA directed), mu	6	7330.47	-0.762673	0.180248	-4.23125	2.32399e-05	0.00340439
35948	ENSMUSG00000021871	ENSMUSG00000021871|Gm49342	Gm49342	protein_coding	14	51181974	51200593	1	predicted gene, 49342	1	6778.11	0.536704	0.126903	4.22924	2.34483e-05	0.00340439
34697	ENSMUSG00000069041	ENSMUSG00000069041|Slc25a31	Slc25a31	protein_coding	3	40663285	40680527	1	solute carrier family 25 (mitochondrial carrier; adenine nucleotide translocator), member 31	1	19.0764	-7.70835	1.83091	-4.21012	2.55238e-05	0.00367141
18617	ENSMUSG00000044876	ENSMUSG00000044876|Zfp444	Zfp444	protein_coding	7	6175225	6196810	1	zinc finger protein 444	12	2178.23	0.578956	0.137664	4.20559	2.60406e-05	0.00371138
24074	ENSMUSG00000015501	ENSMUSG00000015501|Hivep2	Hivep2	protein_coding	10	13841819	14027118	1	human immunodeficiency virus type I enhancer binding protein 2	6	5055.16	-0.430301	0.102775	-4.18683	2.82879e-05	0.00399502
43266	ENSMUSG00000046774	ENSMUSG00000046774|8030474K03Rik	8030474K03Rik	protein_coding	X	100838262	100842248	1	RIKEN cDNA 8030474K03 gene	3	25.3897	-8.12077	1.94557	-4.17397	2.99331e-05	0.00418929
39041	ENSMUSG00000034171	ENSMUSG00000034171|Faah	Faah	protein_coding	4	115824342	115875123	-1	fatty acid amide hydrolase	8	248.819	1.17863	0.283373	4.1593	3.19222e-05	0.00442778
25056	ENSMUSG00000020086	ENSMUSG00000020086|Macroh2a2	Macroh2a2	protein_coding	10	61574444	61619926	-1	macroH2A.2 histone	1	208.906	1.33028	0.320299	4.15324	3.27802e-05	0.00450656
35624	ENSMUSG00000040483	ENSMUSG00000040483|Xaf1	Xaf1	protein_coding	11	72192455	72204559	1	XIAP associated factor 1	5	4802.05	0.485496	0.117694	4.12508	3.70611e-05	0.00505039
22957	ENSMUSG00000020183	ENSMUSG00000020183|Cpm	Cpm	protein_coding	10	117465405	117523257	1	carboxypeptidase M	4	5758.17	-0.490534	0.120139	-4.08305	4.44478e-05	0.00600431
6475	ENSMUSG00000092243	ENSMUSG00000092243|Gm7030	Gm7030	protein_coding	17	36420611	36440317	-1	predicted gene 7030	3	45.9246	-3.61272	0.890166	-4.05848	4.93927e-05	0.0064657
8640	ENSMUSG00000057315	ENSMUSG00000057315|Arhgap24	Arhgap24	protein_coding	5	102629257	103045803	1	Rho GTPase activating protein 24	8	747.802	-0.772067	0.190141	-4.0605	4.89672e-05	0.0064657
19670	ENSMUSG00000011960	ENSMUSG00000011960|Ccnt1	Ccnt1	protein_coding	15	98436570	98468804	-1	cyclin T1	9	5808.61	-0.395213	0.0973407	-4.0601	4.9052e-05	0.0064657
29102	ENSMUSG00000022895	ENSMUSG00000022895|Ets2	Ets2	protein_coding	16	95502942	95522095	1	E26 avian leukemia oncogene 2, 3' domain	6	1404.94	-0.630072	0.155273	-4.05784	4.9528e-05	0.0064657
43643	ENSMUSG00000045672	ENSMUSG00000045672|Col27a1	Col27a1	protein_coding	4	63132241	63253228	1	collagen, type XXVII, alpha 1	7	4145.48	0.579292	0.143107	4.04795	5.16675e-05	0.00668878
8483	ENSMUSG00000090100	ENSMUSG00000090100|Ttbk2	Ttbk2	protein_coding	2	120563297	120681085	-1	tau tubulin kinase 2	6	1599.3	0.813132	0.201734	4.03072	5.56059e-05	0.00700375
13712	ENSMUSG00000079017	ENSMUSG00000079017|Ifi27l2a	Ifi27l2a	protein_coding	12	103408426	103409939	-1	interferon, alpha-inducible protein 27 like 2A	1	519.511	1.22891	0.304739	4.03266	5.51502e-05	0.00700375
37378	ENSMUSG00000076536	ENSMUSG00000076536|Igkv4-86	Igkv4-86	IG_V_gene	6	68887395	68887957	-1	immunoglobulin kappa variable 4-86	2	289.572	1.97524	0.490199	4.02947	5.59038e-05	0.00700375
41558	ENSMUSG00000003814	ENSMUSG00000003814|Calr	Calr	protein_coding	8	85568479	85573563	-1	calreticulin	4	38508.7	0.425181	0.105482	4.03083	5.55797e-05	0.00700375
17095	ENSMUSG00000074629	ENSMUSG00000074629|4930518I15Rik	4930518I15Rik	TEC	2	156698536	156700132	-1	RIKEN cDNA 4930518I15 gene	2	122.028	-1.58604	0.394614	-4.01923	5.83898e-05	0.00725668
6974	ENSMUSG00000035293	ENSMUSG00000035293|G2e3	G2e3	protein_coding	12	51394844	51423769	1	G2/M-phase specific E3 ubiquitin ligase	5	3134.79	-0.585247	0.146046	-4.00727	6.14249e-05	0.00751367
29169	ENSMUSG00000097206	ENSMUSG00000097206|NA	NA	NA	NA	NA	NA	NA	NA	NA	61.9378	-3.04571	0.759808	-4.00853	6.10973e-05	0.00751367
33389	ENSMUSG00000033066	ENSMUSG00000033066|Gas7	Gas7	protein_coding	11	67345917	67579816	1	growth arrest specific 7	11	17189	-0.454143	0.114002	-3.98365	6.78638e-05	0.00817258
43373	ENSMUSG00000075408	ENSMUSG00000075408|Smim41	Smim41	protein_coding	15	101191093	101195307	1	small integral membrane protein 41	2	706.707	-0.823955	0.20679	-3.98451	6.762e-05	0.00817258
25412	ENSMUSG00000014778	ENSMUSG00000014778|Fhod1	Fhod1	protein_coding	8	106055795	106074585	-1	formin homology 2 domain containing 1	4	3422.98	0.519976	0.131169	3.96417	7.36519e-05	0.0088014
45257	ENSMUSG00000043168	ENSMUSG00000043168|4930426D05Rik	4930426D05Rik	lncRNA	18	21784505	21789162	1	RIKEN cDNA 4930426D05 gene	4	1615.63	-1.04419	0.265382	-3.93468	8.33093e-05	0.00987947
24984	ENSMUSG00000022529	ENSMUSG00000022529|Zfp263	Zfp263	protein_coding	16	3561957	3568654	1	zinc finger protein 263	7	1750.41	0.525663	0.133868	3.92672	8.6113e-05	0.0101346
14010	ENSMUSG00000039218	ENSMUSG00000039218|Srrm2	Srrm2	protein_coding	17	24009506	24043715	1	serine/arginine repetitive matrix 2	12	51651.6	-0.447463	0.114131	-3.9206	8.83296e-05	0.0102403
43381	ENSMUSG00000053877	ENSMUSG00000053877|Srcap	Srcap	protein_coding	7	127111155	127160391	1	Snf2-related CREBBP activator protein	14	20813	-0.419948	0.10708	-3.92183	8.78804e-05	0.0102403
45385	ENSMUSG00000034377	ENSMUSG00000034377|Tulp4	Tulp4	protein_coding	17	6156712	6301403	1	tubby like protein 4	12	2748.35	-0.482357	0.123205	-3.91507	9.03773e-05	0.0104001
40079	ENSMUSG00000029084	ENSMUSG00000029084|Cd38	Cd38	protein_coding	5	44025895	44069717	1	CD38 antigen	2	1961.87	-0.568809	0.145853	-3.89987	9.62427e-05	0.0109936
7228	ENSMUSG00000026064	ENSMUSG00000026064|Ptp4a1	Ptp4a1	protein_coding	1	30979383	30988390	-1	protein tyrosine phosphatase 4a1	3	1217.87	0.760253	0.195482	3.88912	0.00010061	0.0111641
9902	ENSMUSG00000027009	ENSMUSG00000027009|Itga4	Itga4	protein_coding	2	79085770	79163467	1	integrin alpha 4	5	30583.1	-0.328654	0.0843965	-3.89417	9.85361e-05	0.0111641
39879	ENSMUSG00000022890	ENSMUSG00000022890|Atp5j	Atp5j	protein_coding	16	84624754	84632513	-1	ATP synthase, H+ transporting, mitochondrial F0 complex, subunit F	12	3024.05	0.4319	0.111041	3.88954	0.000100434	0.0111641
40912	ENSMUSG00000031565	ENSMUSG00000031565|Fgfr1	Fgfr1	protein_coding	8	26003670	26065734	1	fibroblast growth factor receptor 1	19	402.718	1.0256	0.263606	3.89064	9.99802e-05	0.0111641
25472	ENSMUSG00000032890	ENSMUSG00000032890|Rims3	Rims3	protein_coding	4	120712013	120753776	1	regulating synaptic membrane exocytosis 3	4	260.445	-1.33051	0.344768	-3.85915	0.000113784	0.012514
26045	ENSMUSG00000095633	ENSMUSG00000095633|Igkv4-58	Igkv4-58	IG_V_gene	6	69477238	69477770	-1	immunoglobulin kappa variable 4-58	2	572.893	1.71665	0.444974	3.85786	0.000114386	0.012514
39138	ENSMUSG00000040387	ENSMUSG00000040387|Klhl32	Klhl32	protein_coding	4	24612554	24851124	-1	kelch-like 32	7	403.874	-0.851174	0.221109	-3.84957	0.000118326	0.0127652
39905	ENSMUSG00000000402	ENSMUSG00000000402|Egfl6	Egfl6	protein_coding	X	165306003	165368716	-1	EGF-like-domain, multiple 6	1	1128.93	-0.747503	0.194135	-3.85043	0.00011791	0.0127652
16992	ENSMUSG00000060063	ENSMUSG00000060063|Alox5ap	Alox5ap	protein_coding	5	149201577	149224963	1	arachidonate 5-lipoxygenase activating protein	4	1136.34	0.740511	0.192637	3.84407	0.000121011	0.0129649
9159	ENSMUSG00000067928	ENSMUSG00000067928|Zfp760	Zfp760	protein_coding	17	21926723	21944617	1	zinc finger protein 760	1	867.08	-0.704764	0.183433	-3.84208	0.000121995	0.0129807
30538	ENSMUSG00000029082	ENSMUSG00000029082|Bst1	Bst1	protein_coding	5	43976227	44001328	1	bone marrow stromal cell antigen 1	4	4030.09	0.47962	0.1251	3.8339	0.000126126	0.013329
37247	ENSMUSG00000032946	ENSMUSG00000032946|Rasgrp2	Rasgrp2	protein_coding	19	6449370	6465246	1	RAS, guanyl releasing protein 2	24	21900.5	0.451213	0.117903	3.82697	0.000129728	0.013617
5441	ENSMUSG00000022504	ENSMUSG00000022504|Ciita	Ciita	protein_coding	16	10297923	10346282	1	class II transactivator	8	2518.37	-0.474408	0.124164	-3.82083	0.000133005	0.0138674
34013	ENSMUSG00000051351	ENSMUSG00000051351|Zfp46	Zfp46	protein_coding	4	136011994	136021253	1	zinc finger protein 46	5	613.988	-1.66235	0.435903	-3.81358	0.000136969	0.0141854
30031	ENSMUSG00000026878	ENSMUSG00000026878|Rab14	Rab14	protein_coding	2	35070217	35091132	-1	RAB14, member RAS oncogene family	13	8980.54	0.43157	0.1134	3.80574	0.000141383	0.0145456
4415	ENSMUSG00000103436	ENSMUSG00000103436|Gm36995	Gm36995	lncRNA	X	7424841	7471620	-1	predicted gene, 36995	1	279.127	1.2103	0.318244	3.80307	0.000142916	0.0146065
20096	ENSMUSG00000043019	ENSMUSG00000043019|Edem3	Edem3	protein_coding	1	151631122	151697802	1	ER degradation enhancer, mannosidase alpha-like 3	4	3856.88	-0.454389	0.119686	-3.7965	0.000146754	0.0149008
22011	ENSMUSG00000008475	ENSMUSG00000008475|Arpc5	Arpc5	protein_coding	1	152642293	152651348	1	actin related protein 2/3 complex, subunit 5	3	4670.13	0.471075	0.124431	3.78582	0.000153202	0.0154362
26626	ENSMUSG00000039304	ENSMUSG00000039304|Tnfsf10	Tnfsf10	protein_coding	3	27371177	27396576	1	tumor necrosis factor (ligand) superfamily, member 10	2	2127.31	0.495646	0.130967	3.78451	0.000154014	0.0154362
11831	ENSMUSG00000059280	ENSMUSG00000059280|Vpreb2	Vpreb2	protein_coding	16	17798292	17799137	1	pre-B lymphocyte gene 2	1	3516.39	0.461451	0.122396	3.77015	0.000163153	0.0162473
11092	ENSMUSG00000070733	ENSMUSG00000070733|Fryl	Fryl	protein_coding	5	73177330	73413962	-1	FRY like transcription coactivator	20	12894.7	-0.379061	0.100721	-3.76347	0.000167569	0.0163878
14789	ENSMUSG00000004105	ENSMUSG00000004105|Angptl2	Angptl2	protein_coding	2	33106081	33137729	1	angiopoietin-like 2	4	242.903	1.04589	0.277984	3.76242	0.000168275	0.0163878
17727	ENSMUSG00000090394	ENSMUSG00000090394|4930523C07Rik	4930523C07Rik	protein_coding	1	159871952	159907778	1	RIKEN cDNA 4930523C07 gene	6	7823.84	-0.548185	0.145618	-3.76453	0.000166863	0.0163878
22332	ENSMUSG00000074527	ENSMUSG00000074527|Gm14296	Gm14296	protein_coding	2	176584302	176619602	-1	predicted gene 14296	5	168.34	1.37318	0.365044	3.76167	0.000168783	0.0163878
34531	ENSMUSG00000087259	ENSMUSG00000087259|2610035D17Rik	2610035D17Rik	lncRNA	11	112934721	113092664	-1	RIKEN cDNA 2610035D17 gene	4	83.1487	2.45874	0.654322	3.7577	0.000171485	0.0165467
38038	ENSMUSG00000021356	ENSMUSG00000021356|Irf4	Irf4	protein_coding	13	30933209	30950959	1	interferon regulatory factor 4	3	21742.1	-0.337452	0.089892	-3.75397	0.000174053	0.0165885
42596	ENSMUSG00000028572	ENSMUSG00000028572|Hook1	Hook1	protein_coding	4	95855477	95913650	1	hook microtubule tethering protein 1	11	864.229	0.606437	0.161498	3.75507	0.00017329	0.0165885
14764	ENSMUSG00000074364	ENSMUSG00000074364|Ehd2	Ehd2	protein_coding	7	15680883	15701492	-1	EH-domain containing 2	2	8401.5	-0.38605	0.102944	-3.75011	0.000176754	0.0167432
1696	ENSMUSG00000032193	ENSMUSG00000032193|Ldlr	Ldlr	protein_coding	9	21634779	21661215	1	low density lipoprotein receptor	7	1709.23	0.561466	0.149838	3.74716	0.000178847	0.0168387
9322	ENSMUSG00000026447	ENSMUSG00000026447|Pik3c2b	Pik3c2b	protein_coding	1	132973405	133036425	1	phosphatidylinositol-4-phosphate 3-kinase catalytic subunit type 2 beta	5	2469.29	-0.48171	0.128711	-3.74256	0.000182158	0.0170471
24908	ENSMUSG00000005447	ENSMUSG00000005447|Pafah1b3	Pafah1b3	protein_coding	7	24994474	24997411	-1	platelet-activating factor acetylhydrolase, isoform 1b, subunit 3	7	8511.07	-0.451709	0.120933	-3.7352	0.000187568	0.0174483
451	ENSMUSG00000010021	ENSMUSG00000010021|Kif19a	Kif19a	protein_coding	11	114656214	114681565	1	kinesin family member 19A	7	1253.94	0.552085	0.148066	3.72863	0.000192523	0.0178026
32325	ENSMUSG00000105727	ENSMUSG00000105727|Gm8828	Gm8828	processed_pseudogene	6	70186536	70190751	-1	predicted gene 8828	1	39.0874	-2.78244	0.746799	-3.72582	0.000194682	0.0178958
34491	ENSMUSG00000040928	ENSMUSG00000040928|S100pbp	S100pbp	protein_coding	4	129041798	129083520	-1	S100P binding protein	14	3994.29	-0.460582	0.123723	-3.72269	0.000197108	0.0179068
42928	ENSMUSG00000089838	ENSMUSG00000089838|Gm2962	Gm2962	processed_pseudogene	1	170752878	170753213	-1	predicted pseudogene 2962	1	343.579	-0.971794	0.261004	-3.72329	0.00019664	0.0179068
42129	ENSMUSG00000031170	ENSMUSG00000031170|Slc38a5	Slc38a5	protein_coding	X	8137372	8146418	1	solute carrier family 38, member 5	4	82.0554	-1.74621	0.46996	-3.71566	0.000202672	0.0183053
23280	ENSMUSG00000038671	ENSMUSG00000038671|Arfrp1	Arfrp1	protein_coding	2	180999483	181007197	-1	ADP-ribosylation factor related protein 1	12	1672.94	0.620722	0.167295	3.71034	0.000206982	0.0185865
19899	ENSMUSG00000027071	ENSMUSG00000027071|P2rx3	P2rx3	protein_coding	2	84828927	84867806	-1	purinergic receptor P2X, ligand-gated ion channel, 3	5	960.767	-0.820535	0.22162	-3.70244	0.000213538	0.0190558
26231	ENSMUSG00000076518	ENSMUSG00000076518|Igkv2-112	Igkv2-112	IG_V_gene	6	68196965	68197690	1	immunoglobulin kappa variable 2-112	2	217.038	1.48472	0.401313	3.69966	0.000215888	0.0190558
31908	ENSMUSG00000022475	ENSMUSG00000022475|Hdac7	Hdac7	protein_coding	15	97690545	97742383	-1	histone deacetylase 7	13	23086.4	0.345233	0.0932785	3.7011	0.00021467	0.0190558
3689	ENSMUSG00000028528	ENSMUSG00000028528|Dnajc6	Dnajc6	protein_coding	4	101353828	101499996	1	DnaJ heat shock protein family (Hsp40) member C6	8	648.871	-0.861281	0.232989	-3.69666	0.000218454	0.0191734
27404	ENSMUSG00000040274	ENSMUSG00000040274|Cdk6	Cdk6	protein_coding	5	3391485	3581008	1	cyclin-dependent kinase 6	6	27923.3	-0.321635	0.0871641	-3.69	0.000224258	0.0195722
1580	ENSMUSG00000032661	ENSMUSG00000032661|Oas3	Oas3	protein_coding	5	120891163	120915726	-1	2'-5' oligoadenylate synthetase 3	4	301.414	1.10068	0.298604	3.68609	0.000227726	0.0197638
11224	ENSMUSG00000074743	ENSMUSG00000074743|Thbd	Thbd	protein_coding	2	148246386	148250108	-1	thrombomodulin	1	4971.63	-0.405663	0.110201	-3.68112	0.000232208	0.0200408
19680	ENSMUSG00000019823	ENSMUSG00000019823|Mical1	Mical1	protein_coding	10	41352310	41363028	1	microtubule associated monooxygenase, calponin and LIM domain containing 1	12	5286.45	-0.379683	0.103698	-3.66142	0.00025082	0.0215276
42781	ENSMUSG00000022914	ENSMUSG00000022914|Brwd1	Brwd1	protein_coding	16	95793292	95883726	-1	bromodomain and WD repeat domain containing 1	16	1385.81	-0.538674	0.147694	-3.64723	0.000265085	0.0226269
31353	ENSMUSG00000043411	ENSMUSG00000043411|Usp48	Usp48	protein_coding	4	137321066	137385848	1	ubiquitin specific peptidase 48	17	5533.19	0.42646	0.117182	3.6393	0.000273379	0.0232073
17730	ENSMUSG00000037754	ENSMUSG00000037754|Ppp1r16b	Ppp1r16b	protein_coding	2	158507318	158608254	1	protein phosphatase 1, regulatory subunit 16B	5	10041.2	-0.443036	0.121833	-3.63641	0.00027646	0.0233413
34691	ENSMUSG00000016262	ENSMUSG00000016262|Sertad4	Sertad4	protein_coding	1	192526796	192538064	-1	SERTA domain containing 4	4	614.868	0.742338	0.204538	3.62934	0.000284149	0.0238608
29743	ENSMUSG00000019952	ENSMUSG00000019952|Poc1b	Poc1b	protein_coding	10	98942898	99033936	1	POC1 centriolar protein B	8	3623.53	-0.426028	0.117795	-3.61668	0.000298402	0.024923
462	ENSMUSG00000093071	ENSMUSG00000093071|NA	NA	NA	NA	NA	NA	NA	NA	NA	57.1098	-6.83503	1.89408	-3.60862	0.000307824	0.0254392
1922	ENSMUSG00000071226	ENSMUSG00000071226|Cecr2	Cecr2	protein_coding	6	120643330	120748151	1	CECR2, histone acetyl-lysine reader	8	42170	-0.408099	0.113091	-3.6086	0.000307858	0.0254392
25612	ENSMUSG00000030761	ENSMUSG00000030761|Myo7a	Myo7a	protein_coding	7	97700267	97768731	-1	myosin VIIA	15	3929.77	0.525653	0.145969	3.60112	0.000316844	0.0260433
45083	ENSMUSG00000029204	ENSMUSG00000029204|Rhoh	Rhoh	protein_coding	5	66018556	66054043	1	ras homolog family member H	4	4182.57	-0.531092	0.147885	-3.59124	0.000329114	0.0269094
26672	ENSMUSG00000041779	ENSMUSG00000041779|Tram2	Tram2	protein_coding	1	21066523	21149453	-1	translocating chain-associating membrane protein 2	2	2336.15	-0.469414	0.131085	-3.58098	0.000342307	0.0278416
30968	ENSMUSG00000033952	ENSMUSG00000033952|Aspm	Aspm	protein_coding	1	139382510	139421829	1	abnormal spindle microtubule assembly	5	7914.07	-0.337158	0.0942566	-3.57702	0.000347535	0.0281196
7494	ENSMUSG00000045010	ENSMUSG00000045010|Gm4779	Gm4779	protein_coding	X	100833659	100838029	-1	predicted gene 4779	3	40.9742	-4.72952	1.33269	-3.54886	0.0003869	0.0309819
25326	ENSMUSG00000046442	ENSMUSG00000046442|Ppm1e	Ppm1e	protein_coding	11	87117732	87249849	-1	protein phosphatase 1E (PP2C domain containing)	2	4633.29	-0.483158	0.136129	-3.54926	0.000386317	0.0309819
17318	ENSMUSG00000047036	ENSMUSG00000047036|Zfp445	Zfp445	protein_coding	9	122673594	122695071	-1	zinc finger protein 445	8	2542.12	-0.408879	0.115473	-3.54091	0.000398744	0.0317666
10849	ENSMUSG00000032011	ENSMUSG00000032011|Thy1	Thy1	protein_coding	9	43954681	43959876	1	thymus cell antigen 1, theta	6	1257.49	0.558482	0.157933	3.5362	0.000405926	0.0321738
30980	ENSMUSG00000062627	ENSMUSG00000062627|Mysm1	Mysm1	protein_coding	4	94830277	94867337	-1	myb-like, SWIRM and MPN domains 1	9	2907.8	-0.438664	0.124331	-3.5282	0.000418395	0.0329937
25852	ENSMUSG00000049717	ENSMUSG00000049717|Lig4	Lig4	protein_coding	8	10019049	10027686	-1	ligase IV, DNA, ATP-dependent	2	4490.73	-0.380462	0.107903	-3.52595	0.000421966	0.0331073
37449	ENSMUSG00000034799	ENSMUSG00000034799|Unc13a	Unc13a	protein_coding	8	72077061	72124401	-1	unc-13 homolog A	8	1340.34	-0.552409	0.156915	-3.52044	0.000430835	0.0336333
125	ENSMUSG00000006782	ENSMUSG00000006782|Cnp	Cnp	protein_coding	11	100465730	100482555	1	2',3'-cyclic nucleotide 3' phosphodiesterase	4	15295.7	-0.371154	0.105683	-3.51197	0.000444793	0.0345493
18951	ENSMUSG00000066613	ENSMUSG00000066613|Zfp932	Zfp932	protein_coding	5	110144387	110158277	1	zinc finger protein 932	7	344.045	0.834101	0.238389	3.49891	0.000467173	0.0361071
19859	ENSMUSG00000033436	ENSMUSG00000033436|Armcx2	Armcx2	protein_coding	X	133704894	133709970	-1	armadillo repeat containing, X-linked 2	7	1242.08	0.826195	0.236269	3.49685	0.000470793	0.0362068
14920	ENSMUSG00000022957	ENSMUSG00000022957|Itsn1	Itsn1	protein_coding	16	91526169	91717485	1	intersectin 1 (SH3 domain protein 1A)	31	809.279	0.582347	0.167213	3.48266	0.000496451	0.0378667
44109	ENSMUSG00000031274	ENSMUSG00000031274|Col4a5	Col4a5	protein_coding	X	140258381	140472230	1	collagen, type IV, alpha 5	4	89.0014	1.64382	0.47206	3.48223	0.000497252	0.0378667
18513	ENSMUSG00000040850	ENSMUSG00000040850|Psme4	Psme4	protein_coding	11	30721726	30830361	1	proteasome (prosome, macropain) activator subunit 4	7	5367.16	-0.41846	0.120346	-3.47713	0.000506812	0.0384065
29240	ENSMUSG00000048874	ENSMUSG00000048874|Phf3	Phf3	protein_coding	1	30841420	30913002	-1	PHD finger protein 3	14	6337.17	0.526363	0.15158	3.47252	0.000515599	0.0388827
41288	ENSMUSG00000026581	ENSMUSG00000026581|Sell	Sell	protein_coding	1	163889551	163911750	1	selectin, lymphocyte	4	5684.41	0.751954	0.217468	3.45776	0.000544687	0.0408778
26535	ENSMUSG00000047454	ENSMUSG00000047454|Gphn	Gphn	protein_coding	12	78273153	78731546	1	gephyrin	3	3662.34	0.403612	0.11728	3.44145	0.000578611	0.043215
23214	ENSMUSG00000049103	ENSMUSG00000049103|Ccr2	Ccr2	protein_coding	9	123901987	123913594	1	chemokine (C-C motif) receptor 2	4	478.372	0.705572	0.205238	3.43782	0.000586419	0.0435886
22758	ENSMUSG00000037907	ENSMUSG00000037907|Ankrd13b	Ankrd13b	protein_coding	11	77361311	77380504	-1	ankyrin repeat domain 13b	6	701.612	0.612614	0.178804	3.42617	0.000612163	0.0450709
43538	ENSMUSG00000030213	ENSMUSG00000030213|Atf7ip	Atf7ip	protein_coding	6	136483165	136587860	1	activating transcription factor 7 interacting protein	12	15345.8	-0.430263	0.12556	-3.42676	0.000610831	0.0450709
33187	ENSMUSG00000061086	ENSMUSG00000061086|Myl4	Myl4	protein_coding	11	104441489	104486579	1	myosin, light polypeptide 4	8	14762.8	-0.339849	0.0992424	-3.42443	0.000616087	0.0451458
20220	ENSMUSG00000034544	ENSMUSG00000034544|Rsrc1	Rsrc1	protein_coding	3	66888723	67265729	1	arginine/serine-rich coiled-coil 1	10	1299.45	0.528456	0.15447	3.4211	0.000623687	0.0454882
21168	ENSMUSG00000027660	ENSMUSG00000027660|Skil	Skil	protein_coding	3	31149207	31176726	1	SKI-like	6	841.079	0.705883	0.206926	3.41129	0.000646566	0.0469365
13326	ENSMUSG00000031278	ENSMUSG00000031278|Acsl4	Acsl4	protein_coding	X	141100989	141173531	-1	acyl-CoA synthetase long-chain family member 4	5	1942.63	-0.523699	0.153667	-3.408	0.000654408	0.0472848
9515	ENSMUSG00000064210	ENSMUSG00000064210|Ano6	Ano6	protein_coding	15	95688724	95872632	1	anoctamin 6	8	14938.3	-0.359395	0.10562	-3.40273	0.000667168	0.0479836
1093	ENSMUSG00000003882	ENSMUSG00000003882|Il7r	Il7r	protein_coding	15	9505874	9530262	-1	interleukin 7 receptor	4	19708.7	-0.389541	0.114571	-3.40001	0.000673846	0.0482405
42519	ENSMUSG00000020689	ENSMUSG00000020689|Itgb3	Itgb3	protein_coding	11	104498826	104561302	1	integrin beta 3	2	631.965	-0.790666	0.232895	-3.39495	0.000686418	0.0489152
5524	ENSMUSG00000030653	ENSMUSG00000030653|Gm45837	Gm45837	protein_coding	7	101060093	101162026	1	predicted gene 45837	1	62440.6	0.364317	0.107388	3.39253	0.000692505	0.0491236
36401	ENSMUSG00000034832	ENSMUSG00000034832|Tet3	Tet3	protein_coding	6	83339355	83436066	-1	tet methylcytosine dioxygenase 3	5	7528.79	-0.430663	0.127072	-3.38912	0.000701175	0.0495125
30524	ENSMUSG00000051726	ENSMUSG00000051726|Kcnf1	Kcnf1	protein_coding	12	17222101	17226889	-1	potassium voltage-gated channel, subfamily F, member 1	1	188.94	-1.53021	0.452878	-3.37885	0.000727887	0.0511662
17715	ENSMUSG00000022010	ENSMUSG00000022010|Tsc22d1	Tsc22d1	protein_coding	14	76652401	76745205	1	TSC22 domain family, member 1	16	1292.95	0.709242	0.210137	3.37513	0.000737803	0.0516296
19219	ENSMUSG00000020189	ENSMUSG00000020189|Osbpl8	Osbpl8	protein_coding	10	111000613	111133110	1	oxysterol binding protein-like 8	5	4022.88	-0.405907	0.120369	-3.37219	0.000745723	0.0519498
10903	ENSMUSG00000089942	ENSMUSG00000089942|Pira2	Pira2	protein_coding	7	3839811	3848050	-1	paired-Ig-like receptor A2	2	23.806	-3.46082	1.02857	-3.36469	0.00076631	0.0528208
15880	ENSMUSG00000022391	ENSMUSG00000022391|Rangap1	Rangap1	protein_coding	15	81588449	81629731	-1	RAN GTPase activating protein 1	7	11097.8	0.374579	0.111352	3.36392	0.000768426	0.0528208
17769	ENSMUSG00000034792	ENSMUSG00000034792|Gna15	Gna15	protein_coding	10	81338140	81360059	-1	guanine nucleotide binding protein, alpha 15	3	1117.6	0.74502	0.221324	3.36619	0.000762145	0.0528208
12929	ENSMUSG00000021488	ENSMUSG00000021488|Nsd1	Nsd1	protein_coding	13	55357595	55466138	1	nuclear receptor-binding SET-domain protein 1	11	13049.3	-0.298405	0.0889208	-3.35585	0.000791206	0.0541471
25393	ENSMUSG00000040732	ENSMUSG00000040732|Erg	Erg	protein_coding	16	95160028	95387452	-1	ETS transcription factor	8	9120.59	0.37552	0.112045	3.35151	0.000803722	0.0547624
8142	ENSMUSG00000019564	ENSMUSG00000019564|Arid3a	Arid3a	protein_coding	10	79762877	79790852	1	AT rich interactive domain 3A (BRIGHT-like)	5	3765.31	-0.559015	0.166965	-3.3481	0.00081367	0.0551981
38646	ENSMUSG00000032350	ENSMUSG00000032350|Gclc	Gclc	protein_coding	9	77661817	77701767	1	glutamate-cysteine ligase, catalytic subunit	3	11766.2	-0.321355	0.0960683	-3.34507	0.00082261	0.055562
8602	ENSMUSG00000036698	ENSMUSG00000036698|Ago2	2002-08-01	protein_coding	15	72967693	73056784	-1	argonaute RISC catalytic subunit 2	3	15480.7	-0.320105	0.0957544	-3.34298	0.000828837	0.0557402
40599	ENSMUSG00000028367	ENSMUSG00000028367|Txn1	Txn1	protein_coding	4	57943373	57956411	-1	thioredoxin 1	1	5524.99	0.343462	0.103153	3.32963	0.000869603	0.0582297
706	ENSMUSG00000000149	ENSMUSG00000000149|Gna12	Gna12	protein_coding	5	140744163	140816186	-1	guanine nucleotide binding protein, alpha 12	2	3347.91	0.537107	0.161448	3.32682	0.000878434	0.0584158
40250	ENSMUSG00000041911	ENSMUSG00000041911|Dlx1	Dlx1	protein_coding	2	71358457	71364325	1	distal-less homeobox 1	6	372.998	-1.07981	0.324623	-3.32635	0.000879904	0.0584158
185	ENSMUSG00000015937	ENSMUSG00000015937|Macroh2a1	Macroh2a1	protein_coding	13	56221432	56284174	-1	macroH2A.1 histone	8	42896.9	0.285892	0.0861113	3.32002	0.000900098	0.0593874
15229	ENSMUSG00000078606	ENSMUSG00000078606|Gvin2	Gvin2	protein_coding	7	105544346	105603174	-1	GTPase, very large interferon inducible, family member 2	4	1243.17	0.624277	0.18807	3.31938	0.000902184	0.0593874
14238	ENSMUSG00000025920	ENSMUSG00000025920|Stau2	Stau2	protein_coding	1	16298898	16590336	-1	staufen double-stranded RNA binding protein 2	17	1153.59	-0.891343	0.268777	-3.31629	0.000912216	0.0597204
35653	ENSMUSG00000048264	ENSMUSG00000048264|Dip2c	Dip2c	protein_coding	13	9326564	9718964	1	disco interacting protein 2 homolog C	4	685.964	-0.718725	0.21678	-3.31546	0.000914931	0.0597204
34961	ENSMUSG00000027463	ENSMUSG00000027463|Slc52a3	Slc52a3	protein_coding	2	151838431	151851178	1	solute carrier protein family 52, member 3	4	265.987	1.43669	0.433588	3.3135	0.000921375	0.0598894
9020	ENSMUSG00000035342	ENSMUSG00000035342|Lzts2	Lzts2	protein_coding	19	45002853	45015550	1	leucine zipper, putative tumor suppressor 2	8	810.213	0.614581	0.186443	3.29636	0.000979478	0.0634008
32086	ENSMUSG00000020246	ENSMUSG00000020246|Hcfc2	Hcfc2	protein_coding	10	82531994	82578262	1	host cell factor C2	4	1769.49	0.462257	0.140346	3.2937	0.000988775	0.063737
39530	ENSMUSG00000103303	ENSMUSG00000103303|Gm37802	Gm37802	TEC	1	156683787	156686429	-1	predicted gene, 37802	1	75.0749	1.65829	0.503945	3.29063	0.000999639	0.064171
18972	ENSMUSG00000105361	ENSMUSG00000105361|NA	NA	NA	NA	NA	NA	NA	NA	NA	11484.6	-0.593879	0.180798	-3.28476	0.00102068	0.064985
24441	ENSMUSG00000028266	ENSMUSG00000028266|Lmo4	Lmo4	protein_coding	3	143894291	143910981	-1	LIM domain only 4	8	10290.3	-0.354814	0.107997	-3.28542	0.00101832	0.064985
15414	ENSMUSG00000052085	ENSMUSG00000052085|Dock8	Dock8	protein_coding	19	24976898	25179796	1	dedicator of cytokinesis 8	6	12796.1	-0.343908	0.104828	-3.28069	0.00103555	0.0656623
40338	ENSMUSG00000020232	ENSMUSG00000020232|Hmg20b	Hmg20b	protein_coding	10	81181882	81186314	-1	high mobility group 20B	13	4678.07	-0.418197	0.127656	-3.27596	0.00105303	0.0664991
9019	ENSMUSG00000026832	ENSMUSG00000026832|Cytip	Cytip	protein_coding	2	58019149	58085544	-1	cytohesin 1 interacting protein	8	5697.88	-0.325636	0.0995479	-3.27115	0.0010711	0.0671704
41669	ENSMUSG00000003865	ENSMUSG00000003865|Gys1	Gys1	protein_coding	7	45084268	45106043	1	glycogen synthase 1, muscle	6	2043.82	0.550641	0.168349	3.27083	0.0010723	0.0671704
34989	ENSMUSG00000059305	ENSMUSG00000059305|Vpreb1	Vpreb1	protein_coding	16	16686267	16688707	-1	pre-B lymphocyte gene 1	4	21149	0.419829	0.128519	3.26667	0.0010882	0.0678921
40420	ENSMUSG00000018654	ENSMUSG00000018654|Ikzf1	Ikzf1	protein_coding	11	11635003	11722926	1	IKAROS family zinc finger 1	6	19427.3	-0.288749	0.0885137	-3.2622	0.00110553	0.0686976
38868	ENSMUSG00000102301	ENSMUSG00000102301|Ighv8-2	Ighv8-2	IG_V_gene	12	114425911	114426350	-1	immunoglobulin heavy variable V8-2	1	97.473	1.4337	0.441719	3.24573	0.00117151	0.0725074
26234	ENSMUSG00000057335	ENSMUSG00000057335|Cep170	Cep170	protein_coding	1	176561219	176641633	-1	centrosomal protein 170	15	2185.09	-0.57774	0.178116	-3.24361	0.00118024	0.0727579
27019	ENSMUSG00000079710	ENSMUSG00000079710|Dynlt2a2	Dynlt2a2	protein_coding	17	15216049	15261799	-1	dynein light chain Tctex-type 2A2	3	76.0929	-1.83938	0.568185	-3.23728	0.00120674	0.0740976
1560	ENSMUSG00000035310	ENSMUSG00000035310|NA	NA	NA	NA	NA	NA	NA	NA	NA	2267.79	-0.463414	0.143764	-3.22343	0.00126666	0.0774705
16702	ENSMUSG00000072946	ENSMUSG00000072946|Ptgr2	Ptgr2	protein_coding	12	84332006	84362606	1	prostaglandin reductase 2	9	1085.72	-0.531188	0.165256	-3.21433	0.0013075	0.0793436
43178	ENSMUSG00000052040	ENSMUSG00000052040|Klf13	Klf13	protein_coding	7	63536099	63588663	-1	Kruppel-like factor 13	4	11565.5	-0.354189	0.11018	-3.21464	0.00130607	0.0793436
1708	ENSMUSG00000027347	ENSMUSG00000027347|Rasgrp1	Rasgrp1	protein_coding	2	117110474	117173482	-1	RAS guanyl releasing protein 1	7	3266.04	-0.801087	0.24948	-3.21102	0.00132263	0.0796398
7798	ENSMUSG00000034621	ENSMUSG00000034621|Gpatch8	Gpatch8	protein_coding	11	102366741	102447218	-1	G patch domain containing 8	6	9870.48	-0.304351	0.094772	-3.2114	0.00132089	0.0796398
19889	ENSMUSG00000003316	ENSMUSG00000003316|Glg1	Glg1	protein_coding	8	111881053	111985848	-1	golgi apparatus protein 1	4	7948.45	-0.304217	0.0948986	-3.2057	0.00134734	0.0808145
32912	ENSMUSG00000029090	ENSMUSG00000029090|Adgra3	Adgra3	protein_coding	5	50117298	50216348	-1	adhesion G protein-coupled receptor A3	7	192.385	0.980577	0.306433	3.19997	0.00137442	0.0821217
2571	ENSMUSG00000023341	ENSMUSG00000023341|Mx2	Mx2	polymorphic_pseudogene	16	97336508	97362100	1	MX dynamin-like GTPase 2	5	131.361	1.27735	0.399669	3.19603	0.00139333	0.0829328
28067	ENSMUSG00000097469	ENSMUSG00000097469|NA	NA	NA	NA	NA	NA	NA	NA	NA	175.123	-1.61463	0.505943	-3.19132	0.00141623	0.0839737
22050	ENSMUSG00000001761	ENSMUSG00000001761|Smo	Smo	protein_coding	6	29735502	29761364	1	smoothened, frizzled class receptor	2	2016.33	0.537737	0.16856	3.19019	0.0014218	0.0839837
18471	ENSMUSG00000054280	ENSMUSG00000054280|Prr14l	Prr14l	protein_coding	5	32947164	33011600	-1	proline rich 14-like	4	4774.56	-0.4426	0.139072	-3.18253	0.00145996	0.0855868
42888	ENSMUSG00000102780	ENSMUSG00000102780|Gm38253	Gm38253	TEC	3	106632915	106637592	1	predicted gene, 38253	1	268.252	-1.08859	0.341959	-3.18341	0.00145553	0.0855868
24787	ENSMUSG00000014551	ENSMUSG00000014551|Mrps25	Mrps25	protein_coding	6	92146506	92161014	-1	mitochondrial ribosomal protein S25	3	1706.81	0.590471	0.185897	3.17634	0.00149147	0.087105
8306	ENSMUSG00000005936	ENSMUSG00000005936|Kctd20	Kctd20	protein_coding	17	29170924	29188523	1	potassium channel tetramerisation domain containing 20	17	3774.76	-0.722704	0.228059	-3.16893	0.00153003	0.0888843
20359	ENSMUSG00000027221	ENSMUSG00000027221|Chst1	Chst1	protein_coding	2	92430052	92445595	1	carbohydrate sulfotransferase 1	1	119.584	2.35464	0.743188	3.16829	0.00153338	0.0888843
13228	ENSMUSG00000099375	ENSMUSG00000099375|Gm28187	Gm28187	lncRNA	1	101820683	101822816	-1	predicted gene 28187	1	537.368	-0.90746	0.286558	-3.16676	0.00154148	0.0890217
11017	ENSMUSG00000054702	ENSMUSG00000054702|Ap1s3	Ap1s3	protein_coding	1	79584593	79649689	-1	adaptor-related protein complex AP-1, sigma 3	3	2595.73	-0.370827	0.117177	-3.16467	0.00155257	0.0893304
17790	ENSMUSG00000078894	ENSMUSG00000078894|2210418O10Rik	2210418O10Rik	protein_coding	2	175968362	175982121	1	RIKEN cDNA 2210418O10 gene	4	147.286	1.1786	0.372601	3.16316	0.00156066	0.0894644
2713	ENSMUSG00000029298	ENSMUSG00000029298|Gbp9	Gbp9	protein_coding	5	105225496	105287405	-1	guanylate-binding protein 9	4	1937.84	-0.914989	0.289639	-3.15907	0.00158273	0.0903958
10304	ENSMUSG00000035863	ENSMUSG00000035863|Palm	Palm	protein_coding	10	79629406	79656730	1	paralemmin	8	5298.88	-0.359718	0.113962	-3.15647	0.00159694	0.0908733
18626	ENSMUSG00000069729	ENSMUSG00000069729|Arid1b	Arid1b	protein_coding	17	5044607	5397931	1	AT rich interactive domain 1B (SWI-like)	7	17549.4	-0.298604	0.0947786	-3.15054	0.00162967	0.0923977
27452	ENSMUSG00000045534	ENSMUSG00000045534|Kcna5	Kcna5	protein_coding	6	126509514	126512375	-1	potassium voltage-gated channel, shaker-related subfamily, member 5	1	43.8157	-2.29108	0.727763	-3.14811	0.00164329	0.0928308
10065	ENSMUSG00000040102	ENSMUSG00000040102|Klhl42	Klhl42	protein_coding	6	146992877	147014276	1	kelch-like 42	3	2286.85	-0.396818	0.126421	-3.13886	0.00169604	0.0954637
38402	ENSMUSG00000031822	ENSMUSG00000031822|Gse1	Gse1	protein_coding	8	120955195	121308129	1	genetic suppressor element 1, coiled-coil protein	7	23522.8	-0.288275	0.0919241	-3.13601	0.00171263	0.0960494
8339	ENSMUSG00000042444	ENSMUSG00000042444|Mindy2	Mindy2	protein_coding	9	70506296	70564456	-1	MINDY lysine 48 deubiquitinase 2	3	4647.81	-0.349266	0.111649	-3.12826	0.00175843	0.0982635
20013	ENSMUSG00000057286	ENSMUSG00000057286|St6galnac2	St6galnac2	protein_coding	11	116566129	116585694	-1	ST6 (alpha-N-acetyl-neuraminyl-2,3-beta-galactosyl-1,3)-N-acetylgalactosaminide alpha-2,6-sialyltransferase 2	5	1331.69	0.524353	0.167722	3.12632	0.00177007	0.0985591
27998	ENSMUSG00000034248	ENSMUSG00000034248|Slc25a37	Slc25a37	protein_coding	14	69479297	69522561	-1	solute carrier family 25, member 37	4	9135.75	-0.329501	0.105436	-3.12513	0.00177727	0.0986065
8801	ENSMUSG00000038766	ENSMUSG00000038766|Gabpb2	Gabpb2	protein_coding	3	95089077	95125227	-1	GA repeat binding protein, beta 2	9	11134.9	-0.330377	0.105861	-3.12085	0.00180328	0.0991178
11917	ENSMUSG00000071042	ENSMUSG00000071042|Rasgrp3	Rasgrp3	protein_coding	17	75742891	75836049	1	RAS, guanyl releasing protein 3	7	848.119	0.555605	0.177958	3.12212	0.00179554	0.0991178
12983	ENSMUSG00000032485	ENSMUSG00000032485|Scap	Scap	protein_coding	9	110162356	110214018	1	SREBF chaperone	10	11445.6	0.291428	0.0934543	3.1184	0.00181838	0.0991178
18167	ENSMUSG00000003545	ENSMUSG00000003545|Fosb	Fosb	protein_coding	7	19036621	19043976	-1	FBJ osteosarcoma oncogene B	7	5629.06	7.19421	2.30617	3.11956	0.00181124	0.0991178
21461	ENSMUSG00000021147	ENSMUSG00000021147|Wdr37	Wdr37	protein_coding	13	8853004	8921945	-1	WD repeat domain 37	17	1621.03	-0.755166	0.242161	-3.11844	0.0018181	0.0991178
37392	ENSMUSG00000107215	ENSMUSG00000107215|Gm43197	Gm43197	TEC	6	3336772	3339354	-1	predicted gene 43197	1	196.717	-1.20628	0.387002	-3.11698	0.00182714	0.0992471
27970	ENSMUSG00000043940	ENSMUSG00000043940|Wdfy3	Wdfy3	protein_coding	5	101980822	102217787	-1	WD repeat and FYVE domain containing 3	7	951.401	-0.530388	0.170527	-3.11028	0.00186907	0.101171
6365	ENSMUSG00000034480	ENSMUSG00000034480|Diaph2	Diaph2	protein_coding	X	128650491	129366583	1	diaphanous related formin 2	7	854.354	0.608176	0.195845	3.10539	0.00190028	0.102148
8017	ENSMUSG00000060519	ENSMUSG00000060519|Tor3a	Tor3a	protein_coding	1	156481187	156501926	-1	torsin family 3, member A	8	1146.83	0.655202	0.210929	3.10627	0.00189467	0.102148
7433	ENSMUSG00000028354	ENSMUSG00000028354|Fmn2	Fmn2	protein_coding	1	174329391	174650295	1	formin 2	6	1261.92	-0.63481	0.204648	-3.10197	0.00192239	0.102627
14354	ENSMUSG00000076653	ENSMUSG00000076653|Ighv7-2	Ighv7-2	IG_V_gene	12	113875645	113876103	-1	immunoglobulin heavy variable 7-2	2	153.435	-1.63103	0.525738	-3.10237	0.00191979	0.102627
15808	ENSMUSG00000034765	ENSMUSG00000034765|Dusp5	Dusp5	protein_coding	19	53517540	53530862	1	dual specificity phosphatase 5	1	928.244	-0.549185	0.177502	-3.09396	0.00197502	0.105075
11885	ENSMUSG00000072915	ENSMUSG00000072915|Gm12258	Gm12258	protein_coding	11	58737984	58752782	1	predicted gene 12258	3	594.259	-0.807175	0.261718	-3.08413	0.00204146	0.108239
15675	ENSMUSG00000020397	ENSMUSG00000020397|Med7	Med7	protein_coding	11	46327752	46333548	1	mediator complex subunit 7	9	1102.9	-0.455596	0.147807	-3.08237	0.0020536	0.108512
33884	ENSMUSG00000045349	ENSMUSG00000045349|Sh2d5	Sh2d5	protein_coding	4	137977714	137988643	1	SH2 domain containing 5	5	986.357	1.25284	0.407629	3.07347	0.00211582	0.111421
37604	ENSMUSG00000032228	ENSMUSG00000032228|Tcf12	Tcf12	protein_coding	9	71749970	72019153	-1	transcription factor 12	21	7069.31	-0.548429	0.178552	-3.07154	0.0021296	0.111768
39625	ENSMUSG00000031785	ENSMUSG00000031785|Adgrg1	Adgrg1	protein_coding	8	95701379	95740845	1	adhesion G protein-coupled receptor G1	16	70987.5	0.306199	0.0998087	3.06786	0.00215597	0.112771
2591	ENSMUSG00000005893	ENSMUSG00000005893|Nr2c2	Nr2c2	protein_coding	6	92068371	92151275	1	nuclear receptor subfamily 2, group C, member 2	8	8648.37	-0.380257	0.123992	-3.06678	0.00216377	0.112799
24545	ENSMUSG00000022637	ENSMUSG00000022637|Cblb	Cblb	protein_coding	16	51851588	52028411	1	Casitas B-lineage lymphoma b	7	5940.43	-0.3529	0.115146	-3.0648	0.00217813	0.113168
37994	ENSMUSG00000060636	ENSMUSG00000060636|Rpl35a	Rpl35a	protein_coding	16	32876823	32880559	1	ribosomal protein L35A	8	10446.2	0.289526	0.0946832	3.05784	0.0022294	0.115446
22937	ENSMUSG00000022463	ENSMUSG00000022463|Srebf2	Srebf2	protein_coding	15	82031382	82089580	1	sterol regulatory element binding factor 2	7	13645.9	0.306828	0.100505	3.05287	0.00226662	0.116983
15245	ENSMUSG00000034160	ENSMUSG00000034160|Ogt	Ogt	protein_coding	X	100683666	100727957	1	O-linked N-acetylglucosamine (GlcNAc) transferase (UDP-N-acetylglucosamine:polypeptide-N-acetylglucosaminyl transferase)	7	15480.4	-0.402235	0.132169	-3.04334	0.00233971	0.119515
28068	ENSMUSG00000005474	ENSMUSG00000005474|Myl10	Myl10	protein_coding	5	136722000	136729948	1	myosin, light chain 10, regulatory	6	333.545	0.975759	0.320712	3.04247	0.00234644	0.119515
32141	ENSMUSG00000059495	ENSMUSG00000059495|Arhgef12	Arhgef12	protein_coding	9	42875138	43018534	-1	Rho guanine nucleotide exchange factor (GEF) 12	6	1089.69	-0.461489	0.151655	-3.04302	0.00234214	0.119515
41911	ENSMUSG00000040651	ENSMUSG00000040651|Tasor	Tasor	protein_coding	14	27150791	27205512	1	transcription activation suppressor	4	2856.57	-0.485371	0.159474	-3.04358	0.00233779	0.119515
21987	ENSMUSG00000034881	ENSMUSG00000034881|Tbxa2r	Tbxa2r	protein_coding	10	81164565	81171006	1	thromboxane A2 receptor	2	1515.17	0.540531	0.177734	3.04124	0.00235608	0.119613
22751	ENSMUSG00000040990	ENSMUSG00000040990|Sh3kbp1	Sh3kbp1	protein_coding	X	158410268	158761065	1	SH3-domain kinase binding protein 1	14	10819.4	-0.284189	0.0934891	-3.03981	0.00236729	0.119791
9990	ENSMUSG00000040061	ENSMUSG00000040061|Plcb2	Plcb2	protein_coding	2	118537998	118558919	-1	phospholipase C, beta 2	6	9348.02	0.484206	0.159403	3.03762	0.00238458	0.120274
8513	ENSMUSG00000061353	ENSMUSG00000061353|Cxcl12	Cxcl12	protein_coding	6	117145496	117158328	1	chemokine (C-X-C motif) ligand 12	4	101.364	-1.82618	0.602337	-3.03183	0.00243076	0.122207
28269	ENSMUSG00000042249	ENSMUSG00000042249|Grk3	Grk3	protein_coding	5	113058348	113163657	-1	G protein-coupled receptor kinase 3	6	377.954	0.807788	0.266556	3.03047	0.00244177	0.122364
6437	ENSMUSG00000015766	ENSMUSG00000015766|Eps8	Eps8	protein_coding	6	137454243	137631874	-1	epidermal growth factor receptor pathway substrate 8	13	6147.48	-0.359191	0.118897	-3.02103	0.00251914	0.125836
4099	ENSMUSG00000023972	ENSMUSG00000023972|Ptk7	Ptk7	protein_coding	17	46875397	46940430	-1	PTK7 protein tyrosine kinase 7	2	151.564	1.12381	0.372132	3.01993	0.00252837	0.125892
7214	ENSMUSG00000030946	ENSMUSG00000030946|Lhpp	Lhpp	protein_coding	7	132212367	132308149	1	phospholysine phosphohistidine inorganic pyrophosphate phosphatase	7	3459.95	-0.340488	0.112899	-3.01587	0.00256243	0.125973
11033	ENSMUSG00000025066	ENSMUSG00000025066|Sfr1	Sfr1	protein_coding	19	47720121	47724027	1	SWI5 dependent recombination repair 1	2	8278.63	0.307165	0.101819	3.01679	0.00255468	0.125973
16196	ENSMUSG00000037822	ENSMUSG00000037822|Smim14	Smim14	protein_coding	5	65604187	65694527	-1	small integral membrane protein 14	9	6526.49	-0.371367	0.123113	-3.01646	0.00255745	0.125973
38196	ENSMUSG00000033192	ENSMUSG00000033192|Lpcat2	Lpcat2	protein_coding	8	93581967	93645907	1	lysophosphatidylcholine acyltransferase 2	5	584.129	0.690369	0.228703	3.01863	0.00253924	0.125973
12196	ENSMUSG00000101599	ENSMUSG00000101599|Gm20342	Gm20342	lncRNA	1	63156277	63165996	1	predicted gene, 20342	1	869.548	-0.95917	0.318278	-3.01363	0.00258143	0.126009
29955	ENSMUSG00000027035	ENSMUSG00000027035|Cers6	Cers6	protein_coding	2	68691785	68944626	1	ceramide synthase 6	7	1090.14	-0.490678	0.162827	-3.0135	0.00258256	0.126009
36343	ENSMUSG00000070808	ENSMUSG00000070808|Bicra	Bicra	protein_coding	7	15704597	15781846	-1	BRD4 interacting chromatin remodeling complex associated protein	4	32126.4	-0.303496	0.100732	-3.01292	0.0025875	0.126009
24233	ENSMUSG00000038025	ENSMUSG00000038025|Phf2	Phf2	protein_coding	13	48955226	49024595	-1	PHD finger protein 2	1	25196.4	-0.298203	0.0990139	-3.01173	0.0025976	0.126106
36091	ENSMUSG00000050332	ENSMUSG00000050332|Amer1	Amer1	protein_coding	X	94463924	94488478	-1	APC membrane recruitment 1	1	1275.79	-0.524153	0.174272	-3.00768	0.00263251	0.127402
35185	ENSMUSG00000042202	ENSMUSG00000042202|Slc35e2	Slc35e2	protein_coding	4	155685873	155707797	1	solute carrier family 35, member E2	4	1447.94	0.812717	0.270474	3.00479	0.00265764	0.128219
21751	ENSMUSG00000020818	ENSMUSG00000020818|Mfsd11	Mfsd11	protein_coding	11	116743266	116766461	1	major facilitator superfamily domain containing 11	12	791.927	0.510839	0.170227	3.00092	0.00269164	0.129457
22257	ENSMUSG00000010663	ENSMUSG00000010663|Fads1	Fads1	protein_coding	19	10160252	10174241	1	fatty acid desaturase 1	8	4077.07	0.319499	0.106585	2.99761	0.00272108	0.130469
4827	ENSMUSG00000102426	ENSMUSG00000102426|NA	NA	NA	NA	NA	NA	NA	NA	NA	514.559	-0.694066	0.231739	-2.99504	0.00274412	0.130894
32163	ENSMUSG00000090145	ENSMUSG00000090145|Ugt1a6b	Ugt1a6b	protein_coding	1	88030974	88146725	1	UDP glucuronosyltransferase 1 family, polypeptide A6B	2	27.3363	4.10019	1.36953	2.99386	0.00275469	0.130894
37932	ENSMUSG00000052707	ENSMUSG00000052707|Tnrc6a	Tnrc6a	protein_coding	7	122723108	122794519	1	trinucleotide repeat containing 6a	11	9526.75	-0.286475	0.0956894	-2.99381	0.00275522	0.130894
1931	ENSMUSG00000032041	ENSMUSG00000032041|Tirap	Tirap	protein_coding	9	35095847	35111587	-1	toll-interleukin 1 receptor (TIR) domain-containing adaptor protein	7	916.484	-0.495704	0.16576	-2.99049	0.00278535	0.131718
9110	ENSMUSG00000055447	ENSMUSG00000055447|Cd47	Cd47	protein_coding	16	49620896	49735373	1	CD47 antigen (Rh-related antigen, integrin-associated signal transducer)	10	8066.86	0.286783	0.0959132	2.99003	0.00278952	0.131718
11339	ENSMUSG00000008730	ENSMUSG00000008730|Hipk1	Hipk1	protein_coding	3	103647131	103698879	-1	homeodomain interacting protein kinase 1	7	17172.5	-0.316622	0.105967	-2.98794	0.00280863	0.132218
14860	ENSMUSG00000048379	ENSMUSG00000048379|Socs4	Socs4	protein_coding	14	47514388	47533559	1	suppressor of cytokine signaling 4	2	4253.6	-0.330685	0.111047	-2.97788	0.00290245	0.135812
35079	ENSMUSG00000073468	ENSMUSG00000073468|Sft2d1	Sft2d1	protein_coding	17	8529934	8546274	1	SFT2 domain containing 1	9	1388.74	-0.479863	0.161114	-2.9784	0.00289756	0.135812
30558	ENSMUSG00000036905	ENSMUSG00000036905|C1qb	C1qb	protein_coding	4	136607440	136613498	-1	complement component 1, q subcomponent, beta polypeptide	1	69.2707	-1.75198	0.58878	-2.97561	0.00292409	0.136414
39955	ENSMUSG00000020758	ENSMUSG00000020758|Itgb4	Itgb4	protein_coding	11	115865535	115899238	1	integrin beta 4	10	264.393	0.952178	0.320122	2.97442	0.00293541	0.136532
10744	ENSMUSG00000019087	ENSMUSG00000019087|Atp6ap1	Atp6ap1	protein_coding	X	73340703	73348327	1	ATPase, H+ transporting, lysosomal accessory protein 1	10	6958.68	-0.569907	0.19167	-2.97338	0.00294539	0.136587
20357	ENSMUSG00000039735	ENSMUSG00000039735|Fnbp1l	Fnbp1l	protein_coding	3	122332368	122413364	-1	formin binding protein 1-like	6	286.899	0.934973	0.314891	2.9692	0.00298581	0.137187
22909	ENSMUSG00000027072	ENSMUSG00000027072|Prg3	Prg3	protein_coding	2	84818559	84824230	1	proteoglycan 3	2	212.192	-1.00191	0.337423	-2.96931	0.00298474	0.137187
24552	ENSMUSG00000102805	ENSMUSG00000102805|Gm37240	Gm37240	protein_coding	3	84403733	85794825	-1	predicted gene, 37240	3	34.5883	-2.75337	0.927564	-2.96839	0.00299366	0.137187
45285	ENSMUSG00000040596	ENSMUSG00000040596|Pogk	Pogk	protein_coding	1	166212191	166237432	-1	pogo transposable element with KRAB domain	6	1163.46	-0.440494	0.148337	-2.96955	0.00298236	0.137187
34833	ENSMUSG00000038630	ENSMUSG00000038630|Zkscan16	Zkscan16	protein_coding	4	58943628	58958355	1	zinc finger with KRAB and SCAN domains 16	1	220.559	-0.91763	0.309855	-2.96148	0.00306166	0.139891
37331	ENSMUSG00000044678	ENSMUSG00000044678|Ly6k	Ly6k	protein_coding	15	74668723	74671835	-1	lymphocyte antigen 6 complex, locus K	2	310.55	-0.834424	0.282848	-2.95008	0.00317696	0.144733
10658	ENSMUSG00000068220	ENSMUSG00000068220|Lgals1	Lgals1	protein_coding	15	78810925	78814665	1	lectin, galactose binding, soluble 1	2	3165.59	0.421053	0.142839	2.94774	0.00320109	0.145406
42458	ENSMUSG00000018740	ENSMUSG00000018740|Slc25a35	Slc25a35	protein_coding	11	68858957	68865191	1	solute carrier family 25, member 35	3	971.606	-0.459518	0.156272	-2.9405	0.0032768	0.148411
24893	ENSMUSG00000026656	ENSMUSG00000026656|Fcgr2b	Fcgr2b	protein_coding	1	170786186	170804116	-1	Fc receptor, IgG, low affinity IIb	7	2010.44	-0.515635	0.175639	-2.93576	0.00332731	0.150261
43460	ENSMUSG00000034781	ENSMUSG00000034781|Gna11	Gna11	protein_coding	10	81364558	81381024	-1	guanine nucleotide binding protein, alpha 11	3	3637.62	-0.354434	0.120934	-2.9308	0.00338091	0.152239
43928	ENSMUSG00000060802	ENSMUSG00000060802|B2m	B2m	protein_coding	2	121978167	121983564	1	beta-2 microglobulin	1	149830	0.24586	0.0839206	2.92967	0.0033932	0.152351
38634	ENSMUSG00000024866	ENSMUSG00000024866|Acy3	Acy3	protein_coding	19	4036570	4040007	1	aspartoacylase (aminoacylase) 3	7	860.343	0.53251	0.181848	2.92833	0.00340788	0.152569
2215	ENSMUSG00000033287	ENSMUSG00000033287|Kctd17	Kctd17	protein_coding	15	78312764	78323503	1	potassium channel tetramerisation domain containing 17	11	424.039	0.888534	0.303752	2.92519	0.00344244	0.153233
13703	ENSMUSG00000000787	ENSMUSG00000000787|Ddx3x	Ddx3x	protein_coding	X	13147209	13160291	1	DEAD box helicase 3, X-linked	5	8786.03	-0.272593	0.0931695	-2.92577	0.00343606	0.153233
19182	ENSMUSG00000049625	ENSMUSG00000049625|Tifab	Tifab	protein_coding	13	56321517	56326698	-1	TRAF-interacting protein with forkhead-associated domain, family member B	2	8483.2	0.341496	0.116993	2.91893	0.00351233	0.155897
1561	ENSMUSG00000001520	ENSMUSG00000001520|Nrip2	Nrip2	protein_coding	6	128376259	128393390	1	nuclear receptor interacting protein 2	6	188.738	-1.11811	0.383216	-2.9177	0.00352627	0.15607
20897	ENSMUSG00000041642	ENSMUSG00000041642|Kif21b	Kif21b	protein_coding	1	136059127	136105736	1	kinesin family member 21B	6	30593.2	-0.31733	0.108828	-2.91588	0.00354686	0.156535
23792	ENSMUSG00000027206	ENSMUSG00000027206|Cops2	Cops2	protein_coding	2	125672224	125701059	-1	COP9 signalosome subunit 2	5	3337.2	-0.340165	0.116779	-2.9129	0.00358085	0.157342
37706	ENSMUSG00000041440	ENSMUSG00000041440|Gk5	Gk5	protein_coding	9	96001415	96066661	1	glycerol kinase 5 (putative)	5	579.838	-0.76276	0.261891	-2.91251	0.00358538	0.157342
12169	ENSMUSG00000039741	ENSMUSG00000039741|Bahcc1	Bahcc1	protein_coding	11	120123773	120183122	1	BAH domain and coiled-coil containing 1	5	1953.22	0.544849	0.187714	2.90254	0.00370149	0.161926
39510	ENSMUSG00000040133	ENSMUSG00000040133|Gpr176	Gpr176	protein_coding	2	118107591	118203900	-1	G protein-coupled receptor 176	1	26.5563	3.81665	1.31568	2.90088	0.00372111	0.161926
42976	ENSMUSG00000105852	ENSMUSG00000105852|Gm42890	Gm42890	lncRNA	3	105866819	105891916	1	predicted gene 42890	2	341.27	0.977328	0.336807	2.90174	0.00371094	0.161926
17529	ENSMUSG00000020532	ENSMUSG00000020532|Acaca	Acaca	protein_coding	11	84020498	84292477	1	acetyl-Coenzyme A carboxylase alpha	9	2883.25	-0.322251	0.111238	-2.89694	0.00376816	0.163515
352	ENSMUSG00000071337	ENSMUSG00000071337|Tia1	Tia1	protein_coding	6	86381201	86410387	1	cytotoxic granule-associated RNA binding protein 1	28	4655.19	-0.831509	0.287591	-2.89129	0.00383659	0.16556
43058	ENSMUSG00000031201	ENSMUSG00000031201|Brcc3	Brcc3	protein_coding	X	74460234	74497607	1	BRCA1/BRCA2-containing complex, subunit 3	7	1060.73	0.646789	0.223671	2.8917	0.00383162	0.16556
29852	ENSMUSG00000018909	ENSMUSG00000018909|Arrb1	Arrb1	protein_coding	7	99184673	99255978	1	arrestin, beta 1	10	729.374	0.623678	0.215792	2.89018	0.00385018	0.165686
32699	ENSMUSG00000062901	ENSMUSG00000062901|Klhl24	Klhl24	protein_coding	16	19916292	19947971	1	kelch-like 24	5	7908.94	-0.317706	0.109976	-2.88885	0.0038665	0.165929
29192	ENSMUSG00000091228	ENSMUSG00000091228|Gm20390	Gm20390	protein_coding	11	93840645	93859119	-1	predicted gene 20390	1	323.688	1.26801	0.439729	2.88362	0.00393128	0.168243
7998	ENSMUSG00000036040	ENSMUSG00000036040|Adamtsl2	Adamtsl2	protein_coding	2	26969391	26998993	1	ADAMTS-like 2	5	56.1749	1.87569	0.650755	2.88232	0.00394755	0.168476
7018	ENSMUSG00000070524	ENSMUSG00000070524|Fcrlb	Fcrlb	protein_coding	1	170734842	170740510	-1	Fc receptor-like B	1	118.492	-1.2867	0.446806	-2.87978	0.00397955	0.168624
27949	ENSMUSG00000017453	ENSMUSG00000017453|Pipox	Pipox	protein_coding	11	77771441	77784922	-1	pipecolic acid oxidase	3	1213.22	-0.561516	0.195007	-2.87946	0.0039836	0.168624
36353	ENSMUSG00000027639	ENSMUSG00000027639|Samhd1	Samhd1	protein_coding	2	156939453	156977185	-1	SAM domain and HD domain, 1	10	5691.32	-0.447784	0.155484	-2.87993	0.00397765	0.168624
26227	ENSMUSG00000106106	ENSMUSG00000106106|NA	NA	NA	NA	NA	NA	NA	NA	NA	14645.5	-0.55206	0.191951	-2.87605	0.00402685	0.169992
23441	ENSMUSG00000002325	ENSMUSG00000002325|Irf9	Irf9	protein_coding	14	55841028	55847487	1	interferon regulatory factor 9	7	2529.04	0.417138	0.145093	2.87497	0.00404064	0.170112
28318	ENSMUSG00000023951	ENSMUSG00000023951|Vegfa	Vegfa	protein_coding	17	46327919	46343295	-1	vascular endothelial growth factor A	10	1799.81	0.593786	0.206656	2.87331	0.00406196	0.170547
35470	ENSMUSG00000098371	ENSMUSG00000098371|Gm28037	Gm28037	lncRNA	16	55786706	55801084	1	predicted gene, 28037	1	3223.51	0.885585	0.308428	2.87129	0.00408801	0.171178
22604	ENSMUSG00000027805	ENSMUSG00000027805|Pfn2	Pfn2	protein_coding	3	57749316	57755500	-1	profilin 2	4	450.661	-0.615214	0.214397	-2.86951	0.00411109	0.171222
23430	ENSMUSG00000026594	ENSMUSG00000026594|Ralgps2	Ralgps2	protein_coding	1	156631736	156767196	-1	Ral GEF with PH domain and SH3 binding motif 2	15	10835.9	-0.300507	0.104709	-2.86993	0.00410562	0.171222
22746	ENSMUSG00000033880	ENSMUSG00000033880|Lgals3bp	Lgals3bp	protein_coding	11	118283577	118292918	-1	lectin, galactoside-binding, soluble, 3 binding protein	5	1204.6	1.05125	0.366472	2.86857	0.00412337	0.171274
12200	ENSMUSG00000018209	ENSMUSG00000018209|Stk4	Stk4	protein_coding	2	163912242	163997444	1	serine/threonine kinase 4	5	32759.5	-0.256705	0.0896225	-2.86429	0.00417939	0.173138
37282	ENSMUSG00000076940	ENSMUSG00000076940|Iglv2	Iglv2	IG_V_gene	16	19079151	19079609	-1	immunoglobulin lambda variable 2	2	419.348	-1.53636	0.537	-2.86101	0.0042229	0.174475
3356	ENSMUSG00000002204	ENSMUSG00000002204|Napsa	Napsa	protein_coding	7	44221804	44236286	1	napsin A aspartic peptidase	5	4057.36	0.365402	0.127945	2.85592	0.00429118	0.176826
38205	ENSMUSG00000032217	ENSMUSG00000032217|Rnf111	Rnf111	protein_coding	9	70332706	70411007	-1	ring finger 111	8	6847.84	-0.314393	0.110267	-2.85121	0.00435537	0.178996
10983	ENSMUSG00000036896	ENSMUSG00000036896|C1qc	C1qc	protein_coding	4	136617115	136620376	-1	complement component 1, q subcomponent, C chain	2	51.5592	-2.25781	0.792163	-2.85018	0.00436944	0.179101
22061	ENSMUSG00000104713	ENSMUSG00000104713|Gbp6	Gbp6	protein_coding	5	105418568	105441564	-1	guanylate binding protein 6	3	70.1225	1.44767	0.508462	2.84715	0.00441124	0.180339
5030	ENSMUSG00000074071	ENSMUSG00000074071|Fam169b	Fam169b	protein_coding	7	67923587	68012840	1	family with sequence similarity 169, member B	6	745.66	-0.507451	0.178393	-2.84457	0.00444719	0.180384
43000	ENSMUSG00000025932	ENSMUSG00000025932|Eya1	Eya1	protein_coding	1	14239178	14380459	-1	EYA transcriptional coactivator and phosphatase 1	9	538.28	-0.738266	0.259527	-2.84466	0.00444585	0.180384
46078	ENSMUSG00000030879	ENSMUSG00000030879|Mrpl17	Mrpl17	protein_coding	7	105452413	105460306	-1	mitochondrial ribosomal protein L17	5	1226.36	-0.788094	0.276918	-2.84595	0.00442798	0.180384
27445	ENSMUSG00000089788	ENSMUSG00000089788|NA	NA	NA	NA	NA	NA	NA	NA	NA	4048.07	-0.62966	0.22159	-2.84155	0.00448945	0.181246
29478	ENSMUSG00000030824	ENSMUSG00000030824|Nucb1	Nucb1	protein_coding	7	45139882	45159830	-1	nucleobindin 1	10	10750.3	0.291595	0.102624	2.84139	0.00449178	0.181246
7088	ENSMUSG00000024900	ENSMUSG00000024900|Cpt1a	Cpt1a	protein_coding	19	3372334	3435733	1	carnitine palmitoyltransferase 1a, liver	8	6322.21	-0.374293	0.132125	-2.83286	0.00461334	0.185189
20850	ENSMUSG00000034312	ENSMUSG00000034312|Iqsec1	Iqsec1	protein_coding	6	90633070	90965667	-1	IQ motif and Sec7 domain 1	12	6659.31	-0.445678	0.157305	-2.83321	0.00460836	0.185189
23197	ENSMUSG00000030703	ENSMUSG00000030703|Gdpd3	Gdpd3	protein_coding	7	126365506	126374821	1	glycerophosphodiester phosphodiesterase domain containing 3	6	3782.28	0.320978	0.113547	2.82682	0.00470127	0.188233
38193	ENSMUSG00000095123	ENSMUSG00000095123|Gm21781	Gm21781	lncRNA	10	4341587	4346424	1	predicted gene, 21781	1	1003.27	-1.08261	0.383469	-2.82321	0.00475459	0.189878
5291	ENSMUSG00000021040	ENSMUSG00000021040|Slirp	Slirp	protein_coding	12	87490666	87498976	1	SRA stem-loop interacting RNA binding protein	4	814.692	0.788787	0.279524	2.82189	0.00477416	0.190171
9246	ENSMUSG00000025979	ENSMUSG00000025979|Mob4	Mob4	protein_coding	1	55170390	55194058	1	MOB family member 4, phocein	8	1250.25	0.452637	0.160553	2.81924	0.00481374	0.191185
27456	ENSMUSG00000070304	ENSMUSG00000070304|Scn2b	Scn2b	protein_coding	9	45029080	45041368	1	sodium channel, voltage-gated, type II, beta	2	316.359	1.1843	0.420182	2.81854	0.00482423	0.191185
23405	ENSMUSG00000033852	ENSMUSG00000033852|Gm28042	Gm28042	protein_coding	2	119857974	119873514	1	predicted gene, 28042	4	190.915	-2.35256	0.835689	-2.81511	0.00487605	0.192747
8212	ENSMUSG00000052921	ENSMUSG00000052921|Arhgef15	Arhgef15	protein_coding	11	68833981	68848306	-1	Rho guanine nucleotide exchange factor (GEF) 15	6	24.3437	2.45142	0.87339	2.80679	0.00500373	0.196792
14107	ENSMUSG00000051736	ENSMUSG00000051736|Fam229b	Fam229b	protein_coding	10	38994800	39009910	-1	family with sequence similarity 229, member B	10	23.0229	-2.61926	0.933164	-2.80686	0.00500276	0.196792
3811	ENSMUSG00000001248	ENSMUSG00000001248|Gramd1a	Gramd1a	protein_coding	7	30829552	30855321	-1	GRAM domain containing 1A	14	7245.51	0.494042	0.176208	2.80374	0.00505128	0.197872
37681	ENSMUSG00000047888	ENSMUSG00000047888|Tnrc6b	Tnrc6b	protein_coding	15	80595514	80825286	1	trinucleotide repeat containing 6b	10	7770.18	-0.320399	0.114289	-2.8034	0.00505665	0.197872
8598	ENSMUSG00000032525	ENSMUSG00000032525|Nktr	Nktr	protein_coding	9	121548235	121585909	1	natural killer tumor recognition sequence	18	8540.89	-0.293459	0.104711	-2.80258	0.00506962	0.197881
26496	ENSMUSG00000002983	ENSMUSG00000002983|Relb	Relb	protein_coding	7	19340142	19363363	-1	avian reticuloendotheliosis viral (v-rel) oncogene related B	10	1443.37	-0.379829	0.135911	-2.79469	0.00519501	0.201422
28053	ENSMUSG00000026198	ENSMUSG00000026198|Abcb6	Abcb6	protein_coding	1	75148361	75157036	-1	ATP-binding cassette, sub-family B (MDR/TAP), member 6	6	700.262	-0.571282	0.204476	-2.79389	0.00520784	0.201422
35852	ENSMUSG00000052760	ENSMUSG00000052760|A630001G21Rik	A630001G21Rik	protein_coding	1	85644804	85706364	-1	RIKEN cDNA A630001G21 gene	6	3885.96	-0.387229	0.138612	-2.79362	0.0052122	0.201422
39317	ENSMUSG00000055805	ENSMUSG00000055805|Fmnl1	Fmnl1	protein_coding	11	103061933	103089727	1	formin-like 1	7	21635.9	-0.249617	0.0893503	-2.79369	0.00521096	0.201422
44089	ENSMUSG00000038241	ENSMUSG00000038241|Cep250	Cep250	protein_coding	2	155798378	155840820	1	centrosomal protein 250	10	8293.57	-0.2771	0.0992762	-2.7912	0.00525127	0.202428
39507	ENSMUSG00000034714	ENSMUSG00000034714|Ttyh2	Ttyh2	protein_coding	11	114566257	114611803	1	tweety family member 2	2	85.0409	1.405	0.503533	2.79028	0.0052662	0.202501
14206	ENSMUSG00000026814	ENSMUSG00000026814|Eng	Eng	protein_coding	2	32536607	32572681	1	endoglin	6	3516.56	0.395148	0.141965	2.78342	0.00537894	0.206326
35049	ENSMUSG00000051977	ENSMUSG00000051977|Prdm9	Prdm9	protein_coding	17	15763341	15784616	-1	PR domain containing 9	7	1318.49	-0.401746	0.144711	-2.7762	0.00549983	0.210443
26777	ENSMUSG00000032776	ENSMUSG00000032776|Mctp2	Mctp2	protein_coding	7	71727578	71956356	-1	multiple C2 domains, transmembrane 2	5	2753.12	-0.311115	0.112217	-2.77245	0.00556355	0.212358
1824	ENSMUSG00000027843	ENSMUSG00000027843|Ptpn22	Ptpn22	protein_coding	3	103767111	103819563	1	protein tyrosine phosphatase, non-receptor type 22 (lymphoid)	8	752.359	0.666144	0.240354	2.77151	0.00557966	0.212451
5876	ENSMUSG00000020032	ENSMUSG00000020032|Nuak1	Nuak1	protein_coding	10	84206769	84276461	-1	NUAK family, SNF1-like kinase, 1	2	2432.59	-0.370455	0.133802	-2.76868	0.00562834	0.213781
9277	ENSMUSG00000035781	ENSMUSG00000035781|R3hdm4	R3hdm4	protein_coding	10	79745886	79757042	-1	R3H domain containing 4	8	7190.88	0.367247	0.132896	2.76342	0.00571997	0.216731
36422	ENSMUSG00000087026	ENSMUSG00000087026|A230103J11Rik	A230103J11Rik	lncRNA	8	85779789	85787089	-1	RIKEN cDNA A230103J11 gene	2	131.154	-1.02885	0.372725	-2.76036	0.00577384	0.21824
29120	ENSMUSG00000034342	ENSMUSG00000034342|Cbl	Cbl	protein_coding	9	44054273	44145346	-1	Casitas B-lineage lymphoma	11	2371.3	-0.387676	0.140686	-2.75562	0.00585817	0.220746
39588	ENSMUSG00000101628	ENSMUSG00000101628|Gm28177	Gm28177	lncRNA	1	52116420	52195246	1	predicted gene 28177	1	222.304	2.1092	0.765801	2.75424	0.00588278	0.220746
45881	ENSMUSG00000020592	ENSMUSG00000020592|Sdc1	Sdc1	protein_coding	12	8821323	8843715	1	syndecan 1	5	2724.94	-0.364748	0.132418	-2.75451	0.00587796	0.220746
33994	ENSMUSG00000097352	ENSMUSG00000097352|C920009B18Rik	C920009B18Rik	transcribed_unprocessed_pseudogene	10	22182601	22197664	1	RIKEN cDNA C920009B18 gene	4	323.095	-0.774066	0.281244	-2.75229	0.00591798	0.221532
19702	ENSMUSG00000037369	ENSMUSG00000037369|Kdm6a	Kdm6a	protein_coding	X	18028814	18146175	1	lysine (K)-specific demethylase 6A	10	3897.01	-0.288432	0.105004	-2.74686	0.00601689	0.224154
29975	ENSMUSG00000017386	ENSMUSG00000017386|Traf4	Traf4	protein_coding	11	78049325	78056415	-1	TNF receptor associated factor 4	3	6588.5	0.282013	0.102645	2.74746	0.00600585	0.224154
2564	ENSMUSG00000040253	ENSMUSG00000040253|Gbp7	Gbp7	protein_coding	3	142236103	142255910	1	guanylate binding protein 7	2	1808.2	0.360521	0.131307	2.74563	0.00603942	0.224456
38336	ENSMUSG00000018196	ENSMUSG00000018196|Glrx2	Glrx2	protein_coding	1	143592076	143625414	1	glutaredoxin 2 (thioltransferase)	13	664.697	-0.789768	0.288621	-2.73635	0.00621255	0.22979
41367	ENSMUSG00000097799	ENSMUSG00000097799|NA	NA	NA	NA	NA	NA	NA	NA	NA	33.1837	-4.17836	1.52683	-2.73663	0.00620717	0.22979
11399	ENSMUSG00000065191	ENSMUSG00000065191|Gm23458	Gm23458	snRNA	5	123498895	123499063	1	predicted gene, 23458	1	615.823	-0.514151	0.188139	-2.73282	0.00627942	0.230133
21587	ENSMUSG00000045767	ENSMUSG00000045767|B230219D22Rik	B230219D22Rik	protein_coding	13	55840937	55851313	1	RIKEN cDNA B230219D22 gene	1	7068.36	-0.335053	0.122607	-2.73274	0.00628106	0.230133
37091	ENSMUSG00000028914	ENSMUSG00000028914|Casp9	Casp9	protein_coding	4	141520923	141543287	1	caspase 9	6	729.718	-1.24556	0.45576	-2.73294	0.00627727	0.230133
45259	ENSMUSG00000020681	ENSMUSG00000020681|Ace	Ace	protein_coding	11	105858771	105880790	1	angiotensin I converting enzyme (peptidyl-dipeptidase A) 1	4	67.0016	-1.90508	0.697119	-2.73279	0.00627999	0.230133
33603	ENSMUSG00000038204	ENSMUSG00000038204|Asb10	Asb10	protein_coding	5	24737695	24745976	-1	ankyrin repeat and SOCS box-containing 10	3	86.7703	-1.3016	0.477069	-2.72832	0.00636582	0.232689
22223	ENSMUSG00000022401	ENSMUSG00000022401|Xpnpep3	Xpnpep3	protein_coding	15	81284339	81341683	1	X-prolyl aminopeptidase 3, mitochondrial	7	545.997	1.06558	0.390942	2.72566	0.00641736	0.234023
20388	ENSMUSG00000060601	ENSMUSG00000060601|Nr1h2	Nr1h2	protein_coding	7	44199040	44203375	-1	nuclear receptor subfamily 1, group H, member 2	18	9458.37	-0.346665	0.12734	-2.72236	0.00648178	0.235515
30330	ENSMUSG00000102154	ENSMUSG00000102154|Gm37469	Gm37469	lncRNA	1	165675724	165676613	-1	predicted gene, 37469	1	84.2892	-1.38796	0.509901	-2.72201	0.0064886	0.235515
1634	ENSMUSG00000085438	ENSMUSG00000085438|Oip5os1	Oip5os1	lncRNA	2	119424778	119437983	1	Opa interacting protein 5, opposite strand 1	2	9174.42	-0.303995	0.111795	-2.71922	0.00654352	0.236404
13823	ENSMUSG00000021196	ENSMUSG00000021196|Pfkp	Pfkp	protein_coding	13	6629804	6698813	-1	phosphofructokinase, platelet	13	1953.67	0.359801	0.132284	2.71992	0.00652986	0.236404
32211	ENSMUSG00000047407	ENSMUSG00000047407|Tgif1	Tgif1	protein_coding	17	71151200	71160541	-1	TGFB-induced factor homeobox 1	12	3350.71	-0.421019	0.154953	-2.71707	0.00658618	0.237393
5150	ENSMUSG00000069833	ENSMUSG00000069833|Ahnak	Ahnak	protein_coding	19	8966648	9054278	1	AHNAK nucleoprotein (desmoyokin)	5	2024.51	-0.523999	0.192934	-2.71595	0.00660854	0.237647
43554	ENSMUSG00000025089	ENSMUSG00000025089|Gfra1	Gfra1	protein_coding	19	58224036	58444341	-1	glial cell line derived neurotrophic factor family receptor alpha 1	9	6781.5	0.645215	0.237932	2.71176	0.00669273	0.240119
21871	ENSMUSG00000038095	ENSMUSG00000038095|Sbno1	Sbno1	protein_coding	5	124506765	124564064	-1	strawberry notch 1	18	8419.6	-0.319321	0.117859	-2.70936	0.00674137	0.241307
39711	ENSMUSG00000060935	ENSMUSG00000060935|Tmem263	Tmem263	protein_coding	10	84938491	84956482	1	transmembrane protein 263	2	2822.71	-0.343502	0.126894	-2.70701	0.00678918	0.24246
40237	ENSMUSG00000035711	ENSMUSG00000035711|Dok3	Dok3	protein_coding	13	55671044	55677109	-1	docking protein 3	3	27423.7	-0.455715	0.168489	-2.70472	0.0068362	0.243579
41507	ENSMUSG00000016756	ENSMUSG00000016756|Cmah	Cmah	protein_coding	13	24511387	24661360	1	cytidine monophospho-N-acetylneuraminic acid hydroxylase	10	3783.53	-0.424637	0.157149	-2.70213	0.00688965	0.244922
8980	ENSMUSG00000084799	ENSMUSG00000084799|Ino80dos	Ino80dos	lncRNA	1	63152237	63197449	1	INO80 complex subunit D, opposite strand	4	495.363	-0.726315	0.269163	-2.69842	0.00696697	0.246209
17796	ENSMUSG00000055897	ENSMUSG00000055897|Ppp4r1l-ps	Ppp4r1l-ps	transcribed_unprocessed_pseudogene	2	173421113	173501433	-1	protein phosphatase 4, regulatory subunit 1-like, pseudogene	12	2054.32	-0.438812	0.162552	-2.69951	0.00694409	0.246209
27390	ENSMUSG00000029655	ENSMUSG00000029655|N4bp2l2	N4bp2l2	protein_coding	5	150531472	150589648	-1	NEDD4 binding protein 2-like 2	8	2166.57	-0.738328	0.273652	-2.69805	0.0069746	0.246209
42995	ENSMUSG00000042507	ENSMUSG00000042507|Mideas	Mideas	protein_coding	12	84195950	84265655	-1	mitotic deacetylase associated SANT domain protein	5	3830.1	-0.549329	0.203655	-2.69735	0.00698927	0.246209
40806	ENSMUSG00000025068	ENSMUSG00000025068|Gsto1	Gsto1	protein_coding	19	47843409	47853229	1	glutathione S-transferase omega 1	6	1118.72	0.454952	0.168757	2.69591	0.00701975	0.246724
11123	ENSMUSG00000043885	ENSMUSG00000043885|Slc36a4	Slc36a4	protein_coding	9	15621034	15654657	1	solute carrier family 36 (proton/amino acid symporter), member 4	3	1056.18	-0.428751	0.159123	-2.69447	0.00704999	0.247227
33872	ENSMUSG00000025736	ENSMUSG00000025736|Jmjd8	Jmjd8	protein_coding	17	26047841	26050817	1	jumonji domain containing 8	8	785.098	0.555884	0.206569	2.69104	0.00712303	0.249226
10647	ENSMUSG00000064225	ENSMUSG00000064225|Paqr9	Paqr9	protein_coding	9	95441710	95450076	1	progestin and adipoQ receptor family member IX	1	121.671	-1.02102	0.379705	-2.68898	0.00716713	0.249644
14974	ENSMUSG00000034297	ENSMUSG00000034297|Med13	Med13	protein_coding	11	86157859	86248428	-1	mediator complex subunit 13	4	13289.1	-0.248511	0.0923978	-2.68957	0.00715435	0.249644
45	ENSMUSG00000039115	ENSMUSG00000039115|Itga9	Itga9	protein_coding	9	118435758	118730071	1	integrin alpha 9	6	703.84	-0.464297	0.173252	-2.67989	0.0073646	0.251774
1407	ENSMUSG00000037355	ENSMUSG00000037355|Uvssa	Uvssa	protein_coding	5	33535893	33577098	1	UV stimulated scaffold protein A	4	1444.34	-0.875142	0.326725	-2.67853	0.00739464	0.251774
4424	ENSMUSG00000032307	ENSMUSG00000032307|Ube2q2	Ube2q2	protein_coding	9	55056138	55114813	1	ubiquitin-conjugating enzyme E2Q family member 2	4	1241.35	0.486308	0.181326	2.68195	0.00731948	0.251774
4500	ENSMUSG00000040268	ENSMUSG00000040268|Plekha1	Plekha1	protein_coding	7	130467486	130515042	1	pleckstrin homology domain containing, family A (phosphoinositide binding specific) member 1	12	320.731	0.735216	0.274056	2.68272	0.00730258	0.251774
4531	ENSMUSG00000020275	ENSMUSG00000020275|Rel	Rel	protein_coding	11	23686847	23720970	-1	reticuloendotheliosis oncogene	1	4509.93	-0.295109	0.109999	-2.68283	0.00730018	0.251774
14122	ENSMUSG00000022607	ENSMUSG00000022607|Ptk2	Ptk2	protein_coding	15	73076951	73295129	-1	PTK2 protein tyrosine kinase 2	16	147.336	0.943269	0.351892	2.68056	0.00734983	0.251774
19459	ENSMUSG00000059743	ENSMUSG00000059743|Fdps	Fdps	protein_coding	3	89000895	89009266	-1	farnesyl diphosphate synthetase	7	1121.67	0.551951	0.20589	2.68081	0.00734444	0.251774
23480	ENSMUSG00000087272	ENSMUSG00000087272|Gm15409	Gm15409	lncRNA	5	148896088	148898522	1	predicted gene 15409	1	614.009	-0.903568	0.337457	-2.67758	0.00741557	0.251774
25912	ENSMUSG00000017550	ENSMUSG00000017550|Atad5	Atad5	protein_coding	11	79980226	80026620	1	ATPase family, AAA domain containing 5	4	4461.89	-0.303442	0.113164	-2.68143	0.00733072	0.251774
30841	ENSMUSG00000051335	ENSMUSG00000051335|Gfod1	Gfod1	protein_coding	13	43348721	43457648	-1	glucose-fructose oxidoreductase domain containing 1	2	1461.52	-0.414714	0.154802	-2.67899	0.00738436	0.251774
43166	ENSMUSG00000022620	ENSMUSG00000022620|Arsa	Arsa	protein_coding	15	89356679	89361628	-1	arylsulfatase A	4	1052.63	-0.404894	0.151235	-2.67726	0.00742275	0.251774
43294	ENSMUSG00000034333	ENSMUSG00000034333|Zbed4	Zbed4	protein_coding	15	88635863	88668719	1	zinc finger, BED type containing 4	2	6510.23	-0.273679	0.10193	-2.68497	0.00725373	0.251774
39321	ENSMUSG00000038370	ENSMUSG00000038370|Pcp4l1	Pcp4l1	protein_coding	1	171000831	171023837	-1	Purkinje cell protein 4-like 1	1	848.406	0.618335	0.231105	2.67556	0.00746054	0.252504
35096	ENSMUSG00000061689	ENSMUSG00000061689|Dlgap4	Dlgap4	protein_coding	2	156455625	156606283	1	DLG associated protein 4	14	3243.06	0.305336	0.114206	2.67356	0.00750511	0.253461
26361	ENSMUSG00000076138	ENSMUSG00000076138|Gm26377	Gm26377	miRNA	9	78385810	78385917	-1	predicted gene, 26377	1	6558.2	0.313674	0.117373	2.67246	0.00752968	0.253739
1926	ENSMUSG00000072893	ENSMUSG00000072893|4933439C10Rik	4933439C10Rik	lncRNA	11	59396488	59404473	1	RIKEN cDNA 4933439C10 gene	6	5767.8	-0.358918	0.134449	-2.66954	0.00759548	0.255361
41952	ENSMUSG00000103037	ENSMUSG00000103037|Pcdhgb1	Pcdhgb1	protein_coding	18	37813286	37974923	1	protocadherin gamma subfamily B, 1	2	276.621	-4.99163	1.87032	-2.66887	0.00761069	0.255361
18050	ENSMUSG00000105263	ENSMUSG00000105263|Gm42427	Gm42427	TEC	5	44295322	44300613	1	predicted gene 42427	1	1711.59	-0.453768	0.170514	-2.66117	0.00778687	0.258065
22823	ENSMUSG00000043090	ENSMUSG00000043090|Zfp866	Zfp866	protein_coding	8	70213976	70243828	-1	zinc finger protein 866	2	2009.68	-0.468149	0.175924	-2.66108	0.00778894	0.258065
28560	ENSMUSG00000024085	ENSMUSG00000024085|Man2a1	Man2a1	protein_coding	17	64907731	65062105	1	mannosidase 2, alpha 1	3	5115.99	-0.264621	0.0993478	-2.66358	0.00773135	0.258065
29950	ENSMUSG00000024581	ENSMUSG00000024581|Napg	Napg	protein_coding	18	63110902	63132521	1	N-ethylmaleimide sensitive fusion protein attachment protein gamma	17	1482.81	0.450955	0.169418	2.66178	0.00777277	0.258065
34469	ENSMUSG00000025504	ENSMUSG00000025504|Eps8l2	Eps8l2	protein_coding	7	140918793	140942933	1	EPS8-like 2	12	518.812	0.928148	0.348797	2.661	0.00779096	0.258065
40293	ENSMUSG00000030779	ENSMUSG00000030779|Rbbp6	Rbbp6	protein_coding	7	122564909	122601780	1	retinoblastoma binding protein 6, ubiquitin ligase	10	15087	-0.239809	0.0900588	-2.66281	0.00774913	0.258065
41386	ENSMUSG00000035891	ENSMUSG00000035891|Cerk	Cerk	protein_coding	15	86023329	86070342	-1	ceramide kinase	3	13943.2	-0.309769	0.116468	-2.6597	0.0078211	0.258512
41044	ENSMUSG00000046402	ENSMUSG00000046402|Rbp1	Rbp1	protein_coding	9	98305014	98328628	1	retinol binding protein 1, cellular	1	292.85	0.825337	0.310537	2.65777	0.00786588	0.259196
43107	ENSMUSG00000082424	ENSMUSG00000082424|Gm13292	Gm13292	processed_pseudogene	2	11413842	11414841	-1	predicted gene 13292	1	1634.87	0.348024	0.130965	2.65738	0.00787515	0.259196
9528	ENSMUSG00000039210	ENSMUSG00000039210|Gpatch2	Gpatch2	protein_coding	1	186947705	187083901	1	G patch domain containing 2	9	3208.04	-0.447562	0.168482	-2.65644	0.00789704	0.259367
10472	ENSMUSG00000029175	ENSMUSG00000029175|Slc35f6	Slc35f6	protein_coding	5	30805277	30817073	1	solute carrier family 35, member F6	7	954.598	0.53243	0.200672	2.65323	0.00797261	0.261296
19359	ENSMUSG00000029404	ENSMUSG00000029404|Arl6ip4	Arl6ip4	protein_coding	5	124254152	124256259	1	ADP-ribosylation factor-like 6 interacting protein 4	5	1467.14	-0.405932	0.153061	-2.65209	0.00799949	0.261625
13117	ENSMUSG00000045659	ENSMUSG00000045659|Plekha7	Plekha7	protein_coding	7	115722720	115907611	-1	pleckstrin homology domain containing, family A member 7	20	736.337	0.516861	0.195011	2.65042	0.00803926	0.262116
17648	ENSMUSG00000039630	ENSMUSG00000039630|Hnrnpu	Hnrnpu	protein_coding	1	178148673	178165362	-1	heterogeneous nuclear ribonucleoprotein U	9	27343.8	0.602746	0.227448	2.65004	0.00804822	0.262116
26073	ENSMUSG00000034247	ENSMUSG00000034247|Plekhm1	Plekhm1	protein_coding	11	103255101	103303513	-1	pleckstrin homology domain containing, family M (with RUN domain) member 1	2	9407.28	-0.320593	0.121146	-2.64634	0.00813674	0.264444
26285	ENSMUSG00000104156	ENSMUSG00000104156|Gm38102	Gm38102	lncRNA	5	123272002	123275758	1	predicted gene, 38102	2	787.142	-0.921154	0.348378	-2.64412	0.0081903	0.265629
39548	ENSMUSG00000106631	ENSMUSG00000106631|Gm42669	Gm42669	protein_coding	5	107655487	107728462	1	predicted gene 42669	2	22.7768	4.86818	1.84441	2.63942	0.00830472	0.268779
6626	ENSMUSG00000020491	ENSMUSG00000020491|2810021J22Rik	2810021J22Rik	protein_coding	11	58758042	58774114	1	RIKEN cDNA 2810021J22 gene	2	730.849	-0.46174	0.175113	-2.63681	0.00836888	0.269566
16811	ENSMUSG00000028565	ENSMUSG00000028565|Nfia	Nfia	protein_coding	4	97660971	98007111	1	nuclear factor I/A	8	669.368	-0.478834	0.181642	-2.63615	0.00838535	0.269566
21000	ENSMUSG00000033624	ENSMUSG00000033624|Pdpr	Pdpr	protein_coding	8	111821262	111863706	1	pyruvate dehydrogenase phosphatase regulatory subunit	3	1871.63	-0.355484	0.134807	-2.63699	0.00836464	0.269566
21651	ENSMUSG00000049313	ENSMUSG00000049313|Sorl1	Sorl1	protein_coding	9	41876016	42035593	-1	sortilin-related receptor, LDLR class A repeats-containing	4	3170.75	-0.386584	0.146677	-2.63562	0.00839844	0.269566
41090	ENSMUSG00000087305	ENSMUSG00000087305|A430035B10Rik	A430035B10Rik	lncRNA	6	8488795	8510430	-1	RIKEN cDNA A430035B10 gene	5	121.485	-1.11126	0.421786	-2.63465	0.00842237	0.269776
12484	ENSMUSG00000053768	ENSMUSG00000053768|Chchd3	Chchd3	protein_coding	6	32767911	33037195	-1	coiled-coil-helix-coiled-coil-helix domain containing 3	10	2928.92	0.51726	0.196539	2.63184	0.00849231	0.271457
6116	ENSMUSG00000029275	ENSMUSG00000029275|Gfi1	Gfi1	protein_coding	5	107864523	107873902	-1	growth factor independent 1 transcription repressor	4	2086.99	0.410868	0.156181	2.63072	0.00852043	0.271797
5595	ENSMUSG00000030760	ENSMUSG00000030760|Acer3	Acer3	protein_coding	7	97855596	97970415	-1	alkaline ceramidase 3	5	235.564	0.738351	0.280842	2.62906	0.00856201	0.272563
2350	ENSMUSG00000033847	ENSMUSG00000033847|Pla2g4c	Pla2g4c	protein_coding	7	13058580	13094597	1	phospholipase A2, group IVC (cytosolic, calcium-independent)	4	265.669	-1.09776	0.418071	-2.62576	0.00864552	0.272984
24488	ENSMUSG00000006728	ENSMUSG00000006728|Cdk4	Cdk4	protein_coding	10	126899403	126903789	1	cyclin-dependent kinase 4	9	14166.4	-0.289504	0.110234	-2.62627	0.0086326	0.272984
36940	ENSMUSG00000039852	ENSMUSG00000039852|Rere	Rere	protein_coding	4	150366103	150706423	1	arginine glutamic acid dipeptide (RE) repeats	8	37941.9	-0.269492	0.102594	-2.62679	0.00861954	0.272984
39394	ENSMUSG00000036503	ENSMUSG00000036503|Rnf13	Rnf13	protein_coding	3	57643483	57742654	1	ring finger protein 13	11	1220.01	0.485552	0.184814	2.62725	0.00860787	0.272984
10176	ENSMUSG00000040225	ENSMUSG00000040225|Prrc2c	Prrc2c	protein_coding	1	162498294	162568125	-1	proline-rich coiled-coil 2C	14	36333	-0.251283	0.095744	-2.62453	0.00867689	0.273419
1961	ENSMUSG00000002028	ENSMUSG00000002028|Kmt2a	Kmt2a	protein_coding	9	44714652	44792594	-1	lysine (K)-specific methyltransferase 2A	6	31065.1	-0.243307	0.0928062	-2.62166	0.00875021	0.274615
32533	ENSMUSG00000031770	ENSMUSG00000031770|Herpud1	Herpud1	protein_coding	8	95113066	95122005	1	homocysteine-inducible, endoplasmic reticulum stress-inducible, ubiquitin-like domain member 1	6	14497.6	-0.285194	0.108767	-2.62206	0.00874003	0.274615
36189	ENSMUSG00000035011	ENSMUSG00000035011|Zbtb7a	Zbtb7a	protein_coding	10	80971054	80988829	1	zinc finger and BTB domain containing 7a	6	8327.1	-0.326957	0.12483	-2.61921	0.00881333	0.276038
10157	ENSMUSG00000062661	ENSMUSG00000062661|Ncs1	Ncs1	protein_coding	2	31135835	31186001	1	neuronal calcium sensor 1	2	306.796	0.71472	0.273584	2.61243	0.00899005	0.278899
22282	ENSMUSG00000030621	ENSMUSG00000030621|Me3	Me3	protein_coding	7	89281600	89503567	1	malic enzyme 3, NADP(+)-dependent, mitochondrial	7	79.9912	-1.23951	0.474175	-2.61403	0.00894817	0.278899
30522	ENSMUSG00000020160	ENSMUSG00000020160|Meis1	Meis1	protein_coding	11	18829817	18968985	-1	Meis homeobox 1	9	752.536	-0.472867	0.181065	-2.61158	0.00901239	0.278899
30699	ENSMUSG00000090222	ENSMUSG00000090222|Ifi203-ps	Ifi203-ps	unprocessed_pseudogene	1	173604095	173625836	-1	interferon activated gene 203, pseudogene	1	64.5196	2.23743	0.856623	2.61192	0.00900348	0.278899
34987	ENSMUSG00000068040	ENSMUSG00000068040|Tm9sf4	Tm9sf4	protein_coding	2	153003223	153052386	1	transmembrane 9 superfamily member 4	10	4276.05	0.2706	0.103578	2.61251	0.00898793	0.278899
37575	ENSMUSG00000042978	ENSMUSG00000042978|Sbk1	Sbk1	protein_coding	7	125848034	125894188	1	SH3-binding kinase 1	4	28611.4	-0.275594	0.105442	-2.61371	0.00895647	0.278899
16161	ENSMUSG00000049881	ENSMUSG00000049881|2810025M15Rik	2810025M15Rik	transcribed_processed_pseudogene	1	157239922	157247806	1	RIKEN cDNA 2810025M15 gene	4	504.094	0.56388	0.216159	2.60864	0.00909022	0.280749
18796	ENSMUSG00000046591	ENSMUSG00000046591|Ticrr	Ticrr	protein_coding	7	79309944	79347896	1	TOPBP1-interacting checkpoint and replication regulator	7	9151.17	-0.241349	0.0926146	-2.60596	0.00916184	0.28184
26401	ENSMUSG00000018379	ENSMUSG00000018379|Srsf1	Srsf1	protein_coding	11	87938199	87944581	1	serine and arginine-rich splicing factor 1	7	10648.1	-0.282869	0.108522	-2.60656	0.00914557	0.28184
26810	ENSMUSG00000046062	ENSMUSG00000046062|Ppp1r15b	Ppp1r15b	protein_coding	1	133058881	133067521	1	protein phosphatase 1, regulatory subunit 15B	2	9319.17	-0.238953	0.0917603	-2.6041	0.00921171	0.282256
38653	ENSMUSG00000033454	ENSMUSG00000033454|Zbtb1	Zbtb1	protein_coding	12	76417040	76443724	1	zinc finger and BTB domain containing 1	1	4522.5	-0.334096	0.128276	-2.60452	0.00920039	0.282256
13881	ENSMUSG00000033161	ENSMUSG00000033161|Atp1a1	Atp1a1	protein_coding	3	101483535	101512000	-1	ATPase, Na+/K+ transporting, alpha 1 polypeptide	3	12015.1	0.252669	0.0971874	2.59981	0.00932757	0.284306
21157	ENSMUSG00000020455	ENSMUSG00000020455|Trim11	Trim11	protein_coding	11	58868919	58882284	1	tripartite motif-containing 11	3	12791.3	-0.33311	0.128077	-2.60087	0.00929882	0.284306
26549	ENSMUSG00000049422	ENSMUSG00000049422|Chchd10	Chchd10	protein_coding	10	75768964	75773581	1	coiled-coil-helix-coiled-coil-helix domain containing 10	3	37765.3	0.241972	0.0930807	2.59959	0.0093335	0.284306
11056	ENSMUSG00000020964	ENSMUSG00000020964|Sel1l	Sel1l	protein_coding	12	91772817	91815931	-1	sel-1 suppressor of lin-12-like (C. elegans)	10	3482.41	-0.531082	0.204585	-2.5959	0.00943435	0.286815
23341	ENSMUSG00000031200	ENSMUSG00000031200|Mtcp1	Mtcp1	protein_coding	X	74454050	74460194	-1	mature T cell proliferation 1	4	422.68	-0.659842	0.254323	-2.59451	0.00947257	0.287415
10164	ENSMUSG00000104245	ENSMUSG00000104245|Gm38155	Gm38155	lncRNA	1	187077167	187109666	-1	predicted gene, 38155	1	257.594	-0.885398	0.341743	-2.59083	0.00957442	0.287696
30438	ENSMUSG00000026565	ENSMUSG00000026565|Pou2f1	Pou2f1	protein_coding	1	165692723	165830247	-1	POU domain, class 2, transcription factor 1	18	8495.71	-0.409987	0.158105	-2.59313	0.0095107	0.287696
41617	ENSMUSG00000022824	ENSMUSG00000022824|Muc13	Muc13	protein_coding	16	33614407	33640304	1	mucin 13, epithelial transmembrane	2	997.189	-0.528807	0.204031	-2.59179	0.00954774	0.287696
44712	ENSMUSG00000038963	ENSMUSG00000038963|Slco4a1	Slco4a1	protein_coding	2	180098038	180116660	1	solute carrier organic anion transporter family, member 4a1	5	4201.52	-0.365697	0.14105	-2.59267	0.00952336	0.287696
44721	ENSMUSG00000020439	ENSMUSG00000020439|Smtn	Smtn	protein_coding	11	3467523	3490612	-1	smoothelin	10	9861.25	0.244561	0.094386	2.59108	0.00956764	0.287696
42112	ENSMUSG00000029004	ENSMUSG00000029004|Kmt2e	Kmt2e	protein_coding	5	23639439	23709233	1	lysine (K)-specific methyltransferase 2E	9	29185.6	-0.248721	0.0960407	-2.58975	0.00960458	0.288045
28862	ENSMUSG00000030055	ENSMUSG00000030055|Rab43	Rab43	protein_coding	6	87765835	87789146	-1	RAB43, member RAS oncogene family	7	19791.8	-0.241573	0.0933639	-2.58744	0.00966932	0.289427
7252	ENSMUSG00000091844	ENSMUSG00000091844|Gm8251	Gm8251	protein_coding	1	44095032	44118906	-1	predicted gene 8251	2	71.7266	-1.38721	0.536797	-2.58424	0.00975931	0.291559
11013	ENSMUSG00000028459	ENSMUSG00000028459|Cd72	Cd72	protein_coding	4	43446462	43454628	-1	CD72 antigen	10	12416.5	-0.293179	0.113598	-2.58084	0.00985592	0.291861
14982	ENSMUSG00000039197	ENSMUSG00000039197|Adk	Adk	protein_coding	14	21102642	21498637	1	adenosine kinase	10	1290.16	0.369024	0.143066	2.57939	0.00989746	0.291861
20880	ENSMUSG00000025630	ENSMUSG00000025630|Hprt	Hprt	protein_coding	X	52077014	52110536	1	hypoxanthine guanine phosphoribosyl transferase	1	4992	0.274875	0.10648	2.58148	0.00983777	0.291861
33831	ENSMUSG00000089726	ENSMUSG00000089726|Mir17hg	Mir17hg	lncRNA	14	115280311	115284159	1	Mir17 host gene (non-protein coding)	1	990.508	-0.670935	0.260075	-2.57978	0.00988636	0.291861
34868	ENSMUSG00000024978	ENSMUSG00000024978|Gpam	Gpam	protein_coding	19	55055700	55115670	-1	glycerol-3-phosphate acyltransferase, mitochondrial	5	9088.17	-0.275884	0.106904	-2.58067	0.00986099	0.291861
38372	ENSMUSG00000021203	ENSMUSG00000021203|Otub2	Otub2	protein_coding	12	103354941	103372609	1	OTU domain, ubiquitin aldehyde binding 2	5	4382.45	-0.333524	0.129233	-2.5808	0.00985715	0.291861
41325	ENSMUSG00000018160	ENSMUSG00000018160|Med1	Med1	protein_coding	11	98042980	98084119	-1	mediator complex subunit 1	7	9042.19	-0.425911	0.165129	-2.57927	0.00990091	0.291861
7462	ENSMUSG00000022755	ENSMUSG00000022755|Adgrg7	Adgrg7	protein_coding	16	56544972	56616218	-1	adhesion G protein-coupled receptor G7	1	155.247	1.0151	0.393762	2.57796	0.00993857	0.292416
272	ENSMUSG00000021792	ENSMUSG00000021792|Prxl2a	Prxl2a	protein_coding	14	40715697	40735745	-1	peroxiredoxin like 2A	10	381.301	0.589406	0.229167	2.57194	0.0101129	0.295522
26652	ENSMUSG00000024986	ENSMUSG00000024986|Hhex	Hhex	protein_coding	19	37423258	37429179	1	hematopoietically expressed homeobox	3	4620.74	0.310338	0.120621	2.57283	0.010087	0.295522
36479	ENSMUSG00000021754	ENSMUSG00000021754|Map3k1	Map3k1	protein_coding	13	111882962	111945527	-1	mitogen-activated protein kinase kinase kinase 1	5	17065.8	-0.294307	0.114423	-2.57209	0.0101088	0.295522
38929	ENSMUSG00000003283	ENSMUSG00000003283|Hck	Hck	protein_coding	2	152950388	152993361	1	hemopoietic cell kinase	3	513.361	-0.989744	0.384861	-2.57169	0.0101202	0.295522
209	ENSMUSG00000046058	ENSMUSG00000046058|Eid2	Eid2	protein_coding	7	27967306	27968697	1	EP300 interacting inhibitor of differentiation 2	1	110.75	1.0175	0.396093	2.56884	0.0102039	0.29685
20222	ENSMUSG00000031273	ENSMUSG00000031273|Col4a6	Col4a6	protein_coding	X	139948399	140257072	-1	collagen, type IV, alpha 6	3	59.1703	1.61872	0.630047	2.5692	0.0101934	0.29685
12623	ENSMUSG00000022216	ENSMUSG00000022216|Psme1	Psme1	protein_coding	14	55815580	55818986	1	proteasome (prosome, macropain) activator subunit 1 (PA28 alpha)	13	3356.09	0.376091	0.146467	2.56775	0.0102359	0.297225
18406	ENSMUSG00000039934	ENSMUSG00000039934|Gsap	Gsap	protein_coding	5	21391253	21520130	1	gamma-secretase activating protein	10	368.867	0.602179	0.234719	2.56553	0.0103017	0.298577
2469	ENSMUSG00000106022	ENSMUSG00000106022|Gm42929	Gm42929	TEC	3	121221695	121222980	1	predicted gene 42929	1	95.5251	1.51067	0.589415	2.563	0.0103772	0.300203
7628	ENSMUSG00000041827	ENSMUSG00000041827|Oasl1	Oasl1	protein_coding	5	115061299	115075974	1	2'-5' oligoadenylate synthetase-like 1	6	140.889	1.20384	0.470221	2.56016	0.0104623	0.302103
18137	ENSMUSG00000025324	ENSMUSG00000025324|Atp10a	Atp10a	protein_coding	7	58305914	58479168	1	ATPase, class V, type 10A	2	1824.12	0.339257	0.132553	2.5594	0.0104853	0.302205
4600	ENSMUSG00000084796	ENSMUSG00000084796|Mir142hg	Mir142hg	lncRNA	11	87646403	87648096	1	Mir142 host gene (non-protein coding)	1	522.418	-0.538926	0.210762	-2.55704	0.0105567	0.303509
43600	ENSMUSG00000027993	ENSMUSG00000027993|Trim2	Trim2	protein_coding	3	84067746	84214184	-1	tripartite motif-containing 2	19	995.484	-0.852707	0.333529	-2.55662	0.0105696	0.303509
931	ENSMUSG00000028664	ENSMUSG00000028664|Ephb2	Ephb2	protein_coding	4	136374850	136563299	-1	Eph receptor B2	6	289.577	0.732201	0.286877	2.55232	0.0107008	0.304617
8908	ENSMUSG00000004655	ENSMUSG00000004655|Aqp1	Aqp1	protein_coding	6	55313417	55325540	1	aquaporin 1	1	493.327	-0.548644	0.214935	-2.5526	0.0106922	0.304617
9784	ENSMUSG00000045948	ENSMUSG00000045948|Mrps12	Mrps12	protein_coding	7	28439066	28441245	-1	mitochondrial ribosomal protein S12	4	838.798	0.983523	0.385402	2.55194	0.0107125	0.304617
16336	ENSMUSG00000030881	ENSMUSG00000030881|Arfip2	Arfip2	protein_coding	7	105283410	105289623	-1	ADP-ribosylation factor interacting protein 2	14	1504.86	-0.4175	0.163629	-2.55151	0.0107258	0.304617
20844	ENSMUSG00000022103	ENSMUSG00000022103|Gfra2	Gfra2	protein_coding	14	71127560	71217278	1	glial cell line derived neurotrophic factor family receptor alpha 2	3	9401.99	0.414532	0.16238	2.55284	0.0106847	0.304617
23361	ENSMUSG00000008393	ENSMUSG00000008393|Carhsp1	Carhsp1	protein_coding	16	8476444	8490019	-1	calcium regulated heat stable protein 1	1	7842.92	-0.247683	0.097025	-2.55277	0.0106869	0.304617
5106	ENSMUSG00000034610	ENSMUSG00000034610|Tut4	Tut4	protein_coding	4	108316623	108416618	1	terminal uridylyl transferase 4	11	10396.5	-0.290827	0.114191	-2.54684	0.0108704	0.30743
9880	ENSMUSG00000048249	ENSMUSG00000048249|Crebrf	Crebrf	protein_coding	17	26934624	26995609	1	CREB3 regulatory factor	6	1912.22	-0.481327	0.189045	-2.5461	0.0108934	0.30743
23478	ENSMUSG00000094595	ENSMUSG00000094595|Fsbp	Fsbp	protein_coding	4	11579665	11587591	1	fibrinogen silencer binding protein	1	299.908	-0.901492	0.354115	-2.54576	0.010904	0.30743
39058	ENSMUSG00000050812	ENSMUSG00000050812|Ecpas	Ecpas	protein_coding	4	58798911	58912749	-1	Ecm29 proteasome adaptor and scaffold	11	9439.63	-0.25147	0.0987665	-2.5461	0.0108933	0.30743
41061	ENSMUSG00000039804	ENSMUSG00000039804|Ncoa5	Ncoa5	protein_coding	2	164842277	164876787	-1	nuclear receptor coactivator 5	8	3356.64	0.70604	0.277705	2.54241	0.011009	0.309828
5734	ENSMUSG00000096422	ENSMUSG00000096422|Igkv12-44	Igkv12-44	IG_V_gene	6	69791615	69792138	-1	immunoglobulin kappa variable 12-44	1	1270.04	0.897213	0.353627	2.53717	0.0111752	0.312198
11296	ENSMUSG00000034156	ENSMUSG00000034156|Tspoap1	Tspoap1	protein_coding	11	87651367	87676754	1	TSPO associated protein 1	10	4349.5	-0.596739	0.235319	-2.53587	0.0112168	0.312198
15771	ENSMUSG00000076281	ENSMUSG00000076281|NA	NA	NA	NA	NA	NA	NA	NA	NA	117.193	-1.04974	0.41382	-2.53671	0.0111899	0.312198
17931	ENSMUSG00000035202	ENSMUSG00000035202|Lars2	Lars2	protein_coding	9	123195992	123291731	1	leucyl-tRNA synthetase, mitochondrial	9	1398.6	-0.381369	0.150422	-2.53534	0.0112339	0.312198
25037	ENSMUSG00000047789	ENSMUSG00000047789|Slc38a9	Slc38a9	protein_coding	13	112797285	112875283	1	solute carrier family 38, member 9	8	3390.71	-0.43951	0.173337	-2.53558	0.011226	0.312198
29936	ENSMUSG00000074873	ENSMUSG00000074873|NA	NA	NA	NA	NA	NA	NA	NA	NA	771.226	-0.679955	0.267901	-2.53808	0.0111461	0.312198
33146	ENSMUSG00000104117	ENSMUSG00000104117|Gm20743	Gm20743	lncRNA	1	164690702	164764344	1	predicted gene, 20743	2	508.529	-0.711027	0.280119	-2.5383	0.0111392	0.312198
2183	ENSMUSG00000025648	ENSMUSG00000025648|Pfkfb4	Pfkfb4	protein_coding	9	108820846	108861296	1	6-phosphofructo-2-kinase/fructose-2,6-biphosphatase 4	10	262.308	-0.775938	0.306841	-2.52879	0.0114455	0.315834
3179	ENSMUSG00000038264	ENSMUSG00000038264|Sema7a	Sema7a	protein_coding	9	57847395	57870148	1	sema domain, immunoglobulin domain (Ig), and GPI membrane anchor, (semaphorin) 7A	2	137.148	0.980058	0.388055	2.52556	0.0115513	0.315834
4479	ENSMUSG00000099908	ENSMUSG00000099908|Gm28539	Gm28539	protein_coding	16	18655334	18774997	1	predicted gene 28539	1	56.183	1.79681	0.71138	2.52581	0.0115431	0.315834
4538	ENSMUSG00000066043	ENSMUSG00000066043|Phactr4	Phactr4	protein_coding	4	132083234	132149800	-1	phosphatase and actin regulator 4	6	5637.26	-0.515664	0.204219	-2.52505	0.0115681	0.315834
19378	ENSMUSG00000103653	ENSMUSG00000103653|Gstp-ps	Gstp-ps	processed_pseudogene	1	191758120	191758750	-1	glutathione S-transferase, pi, pseudogene	1	5139.99	0.28178	0.11152	2.52671	0.0115136	0.315834
23500	ENSMUSG00000030337	ENSMUSG00000030337|Vamp1	Vamp1	protein_coding	6	125192514	125222927	1	vesicle-associated membrane protein 1	6	4106.6	-0.606385	0.23988	-2.52787	0.0114757	0.315834
30962	ENSMUSG00000102171	ENSMUSG00000102171|NA	NA	NA	NA	NA	NA	NA	NA	NA	291.621	-0.643802	0.254964	-2.52507	0.0115677	0.315834
31513	ENSMUSG00000048988	ENSMUSG00000048988|Elfn1	Elfn1	protein_coding	5	139893698	139960477	1	leucine rich repeat and fibronectin type III, extracellular 1	2	864.544	-0.544894	0.215629	-2.52699	0.0115043	0.315834
32116	ENSMUSG00000027430	ENSMUSG00000027430|Dtd1	Dtd1	protein_coding	2	144441817	144610678	1	D-tyrosyl-tRNA deacylase 1	5	415.423	0.568918	0.225262	2.52558	0.0115507	0.315834
34437	ENSMUSG00000040451	ENSMUSG00000040451|Sgms1	Sgms1	protein_coding	19	32100127	32367114	-1	sphingomyelin synthase 1	15	2580.79	-0.325788	0.128951	-2.52646	0.011522	0.315834
18220	ENSMUSG00000030766	ENSMUSG00000030766|Arhgap17	Arhgap17	protein_coding	7	122878441	122969138	-1	Rho GTPase activating protein 17	11	17748.3	-0.256185	0.101526	-2.52335	0.0116243	0.316813
5725	ENSMUSG00000025218	ENSMUSG00000025218|Poll	Poll	protein_coding	19	45540714	45548970	-1	polymerase (DNA directed), lambda	1	1635.47	0.327492	0.129829	2.52249	0.0116528	0.317034
18993	ENSMUSG00000049878	ENSMUSG00000049878|Rlf	Rlf	protein_coding	4	121002570	121072281	-1	rearranged L-myc fusion sequence	4	2717.29	-0.296399	0.1176	-2.5204	0.0117221	0.317539
29127	ENSMUSG00000058258	ENSMUSG00000058258|Idi1	Idi1	protein_coding	13	8935537	8942487	1	isopentenyl-diphosphate delta isomerase	5	1487.94	0.340198	0.134984	2.52028	0.0117262	0.317539
36715	ENSMUSG00000039356	ENSMUSG00000039356|Exosc2	Exosc2	protein_coding	2	31560727	31571361	1	exosome component 2	6	1282.7	-0.370059	0.146844	-2.52008	0.0117327	0.317539
25111	ENSMUSG00000075703	ENSMUSG00000075703|Selenoi	Selenoi	protein_coding	5	30437579	30477425	1	selenoprotein I	8	706.189	-0.62682	0.248893	-2.51843	0.011788	0.318482
27077	ENSMUSG00000076535	ENSMUSG00000076535|Igkv1-88	Igkv1-88	IG_V_gene	6	68839249	68840015	-1	immunoglobulin kappa chain variable 1-88	1	817.053	0.551052	0.218876	2.51765	0.0118141	0.318633
922	ENSMUSG00000038658	ENSMUSG00000038658|Ric1	Ric1	protein_coding	19	29499682	29584229	1	RAB6A GEF complex partner 1	7	3729.63	-0.48238	0.191733	-2.5159	0.0118729	0.319663
34567	ENSMUSG00000024241	ENSMUSG00000024241|Sos1	Sos1	protein_coding	17	80701180	80787882	-1	SOS Ras/Rac guanine nucleotide exchange factor 1	2	3929.11	-0.280141	0.111381	-2.51516	0.0118979	0.319783
15446	ENSMUSG00000039046	ENSMUSG00000039046|Usp6nl	Usp6nl	protein_coding	2	6327478	6451201	1	USP6 N-terminal like	4	4098.98	-0.261565	0.104042	-2.51403	0.0119362	0.320256
26883	ENSMUSG00000031255	ENSMUSG00000031255|Sytl4	Sytl4	protein_coding	X	132837134	132882561	-1	synaptotagmin-like 4	5	296.289	0.71184	0.283406	2.51174	0.0120139	0.321786
41778	ENSMUSG00000103254	ENSMUSG00000103254|Ighv1-15	Ighv1-15	IG_V_gene	12	114620973	114621406	-1	immunoglobulin heavy variable 1-15	1	288.471	1.3512	0.538097	2.51107	0.0120367	0.321842
3720	ENSMUSG00000006800	ENSMUSG00000006800|Sulf2	Sulf2	protein_coding	2	165915009	165997583	-1	sulfatase 2	7	393.902	0.78502	0.312948	2.50846	0.0121258	0.322698
7839	ENSMUSG00000038013	ENSMUSG00000038013|Wipf2	Wipf2	protein_coding	11	98754464	98795866	1	WAS/WASL interacting protein family, member 2	4	4885.02	-0.307377	0.122544	-2.50831	0.012131	0.322698
16476	ENSMUSG00000052794	ENSMUSG00000052794|1700030K09Rik	1700030K09Rik	protein_coding	8	73197724	73214845	1	RIKEN cDNA 1700030K09 gene	3	724.987	0.653243	0.260351	2.50909	0.0121044	0.322698
35560	ENSMUSG00000024887	ENSMUSG00000024887|Asah2	Asah2	protein_coding	19	31959997	32085611	-1	N-acylsphingosine amidohydrolase 2	10	1035.3	0.461556	0.18429	2.5045	0.0122623	0.325632
42744	ENSMUSG00000024516	ENSMUSG00000024516|Sec11c	Sec11c	protein_coding	18	65933586	65950755	1	SEC11 homolog C, signal peptidase complex subunit	11	4965.27	-0.404197	0.161503	-2.50273	0.0123241	0.326715
23717	ENSMUSG00000030589	ENSMUSG00000030589|Rasgrp4	Rasgrp4	protein_coding	7	28834276	28853386	1	RAS guanyl releasing protein 4	14	274.75	-1.08681	0.434408	-2.50182	0.0123558	0.326998
18918	ENSMUSG00000040430	ENSMUSG00000040430|Pitpnc1	Pitpnc1	protein_coding	11	107098718	107361525	-1	phosphatidylinositol transfer protein, cytoplasmic 1	4	3813.14	0.278089	0.111186	2.5011	0.0123806	0.327098
5795	ENSMUSG00000073437	ENSMUSG00000073437|D330041H03Rik	D330041H03Rik	lncRNA	17	24623623	24633516	-1	RIKEN cDNA D330041H03 gene	7	579.316	-0.587307	0.234947	-2.49974	0.0124285	0.327805
3593	ENSMUSG00000038020	ENSMUSG00000038020|Rapgefl1	Rapgefl1	protein_coding	11	98727611	98744523	1	Rap guanine nucleotide exchange factor (GEF)-like 1	3	8205.21	-0.359011	0.14383	-2.49609	0.0125572	0.32786
8010	ENSMUSG00000032363	ENSMUSG00000032363|Adamts7	Adamts7	protein_coding	9	90045122	90090124	1	a disintegrin-like and metallopeptidase (reprolysin type) with thrombospondin type 1 motif, 7	8	1323.42	-0.372586	0.149139	-2.49824	0.0124812	0.32786
8014	ENSMUSG00000040613	ENSMUSG00000040613|Apobec1	Apobec1	protein_coding	6	122554751	122579403	-1	apolipoprotein B mRNA editing enzyme, catalytic polypeptide 1	9	5398.53	-0.361329	0.144744	-2.49632	0.0125488	0.32786
24016	ENSMUSG00000085516	ENSMUSG00000085516|4930538E20Rik	4930538E20Rik	lncRNA	11	24110528	24122824	-1	RIKEN cDNA 4930538E20 gene	2	69.9989	-1.46599	0.587159	-2.49674	0.012534	0.32786
25742	ENSMUSG00000022521	ENSMUSG00000022521|Crebbp	Crebbp	protein_coding	16	3899192	4031861	-1	CREB binding protein	8	11030.7	-0.275207	0.110196	-2.49744	0.0125094	0.32786
27992	ENSMUSG00000005534	ENSMUSG00000005534|Insr	Insr	protein_coding	8	3172061	3329617	-1	insulin receptor	5	1670.54	-0.350272	0.140293	-2.49672	0.0125348	0.32786
22500	ENSMUSG00000050627	ENSMUSG00000050627|Gpd1l	Gpd1l	protein_coding	9	114728409	114763055	-1	glycerol-3-phosphate dehydrogenase 1-like	4	17383.6	-0.243408	0.0975546	-2.4951	0.0125922	0.328222
1335	ENSMUSG00000040321	ENSMUSG00000040321|Zfp770	Zfp770	protein_coding	2	114023942	114031950	-1	zinc finger protein 770	2	1012.62	-0.394229	0.158097	-2.49359	0.0126459	0.328597
1770	ENSMUSG00000091462	ENSMUSG00000091462|Gm17084	Gm17084	processed_pseudogene	13	34218509	34219019	1	predicted gene 17084	1	58.4243	1.52637	0.61214	2.4935	0.0126489	0.328597
7790	ENSMUSG00000025035	ENSMUSG00000025035|Arl3	Arl3	protein_coding	19	46519535	46561637	-1	ADP-ribosylation factor-like 3	6	609.955	0.958144	0.384554	2.49157	0.012718	0.32929
18777	ENSMUSG00000028736	ENSMUSG00000028736|Pax7	Pax7	protein_coding	4	139464373	139560839	-1	paired box 7	2	161.803	0.900164	0.361199	2.49216	0.012697	0.32929
22173	ENSMUSG00000037926	ENSMUSG00000037926|Ssh2	Ssh2	protein_coding	11	77107113	77351046	1	slingshot protein phosphatase 2	7	11788.2	-0.248992	0.100196	-2.48505	0.0129534	0.334827
3843	ENSMUSG00000036450	ENSMUSG00000036450|Hif1an	Hif1an	protein_coding	19	44551289	44564713	1	hypoxia-inducible factor 1, alpha subunit inhibitor	2	3032.48	-0.331412	0.133538	-2.48179	0.0130725	0.335204
4408	ENSMUSG00000045038	ENSMUSG00000045038|Prkce	Prkce	protein_coding	17	86475213	86965347	1	protein kinase C, epsilon	5	2521.74	-0.320417	0.129142	-2.48111	0.0130972	0.335204
4932	ENSMUSG00000020571	ENSMUSG00000020571|Pdia6	Pdia6	protein_coding	12	17316546	17334771	1	protein disulfide isomerase associated 6	6	6591.27	0.373066	0.150409	2.48035	0.0131253	0.335204
6053	ENSMUSG00000030124	ENSMUSG00000030124|Lag3	Lag3	protein_coding	6	124881324	124888668	-1	lymphocyte-activation gene 3	2	44.7666	1.74566	0.703133	2.48269	0.0130396	0.335204
12212	ENSMUSG00000040093	ENSMUSG00000040093|Bmf	Bmf	protein_coding	2	118359238	118380168	-1	BCL2 modifying factor	8	3042.99	0.745852	0.300666	2.48066	0.0131138	0.335204
21567	ENSMUSG00000058385	ENSMUSG00000058385|H2bc8	H2bc8	protein_coding	13	23755570	23756187	1	H2B clustered histone 8	1	218.296	1.68727	0.679624	2.48266	0.0130406	0.335204
22906	ENSMUSG00000037685	ENSMUSG00000037685|Atp8a1	Atp8a1	protein_coding	5	67775483	68004777	-1	ATPase, aminophospholipid transporter (APLT), class I, type 8A, member 1	14	4165.56	-0.511798	0.206376	-2.47994	0.0131406	0.335204
31462	ENSMUSG00000030088	ENSMUSG00000030088|Aldh1l1	Aldh1l1	protein_coding	6	90463409	90577185	1	aldehyde dehydrogenase 1 family, member L1	7	135.659	0.908843	0.366252	2.48147	0.0130841	0.335204
28261	ENSMUSG00000058230	ENSMUSG00000058230|Arhgap35	Arhgap35	protein_coding	7	16227644	16348918	-1	Rho GTPase activating protein 35	2	5618.45	-0.311719	0.125758	-2.47873	0.0131851	0.335787
9076	ENSMUSG00000039976	ENSMUSG00000039976|Tbc1d16	Tbc1d16	protein_coding	11	119033871	119119325	-1	TBC1 domain family, member 16	3	238.766	0.840175	0.339034	2.47814	0.0132069	0.335791
38002	ENSMUSG00000049493	ENSMUSG00000049493|Pls1	Pls1	protein_coding	9	95634695	95727364	-1	plastin 1 (I-isoform)	3	123.737	1.50031	0.606915	2.47202	0.0134353	0.340652
44077	ENSMUSG00000022836	ENSMUSG00000022836|Mylk	Mylk	protein_coding	16	34565580	34822790	1	myosin, light polypeptide kinase	8	1489.98	0.438707	0.177482	2.47184	0.0134419	0.340652
18138	ENSMUSG00000078653	ENSMUSG00000078653|Cntd1	Cntd1	protein_coding	11	101169838	101187143	1	cyclin N-terminal domain containing 1	3	151.337	-0.962687	0.389728	-2.47015	0.0135055	0.341708
21904	ENSMUSG00000079481	ENSMUSG00000079481|Nhsl2	Nhsl2	protein_coding	X	100892991	101135661	1	NHS-like 2	7	554.301	-0.996373	0.403535	-2.46911	0.013545	0.342149
2930	ENSMUSG00000028218	ENSMUSG00000028218|Cibar1	Cibar1	protein_coding	4	12153409	12172015	-1	CBY1 interacting BAR domain containing 1	8	941.102	0.391527	0.158618	2.46836	0.0135733	0.342308
40903	ENSMUSG00000003233	ENSMUSG00000003233|Dvl3	Dvl3	protein_coding	16	20335732	20352760	1	dishevelled segment polarity protein 3	4	4068.97	-0.283092	0.114747	-2.4671	0.0136212	0.342959
14742	ENSMUSG00000076512	ENSMUSG00000076512|Igkv9-123	Igkv9-123	IG_V_gene	6	67931212	67931698	-1	immunoglobulin kappa variable 9-123	1	185.088	1.47985	0.600628	2.46383	0.0137461	0.344205
21233	ENSMUSG00000056941	ENSMUSG00000056941|Commd7	Commd7	protein_coding	2	153458853	153474701	-1	COMM domain containing 7	3	2317.35	0.321785	0.130576	2.46436	0.0137259	0.344205
27156	ENSMUSG00000026921	ENSMUSG00000026921|Egfl7	Egfl7	protein_coding	2	26470026	26483132	1	EGF-like domain 7	22	661.133	0.695369	0.28219	2.46419	0.0137325	0.344205
34602	ENSMUSG00000039137	ENSMUSG00000039137|Whrn	Whrn	protein_coding	4	63333147	63414228	-1	whirlin	17	164.702	1.12117	0.455116	2.46349	0.0137593	0.344205
15123	ENSMUSG00000040054	ENSMUSG00000040054|Baz2a	Baz2a	protein_coding	10	127927446	127965172	1	bromodomain adjacent to zinc finger domain, 2A	9	18755.5	-0.284842	0.115713	-2.46163	0.0138306	0.345342
20792	ENSMUSG00000001348	ENSMUSG00000001348|Acp5	Acp5	protein_coding	9	22038023	22047007	-1	acid phosphatase 5, tartrate resistant	6	994.228	-0.412819	0.167734	-2.46115	0.0138493	0.345342
33066	ENSMUSG00000032116	ENSMUSG00000032116|Stt3a	Stt3a	protein_coding	9	36640640	36678975	-1	STT3, subunit of the oligosaccharyltransferase complex, homolog A (S. cerevisiae)	9	7301.36	0.242729	0.0986491	2.46053	0.0138732	0.345384
41747	ENSMUSG00000026027	ENSMUSG00000026027|Stradb	Stradb	protein_coding	1	59012681	59034874	1	STE20-related kinase adaptor beta	7	1059.66	0.956368	0.388917	2.45906	0.0139303	0.345816
45391	ENSMUSG00000040183	ENSMUSG00000040183|Ankrd6	Ankrd6	protein_coding	4	32804035	32950841	-1	ankyrin repeat domain 6	8	528.065	0.919302	0.373862	2.45893	0.013935	0.345816
32865	ENSMUSG00000021957	ENSMUSG00000021957|Tkt	Tkt	protein_coding	14	30270316	30296677	1	transketolase	9	26003.1	-0.22972	0.0935244	-2.45625	0.0140394	0.346752
34906	ENSMUSG00000027605	ENSMUSG00000027605|Acss2	Acss2	protein_coding	2	155359868	155427644	1	acyl-CoA synthetase short-chain family member 2	10	372.576	1.09632	0.446339	2.45625	0.0140397	0.346752
41692	ENSMUSG00000026873	ENSMUSG00000026873|Phf19	Phf19	protein_coding	2	34783769	34804038	-1	PHD finger protein 19	5	3373.58	-0.289972	0.118011	-2.45717	0.0140038	0.346752
9975	ENSMUSG00000089827	ENSMUSG00000089827|1700023H06Rik	1700023H06Rik	lncRNA	13	81032343	81033643	-1	RIKEN cDNA 1700023H06 gene	1	176.726	1.61796	0.660356	2.45014	0.01428	0.352128
43896	ENSMUSG00000104546	ENSMUSG00000104546|Gm43858	Gm43858	TEC	3	152091897	152093674	1	predicted gene 43858	1	240.269	-0.764433	0.312312	-2.44766	0.0143787	0.353999
15365	ENSMUSG00000024109	ENSMUSG00000024109|Nrxn1	Nrxn1	protein_coding	17	90341059	91400499	-1	neurexin I	26	153.613	-0.861399	0.352174	-2.44595	0.0144471	0.354597
29397	ENSMUSG00000003528	ENSMUSG00000003528|Slc25a1	Slc25a1	protein_coding	16	17743087	17746083	-1	solute carrier family 25 (mitochondrial carrier, citrate transporter), member 1	6	4174.69	0.285775	0.116838	2.44591	0.0144487	0.354597
27598	ENSMUSG00000054342	ENSMUSG00000054342|Kcnn4	Kcnn4	protein_coding	7	24069688	24086115	1	potassium intermediate/small conductance calcium-activated channel, subfamily N, member 4	5	1762.04	0.315786	0.129173	2.44468	0.0144982	0.355252
39985	ENSMUSG00000029247	ENSMUSG00000029247|Paics	Paics	protein_coding	5	77099154	77115356	1	phosphoribosylaminoimidazole carboxylase, phosphoribosylaminoribosylaminoimidazole, succinocarboxamide synthetase	7	6881.86	0.341563	0.139803	2.44317	0.0145589	0.356178
9354	ENSMUSG00000031134	ENSMUSG00000031134|Rbmx	Rbmx	protein_coding	X	56428890	56438396	-1	RNA binding motif protein, X chromosome	6	6231.85	-0.643365	0.263471	-2.44188	0.0146108	0.356885
23896	ENSMUSG00000037486	ENSMUSG00000037486|Asxl2	Asxl2	protein_coding	12	3476857	3556852	1	ASXL transcriptional regulator 2	8	4861.95	-0.317153	0.130002	-2.4396	0.0147036	0.358588
366	ENSMUSG00000097536	ENSMUSG00000097536|2610037D02Rik	2610037D02Rik	lncRNA	15	96032700	96182376	-1	RIKEN cDNA 2610037D02 gene	2	260.2	-0.878072	0.360552	-2.43536	0.0148771	0.362252
25226	ENSMUSG00000009569	ENSMUSG00000009569|Mrtfb	Mrtfb	protein_coding	16	13074345	13235393	1	myocardin related transcription factor B	4	2898.62	-0.30804	0.12652	-2.43472	0.0149034	0.362324
28342	ENSMUSG00000033845	ENSMUSG00000033845|Mrpl15	Mrpl15	protein_coding	1	4843429	4855962	-1	mitochondrial ribosomal protein L15	7	1534.38	0.409109	0.168139	2.43315	0.014968	0.363324
34858	ENSMUSG00000035042	ENSMUSG00000035042|Ccl5	Ccl5	protein_coding	11	83416604	83421344	-1	chemokine (C-C motif) ligand 5	2	205.831	1.64311	0.675797	2.43136	0.0150421	0.364554
12429	ENSMUSG00000028544	ENSMUSG00000028544|Slc5a9	Slc5a9	protein_coding	4	111732572	111760115	-1	solute carrier family 5 (sodium/glucose cotransporter), member 9	8	1621.66	-0.507481	0.208924	-2.42903	0.0151393	0.366338
19193	ENSMUSG00000051579	ENSMUSG00000051579|Tceal8	Tceal8	protein_coding	X	135069733	135073091	-1	transcription elongation factor A (SII)-like 8	4	813.668	0.493324	0.203329	2.42623	0.0152565	0.368028
29634	ENSMUSG00000012117	ENSMUSG00000012117|Dhdds	Dhdds	protein_coding	4	133696339	133728229	-1	dehydrodolichyl diphosphate synthase	11	2643.32	-0.292222	0.12044	-2.42629	0.0152542	0.368028
44934	ENSMUSG00000035992	ENSMUSG00000035992|Fnip1	Fnip1	protein_coding	11	54329025	54409061	1	folliculin interacting protein 1	2	1751.26	-0.319857	0.131892	-2.42515	0.0153022	0.368557
13207	ENSMUSG00000004266	ENSMUSG00000004266|Ptpn6	Ptpn6	protein_coding	6	124697670	124715677	-1	protein tyrosine phosphatase, non-receptor type 6	11	8452.5	-0.33231	0.137167	-2.42267	0.015407	0.370209
39376	ENSMUSG00000043279	ENSMUSG00000043279|Trim56	Trim56	protein_coding	5	137134498	137145063	-1	tripartite motif-containing 56	2	4818.07	-0.268648	0.110926	-2.42187	0.015441	0.370209
40686	ENSMUSG00000047501	ENSMUSG00000047501|Cldn4	Cldn4	protein_coding	5	134973973	134975788	-1	claudin 4	1	128.194	1.06729	0.440693	2.42184	0.0154422	0.370209
8060	ENSMUSG00000026358	ENSMUSG00000026358|Rgs1	Rgs1	protein_coding	1	144118034	144124980	-1	regulator of G-protein signaling 1	9	52.2322	2.51461	1.0386	2.42117	0.0154708	0.370321
40662	ENSMUSG00000085167	ENSMUSG00000085167|Gm12063	Gm12063	lncRNA	11	24026559	24027367	1	predicted gene 12063	1	134.915	0.895942	0.370505	2.41817	0.0155989	0.372367
44629	ENSMUSG00000022246	ENSMUSG00000022246|Rai14	Rai14	protein_coding	15	10569055	10714710	-1	retinoic acid induced 14	7	764.22	-0.415003	0.171628	-2.41804	0.0156042	0.372367
31825	ENSMUSG00000042106	ENSMUSG00000042106|Inka1	Inka1	protein_coding	9	107861422	107863078	-1	inka box actin regulator 1	2	1100.52	0.402011	0.16647	2.41491	0.0157392	0.374874
43828	ENSMUSG00000080078	ENSMUSG00000080078|Gm15583	Gm15583	processed_pseudogene	1	146601319	146604828	1	predicted gene 15583	1	2401.06	-0.296573	0.122831	-2.41448	0.0157575	0.374874
34991	ENSMUSG00000015981	ENSMUSG00000015981|Stk32c	Stk32c	protein_coding	7	138683554	138793223	-1	serine/threonine kinase 32C	2	32.5534	1.9303	0.799772	2.41357	0.0157971	0.375243
8910	ENSMUSG00000005102	ENSMUSG00000005102|Eif2ak4	Eif2ak4	protein_coding	2	118219099	118305715	1	eukaryotic translation initiation factor 2 alpha kinase 4	8	2671.43	0.272028	0.112757	2.41252	0.0158427	0.37575
19866	ENSMUSG00000032402	ENSMUSG00000032402|Smad3	Smad3	protein_coding	9	63554049	63665276	-1	SMAD family member 3	5	4043.61	0.277542	0.115109	2.41113	0.0159032	0.376611
25428	ENSMUSG00000076749	ENSMUSG00000076749|Trgc1	Trgc1	TR_C_gene	13	19398273	19401194	1	T cell receptor gamma, constant 1	1	42.7686	1.7072	0.708563	2.40938	0.0159796	0.377843
4353	ENSMUSG00000019978	ENSMUSG00000019978|Epb41l2	Epb41l2	protein_coding	10	25235696	25399417	1	erythrocyte membrane protein band 4.1 like 2	20	8246.35	-0.27824	0.115538	-2.40822	0.0160305	0.377898
29489	ENSMUSG00000054690	ENSMUSG00000054690|Emcn	Emcn	protein_coding	3	137046828	137137946	1	endomucin	4	40.2636	1.6405	0.681521	2.40711	0.0160792	0.377898
29893	ENSMUSG00000058454	ENSMUSG00000058454|Dhcr7	Dhcr7	protein_coding	7	143376882	143402147	1	7-dehydrocholesterol reductase	13	3184.66	0.548323	0.227745	2.40762	0.0160571	0.377898
33328	ENSMUSG00000021373	ENSMUSG00000021373|Cap2	Cap2	protein_coding	13	46655324	46803757	1	CAP, adenylate cyclase-associated protein, 2 (yeast)	5	46.7928	-1.63266	0.678148	-2.40753	0.0160611	0.377898
1300	ENSMUSG00000046952	ENSMUSG00000046952|Gm5815	Gm5815	processed_pseudogene	17	58900609	58901835	1	predicted pseudogene 5815	1	1403.33	-0.477862	0.198998	-2.40134	0.0163353	0.378264
4753	ENSMUSG00000027678	ENSMUSG00000027678|Ncoa3	Ncoa3	protein_coding	2	165834556	165915162	1	nuclear receptor coactivator 3	5	6869.02	-0.243257	0.101506	-2.39648	0.0165534	0.378264
8894	ENSMUSG00000034194	ENSMUSG00000034194|R3hcc1	R3hcc1	protein_coding	14	69934756	69945033	-1	R3H domain and coiled-coil containing 1	5	1472.69	-0.466547	0.194026	-2.40455	0.0161923	0.378264
10076	ENSMUSG00000022305	ENSMUSG00000022305|Lrp12	Lrp12	protein_coding	15	39733985	39807390	-1	low density lipoprotein-related protein 12	4	200.865	0.84156	0.35104	2.39733	0.016515	0.378264
10996	ENSMUSG00000038172	ENSMUSG00000038172|Ttc39b	Ttc39b	protein_coding	4	83138537	83242492	-1	tetratricopeptide repeat domain 39B	7	753.758	-0.42076	0.175364	-2.39935	0.0164242	0.378264
11954	ENSMUSG00000034453	ENSMUSG00000034453|Polr3b	Polr3b	protein_coding	10	84458156	84563042	1	polymerase (RNA) III (DNA directed) polypeptide B	4	3977.79	-0.315329	0.131559	-2.39687	0.0165359	0.378264
15089	ENSMUSG00000048897	ENSMUSG00000048897|Zfp710	Zfp710	protein_coding	7	79674562	79743921	1	zinc finger protein 710	5	8011.07	-0.241149	0.100228	-2.406	0.0161283	0.378264
16981	ENSMUSG00000017837	ENSMUSG00000017837|Nkiras2	Nkiras2	protein_coding	11	100510070	100518433	1	NFKB inhibitor interacting Ras-like protein 2	6	656.03	-0.924492	0.385872	-2.39585	0.0165818	0.378264
19035	ENSMUSG00000034041	ENSMUSG00000034041|Lyl1	Lyl1	protein_coding	8	85428078	85431569	1	lymphoblastomic leukemia 1	4	11174.6	0.358933	0.149577	2.39966	0.0164102	0.378264
19194	ENSMUSG00000069094	ENSMUSG00000069094|Pde7a	Pde7a	protein_coding	3	19277272	19365486	-1	phosphodiesterase 7A	10	4779.22	-0.25087	0.104457	-2.40166	0.016321	0.378264
24847	ENSMUSG00000038507	ENSMUSG00000038507|Parp12	Parp12	protein_coding	6	39063344	39095283	-1	poly (ADP-ribose) polymerase family, member 12	2	415.275	0.610628	0.254379	2.40047	0.0163742	0.378264
26244	ENSMUSG00000026987	ENSMUSG00000026987|Baz2b	Baz2b	protein_coding	2	59729707	60040183	-1	bromodomain adjacent to zinc finger domain, 2B	14	6377.1	-0.264004	0.109834	-2.40366	0.0162321	0.378264
27181	ENSMUSG00000049866	ENSMUSG00000049866|Arl4c	Arl4c	protein_coding	1	88600847	88629943	-1	ADP-ribosylation factor-like 4C	3	1130.97	0.601018	0.25043	2.39995	0.0163974	0.378264
29043	ENSMUSG00000031838	ENSMUSG00000031838|Ifi30	Ifi30	protein_coding	8	71215419	71219307	-1	interferon gamma inducible protein 30	1	7216.69	0.457419	0.19022	2.40468	0.0161867	0.378264
29085	ENSMUSG00000034706	ENSMUSG00000034706|Dnai2	Dnai2	protein_coding	11	114618234	114648715	1	dynein axonemal intermediate chain 2	7	34.0461	1.75672	0.731426	2.40177	0.0163159	0.378264
33137	ENSMUSG00000001288	ENSMUSG00000001288|Rarg	Rarg	protein_coding	15	102143373	102165952	-1	retinoic acid receptor, gamma	7	95.6687	-1.14818	0.479135	-2.39635	0.0165591	0.378264
38642	ENSMUSG00000030793	ENSMUSG00000030793|Pycard	Pycard	protein_coding	7	127588880	127593039	-1	PYD and CARD domain containing	2	3395.17	-0.27886	0.116251	-2.39876	0.0164505	0.378264
42100	ENSMUSG00000031666	ENSMUSG00000031666|Rbl2	Rbl2	protein_coding	8	91796685	91850472	1	RB transcriptional corepressor like 2	10	3810.72	-0.307849	0.128446	-2.39672	0.0165427	0.378264
42632	ENSMUSG00000031004	ENSMUSG00000031004|Mki67	Mki67	protein_coding	7	135291513	135318090	-1	antigen identified by monoclonal antibody Ki 67	2	123637	-0.254242	0.105824	-2.40249	0.0162839	0.378264
44154	ENSMUSG00000038773	ENSMUSG00000038773|Kdm3b	Kdm3b	protein_coding	18	34910100	34971713	1	KDM3B lysine (K)-specific demethylase 3B	7	15398.1	-0.243952	0.10157	-2.40181	0.0163144	0.378264
12970	ENSMUSG00000079138	ENSMUSG00000079138|Gm8818	Gm8818	processed_pseudogene	1	153181178	153182224	1	predicted pseudogene 8818	1	46.5096	2.48842	1.03889	2.39526	0.0166084	0.378316
30561	ENSMUSG00000027332	ENSMUSG00000027332|Ivd	Ivd	protein_coding	2	118692435	118713390	1	isovaleryl coenzyme A dehydrogenase	8	4038.17	-0.590418	0.24678	-2.39249	0.0167345	0.380629
18449	ENSMUSG00000053617	ENSMUSG00000053617|Sh3pxd2a	Sh3pxd2a	protein_coding	19	47248613	47452840	-1	SH3 and PX domains 2A	4	458.397	0.918613	0.384821	2.38711	0.0169812	0.384552
19687	ENSMUSG00000035569	ENSMUSG00000035569|Ankrd11	Ankrd11	protein_coding	8	123610561	123769016	-1	ankyrin repeat domain 11	7	21056.8	-0.256061	0.107254	-2.38742	0.016967	0.384552
31612	ENSMUSG00000050947	ENSMUSG00000050947|Amigo1	Amigo1	protein_coding	3	108093651	108099602	1	adhesion molecule with Ig like domain 1	5	747.452	-0.460654	0.192972	-2.38715	0.0169797	0.384552
31680	ENSMUSG00000050965	ENSMUSG00000050965|Prkca	Prkca	protein_coding	11	107824213	108234754	-1	protein kinase C, alpha	4	3952.54	-0.338884	0.142213	-2.38294	0.017175	0.387911
32879	ENSMUSG00000021250	ENSMUSG00000021250|Fos	Fos	protein_coding	12	85520664	85524047	1	FBJ osteosarcoma oncogene	4	4829.33	4.15206	1.74248	2.38284	0.0171794	0.387911
16776	ENSMUSG00000036606	ENSMUSG00000036606|Plxnb2	Plxnb2	protein_coding	15	89039752	89064991	-1	plexin B2	8	6390.07	0.262553	0.110243	2.38159	0.0172379	0.388103
44722	ENSMUSG00000085667	ENSMUSG00000085667|Gm12992	Gm12992	lncRNA	4	131626789	131647340	-1	predicted gene 12992	2	5602.69	-0.263256	0.110537	-2.38161	0.0172371	0.388103
6678	ENSMUSG00000039191	ENSMUSG00000039191|Rbpj	Rbpj	protein_coding	5	53623494	53814704	1	recombination signal binding protein for immunoglobulin kappa J region	12	1970.69	0.811892	0.340981	2.38105	0.0172633	0.388113
10985	ENSMUSG00000091971	ENSMUSG00000091971|Hspa1a	Hspa1a	protein_coding	17	35188166	35191132	-1	heat shock protein 1A	1	1894.86	4.98962	2.09609	2.38044	0.0172922	0.388199
18613	ENSMUSG00000030830	ENSMUSG00000030830|Itgal	Itgal	protein_coding	7	126895432	126934310	1	integrin alpha L	6	2119.68	0.409601	0.172177	2.37895	0.017362	0.388741
42919	ENSMUSG00000027422	ENSMUSG00000027422|Rrbp1	Rrbp1	protein_coding	2	143789315	143853183	-1	ribosome binding protein 1	8	3713.26	0.345649	0.1453	2.37886	0.0173663	0.388741
40696	ENSMUSG00000033386	ENSMUSG00000033386|Frrs1	Frrs1	protein_coding	3	116653113	116701826	1	ferric-chelate reductase 1	6	146.584	-1.21553	0.511252	-2.37756	0.0174275	0.389549
7281	ENSMUSG00000023186	ENSMUSG00000023186|Vwa5a	Vwa5a	protein_coding	9	38629564	38654633	1	von Willebrand factor A domain containing 5A	7	1510.68	0.47215	0.198707	2.37611	0.0174964	0.390527
38064	ENSMUSG00000003226	ENSMUSG00000003226|Ranbp2	Ranbp2	protein_coding	10	58282742	58330178	1	RAN binding protein 2	3	10978.6	-0.214503	0.0903043	-2.37534	0.017533	0.390782
21089	ENSMUSG00000041187	ENSMUSG00000041187|Prkd2	Prkd2	protein_coding	7	16576827	16604389	1	protein kinase D2	8	9986.09	0.274747	0.115907	2.3704	0.0177688	0.395087
33756	ENSMUSG00000036390	ENSMUSG00000036390|Gadd45a	Gadd45a	protein_coding	6	67012080	67014441	-1	growth arrest and DNA-damage-inducible 45 alpha	7	721.71	0.887286	0.374429	2.3697	0.0178024	0.395087
36256	ENSMUSG00000102918	ENSMUSG00000102918|Pcdhgc3	Pcdhgc3	protein_coding	18	37939417	37974926	1	protocadherin gamma subfamily C, 3	3	521.873	0.804682	0.339501	2.37019	0.017779	0.395087
43410	ENSMUSG00000028944	ENSMUSG00000028944|Prkag2	Prkag2	protein_coding	5	25067742	25305640	-1	protein kinase, AMP-activated, gamma 2 non-catalytic subunit	10	1270.79	-0.360684	0.152265	-2.36879	0.0178465	0.3955
28849	ENSMUSG00000024401	ENSMUSG00000024401|Tnf	Tnf	protein_coding	17	35418357	35420983	-1	tumor necrosis factor	2	126.956	1.32906	0.561213	2.3682	0.0178749	0.395565
17639	ENSMUSG00000056999	ENSMUSG00000056999|Ide	Ide	protein_coding	19	37246142	37340010	-1	insulin degrading enzyme	5	17961	0.488953	0.20663	2.36632	0.0179657	0.397009
33433	ENSMUSG00000038886	ENSMUSG00000038886|Man2a2	Man2a2	protein_coding	7	79998845	80021123	-1	mannosidase 2, alpha 2	11	14377.9	-0.302496	0.127897	-2.36515	0.0180226	0.3977
10383	ENSMUSG00000030844	ENSMUSG00000030844|Rgs10	Rgs10	protein_coding	7	127975345	128020482	-1	regulator of G-protein signalling 10	6	213.151	-0.847944	0.358771	-2.36347	0.0181049	0.398949
2912	ENSMUSG00000019943	ENSMUSG00000019943|Atp2b1	Atp2b1	protein_coding	10	98750268	98862005	1	ATPase, Ca++ transporting, plasma membrane 1	11	3579.85	-0.294941	0.124896	-2.3615	0.018201	0.399469
5656	ENSMUSG00000090626	ENSMUSG00000090626|Tex9	Tex9	protein_coding	9	72357676	72399494	-1	testis expressed gene 9	16	900.212	-0.392587	0.166276	-2.36106	0.0182226	0.399469
12170	ENSMUSG00000035545	ENSMUSG00000035545|Leng8	Leng8	protein_coding	7	4140038	4151176	1	leukocyte receptor cluster (LRC) member 8	10	11006.6	-0.29826	0.126334	-2.36089	0.0182313	0.399469
34237	ENSMUSG00000105128	ENSMUSG00000105128|Gm42870	Gm42870	TEC	16	19050083	19053552	1	predicted gene 42870	1	239.829	-0.89783	0.380238	-2.36124	0.0182142	0.399469
5589	ENSMUSG00000055531	ENSMUSG00000055531|Cpsf6	Cpsf6	protein_coding	10	117180578	117215920	-1	cleavage and polyadenylation specific factor 6	8	16284.7	-0.379509	0.161196	-2.35433	0.0185563	0.40447
34899	ENSMUSG00000030157	ENSMUSG00000030157|Clec2d	Clec2d	protein_coding	6	129157578	129163497	1	C-type lectin domain family 2, member d	1	3435.05	0.259206	0.110054	2.35525	0.0185102	0.40447
40402	ENSMUSG00000031431	ENSMUSG00000031431|Tsc22d3	Tsc22d3	protein_coding	X	139440277	139501408	-1	TSC22 domain family, member 3	6	2627.23	0.530342	0.225248	2.35447	0.0185489	0.40447
42641	ENSMUSG00000040372	ENSMUSG00000040372|Gpr63	Gpr63	protein_coding	4	24966407	25009233	1	G protein-coupled receptor 63	2	110.504	-1.28144	0.544328	-2.35418	0.0185637	0.40447
38174	ENSMUSG00000028542	ENSMUSG00000028542|Slc6a9	Slc6a9	protein_coding	4	117691703	117732395	1	solute carrier family 6 (neurotransmitter transporter, glycine), member 9	12	69.4109	1.19783	0.509103	2.35283	0.0186313	0.405374
33305	ENSMUSG00000060791	ENSMUSG00000060791|Gmfg	Gmfg	protein_coding	7	28136872	28147658	1	glia maturation factor, gamma	5	11941.8	0.251524	0.107008	2.35052	0.0187471	0.407323
1175	ENSMUSG00000019790	ENSMUSG00000019790|Stxbp5	Stxbp5	protein_coding	10	9631291	9776823	-1	syntaxin binding protein 5 (tomosyn)	12	2364.49	-0.366381	0.156071	-2.34753	0.0188983	0.408568
5976	ENSMUSG00000055024	ENSMUSG00000055024|Ep300	Ep300	protein_coding	15	81469552	81536278	1	E1A binding protein p300	10	18398.3	-0.246718	0.10513	-2.34679	0.0189359	0.408568
19080	ENSMUSG00000103320	ENSMUSG00000103320|Gm37403	Gm37403	TEC	1	164700402	164703922	-1	predicted gene, 37403	1	341.409	-0.726021	0.309105	-2.34878	0.0188348	0.408568
39164	ENSMUSG00000033499	ENSMUSG00000033499|Larp4b	Larp4b	protein_coding	13	9143917	9224487	1	La ribonucleoprotein domain family, member 4B	7	9710.61	-0.218725	0.0931822	-2.34728	0.0189111	0.408568
41616	ENSMUSG00000025014	ENSMUSG00000025014|Dntt	Dntt	protein_coding	19	41017714	41047964	1	deoxynucleotidyltransferase, terminal	3	28837.1	0.401862	0.171152	2.34799	0.018875	0.408568
6786	ENSMUSG00000020718	ENSMUSG00000020718|Polg2	Polg2	protein_coding	11	106659079	106670363	-1	polymerase (DNA directed), gamma 2, accessory subunit	6	471.226	-0.482257	0.205709	-2.34437	0.0190593	0.410502
31986	ENSMUSG00000022438	ENSMUSG00000022438|Parvb	Parvb	protein_coding	15	84116244	84199889	1	parvin, beta	4	1189.7	0.509938	0.217551	2.344	0.0190784	0.410502
12372	ENSMUSG00000032293	ENSMUSG00000032293|Ireb2	Ireb2	protein_coding	9	54771073	54819814	1	iron responsive element binding protein 2	3	4160.99	-0.273935	0.117013	-2.34107	0.0192284	0.412968
20993	ENSMUSG00000000903	ENSMUSG00000000903|Vpreb3	Vpreb3	protein_coding	10	75778891	75785491	1	pre-B lymphocyte gene 3	2	45719.3	0.246825	0.105448	2.34073	0.0192461	0.412968
29534	ENSMUSG00000021728	ENSMUSG00000021728|Emb	Emb	protein_coding	13	117345072	117410951	1	embigin	6	554.75	0.471385	0.201434	2.34014	0.0192764	0.413047
30729	ENSMUSG00000028927	ENSMUSG00000028927|Padi2	Padi2	protein_coding	4	140633655	140679897	1	peptidyl arginine deiminase, type II	3	1030.9	0.361252	0.15456	2.3373	0.0194238	0.415633
32745	ENSMUSG00000048001	ENSMUSG00000048001|Hes5	Hes5	protein_coding	4	155045380	155046828	1	hes family bHLH transcription factor 5	2	324.805	0.730031	0.312416	2.33672	0.0194535	0.415695
6244	ENSMUSG00000000552	ENSMUSG00000000552|Zfp385a	Zfp385a	protein_coding	15	103222322	103248520	-1	zinc finger protein 385A	3	2320.05	0.474821	0.203275	2.33585	0.019499	0.416094
10254	ENSMUSG00000056032	ENSMUSG00000056032|BC018473	BC018473	lncRNA	11	116642993	116650199	1	cDNA sequence BC018473	4	1275.06	0.517222	0.221584	2.3342	0.0195852	0.417014
29876	ENSMUSG00000024006	ENSMUSG00000024006|Stk38	Stk38	protein_coding	17	29189854	29226969	-1	serine/threonine kinase 38	25	8914.45	-0.220718	0.0945664	-2.334	0.0195958	0.417014
3639	ENSMUSG00000020601	ENSMUSG00000020601|Trib2	Trib2	protein_coding	12	15841728	15866923	-1	tribbles pseudokinase 2	4	16905.7	-0.210642	0.0903046	-2.33257	0.0196706	0.417113
5459	ENSMUSG00000040761	ENSMUSG00000040761|Spen	Spen	protein_coding	4	141195201	141265908	-1	spen family transcription repressor	6	14641.1	-0.286868	0.123033	-2.33163	0.0197203	0.417113
12821	ENSMUSG00000044734	ENSMUSG00000044734|Serpinb1a	Serpinb1a	protein_coding	13	33026075	33035168	-1	serine (or cysteine) peptidase inhibitor, clade B, member 1a	4	2954.76	0.294598	0.126311	2.33232	0.0196837	0.417113
22438	ENSMUSG00000031393	ENSMUSG00000031393|Mecp2	Mecp2	protein_coding	X	73070198	73178969	-1	methyl CpG binding protein 2	6	6967.94	-0.407674	0.174736	-2.33309	0.0196436	0.417113
24025	ENSMUSG00000068417	ENSMUSG00000068417|Pnp2	Pnp2	protein_coding	14	51193449	51202206	1	purine-nucleoside phosphorylase 2	2	1023.59	0.548152	0.235122	2.33135	0.0197347	0.417113
7527	ENSMUSG00000038705	ENSMUSG00000038705|Gmeb2	Gmeb2	protein_coding	2	180893242	180929828	-1	glucocorticoid modulatory element binding protein 2	6	5745.81	-0.25652	0.110216	-2.32742	0.0199427	0.418097
25526	ENSMUSG00000025199	ENSMUSG00000025199|Chuk	Chuk	protein_coding	19	44061774	44095919	-1	conserved helix-loop-helix ubiquitous kinase	8	2385.92	-0.289652	0.124353	-2.32927	0.0198447	0.418097
27453	ENSMUSG00000043448	ENSMUSG00000043448|Gjc2	Gjc2	protein_coding	11	59066394	59074039	-1	gap junction protein, gamma 2	2	21.867	2.15239	0.924483	2.32821	0.0199011	0.418097
28892	ENSMUSG00000045817	ENSMUSG00000045817|Zfp36l2	Zfp36l2	protein_coding	17	84491359	84495375	-1	zinc finger protein 36, C3H type-like 2	1	44883.7	0.255602	0.109818	2.32751	0.0199382	0.418097
34091	ENSMUSG00000036093	ENSMUSG00000036093|Arl5a	Arl5a	protein_coding	2	52287963	52314913	-1	ADP-ribosylation factor-like 5A	2	6290.07	-0.225334	0.0967699	-2.32855	0.0198827	0.418097
43561	ENSMUSG00000105679	ENSMUSG00000105679|Gm43338	Gm43338	TEC	5	140307377	140309599	-1	predicted gene 43338	1	91.7001	-1.27917	0.54933	-2.3286	0.0198804	0.418097
16995	ENSMUSG00000019763	ENSMUSG00000019763|Rmnd1	Rmnd1	protein_coding	10	4351915	4382388	-1	required for meiotic nuclear division 1 homolog	9	1799.81	0.313339	0.134772	2.32497	0.0200738	0.420278
7964	ENSMUSG00000064145	ENSMUSG00000064145|Arih2	Arih2	protein_coding	9	108480141	108526585	-1	ariadne RBR E3 ubiquitin protein ligase 2	12	3049.6	-0.265548	0.114308	-2.32308	0.0201747	0.421822
1517	ENSMUSG00000020120	ENSMUSG00000020120|Plek	Plek	protein_coding	11	16921206	17002381	-1	pleckstrin	3	788.638	-0.830976	0.358096	-2.32054	0.0203116	0.424113
27036	ENSMUSG00000015312	ENSMUSG00000015312|Gadd45b	Gadd45b	protein_coding	10	80765907	80768038	1	growth arrest and DNA-damage-inducible 45 beta	3	670.485	0.911055	0.393138	2.31739	0.0204823	0.427104
19465	ENSMUSG00000040520	ENSMUSG00000040520|Manea	Manea	protein_coding	4	26324506	26346891	-1	mannosidase, endo-alpha	4	3001.26	-0.262263	0.113333	-2.31408	0.0206633	0.4303
21081	ENSMUSG00000021340	ENSMUSG00000021340|Gpld1	Gpld1	protein_coding	13	25127135	25176484	1	glycosylphosphatidylinositol specific phospholipase D1	3	1633.3	-0.41232	0.178287	-2.31267	0.0207407	0.430748
31283	ENSMUSG00000034023	ENSMUSG00000034023|Fancd2	Fancd2	protein_coding	6	113508643	113573978	1	Fanconi anemia, complementation group D2	8	3649.62	-0.329257	0.142401	-2.31218	0.020768	0.430748
35108	ENSMUSG00000054404	ENSMUSG00000054404|Slfn5	Slfn5	protein_coding	11	82842175	82855666	1	schlafen 5	4	122.71	0.883608	0.382093	2.31255	0.0207476	0.430748
6902	ENSMUSG00000078517	ENSMUSG00000078517|Emc1	Emc1	protein_coding	4	139079898	139106041	1	ER membrane protein complex subunit 1	5	2779.01	-0.289949	0.125443	-2.31139	0.0208113	0.430969
34703	ENSMUSG00000048497	ENSMUSG00000048497|Mmgt2	Mmgt2	protein_coding	11	62539490	62557180	1	membrane magnesium transporter 2	7	824.617	0.581686	0.25172	2.31085	0.0208414	0.430969
43060	ENSMUSG00000026185	ENSMUSG00000026185|Igfbp5	Igfbp5	protein_coding	1	72897091	72914043	-1	insulin-like growth factor binding protein 5	2	44.5329	-2.15393	0.932246	-2.31048	0.0208619	0.430969
32624	ENSMUSG00000025492	ENSMUSG00000025492|Ifitm3	Ifitm3	protein_coding	7	140589499	140590683	-1	interferon induced transmembrane protein 3	1	685.465	0.415378	0.179841	2.30969	0.0209052	0.431291
7200	ENSMUSG00000063506	ENSMUSG00000063506|Arhgap22	Arhgap22	protein_coding	14	32935983	33091891	1	Rho GTPase activating protein 22	8	145.776	1.00972	0.437796	2.30638	0.0210893	0.433978
12703	ENSMUSG00000042694	ENSMUSG00000042694|Stn1	Stn1	protein_coding	19	47489472	47525946	-1	STN1, CST complex subunit	10	645.19	0.459724	0.199373	2.30585	0.0211192	0.433978
32039	ENSMUSG00000105373	ENSMUSG00000105373|Gm42429	Gm42429	TEC	5	44291735	44292292	1	predicted gene 42429	1	368.157	-0.556902	0.241499	-2.30602	0.0211096	0.433978
3302	ENSMUSG00000106734	ENSMUSG00000106734|Gm20559	Gm20559	lncRNA	6	3333194	3346128	-1	predicted gene, 20559	6	587.416	-0.513863	0.223016	-2.30415	0.0212141	0.434777
31991	ENSMUSG00000030254	ENSMUSG00000030254|Rad18	Rad18	protein_coding	6	112596811	112673647	-1	RAD18 E3 ubiquitin protein ligase	8	2395.12	-0.320239	0.138974	-2.3043	0.0212055	0.434777
1131	ENSMUSG00000031808	ENSMUSG00000031808|Slc27a1	Slc27a1	protein_coding	8	72021526	72039946	1	solute carrier family 27 (fatty acid transporter), member 1	9	3426.74	0.27979	0.121531	2.30222	0.0213227	0.436428
19306	ENSMUSG00000042323	ENSMUSG00000042323|Pbrm1	Pbrm1	protein_coding	14	30741095	30843549	1	polybromo 1	17	12518.4	-0.235592	0.102448	-2.29962	0.0214698	0.437863
26932	ENSMUSG00000041468	ENSMUSG00000041468|Gpr12	Gpr12	protein_coding	5	146519208	146522049	-1	G-protein coupled receptor 12	5	278.415	-0.623183	0.271068	-2.29899	0.0215056	0.437863
38153	ENSMUSG00000039981	ENSMUSG00000039981|Zc3h12d	Zc3h12d	protein_coding	10	7708234	7746160	1	zinc finger CCCH type containing 12D	1	1968.9	-0.362623	0.157721	-2.29915	0.0214964	0.437863
43309	ENSMUSG00000020641	ENSMUSG00000020641|Rsad2	Rsad2	protein_coding	12	26492745	26506451	-1	radical S-adenosyl methionine domain containing 2	3	66.1795	1.95814	0.85135	2.30005	0.0214456	0.437863
26456	ENSMUSG00000093930	ENSMUSG00000093930|Hmgcs1	Hmgcs1	protein_coding	13	120151915	120169796	1	3-hydroxy-3-methylglutaryl-Coenzyme A synthase 1	4	2399.4	0.326027	0.141961	2.2966	0.0216415	0.439477
34873	ENSMUSG00000042042	ENSMUSG00000042042|Csgalnact2	Csgalnact2	protein_coding	6	118084413	118116101	-1	chondroitin sulfate N-acetylgalactosaminyltransferase 2	3	842.075	-0.44001	0.191563	-2.29695	0.0216217	0.439477
13009	ENSMUSG00000018395	ENSMUSG00000018395|Kif3a	Kif3a	protein_coding	11	53458206	53492794	1	kinesin family member 3A	8	685.914	0.614477	0.267707	2.29534	0.0217139	0.439798
38849	ENSMUSG00000062115	ENSMUSG00000062115|Rai1	Rai1	protein_coding	11	59995839	60090023	1	retinoic acid induced 1	7	7888.81	-0.363759	0.158473	-2.29539	0.0217106	0.439798
6387	ENSMUSG00000031451	ENSMUSG00000031451|Gas6	Gas6	protein_coding	8	13515374	13544490	-1	growth arrest specific 6	1	58.22	-1.32498	0.577372	-2.29484	0.0217423	0.4398
3921	ENSMUSG00000023367	ENSMUSG00000023367|Tmem176a	Tmem176a	protein_coding	6	48817853	48824005	1	transmembrane protein 176A	7	1023.5	0.449074	0.195796	2.29358	0.0218144	0.440552
12635	ENSMUSG00000027247	ENSMUSG00000027247|Arhgap1	Arhgap1	protein_coding	2	91480205	91502671	1	Rho GTPase activating protein 1	9	4522.64	-0.349937	0.152597	-2.29321	0.0218362	0.440552
32977	ENSMUSG00000062040	ENSMUSG00000062040|Zfp27	Zfp27	protein_coding	7	29592758	29605997	-1	zinc finger protein 27	6	326.733	0.58591	0.255605	2.29225	0.0218915	0.441095
15160	ENSMUSG00000058600	ENSMUSG00000058600|Rpl30	Rpl30	protein_coding	15	34440651	34443786	-1	ribosomal protein L30	6	6627.33	0.235733	0.102956	2.28965	0.0220418	0.442443
24754	ENSMUSG00000039713	ENSMUSG00000039713|Plekhg5	Plekhg5	protein_coding	4	152156955	152199857	1	pleckstrin homology domain containing, family G (with RhoGef domain) member 5	9	327.03	0.5649	0.246723	2.28961	0.0220438	0.442443
26323	ENSMUSG00000023830	ENSMUSG00000023830|Igf2r	Igf2r	protein_coding	17	12901293	12988551	-1	insulin-like growth factor 2 receptor	3	1431.05	-0.40423	0.176498	-2.29027	0.0220054	0.442443
36395	ENSMUSG00000074280	ENSMUSG00000074280|Gm6166	Gm6166	processed_pseudogene	9	57391246	57391654	1	predicted gene 6166	1	446.696	0.492337	0.215094	2.28894	0.0220828	0.44265
44575	ENSMUSG00000032023	ENSMUSG00000032023|Jhy	Jhy	protein_coding	9	40806145	40875414	-1	junctional cadherin complex regulator	3	3322.62	-0.274896	0.120123	-2.28845	0.0221111	0.44265
4509	ENSMUSG00000027248	ENSMUSG00000027248|Pdia3	Pdia3	protein_coding	2	121244256	121269168	1	protein disulfide isomerase associated 3	4	18834.2	0.318673	0.139354	2.28679	0.0222082	0.444021
30885	ENSMUSG00000085887	ENSMUSG00000085887|Arhgap27os3	Arhgap27os3	lncRNA	11	103235579	103240950	1	Rho GTPase activating protein 27, opposite strand 3	1	611.82	-0.731739	0.320352	-2.28417	0.0223617	0.446515
3432	ENSMUSG00000039463	ENSMUSG00000039463|Slc9a8	Slc9a8	protein_coding	2	167263632	167318920	1	solute carrier family 9 (sodium/hydrogen exchanger), member 8	13	2722.05	-0.350525	0.153501	-2.28353	0.022399	0.446685
42504	ENSMUSG00000024754	ENSMUSG00000024754|Cemip2	Cemip2	protein_coding	19	21755706	21835724	1	cell migration inducing hyaluronidase 2	5	992.003	-0.401868	0.176056	-2.28262	0.0224527	0.447184
20914	ENSMUSG00000058624	ENSMUSG00000058624|Gda	Gda	protein_coding	19	21368671	21450809	-1	guanine deaminase	4	119.933	-1.01765	0.446014	-2.28166	0.0225096	0.447652
38581	ENSMUSG00000017146	ENSMUSG00000017146|Brca1	Brca1	protein_coding	11	101379590	101442781	-1	breast cancer 1, early onset	7	4590.53	-0.243781	0.106863	-2.28125	0.0225339	0.447652
29754	ENSMUSG00000029729	ENSMUSG00000029729|Zkscan1	Zkscan1	protein_coding	5	138083346	138106084	1	zinc finger with KRAB and SCAN domains 1	4	2183.01	-0.339594	0.148935	-2.28015	0.0225988	0.448368
8494	ENSMUSG00000033809	ENSMUSG00000033809|Alg3	Alg3	protein_coding	16	20424124	20430485	-1	asparagine-linked glycosylation 3 (alpha-1,3-mannosyltransferase)	14	2311.76	0.404477	0.177544	2.27818	0.0227159	0.449699
24606	ENSMUSG00000040276	ENSMUSG00000040276|Pacsin1	Pacsin1	protein_coding	17	27874483	27930456	1	protein kinase C and casein kinase substrate in neurons 1	11	336.986	0.79139	0.347472	2.27756	0.0227527	0.449699
42616	ENSMUSG00000092981	ENSMUSG00000092981|Mir5125	Mir5125	miRNA	17	24042265	24042343	1	microRNA 5125	1	725.795	-0.530022	0.232713	-2.27758	0.0227516	0.449699
7440	ENSMUSG00000093769	ENSMUSG00000093769|H3c14	H3c14	protein_coding	3	96154001	96155825	1	H3 clustered histone 14	2	150.395	3.8429	1.68875	2.27559	0.0228706	0.451454
10	ENSMUSG00000002257	ENSMUSG00000002257|Def6	Def6	protein_coding	17	28426752	28447582	1	differentially expressed in FDCP 6	8	4978.07	0.281406	0.123818	2.27274	0.0230417	0.452531
17925	ENSMUSG00000067889	ENSMUSG00000067889|Sptbn2	Sptbn2	protein_coding	19	4761195	4802388	1	spectrin beta, non-erythrocytic 2	4	82.2354	-1.27597	0.561341	-2.27307	0.0230218	0.452531
22919	ENSMUSG00000040481	ENSMUSG00000040481|Bptf	Bptf	protein_coding	11	106923907	107022953	-1	bromodomain PHD finger transcription factor	8	16180.8	-0.232992	0.102469	-2.27379	0.0229786	0.452531
36385	ENSMUSG00000020661	ENSMUSG00000020661|Dnmt3a	Dnmt3a	protein_coding	12	3856007	3964443	1	DNA methyltransferase 3A	18	4128.03	-0.634382	0.279102	-2.27294	0.0230296	0.452531
5715	ENSMUSG00000022747	ENSMUSG00000022747|St3gal6	St3gal6	protein_coding	16	58288488	58344606	-1	ST3 beta-galactoside alpha-2,3-sialyltransferase 6	15	2763.23	0.407374	0.179422	2.27048	0.0231785	0.45407
33247	ENSMUSG00000076514	ENSMUSG00000076514|Igkv17-121	Igkv17-121	IG_V_gene	6	68013796	68014302	1	immunoglobulin kappa variable 17-121	2	498.589	0.796528	0.35077	2.2708	0.0231591	0.45407
26301	ENSMUSG00000030313	ENSMUSG00000030313|Dennd5b	Dennd5b	protein_coding	6	148889569	149003178	-1	DENN/MADD domain containing 5B	7	5762.7	-0.237523	0.104674	-2.26917	0.023258	0.455055
4285	ENSMUSG00000068523	ENSMUSG00000068523|Gng5	Gng5	protein_coding	3	146205562	146211327	1	guanine nucleotide binding protein (G protein), gamma 5	3	2340.94	0.330789	0.145823	2.26843	0.023303	0.455361
9648	ENSMUSG00000045730	ENSMUSG00000045730|Adrb2	Adrb2	protein_coding	18	62310887	62313030	-1	adrenergic receptor, beta 2	1	257.761	0.958725	0.422971	2.26664	0.0234119	0.456915
10589	ENSMUSG00000064368	ENSMUSG00000064368|mt-Nd6	mt-Nd6	protein_coding	MT	13552	14070	-1	mitochondrially encoded NADH dehydrogenase 6	1	117018	-0.264799	0.116928	-2.26463	0.0235355	0.457167
11081	ENSMUSG00000033237	ENSMUSG00000033237|Arid2	Arid2	protein_coding	15	96185399	96302873	1	AT rich interactive domain 2 (ARID, RFX-like)	4	12393.7	-0.202853	0.0895982	-2.26403	0.023572	0.457167
25085	ENSMUSG00000087502	ENSMUSG00000087502|Gm16091	Gm16091	lncRNA	8	72901445	72914699	-1	predicted gene 16091	1	232.688	-0.658836	0.290958	-2.26437	0.0235516	0.457167
40089	ENSMUSG00000003541	ENSMUSG00000003541|Ier3	Ier3	protein_coding	17	36132576	36133815	1	immediate early response 3	1	84.5975	2.23661	0.987419	2.26511	0.0235062	0.457167
43990	ENSMUSG00000029093	ENSMUSG00000029093|Sorcs2	Sorcs2	protein_coding	5	36174524	36555483	-1	sortilin-related VPS10 domain containing receptor 2	5	1940.02	-0.381114	0.168248	-2.2652	0.0235006	0.457167
656	ENSMUSG00000053158	ENSMUSG00000053158|Fes	Fes	protein_coding	7	80027504	80037694	-1	feline sarcoma oncogene	10	2044.34	0.277274	0.122523	2.26304	0.0236335	0.457435
19766	ENSMUSG00000047867	ENSMUSG00000047867|Gimap6	Gimap6	protein_coding	6	48678516	48685159	-1	GTPase, IMAP family member 6	4	5315.49	0.462514	0.204437	2.26238	0.0236741	0.457435
27997	ENSMUSG00000030084	ENSMUSG00000030084|Plxna1	Plxna1	protein_coding	6	89293296	89339602	-1	plexin A1	6	7028.45	-0.216445	0.0956591	-2.26268	0.0236557	0.457435
1311	ENSMUSG00000024665	ENSMUSG00000024665|Fads2	Fads2	protein_coding	19	10040129	10079110	-1	fatty acid desaturase 2	3	3337.49	0.303283	0.134158	2.26065	0.0237812	0.457795
24367	ENSMUSG00000031229	ENSMUSG00000031229|Atrx	Atrx	protein_coding	X	104841221	104973009	-1	ATRX, chromatin remodeler	27	14465.4	-0.273212	0.120835	-2.26103	0.0237574	0.457795
32484	ENSMUSG00000104063	ENSMUSG00000104063|Pcdhgb7	Pcdhgb7	protein_coding	18	37884653	37974926	1	protocadherin gamma subfamily B, 7	1	214.283	1.17073	0.517866	2.26068	0.0237791	0.457795
20613	ENSMUSG00000030094	ENSMUSG00000030094|Xpc	Xpc	protein_coding	6	91466287	91492870	-1	xeroderma pigmentosum, complementation group C	3	1990.46	0.3248	0.143716	2.26002	0.0238202	0.457978
31781	ENSMUSG00000037972	ENSMUSG00000037972|Snn	Snn	protein_coding	16	10878809	10892849	1	stannin	2	17252.8	-0.335213	0.148369	-2.25933	0.0238629	0.458233
16400	ENSMUSG00000029438	ENSMUSG00000029438|Bcl7a	Bcl7a	protein_coding	5	123481897	123513055	1	B cell CLL/lymphoma 7A	3	71540.7	-0.296854	0.131479	-2.2578	0.023958	0.459491
8653	ENSMUSG00000055670	ENSMUSG00000055670|Zzef1	Zzef1	protein_coding	11	72687052	72817946	1	zinc finger, ZZ-type with EF hand domain 1	8	6242.15	-0.287794	0.127528	-2.25672	0.0240257	0.459655
35521	ENSMUSG00000094198	ENSMUSG00000094198|Ighv1-50	Ighv1-50	IG_V_gene	12	115083368	115083839	-1	immunoglobulin heavy variable 1-50	1	249.485	0.97857	0.433576	2.25698	0.0240096	0.459655
36937	ENSMUSG00000031583	ENSMUSG00000031583|Wrn	Wrn	protein_coding	8	33724412	33875555	-1	Werner syndrome RecQ like helicase	4	3419.57	-0.38199	0.169363	-2.25546	0.0241046	0.460597
894	ENSMUSG00000070493	ENSMUSG00000070493|Chchd2	Chchd2	protein_coding	5	129909997	129916311	-1	coiled-coil-helix-coiled-coil-helix domain containing 2	2	4526.4	0.231295	0.102623	2.25383	0.0242066	0.461977
13580	ENSMUSG00000031375	ENSMUSG00000031375|Bgn	Bgn	protein_coding	X	72527208	72539539	1	biglycan	8	58.7208	-1.25326	0.556411	-2.25239	0.0242973	0.46314
12862	ENSMUSG00000103012	ENSMUSG00000103012|Gm37548	Gm37548	TEC	3	50790667	50794480	-1	predicted gene, 37548	1	69.7071	-1.20723	0.536139	-2.25171	0.0243407	0.463398
30065	ENSMUSG00000027580	ENSMUSG00000027580|Helz2	Helz2	protein_coding	2	180869408	180883820	-1	helicase with zinc finger 2, transcriptional coactivator	5	4997.77	0.230174	0.102339	2.24914	0.0245039	0.464795
31818	ENSMUSG00000106277	ENSMUSG00000106277|NA	NA	NA	NA	NA	NA	NA	NA	NA	84.6868	-1.05521	0.469126	-2.24931	0.024493	0.464795
44687	ENSMUSG00000105646	ENSMUSG00000105646|Gm30211	Gm30211	lncRNA	6	70696058	70717538	1	predicted gene, 30211	1	2477.87	-0.282936	0.12579	-2.24927	0.0244952	0.464795
39524	ENSMUSG00000038301	ENSMUSG00000038301|Snx10	Snx10	protein_coding	6	51500881	51567659	1	sorting nexin 10	7	408.169	0.743311	0.33059	2.24844	0.0245483	0.46507
36987	ENSMUSG00000031224	ENSMUSG00000031224|Magee2	Magee2	protein_coding	X	103898558	103900873	-1	MAGE family member E2	1	380.468	-0.616461	0.27436	-2.24691	0.024646	0.466353
4690	ENSMUSG00000027677	ENSMUSG00000027677|Ttc14	Ttc14	protein_coding	3	33853981	33869009	1	tetratricopeptide repeat domain 14	12	4531.73	-0.353244	0.15752	-2.24254	0.0249264	0.467108
18899	ENSMUSG00000106475	ENSMUSG00000106475|Gm43011	Gm43011	TEC	3	126393678	126398110	1	predicted gene 43011	1	29.3454	2.10993	0.940003	2.24459	0.0247942	0.467108
21073	ENSMUSG00000050071	ENSMUSG00000050071|Bex1	Bex1	protein_coding	X	135114721	135116262	-1	brain expressed X-linked 1	4	116.516	0.955145	0.425729	2.24355	0.0248614	0.467108
22074	ENSMUSG00000106262	ENSMUSG00000106262|Gm43375	Gm43375	TEC	3	95847398	95849877	1	predicted gene 43375	1	325.488	-0.701026	0.312602	-2.24255	0.0249256	0.467108
23925	ENSMUSG00000061887	ENSMUSG00000061887|Ssbp3	Ssbp3	protein_coding	4	106767898	106906891	1	single-stranded DNA binding protein 3	17	5708.91	0.249199	0.111107	2.24288	0.0249043	0.467108
26268	ENSMUSG00000034685	ENSMUSG00000034685|Fam171a2	Fam171a2	protein_coding	11	102327807	102338508	-1	family with sequence similarity 171, member A2	3	38.518	1.65556	0.738068	2.2431	0.0248905	0.467108
31629	ENSMUSG00000039396	ENSMUSG00000039396|Neil3	Neil3	protein_coding	8	54039902	54092100	-1	nei like 3 (E. coli)	7	8001.89	-0.212874	0.0949117	-2.24286	0.0249058	0.467108
43789	ENSMUSG00000030284	ENSMUSG00000030284|Creld1	Creld1	protein_coding	6	113460258	113470304	1	cysteine-rich with EGF-like domains 1	6	949.615	0.380554	0.169464	2.24563	0.0247278	0.467108
7997	ENSMUSG00000069255	ENSMUSG00000069255|Dusp22	Dusp22	protein_coding	13	30843982	30895214	1	dual specificity phosphatase 22	5	499.227	-0.476782	0.213102	-2.23733	0.0252645	0.468428
8072	ENSMUSG00000029710	ENSMUSG00000029710|Ephb4	Ephb4	protein_coding	5	137348371	137376931	1	Eph receptor B4	5	50.0523	-1.60158	0.715371	-2.23881	0.0251686	0.468428
8888	ENSMUSG00000095930	ENSMUSG00000095930|Nim1k	Nim1k	protein_coding	13	120171630	120217418	-1	NIM1 serine/threonine protein kinase	2	444.915	0.489564	0.218626	2.23927	0.0251381	0.468428
8983	ENSMUSG00000027246	ENSMUSG00000027246|Ell3	Ell3	protein_coding	2	121269491	121274759	-1	elongation factor RNA polymerase II-like 3	3	152.355	-0.903538	0.403865	-2.23723	0.0252714	0.468428
10725	ENSMUSG00000001630	ENSMUSG00000001630|Stk38l	Stk38l	protein_coding	6	146626493	146680310	1	serine/threonine kinase 38 like	3	866.411	-0.420913	0.18811	-2.23758	0.0252482	0.468428
14416	ENSMUSG00000032555	ENSMUSG00000032555|Topbp1	Topbp1	protein_coding	9	103182414	103227627	1	topoisomerase (DNA) II binding protein 1	10	18733.9	-0.203768	0.0909585	-2.24024	0.0250756	0.468428
15088	ENSMUSG00000020053	ENSMUSG00000020053|Igf1	Igf1	protein_coding	10	87694127	87772904	1	insulin-like growth factor 1	8	246.934	0.757056	0.338572	2.23603	0.0253499	0.468428
17096	ENSMUSG00000107383	ENSMUSG00000107383|Gm4366	Gm4366	processed_pseudogene	7	116423745	116425086	-1	predicted gene 4366	1	1529.93	0.306454	0.136962	2.23751	0.0252531	0.468428
23445	ENSMUSG00000055923	ENSMUSG00000055923|Aasdh	Aasdh	protein_coding	5	77021506	77053361	-1	aminoadipate-semialdehyde dehydrogenase	15	1233.96	-0.371807	0.166223	-2.2368	0.0252996	0.468428
33180	ENSMUSG00000021676	ENSMUSG00000021676|Iqgap2	Iqgap2	protein_coding	13	95763682	96028991	-1	IQ motif containing GTPase activating protein 2	9	2599.35	0.343324	0.153523	2.23631	0.0253316	0.468428
35683	ENSMUSG00000030536	ENSMUSG00000030536|Iqgap1	Iqgap1	protein_coding	7	80361331	80475722	-1	IQ motif containing GTPase activating protein 1	8	25500.2	-0.236587	0.105813	-2.23589	0.0253588	0.468428
43717	ENSMUSG00000026608	ENSMUSG00000026608|Kctd3	Kctd3	protein_coding	1	188703292	188740038	-1	potassium channel tetramerisation domain containing 3	10	2280.81	-0.334299	0.149484	-2.23636	0.0253284	0.468428
36981	ENSMUSG00000022197	ENSMUSG00000022197|Pdzd2	Pdzd2	protein_coding	15	12359797	12740010	-1	PDZ domain containing 2	9	222.437	-0.651636	0.291547	-2.2351	0.0254109	0.468834
45323	ENSMUSG00000018983	ENSMUSG00000018983|E2f2	E2f2	protein_coding	4	135899705	135923368	1	E2F transcription factor 2	2	48141.3	-0.242994	0.108776	-2.23389	0.0254906	0.469747
33838	ENSMUSG00000019843	ENSMUSG00000019843|Fyn	Fyn	protein_coding	10	39244851	39441377	1	Fyn proto-oncogene	9	6314.87	0.239724	0.107483	2.23034	0.0257251	0.473506
14102	ENSMUSG00000020472	ENSMUSG00000020472|Zkscan17	Zkscan17	protein_coding	11	59376346	59417577	-1	zinc finger with KRAB and SCAN domains 17	6	7604.17	-0.221167	0.0992055	-2.22938	0.0257887	0.474115
27127	ENSMUSG00000054611	ENSMUSG00000054611|Kdm2a	Kdm2a	protein_coding	19	4364447	4448313	-1	lysine (K)-specific demethylase 2A	14	15419	-0.212263	0.0953222	-2.2268	0.0259607	0.476714
10117	ENSMUSG00000017774	ENSMUSG00000017774|Myo1c	Myo1c	protein_coding	11	75541330	75564736	1	myosin IC	10	33169.2	-0.20031	0.0899899	-2.22592	0.0260197	0.477232
4781	ENSMUSG00000031731	ENSMUSG00000031731|Ap1g1	Ap1g1	protein_coding	8	110505186	110590836	1	adaptor protein complex AP-1, gamma 1 subunit	6	7396.79	-0.270802	0.12174	-2.22443	0.0261193	0.477437
6948	ENSMUSG00000078515	ENSMUSG00000078515|Ddi2	Ddi2	protein_coding	4	141404860	141450730	-1	DNA-damage inducible protein 2	2	4819.94	-0.2256	0.101421	-2.22438	0.026123	0.477437
44400	ENSMUSG00000027360	ENSMUSG00000027360|Hdc	Hdc	protein_coding	2	126435587	126461219	-1	histidine decarboxylase	5	178.694	-1.13205	0.508856	-2.22469	0.026102	0.477437
43706	ENSMUSG00000094164	ENSMUSG00000094164|Ighv2-3	Ighv2-3	IG_V_gene	12	113574807	113575237	-1	immunoglobulin heavy variable 2-3	1	737.425	0.87582	0.393843	2.22378	0.0261634	0.477613
18945	ENSMUSG00000040936	ENSMUSG00000040936|Ulk4	Ulk4	protein_coding	9	120784417	121106263	-1	unc-51-like kinase 4	10	39.0084	1.68125	0.756972	2.22102	0.0263497	0.48015
42643	ENSMUSG00000026618	ENSMUSG00000026618|Iars2	Iars2	protein_coding	1	185016923	185061593	-1	isoleucine-tRNA synthetase 2, mitochondrial	5	3262.76	-0.250919	0.113011	-2.22031	0.0263979	0.48015
43801	ENSMUSG00000095007	ENSMUSG00000095007|Igkv12-41	Igkv12-41	IG_V_gene	6	69835404	69835868	-1	immunoglobulin kappa chain variable 12-41	1	596.118	0.973848	0.438691	2.21989	0.026426	0.48015
45234	ENSMUSG00000031386	ENSMUSG00000031386|Hcfc1	Hcfc1	protein_coding	X	72986398	73009963	-1	host cell factor C1	6	35535.8	-0.369004	0.166165	-2.22071	0.0263709	0.48015
28858	ENSMUSG00000026238	ENSMUSG00000026238|Ptma	Ptma	protein_coding	1	86454448	86458434	1	prothymosin alpha	5	79871.5	0.362209	0.16322	2.21915	0.0264768	0.480512
18362	ENSMUSG00000002083	ENSMUSG00000002083|Bbc3	Bbc3	protein_coding	7	16042318	16052130	1	BCL2 binding component 3	4	360.727	0.662871	0.299032	2.21672	0.0266421	0.482947
5310	ENSMUSG00000022205	ENSMUSG00000022205|Sub1	Sub1	protein_coding	15	11981425	11997069	-1	SUB1 homolog, transcriptional regulator	4	3808.32	0.285944	0.129048	2.2158	0.0267053	0.483201
14061	ENSMUSG00000000958	ENSMUSG00000000958|Slc7a7	Slc7a7	protein_coding	14	54606899	54655237	-1	solute carrier family 7 (cationic amino acid transporter, y+ system), member 7	12	929.815	0.375552	0.169503	2.21561	0.0267184	0.483201
6412	ENSMUSG00000033059	ENSMUSG00000033059|Pygb	Pygb	protein_coding	2	150628655	150673678	1	brain glycogen phosphorylase	5	4021.57	0.288061	0.130241	2.21176	0.0269834	0.486861
9598	ENSMUSG00000076680	ENSMUSG00000076680|Ighv6-6	Ighv6-6	IG_V_gene	12	114398408	114398864	-1	immunoglobulin heavy variable 6-6	1	888.921	-0.963086	0.435355	-2.21219	0.0269537	0.486861
7866	ENSMUSG00000090164	ENSMUSG00000090164|BC035044	BC035044	protein_coding	6	128826053	128868089	-1	cDNA sequence BC035044	2	4100.7	0.283206	0.128122	2.21045	0.0270743	0.487934
18760	ENSMUSG00000041481	ENSMUSG00000041481|Serpina3g	Serpina3g	protein_coding	12	104202504	104208198	1	serine (or cysteine) peptidase inhibitor, clade A, member 3G	4	187.97	0.804408	0.364078	2.20944	0.0271441	0.488059
38804	ENSMUSG00000018554	ENSMUSG00000018554|Ybx2	Ybx2	protein_coding	11	69826622	69832431	1	Y box protein 2	5	288.6	-0.787501	0.356419	-2.20948	0.027141	0.488059
40225	ENSMUSG00000093752	ENSMUSG00000093752|Gm20716	Gm20716	protein_coding	2	168022906	168072284	-1	predicted gene 20716	1	528.793	-0.781295	0.353836	-2.20807	0.0272391	0.489201
19467	ENSMUSG00000063894	ENSMUSG00000063894|Zkscan8	Zkscan8	protein_coding	13	21697392	21715290	-1	zinc finger with KRAB and SCAN domains 8	4	1958.91	-0.296005	0.134123	-2.20697	0.027316	0.490017
21544	ENSMUSG00000104969	ENSMUSG00000104969|Gm43445	Gm43445	lncRNA	3	143902933	143905023	-1	predicted gene 43445	1	319.888	-0.761266	0.345401	-2.20401	0.0275238	0.493174
1542	ENSMUSG00000029171	ENSMUSG00000029171|Pgm2	Pgm2	protein_coding	5	64250293	64285694	1	phosphoglucomutase 2	4	1832.24	0.354756	0.161361	2.19852	0.0279121	0.498981
30799	ENSMUSG00000038893	ENSMUSG00000038893|Fam117a	Fam117a	protein_coding	11	95227844	95272698	1	family with sequence similarity 117, member A	6	7333.21	-0.285536	0.129861	-2.19879	0.027893	0.498981
4038	ENSMUSG00000013418	ENSMUSG00000013418|B4galnt2	B4galnt2	protein_coding	11	95756769	95805717	-1	beta-1,4-N-acetyl-galactosaminyl transferase 2	1	41.0193	-1.46423	0.667211	-2.19456	0.0281954	0.503467
43387	ENSMUSG00000031068	ENSMUSG00000031068|Glrx3	Glrx3	protein_coding	7	137039343	137070323	1	glutaredoxin 3	5	5705.49	0.233831	0.106575	2.19405	0.0282321	0.503543
12090	ENSMUSG00000024298	ENSMUSG00000024298|Zfp871	Zfp871	protein_coding	17	32984470	33007261	-1	zinc finger protein 871	3	2198.62	-0.35928	0.163852	-2.19272	0.0283278	0.50375
25166	ENSMUSG00000024667	ENSMUSG00000024667|Tmem216	Tmem216	protein_coding	19	10511229	10533602	-1	transmembrane protein 216	8	471.956	-0.448559	0.204597	-2.1924	0.0283508	0.50375
36425	ENSMUSG00000020893	ENSMUSG00000020893|Per1	Per1	protein_coding	11	68986043	69000786	1	period circadian clock 1	6	2695.77	-0.384238	0.175284	-2.19208	0.0283734	0.50375
41850	ENSMUSG00000006057	ENSMUSG00000006057|Atp5g1	Atp5g1	protein_coding	11	95959678	95966496	-1	ATP synthase, H+ transporting, mitochondrial F0 complex, subunit C1 (subunit 9)	4	4325.21	0.242227	0.110467	2.19276	0.0283246	0.50375
3849	ENSMUSG00000090877	ENSMUSG00000090877|Hspa1b	Hspa1b	protein_coding	17	35175412	35178214	-1	heat shock protein 1B	1	2528.88	4.52399	2.06502	2.19078	0.028468	0.504851
35060	ENSMUSG00000053574	ENSMUSG00000053574|4930563E22Rik	4930563E22Rik	protein_coding	11	72105964	72109270	1	RIKEN cDNA 4930563E22 gene	2	37.4949	-1.57603	0.719766	-2.18964	0.0285504	0.505737
7397	ENSMUSG00000032384	ENSMUSG00000032384|Csnk1g1	Csnk1g1	protein_coding	9	65816206	65952297	1	casein kinase 1, gamma 1	17	2528.09	-0.630158	0.288361	-2.18531	0.028866	0.508579
10275	ENSMUSG00000038080	ENSMUSG00000038080|Kdm1b	Kdm1b	protein_coding	13	47196975	47238755	1	lysine (K)-specific demethylase 1B	5	2695.1	-0.256556	0.11743	-2.18475	0.0289072	0.508579
22005	ENSMUSG00000051149	ENSMUSG00000051149|Adnp	Adnp	protein_coding	2	168022906	168049032	-1	activity-dependent neuroprotective protein	4	9384.08	-0.221185	0.101261	-2.1843	0.0289401	0.508579
25677	ENSMUSG00000085379	ENSMUSG00000085379|2310058D17Rik	2310058D17Rik	lncRNA	11	58856574	58868876	-1	RIKEN cDNA 2310058D17 gene	1	246.635	-0.638988	0.292489	-2.18466	0.0289139	0.508579
33108	ENSMUSG00000037266	ENSMUSG00000037266|Rsrp1	Rsrp1	protein_coding	4	134650903	134654982	1	arginine/serine rich protein 1	8	2175.54	-0.351251	0.160661	-2.18629	0.0287945	0.508579
35238	ENSMUSG00000107320	ENSMUSG00000107320|Gm42549	Gm42549	TEC	6	28219166	28226169	-1	predicted gene 42549	1	158.043	-0.914282	0.418512	-2.1846	0.0289182	0.508579
36053	ENSMUSG00000091803	ENSMUSG00000091803|Cox16	Cox16	protein_coding	12	81405800	81531901	-1	cytochrome c oxidase assembly protein 16	9	398.049	0.516968	0.236592	2.18507	0.0288841	0.508579
2278	ENSMUSG00000036667	ENSMUSG00000036667|Tcaf1	Tcaf1	protein_coding	6	42644936	42687022	-1	TRPM8 channel-associated factor 1	8	24.8645	1.98426	0.908828	2.18332	0.0290123	0.508697
11524	ENSMUSG00000086889	ENSMUSG00000086889|Phf2os1	Phf2os1	lncRNA	13	49024588	49028936	1	PHD finger protein 2, opposite strand 1	1	355.143	-0.86534	0.396315	-2.18346	0.0290016	0.508697
9345	ENSMUSG00000024248	ENSMUSG00000024248|Cox7a2l	Cox7a2l	protein_coding	17	83809347	83824759	-1	cytochrome c oxidase subunit 7A2 like	4	8288.82	0.227474	0.104317	2.18061	0.0292123	0.509902
16842	ENSMUSG00000021242	ENSMUSG00000021242|Npc2	Npc2	protein_coding	12	84801336	84819926	-1	NPC intracellular cholesterol transporter 2	3	5447.02	0.260512	0.119455	2.18085	0.0291948	0.509902
24014	ENSMUSG00000097956	ENSMUSG00000097956|NA	NA	NA	NA	NA	NA	NA	NA	NA	21.6273	2.24534	1.02929	2.18146	0.0291498	0.509902
30077	ENSMUSG00000046947	ENSMUSG00000046947|Adck2	Adck2	protein_coding	6	39550807	39565703	1	aarF domain containing kinase 2	6	1009.93	0.838607	0.384383	2.18169	0.0291321	0.509902
32126	ENSMUSG00000032503	ENSMUSG00000032503|Arpp21	Arpp21	protein_coding	9	111894159	112065006	-1	cyclic AMP-regulated phosphoprotein, 21	31	4278.84	0.260223	0.119362	2.18012	0.0292485	0.509962
7105	ENSMUSG00000022973	ENSMUSG00000022973|Synj1	Synj1	protein_coding	16	90732980	90808196	-1	synaptojanin 1	12	2528.08	-0.252207	0.115805	-2.17785	0.0294173	0.512329
13752	ENSMUSG00000078350	ENSMUSG00000078350|Smim1	Smim1	protein_coding	4	154104927	154110687	-1	small integral membrane protein 1	14	38.7596	-1.64011	0.753681	-2.17613	0.0295456	0.513987
39228	ENSMUSG00000040325	ENSMUSG00000040325|Dcaf1	Dcaf1	protein_coding	9	106699073	106758191	1	DDB1 and CUL4 associated factor 1	5	4771.49	0.225258	0.10356	2.17516	0.0296185	0.514679
44542	ENSMUSG00000035000	ENSMUSG00000035000|Dpp4	Dpp4	protein_coding	2	62160417	62242575	-1	dipeptidylpeptidase 4	6	17385.2	-0.191981	0.0882826	-2.17462	0.0296588	0.514804
37492	ENSMUSG00000049600	ENSMUSG00000049600|Zbtb45	Zbtb45	protein_coding	7	12737825	12743961	-1	zinc finger and BTB domain containing 45	5	2504.35	-0.374605	0.172318	-2.17391	0.0297116	0.515144
4492	ENSMUSG00000050310	ENSMUSG00000050310|Rictor	Rictor	protein_coding	15	6737860	6829882	1	RPTOR independent companion of MTOR, complex 2	5	3431.3	-0.279274	0.128686	-2.1702	0.029992	0.519426
21602	ENSMUSG00000075595	ENSMUSG00000075595|Zfp652	Zfp652	protein_coding	11	95603499	95725941	1	zinc finger protein 652	4	4742.87	-0.370964	0.171064	-2.16856	0.030116	0.520574
41286	ENSMUSG00000004933	ENSMUSG00000004933|Matk	Matk	protein_coding	10	81088769	81099199	1	megakaryocyte-associated tyrosine kinase	11	641.618	0.39949	0.184229	2.16844	0.0301253	0.520574
4911	ENSMUSG00000042453	ENSMUSG00000042453|Reln	Reln	protein_coding	5	22089452	22549700	-1	reelin	15	202.768	-0.72653	0.335486	-2.16561	0.0303414	0.523726
43278	ENSMUSG00000038388	ENSMUSG00000038388|Mpp6	Mpp6	protein_coding	6	50087221	50175919	1	membrane protein, palmitoylated 6 (MAGUK p55 subfamily member 6)	9	1515	0.303264	0.140103	2.16458	0.0304196	0.524493
42242	ENSMUSG00000048251	ENSMUSG00000048251|Bcl11b	Bcl11b	protein_coding	12	107876662	107969861	-1	B cell leukemia/lymphoma 11B	3	20.014	-2.01629	0.931943	-2.16353	0.0305006	0.525307
11891	ENSMUSG00000066705	ENSMUSG00000066705|Fxyd6	Fxyd6	protein_coding	9	45281483	45307457	1	FXYD domain-containing ion transport regulator 6	3	1439.39	0.338456	0.156551	2.16196	0.0306215	0.525815
17422	ENSMUSG00000054509	ENSMUSG00000054509|Parp4	Parp4	protein_coding	14	56813076	56897251	1	poly (ADP-ribose) polymerase family, member 4	2	4636.63	-0.224327	0.103767	-2.16183	0.0306317	0.525815
25767	ENSMUSG00000057135	ENSMUSG00000057135|Scimp	Scimp	protein_coding	11	70681758	70703412	-1	SLP adaptor and CSK interacting membrane protein	2	190.035	0.721286	0.333512	2.1627	0.0305643	0.525815
5407	ENSMUSG00000074923	ENSMUSG00000074923|Pak6	Pak6	protein_coding	2	118493784	118528501	1	p21 (RAC1) activated kinase 6	5	118.122	1.12776	0.521996	2.16047	0.0307363	0.527029
4152	ENSMUSG00000093989	ENSMUSG00000093989|Rnasek	Rnasek	protein_coding	11	70128950	70130668	-1	ribonuclease, RNase K	3	2538.6	-0.292395	0.13537	-2.15998	0.0307746	0.527104
8126	ENSMUSG00000103983	ENSMUSG00000103983|Gm20045	Gm20045	lncRNA	1	171148169	171153745	-1	predicted gene, 20045	1	210.787	-1.08204	0.501415	-2.15797	0.0309305	0.528584
13245	ENSMUSG00000096606	ENSMUSG00000096606|Tpbgl	Tpbgl	protein_coding	7	99273289	99276310	-1	trophoblast glycoprotein-like	1	17.3896	2.40872	1.11602	2.15831	0.0309035	0.528584
20462	ENSMUSG00000028743	ENSMUSG00000028743|Akr7a5	Akr7a5	protein_coding	4	139038055	139045737	1	aldo-keto reductase family 7, member A5 (aflatoxin aldehyde reductase)	2	895.441	0.369405	0.171215	2.15755	0.0309631	0.528584
2773	ENSMUSG00000000386	ENSMUSG00000000386|Mx1	Mx1	polymorphic_pseudogene	16	97248235	97264107	-1	MX dynamin-like GTPase 1	12	57.2039	1.2668	0.587967	2.15455	0.0311974	0.531417
2859	ENSMUSG00000104002	ENSMUSG00000104002|Gm38336	Gm38336	lncRNA	1	34848441	34850989	-1	predicted gene, 38336	1	297.849	-0.622217	0.288765	-2.15475	0.031181	0.531417
4930	ENSMUSG00000102315	ENSMUSG00000102315|Ighv1-28	Ighv1-28	IG_V_pseudogene	12	114773041	114773474	-1	immunoglobulin heavy variable 1-28	1	245.912	-1.39654	0.648829	-2.1524	0.0313657	0.532532
38953	ENSMUSG00000078921	ENSMUSG00000078921|Tgtp2	Tgtp2	protein_coding	11	48948021	48955033	-1	T cell specific GTPase 2	2	412.88	0.569544	0.264566	2.15275	0.0313382	0.532532
43729	ENSMUSG00000018166	ENSMUSG00000018166|Erbb3	Erbb3	protein_coding	10	128403392	128425521	-1	erb-b2 receptor tyrosine kinase 3	1	367.395	0.563588	0.26174	2.15323	0.0313004	0.532532
42441	ENSMUSG00000025558	ENSMUSG00000025558|Dock9	Dock9	protein_coding	14	121779458	122035249	-1	dedicator of cytokinesis 9	12	3310.46	0.338194	0.157157	2.15195	0.0314014	0.532555
1803	ENSMUSG00000037674	ENSMUSG00000037674|Rfx7	Rfx7	protein_coding	9	72439522	72530219	1	regulatory factor X, 7	7	13871.5	-0.209002	0.0971442	-2.15146	0.0314398	0.532625
12158	ENSMUSG00000040591	ENSMUSG00000040591|1110051M20Rik	1110051M20Rik	protein_coding	2	91105413	91275049	-1	RIKEN cDNA 1110051M20 gene	8	1987.86	0.373343	0.173677	2.14963	0.0315841	0.534231
41876	ENSMUSG00000015340	ENSMUSG00000015340|Cybb	Cybb	protein_coding	X	9301491	9354010	-1	cytochrome b-245, beta polypeptide	5	2414.04	-0.611709	0.284596	-2.14939	0.0316033	0.534231
21256	ENSMUSG00000001632	ENSMUSG00000001632|Brpf1	Brpf1	protein_coding	6	113284098	113301821	1	bromodomain and PHD finger containing, 1	10	7893.66	-0.279734	0.130252	-2.14765	0.0317418	0.535988
3224	ENSMUSG00000020570	ENSMUSG00000020570|Sypl	Sypl	protein_coding	12	33003890	33029859	1	synaptophysin-like protein	7	2136.65	0.279309	0.130146	2.14613	0.031863	0.53745
2789	ENSMUSG00000097906	ENSMUSG00000097906|Gm9625	Gm9625	processed_pseudogene	13	67958365	67959319	1	predicted gene 9625	1	8182.06	0.199549	0.0930582	2.14435	0.0320052	0.538813
7723	ENSMUSG00000100632	ENSMUSG00000100632|9430060I03Rik	9430060I03Rik	lncRNA	1	92861248	92878312	-1	RIKEN cDNA 9430060I03 gene	1	25.5883	1.94682	0.908113	2.14381	0.0320479	0.538813
16326	ENSMUSG00000055240	ENSMUSG00000055240|Zfp101	Zfp101	protein_coding	17	33579481	33613615	-1	zinc finger protein 101	5	1191.48	-0.494304	0.230554	-2.14398	0.0320341	0.538813
4624	ENSMUSG00000001783	ENSMUSG00000001783|Rtcb	Rtcb	protein_coding	10	85774501	85793687	-1	RNA 2',3'-cyclic phosphate and 5'-OH ligase	2	7990.71	-0.20558	0.0960257	-2.14088	0.0322836	0.53917
5228	ENSMUSG00000099597	ENSMUSG00000099597|NA	NA	NA	NA	NA	NA	NA	NA	NA	1622.94	-0.282131	0.131851	-2.13977	0.0323735	0.53917
8385	ENSMUSG00000063146	ENSMUSG00000063146|Clip2	Clip2	protein_coding	5	134518237	134581288	-1	CAP-GLY domain containing linker protein 2	3	970.132	0.535513	0.249932	2.14264	0.0321421	0.53917
22499	ENSMUSG00000052459	ENSMUSG00000052459|Atp6v1a	Atp6v1a	protein_coding	16	43905765	43960068	-1	ATPase, H+ transporting, lysosomal V1 subunit A	6	2921.31	-0.249142	0.116485	-2.13883	0.0324498	0.53917
30739	ENSMUSG00000025212	ENSMUSG00000025212|Sfxn3	Sfxn3	protein_coding	19	45035942	45044822	1	sideroflexin 3	6	1348.86	0.563439	0.263435	2.13881	0.0324508	0.53917
32186	ENSMUSG00000029406	ENSMUSG00000029406|Pitpnm2	Pitpnm2	protein_coding	5	124256753	124387823	-1	phosphatidylinositol transfer protein, membrane-associated 2	10	7631.14	-0.317112	0.148086	-2.1414	0.0322417	0.53917
34210	ENSMUSG00000000901	ENSMUSG00000000901|Mmp11	Mmp11	protein_coding	10	75759056	75772330	-1	matrix metallopeptidase 11	6	2547.47	0.420664	0.196452	2.1413	0.0322495	0.53917
34459	ENSMUSG00000021457	ENSMUSG00000021457|Syk	Syk	protein_coding	13	52737209	52802828	1	spleen tyrosine kinase	5	52164.1	-0.182862	0.0853622	-2.14219	0.0321786	0.53917
39423	ENSMUSG00000045322	ENSMUSG00000045322|Tlr9	Tlr9	protein_coding	9	106099797	106104082	1	toll-like receptor 9	1	1101.28	-0.549333	0.256411	-2.14239	0.0321617	0.53917
41790	ENSMUSG00000063362	ENSMUSG00000063362|Alg11	Alg11	protein_coding	8	22550737	22561643	1	asparagine-linked glycosylation 11 (alpha-1,2-mannosyltransferase)	4	676.49	-0.556054	0.259883	-2.13964	0.0323842	0.53917
42922	ENSMUSG00000022498	ENSMUSG00000022498|Txndc11	Txndc11	protein_coding	16	10892775	10952514	-1	thioredoxin domain containing 11	9	7416.06	-0.306683	0.143309	-2.14002	0.0323534	0.53917
28450	ENSMUSG00000020808	ENSMUSG00000020808|Pimreg	Pimreg	protein_coding	11	71932858	71938196	1	PICALM interacting mitotic regulator	5	5983.71	0.226502	0.105958	2.13766	0.0325446	0.539574
32058	ENSMUSG00000057982	ENSMUSG00000057982|Zfp809	Zfp809	protein_coding	9	22137010	22154650	1	zinc finger protein 809	6	425.26	-0.539963	0.252578	-2.13781	0.0325326	0.539574
23003	ENSMUSG00000027423	ENSMUSG00000027423|Snx5	Snx5	protein_coding	2	144092043	144112826	-1	sorting nexin 5	8	9213.88	0.22176	0.103803	2.13636	0.0326497	0.540739
43496	ENSMUSG00000044791	ENSMUSG00000044791|Setd2	Setd2	protein_coding	9	110361665	110447701	1	SET domain containing 2	10	9872.11	-0.237798	0.111341	-2.13577	0.0326983	0.540968
22315	ENSMUSG00000041498	ENSMUSG00000041498|Kif14	Kif14	protein_coding	1	136394081	136459249	1	kinesin family member 14	8	4863.31	-0.259283	0.12147	-2.13454	0.0327989	0.542053
39178	ENSMUSG00000002881	ENSMUSG00000002881|Nab1	Nab1	protein_coding	1	52496453	52539838	-1	Ngfi-A binding protein 1	5	1579.57	0.278466	0.130519	2.13353	0.0328815	0.542841
24577	ENSMUSG00000078923	ENSMUSG00000078923|Ube2v1	Ube2v1	protein_coding	2	167449558	167474015	-1	ubiquitin-conjugating enzyme E2 variant 1	7	8519.21	-0.321252	0.150711	-2.13157	0.0330421	0.544915
33832	ENSMUSG00000041849	ENSMUSG00000041849|Card6	Card6	protein_coding	15	5125463	5138021	-1	caspase recruitment domain family, member 6	2	1720.95	-0.348479	0.163615	-2.12987	0.0331821	0.546643
43636	ENSMUSG00000031441	ENSMUSG00000031441|Atp11a	Atp11a	protein_coding	8	12807014	12918728	1	ATPase, class VI, type 11A	11	245.436	-0.652547	0.306464	-2.12928	0.0332313	0.546873
44097	ENSMUSG00000006445	ENSMUSG00000006445|Epha2	Epha2	protein_coding	4	141028551	141056695	1	Eph receptor A2	4	3965.9	0.263319	0.12374	2.12801	0.0333366	0.548025
15294	ENSMUSG00000048280	ENSMUSG00000048280|Zfp738	Zfp738	protein_coding	13	67806804	67835190	-1	zinc finger protein 738	7	633.567	-0.42275	0.198814	-2.12636	0.0334734	0.549692
5610	ENSMUSG00000105981	ENSMUSG00000105981|2810428J06Rik	2810428J06Rik	TEC	3	135130998	135133693	-1	RIKEN cDNA 2810428J06 gene	1	50.8369	-2.13339	1.00445	-2.12394	0.0336755	0.552376
28856	ENSMUSG00000029096	ENSMUSG00000029096|Htra3	Htra3	protein_coding	5	35809367	35837126	-1	HtrA serine peptidase 3	6	212.902	0.65993	0.310768	2.12355	0.0337079	0.552376
23552	ENSMUSG00000078495	ENSMUSG00000078495|Zfp984	Zfp984	protein_coding	4	147838431	147894245	-1	zinc finger protein 984	2	651.376	0.966042	0.455011	2.12312	0.033744	0.552385
41548	ENSMUSG00000030275	ENSMUSG00000030275|Etnk1	Etnk1	protein_coding	6	143112947	143178033	1	ethanolamine kinase 1	4	11651	-0.19433	0.0915756	-2.12207	0.0338317	0.553237
13128	ENSMUSG00000103088	ENSMUSG00000103088|Pcdhgb6	Pcdhgb6	protein_coding	18	37875147	37974926	1	protocadherin gamma subfamily B, 6	1	235.405	0.939607	0.443392	2.11914	0.0340789	0.555664
23997	ENSMUSG00000029152	ENSMUSG00000029152|Ociad1	Ociad1	protein_coding	5	73450127	73471412	1	OCIA domain containing 1	10	5433.6	-0.217718	0.102709	-2.11975	0.0340268	0.555664
32948	ENSMUSG00000042594	ENSMUSG00000042594|Sh2b3	Sh2b3	protein_coding	5	121953551	121975709	-1	SH2B adaptor protein 3	8	7204.46	-0.207617	0.0979769	-2.11904	0.0340874	0.555664
37651	ENSMUSG00000054191	ENSMUSG00000054191|Klf1	Klf1	protein_coding	8	85628557	85631924	1	Kruppel-like factor 1 (erythroid)	2	224.18	-0.62273	0.293946	-2.11852	0.0341313	0.555796
35183	ENSMUSG00000015112	ENSMUSG00000015112|Slc25a13	Slc25a13	protein_coding	6	6041218	6217173	-1	solute carrier family 25 (mitochondrial carrier, adenine nucleotide translocator), member 13	5	442.574	-0.538756	0.254771	-2.11466	0.0344586	0.560538
25967	ENSMUSG00000020125	ENSMUSG00000020125|Elane	Elane	protein_coding	10	79722081	79724049	1	elastase, neutrophil expressed	1	456.815	-1.14974	0.543827	-2.11417	0.0345006	0.560634
20128	ENSMUSG00000026283	ENSMUSG00000026283|Ing5	Ing5	protein_coding	1	93731687	93749823	1	inhibitor of growth family, member 5	3	2016.38	-0.257119	0.121749	-2.11187	0.0346975	0.563245
23219	ENSMUSG00000053730	ENSMUSG00000053730|Tmem39b	Tmem39b	protein_coding	4	129570148	129590631	-1	transmembrane protein 39b	5	2763.48	0.317299	0.15033	2.11068	0.0348001	0.563732
26125	ENSMUSG00000066551	ENSMUSG00000066551|Hmgb1	Hmgb1	protein_coding	5	148983512	149121299	-1	high mobility group box 1	10	44514.3	0.27294	0.129302	2.11087	0.0347835	0.563732
40949	ENSMUSG00000032578	ENSMUSG00000032578|Cish	Cish	protein_coding	9	107173225	107179983	1	cytokine inducible SH2-containing protein	5	429.258	0.571778	0.271186	2.10844	0.0349934	0.566273
5095	ENSMUSG00000060198	ENSMUSG00000060198|Gm11353	Gm11353	processed_pseudogene	13	26676537	26677163	1	predicted gene 11353	1	1052.02	0.366497	0.173896	2.10756	0.0350689	0.566584
20840	ENSMUSG00000019796	ENSMUSG00000019796|Lrp11	Lrp11	protein_coding	10	7465564	7501247	1	low density lipoprotein receptor-related protein 11	5	43.9996	1.4518	0.68919	2.10653	0.0351585	0.566584
24928	ENSMUSG00000030086	ENSMUSG00000030086|Chchd6	Chchd6	protein_coding	6	89360128	89572634	-1	coiled-coil-helix-coiled-coil-helix domain containing 6	4	818.626	0.356862	0.169379	2.10689	0.0351272	0.566584
34450	ENSMUSG00000036555	ENSMUSG00000036555|Iqce	Iqce	protein_coding	5	140647582	140688133	-1	IQ motif containing E	12	1947.44	0.346806	0.164589	2.1071	0.035109	0.566584
13077	ENSMUSG00000034210	ENSMUSG00000034210|Efcab14	Efcab14	protein_coding	4	115594941	115634524	1	EF-hand calcium binding domain 14	7	4028.53	-0.232019	0.110219	-2.10507	0.0352853	0.568039
3538	ENSMUSG00000021939	ENSMUSG00000021939|Ctsb	Ctsb	protein_coding	14	63359911	63383372	1	cathepsin B	3	12900.3	0.204865	0.0973975	2.10339	0.0354315	0.568404
12915	ENSMUSG00000030921	ENSMUSG00000030921|Trim30a	Trim30a	protein_coding	7	104058232	104114400	-1	tripartite motif-containing 30A	3	3402.89	0.240954	0.114507	2.10427	0.0353552	0.568404
17459	ENSMUSG00000099083	ENSMUSG00000099083|Atf7	Atf7	protein_coding	15	102434381	102533899	-1	activating transcription factor 7	13	8201.14	-0.200913	0.0955303	-2.10313	0.0354544	0.568404
30437	ENSMUSG00000032245	ENSMUSG00000032245|Cln6	Cln6	protein_coding	9	62746067	62759288	1	ceroid-lipofuscinosis, neuronal 6	4	2909.15	-0.316944	0.150653	-2.1038	0.0353962	0.568404
7864	ENSMUSG00000027180	ENSMUSG00000027180|Fbxo3	Fbxo3	protein_coding	2	103858066	103893585	1	F-box protein 3	5	3352.62	-0.254512	0.121055	-2.10245	0.0355141	0.568775
25180	ENSMUSG00000045094	ENSMUSG00000045094|Arhgef37	Arhgef37	protein_coding	18	61624728	61669665	-1	Rho guanine nucleotide exchange factor (GEF) 37	3	19.2827	-3.12748	1.48866	-2.10087	0.0356523	0.569898
25293	ENSMUSG00000078139	ENSMUSG00000078139|AK157302	AK157302	protein_coding	13	21679393	21681316	1	cDNA sequence AK157302	1	364.234	0.851811	0.405468	2.10081	0.0356576	0.569898
28955	ENSMUSG00000051510	ENSMUSG00000051510|Mafg	Mafg	protein_coding	11	120515943	120524426	-1	v-maf musculoaponeurotic fibrosarcoma oncogene family, protein G (avian)	5	1265.02	-0.439823	0.209618	-2.09821	0.0358866	0.572492
35669	ENSMUSG00000020577	ENSMUSG00000020577|Tspan13	Tspan13	protein_coding	12	36064556	36092499	-1	tetraspanin 13	3	15704.7	0.27046	0.128905	2.09813	0.0358936	0.572492
12808	ENSMUSG00000033417	ENSMUSG00000033417|Cacul1	Cacul1	protein_coding	19	60513134	60569463	-1	CDK2 associated, cullin domain 1	5	3601.34	-0.247254	0.117928	-2.09665	0.0360247	0.573247
42488	ENSMUSG00000069996	ENSMUSG00000069996|Gm7125	Gm7125	lncRNA	15	68664169	68755425	1	predicted pseudogene 7125	3	535.344	0.580202	0.276768	2.09634	0.0360517	0.573247
43117	ENSMUSG00000011267	ENSMUSG00000011267|Zfp296	Zfp296	protein_coding	7	19311212	19314581	1	zinc finger protein 296	2	817.459	-0.409647	0.195389	-2.09657	0.0360313	0.573247
27535	ENSMUSG00000023307	ENSMUSG00000023307|Marchf5	Marchf5	protein_coding	19	37184942	37199550	1	membrane associated ring-CH-type finger 5	4	2787.09	0.246592	0.117703	2.09504	0.0361678	0.574507
13261	ENSMUSG00000103585	ENSMUSG00000103585|Pcdhgb4	Pcdhgb4	protein_coding	18	37853422	37974923	1	protocadherin gamma subfamily B, 4	2	51.6796	1.56709	0.748814	2.09276	0.0363702	0.576541
41371	ENSMUSG00000098183	ENSMUSG00000098183|Gm27010	Gm27010	lncRNA	14	61863375	61864786	-1	predicted gene, 27010	1	236.52	-1.00869	0.481935	-2.09299	0.03635	0.576541
7222	ENSMUSG00000036502	ENSMUSG00000036502|Tmem255a	Tmem255a	protein_coding	X	37285450	37341316	-1	transmembrane protein 255A	5	621.805	0.654141	0.312724	2.09175	0.0364606	0.576846
9121	ENSMUSG00000034427	ENSMUSG00000034427|Myo15b	Myo15b	protein_coding	11	115749232	115783429	1	myosin XVB	8	252.832	0.687174	0.328586	2.0913	0.0365008	0.576846
11313	ENSMUSG00000068457	ENSMUSG00000068457|Uty	Uty	protein_coding	Y	1096861	1245759	-1	ubiquitously transcribed tetratricopeptide repeat containing, Y-linked	12	793.085	0.381656	0.182469	2.09161	0.036473	0.576846
886	ENSMUSG00000046516	ENSMUSG00000046516|Cox17	Cox17	protein_coding	16	38167353	38173125	1	cytochrome c oxidase assembly protein 17, copper chaperone	6	416.761	-0.731037	0.349799	-2.08988	0.0366289	0.578282
30315	ENSMUSG00000054452	ENSMUSG00000054452|Tle5	Tle5	protein_coding	10	81395322	81402196	1	TLE family member 5, transcriptional modulator	10	27167.2	0.28181	0.134878	2.08937	0.0366741	0.578408
9936	ENSMUSG00000062031	ENSMUSG00000062031|Pgghg	Pgghg	protein_coding	7	140521304	140527577	1	protein glucosylgalactosylhydroxylysine glucosidase	6	2539.87	-0.491553	0.235352	-2.08859	0.036745	0.578938
36716	ENSMUSG00000030774	ENSMUSG00000030774|Pak1	Pak1	protein_coding	7	97437748	97561588	1	p21 (RAC1) activated kinase 1	6	910.095	0.334152	0.160063	2.08763	0.0368311	0.579708
34028	ENSMUSG00000034981	ENSMUSG00000034981|Parm1	Parm1	protein_coding	5	91665474	91774753	1	prostate androgen-regulated mucin-like protein 1	1	92.054	1.1891	0.569767	2.08699	0.036889	0.580031
31458	ENSMUSG00000028108	ENSMUSG00000028108|Ecm1	Ecm1	protein_coding	3	95641459	95646881	-1	extracellular matrix protein 1	10	713.072	0.391648	0.187733	2.08619	0.0369612	0.580578
44044	ENSMUSG00000028710	ENSMUSG00000028710|Atpaf1	Atpaf1	protein_coding	4	115642009	115679852	1	ATP synthase mitochondrial F1 complex assembly factor 1	7	1274.15	-0.317617	0.152284	-2.08569	0.0370067	0.580706
2901	ENSMUSG00000028107	ENSMUSG00000028107|Tars2	Tars2	protein_coding	3	95647288	95667518	-1	threonyl-tRNA synthetase 2, mitochondrial (putative)	19	3420.28	0.319576	0.153338	2.08413	0.0371483	0.58234
2825	ENSMUSG00000040824	ENSMUSG00000040824|Snrpd2	Snrpd2	protein_coding	7	18883647	18887467	1	small nuclear ribonucleoprotein D2	2	3687.42	0.218281	0.104908	2.0807	0.0374614	0.586655
9522	ENSMUSG00000022407	ENSMUSG00000022407|Adsl	Adsl	protein_coding	15	80832691	80855147	1	adenylosuccinate lyase	12	2443.9	0.293434	0.14109	2.07977	0.0375469	0.587049
25043	ENSMUSG00000020653	ENSMUSG00000020653|Klf11	Klf11	protein_coding	12	24701273	24712788	1	Kruppel-like factor 11	4	750.705	-0.453151	0.217903	-2.0796	0.0375621	0.587049
11241	ENSMUSG00000032812	ENSMUSG00000032812|Arap1	Arap1	protein_coding	7	100997274	101061793	1	ArfGAP with RhoGAP domain, ankyrin repeat and PH domain 1	20	4454.69	0.340044	0.163556	2.07906	0.0376114	0.587229
6148	ENSMUSG00000048997	ENSMUSG00000048997|Atxn7l2	Atxn7l2	protein_coding	3	108109538	108118250	-1	ataxin 7-like 2	7	2731.7	-0.356612	0.171612	-2.07802	0.0377076	0.587621
8149	ENSMUSG00000097729	ENSMUSG00000097729|2310015A10Rik	2310015A10Rik	lncRNA	12	80167320	80179618	-1	RIKEN cDNA 2310015A10 gene	4	722.64	-0.694259	0.334199	-2.07738	0.0377665	0.587621
19832	ENSMUSG00000023224	ENSMUSG00000023224|Serping1	Serping1	protein_coding	2	84595731	84605788	-1	serine (or cysteine) peptidase inhibitor, clade G, member 1	3	22.2622	-3.16919	1.52591	-2.07693	0.0378084	0.587621
30106	ENSMUSG00000026082	ENSMUSG00000026082|Rev1	Rev1	protein_coding	1	38091867	38168882	-1	REV1, DNA directed polymerase	11	2003.33	-0.298044	0.143516	-2.07674	0.0378256	0.587621
40822	ENSMUSG00000035673	ENSMUSG00000035673|Sbno2	Sbno2	protein_coding	10	79892826	79941405	-1	strawberry notch 2	9	3967.78	-0.243643	0.117261	-2.07779	0.0377288	0.587621
15610	ENSMUSG00000051518	ENSMUSG00000051518|Rps19bp1	Rps19bp1	protein_coding	15	80144816	80148516	-1	ribosomal protein S19 binding protein 1	3	708.459	0.407621	0.196436	2.07509	0.0379785	0.587831
18452	ENSMUSG00000024270	ENSMUSG00000024270|Slc39a6	Slc39a6	protein_coding	18	24712938	24736874	-1	solute carrier family 39 (metal ion transporter), member 6	4	1307.91	0.528303	0.254593	2.07509	0.0379784	0.587831
31614	ENSMUSG00000044461	ENSMUSG00000044461|Shisa2	Shisa2	protein_coding	14	59862757	59869109	1	shisa family member 2	2	76.1623	1.00501	0.484448	2.07455	0.0380283	0.587831
37061	ENSMUSG00000036112	ENSMUSG00000036112|Metap2	Metap2	protein_coding	10	93694351	93732955	-1	methionine aminopeptidase 2	18	3965.43	0.406613	0.195953	2.07505	0.0379818	0.587831
44038	ENSMUSG00000021366	ENSMUSG00000021366|Hivep1	Hivep1	protein_coding	13	42205497	42346013	1	human immunodeficiency virus type I enhancer binding protein 1	5	5584.24	-0.269206	0.129761	-2.07464	0.03802	0.587831
29536	ENSMUSG00000079260	ENSMUSG00000079260|Tmppe	Tmppe	protein_coding	9	114230173	114236344	1	transmembrane protein with metallophosphoesterase domain	1	1705.24	-0.320097	0.154331	-2.0741	0.0380702	0.587894
27429	ENSMUSG00000001707	ENSMUSG00000001707|Eef1e1	Eef1e1	protein_coding	13	38828183	38843034	-1	eukaryotic translation elongation factor 1 epsilon 1	3	875.18	0.351926	0.169719	2.07358	0.0381183	0.588051
30140	ENSMUSG00000055044	ENSMUSG00000055044|Pdlim1	Pdlim1	protein_coding	19	40209617	40260286	-1	PDZ and LIM domain 1 (elfin)	5	2733.91	0.376208	0.181519	2.07256	0.0382132	0.588732
45905	ENSMUSG00000040167	ENSMUSG00000040167|Ikzf5	Ikzf5	protein_coding	7	130990381	131012250	-1	IKAROS family zinc finger 5	7	2734.03	-0.27215	0.131328	-2.07229	0.0382382	0.588732
15812	ENSMUSG00000037475	ENSMUSG00000037475|Thoc2	Thoc2	protein_coding	X	40883868	41009551	-1	THO complex 2	16	7778.85	-0.200076	0.0965996	-2.07119	0.0383411	0.589732
26314	ENSMUSG00000051339	ENSMUSG00000051339|2900026A02Rik	2900026A02Rik	protein_coding	5	113234189	113369102	-1	RIKEN cDNA 2900026A02 gene	3	12354.8	0.193273	0.0934114	2.06905	0.0385414	0.590636
29871	ENSMUSG00000039146	ENSMUSG00000039146|Ifi44l	Ifi44l	protein_coding	3	151464374	151468529	-1	interferon-induced protein 44 like	1	353.201	0.707458	0.341902	2.06918	0.0385292	0.590636
39820	ENSMUSG00000039546	ENSMUSG00000039546|Ajap1	Ajap1	protein_coding	4	153457678	153567268	-1	adherens junction associated protein 1	2	20.0069	-2.01647	0.974438	-2.06936	0.0385121	0.590636
42945	ENSMUSG00000037638	ENSMUSG00000037638|Zbtb42	Zbtb42	protein_coding	12	112645262	112649181	1	zinc finger and BTB domain containing 42	3	451.814	-0.575803	0.278309	-2.06894	0.038552	0.590636
29916	ENSMUSG00000084349	ENSMUSG00000084349|Rpl3-ps1	Rpl3-ps1	processed_pseudogene	X	13068810	13070019	1	ribosomal protein L3, pseudogene 1	1	15647.6	0.210007	0.101601	2.06698	0.0387362	0.592874
10451	ENSMUSG00000075463	ENSMUSG00000075463|4930594M22Rik	4930594M22Rik	lncRNA	14	123150442	123174881	1	RIKEN cDNA 4930594M22 gene	3	32.7946	-1.70817	0.827254	-2.06486	0.0389361	0.594927
19442	ENSMUSG00000049532	ENSMUSG00000049532|Sall2	Sall2	protein_coding	14	52548629	52566219	-1	spalt like transcription factor 2	2	157.851	0.736805	0.356939	2.06423	0.0389955	0.594927
22103	ENSMUSG00000034158	ENSMUSG00000034158|Lrrc58	Lrrc58	protein_coding	16	37688751	37709220	1	leucine rich repeat containing 58	1	3365.72	-0.261714	0.126803	-2.06394	0.0390235	0.594927
31039	ENSMUSG00000104043	ENSMUSG00000104043|Gm6525	Gm6525	protein_coding	3	84081411	84082439	1	predicted pseudogene 6525	1	438.682	-0.675389	0.327213	-2.06407	0.0390113	0.594927
3517	ENSMUSG00000034664	ENSMUSG00000034664|Itga2b	Itga2b	protein_coding	11	102344123	102360948	-1	integrin alpha 2b	10	79.5008	-1.14251	0.554082	-2.06199	0.0392091	0.595419
24042	ENSMUSG00000014453	ENSMUSG00000014453|Blk	Blk	protein_coding	14	63610285	63654486	-1	B lymphoid kinase	2	10909.2	-0.21792	0.105643	-2.0628	0.0391318	0.595419
24356	ENSMUSG00000094075	ENSMUSG00000094075|Ighv1-80	Ighv1-80	IG_V_gene	12	115875964	115876396	-1	immunoglobulin heavy variable 1-80	1	556.846	-0.978389	0.474413	-2.06231	0.0391778	0.595419
45225	ENSMUSG00000043909	ENSMUSG00000043909|Trp53bp1	Trp53bp1	protein_coding	2	121023762	121101888	-1	transformation related protein 53 binding protein 1	19	4473.79	-0.384808	0.186596	-2.06225	0.0391839	0.595419
3177	ENSMUSG00000030246	ENSMUSG00000030246|Ldhb	Ldhb	protein_coding	6	142435975	142453683	-1	lactate dehydrogenase B	6	106.556	0.917276	0.445095	2.06085	0.0393171	0.595894
26855	ENSMUSG00000060036	ENSMUSG00000060036|Rpl3	Rpl3	protein_coding	15	79961992	79976069	-1	ribosomal protein L3	7	23502.3	0.194886	0.0945641	2.06089	0.0393132	0.595894
37725	ENSMUSG00000064202	ENSMUSG00000064202|Spata6l	Spata6l	protein_coding	19	28870442	28945200	-1	spermatogenesis associated 6 like	8	40.2317	-1.51759	0.736819	-2.05965	0.0394324	0.596568
45876	ENSMUSG00000048796	ENSMUSG00000048796|Cyb561d1	Cyb561d1	protein_coding	3	108103003	108108528	-1	cytochrome b-561 domain containing 1	4	1848.54	-0.45233	0.219622	-2.05958	0.0394384	0.596568
29987	ENSMUSG00000019809	ENSMUSG00000019809|Pex3	Pex3	protein_coding	10	13399586	13428886	-1	peroxisomal biogenesis factor 3	7	706.633	-0.597398	0.290143	-2.05898	0.0394962	0.596862
35974	ENSMUSG00000020572	ENSMUSG00000020572|Nampt	Nampt	protein_coding	12	32869544	32903348	1	nicotinamide phosphoribosyltransferase	3	2237.45	0.298623	0.145086	2.05825	0.0395665	0.597342
21429	ENSMUSG00000043542	ENSMUSG00000043542|Zc2hc1a	Zc2hc1a	protein_coding	3	7568543	7618896	1	zinc finger, C2HC-type containing 1A	3	220.384	0.615912	0.299432	2.05693	0.0396929	0.598669
36415	ENSMUSG00000036743	ENSMUSG00000036743|Psma8	Psma8	protein_coding	18	14839208	14895358	1	proteasome subunit alpha 8	7	257.829	0.591696	0.287769	2.05615	0.039768	0.59922
33017	ENSMUSG00000105881	ENSMUSG00000105881|4932422M17Rik	4932422M17Rik	lncRNA	5	123276994	123279632	1	RIKEN cDNA 4932422M17 gene	1	1530.01	-0.765199	0.372304	-2.05531	0.0398495	0.599866
617	ENSMUSG00000025486	ENSMUSG00000025486|Sirt3	Sirt3	protein_coding	7	140443579	140462222	-1	sirtuin 3	10	751.342	0.381104	0.185521	2.05424	0.0399526	0.600836
8565	ENSMUSG00000018377	ENSMUSG00000018377|Vezf1	Vezf1	protein_coding	11	87959105	87975555	1	vascular endothelial zinc finger 1	2	10745.8	-0.210742	0.102661	-2.0528	0.0400924	0.600886
17896	ENSMUSG00000047810	ENSMUSG00000047810|Ccdc88b	Ccdc88b	protein_coding	19	6821991	6835579	-1	coiled-coil domain containing 88B	4	1181.62	-0.325597	0.158598	-2.05297	0.0400754	0.600886
27513	ENSMUSG00000104452	ENSMUSG00000104452|Ighv8-8	Ighv8-8	IG_V_gene	12	115257682	115258124	-1	immunoglobulin heavy variable 8-8	1	917.013	0.885769	0.431869	2.05102	0.0402654	0.600886
30933	ENSMUSG00000038056	ENSMUSG00000038056|Kmt2c	Kmt2c	protein_coding	5	25476796	25703781	-1	lysine (K)-specific methyltransferase 2C	8	8079.28	-0.245603	0.119739	-2.05115	0.0402523	0.600886
39484	ENSMUSG00000025505	ENSMUSG00000025505|Tmem80	Tmem80	protein_coding	7	140907652	140917069	1	transmembrane protein 80	9	879.716	-0.383361	0.18686	-2.0516	0.040209	0.600886
41633	ENSMUSG00000034614	ENSMUSG00000034614|Pik3ip1	Pik3ip1	protein_coding	11	3280401	3292971	1	phosphoinositide-3-kinase interacting protein 1	10	1413.7	0.579192	0.282304	2.05166	0.0402028	0.600886
42205	ENSMUSG00000019944	ENSMUSG00000019944|Rhobtb1	Rhobtb1	protein_coding	10	68987264	69127621	1	Rho-related BTB domain containing 1	13	253.191	0.668071	0.325292	2.05376	0.039999	0.600886
43664	ENSMUSG00000051735	ENSMUSG00000051735|Rinl	Rinl	protein_coding	7	28488394	28498388	1	Ras and Rab interactor-like	6	756.119	0.40213	0.195994	2.05175	0.0401943	0.600886
37481	ENSMUSG00000027242	ENSMUSG00000027242|Wdr76	Wdr76	protein_coding	2	121337204	121375341	1	WD repeat domain 76	5	6034.25	-0.430611	0.210022	-2.05032	0.0403333	0.601322
72	ENSMUSG00000050107	ENSMUSG00000050107|Haspin	Haspin	protein_coding	11	73026311	73029120	-1	histone H3 associated protein kinase	1	2584.29	-0.238998	0.116631	-2.04918	0.0404449	0.601871
5814	ENSMUSG00000027130	ENSMUSG00000027130|Slc12a6	Slc12a6	protein_coding	2	112096170	112193508	1	solute carrier family 12, member 6	8	24602.6	-0.230603	0.112546	-2.04896	0.0404656	0.601871
7589	ENSMUSG00000064367	ENSMUSG00000064367|mt-Nd5	mt-Nd5	protein_coding	MT	11742	13565	1	mitochondrially encoded NADH dehydrogenase 5	1	363520	-0.197077	0.0962065	-2.04848	0.0405129	0.601871
26792	ENSMUSG00000038872	ENSMUSG00000038872|Zfhx3	Zfhx3	protein_coding	8	108669276	109688262	1	zinc finger homeobox 3	7	546.422	-0.440546	0.215073	-2.04836	0.0405251	0.601871
11547	ENSMUSG00000030287	ENSMUSG00000030287|Itpr2	Itpr2	protein_coding	6	146009797	146403721	-1	inositol 1,4,5-triphosphate receptor 2	11	6378.65	-0.38838	0.189953	-2.04461	0.0408936	0.604018
18091	ENSMUSG00000038670	ENSMUSG00000038670|Mybpc2	Mybpc2	protein_coding	7	44151123	44174080	-1	myosin binding protein C, fast-type	2	1406.47	-0.319112	0.156098	-2.04431	0.040923	0.604018
22100	ENSMUSG00000025950	ENSMUSG00000025950|Idh1	Idh1	protein_coding	1	65197775	65225659	-1	isocitrate dehydrogenase 1 (NADP+), soluble	7	567.212	0.439843	0.215175	2.04412	0.0409418	0.604018
25745	ENSMUSG00000031012	ENSMUSG00000031012|Cask	Cask	protein_coding	X	13383319	13717606	-1	calcium/calmodulin-dependent serine protein kinase (MAGUK family)	12	166.114	0.684857	0.335037	2.04413	0.0409411	0.604018
34962	ENSMUSG00000106904	ENSMUSG00000106904|Gm43029	Gm43029	TEC	6	29546603	29548137	-1	predicted gene 43029	1	198.986	-0.623034	0.304658	-2.04503	0.0408522	0.604018
36023	ENSMUSG00000028634	ENSMUSG00000028634|Hivep3	Hivep3	protein_coding	4	119590981	119995242	1	human immunodeficiency virus type I enhancer binding protein 3	10	5353.54	-0.311459	0.152287	-2.04521	0.0408346	0.604018
43557	ENSMUSG00000086503	ENSMUSG00000086503|Xist	Xist	lncRNA	X	102503972	102526860	-1	inactive X specific transcripts	2	82.1514	-2.09117	1.02235	-2.04546	0.0408096	0.604018
9749	ENSMUSG00000029313	ENSMUSG00000029313|Aff1	Aff1	protein_coding	5	103840240	104003188	1	AF4/FMR2 family, member 1	5	20391.4	-0.229424	0.112393	-2.04127	0.0412241	0.605642
12491	ENSMUSG00000000982	ENSMUSG00000000982|Ccl3	Ccl3	protein_coding	11	83538670	83540181	-1	chemokine (C-C motif) ligand 3	1	157.592	1.28322	0.628831	2.04065	0.0412858	0.605642
16978	ENSMUSG00000039953	ENSMUSG00000039953|Clstn1	Clstn1	protein_coding	4	149670925	149733356	1	calsyntenin 1	4	842.309	0.359067	0.175874	2.04161	0.0411898	0.605642
18690	ENSMUSG00000031162	ENSMUSG00000031162|Gata1	Gata1	protein_coding	X	7825499	7844310	-1	GATA binding protein 1	3	136.356	-0.911547	0.44629	-2.0425	0.0411019	0.605642
26604	ENSMUSG00000086316	ENSMUSG00000086316|Nbdy	Nbdy	protein_coding	X	152506586	152524916	1	negative regulator of P-body association	6	443.322	0.737298	0.361267	2.04087	0.0412641	0.605642
39006	ENSMUSG00000036887	ENSMUSG00000036887|C1qa	C1qa	protein_coding	4	136623228	136626114	-1	complement component 1, q subcomponent, alpha polypeptide	1	46.2822	-1.7866	0.875244	-2.04126	0.0412248	0.605642
6147	ENSMUSG00000037795	ENSMUSG00000037795|N4bp2	N4bp2	protein_coding	5	65920864	65987451	1	NEDD4 binding protein 2	9	9224.63	-0.186942	0.0916962	-2.03871	0.0414786	0.607897
36355	ENSMUSG00000074129	ENSMUSG00000074129|Rpl13a	Rpl13a	protein_coding	7	44774982	44778185	-1	ribosomal protein L13A	19	36368	0.171373	0.0841192	2.03726	0.0416239	0.60945
24457	ENSMUSG00000002015	ENSMUSG00000002015|Bcap31	Bcap31	protein_coding	X	72729784	72759781	-1	B cell receptor associated protein 31	1	5028.12	0.249724	0.122617	2.03661	0.041689	0.60983
3488	ENSMUSG00000055065	ENSMUSG00000055065|Ddx17	Ddx17	protein_coding	15	79411937	79430942	-1	DEAD box helicase 17	4	26901.2	-0.173215	0.0850958	-2.03553	0.0417975	0.610841
9368	ENSMUSG00000070327	ENSMUSG00000070327|Rnf213	Rnf213	protein_coding	11	119283926	119378244	1	ring finger protein 213	3	4696.71	0.303662	0.149267	2.03436	0.0419156	0.611991
1326	ENSMUSG00000028248	ENSMUSG00000028248|Pnisr	Pnisr	protein_coding	4	21847583	21876475	1	PNN interacting serine/arginine-rich	13	6518.71	-0.200676	0.098782	-2.03151	0.0422038	0.614206
4393	ENSMUSG00000090290	ENSMUSG00000090290|Tarbp1	Tarbp1	protein_coding	8	127152068	127201804	-1	TAR RNA binding protein 1	1	6485.87	-0.199045	0.0979645	-2.03181	0.0421731	0.614206
5910	ENSMUSG00000023067	ENSMUSG00000023067|Cdkn1a	Cdkn1a	protein_coding	17	29309950	29319701	1	cyclin-dependent kinase inhibitor 1A (P21)	5	4419.77	0.391383	0.192782	2.03019	0.0423375	0.614206
20596	ENSMUSG00000094410	ENSMUSG00000094410|Gm38394	Gm38394	protein_coding	1	133547678	133589056	-1	predicted gene, 38394	1	8035.92	0.301256	0.148323	2.03108	0.0422464	0.614206
29839	ENSMUSG00000043460	ENSMUSG00000043460|Elfn2	Elfn2	protein_coding	15	78551531	78602971	-1	leucine rich repeat and fibronectin type III, extracellular 2	4	60.7838	-1.26557	0.623394	-2.03012	0.042344	0.614206
30644	ENSMUSG00000003166	ENSMUSG00000003166|Dgcr2	Dgcr2	protein_coding	16	17657346	17716426	-1	DiGeorge syndrome critical region gene 2	10	4794.07	0.461069	0.227037	2.03081	0.0422739	0.614206
34069	ENSMUSG00000026848	ENSMUSG00000026848|Tor1b	Tor1b	protein_coding	2	30842971	30849027	1	torsin family 1, member B	7	916.331	-0.731752	0.3604	-2.03039	0.0423172	0.614206
14084	ENSMUSG00000047945	ENSMUSG00000047945|Marcksl1	Marcksl1	protein_coding	4	129407374	129409778	1	MARCKS-like 1	1	14000.6	0.195324	0.0962706	2.02891	0.0424674	0.615421
5706	ENSMUSG00000025239	ENSMUSG00000025239|Limd1	Limd1	protein_coding	9	123307771	123350617	1	LIM domains containing 1	5	7233.96	-0.210846	0.103961	-2.02814	0.0425465	0.615992
9494	ENSMUSG00000026548	ENSMUSG00000026548|Slamf9	Slamf9	protein_coding	1	172302925	172306142	1	SLAM family member 9	1	126.649	-0.829335	0.409241	-2.02652	0.0427116	0.617807
39724	ENSMUSG00000024681	ENSMUSG00000024681|Ms4a3	Ms4a3	protein_coding	19	11606860	11618215	-1	membrane-spanning 4-domains, subfamily A, member 3	3	52.5133	-1.3402	0.66152	-2.02594	0.0427713	0.618094
25007	ENSMUSG00000042515	ENSMUSG00000042515|Pwwp3b	Pwwp3b	protein_coding	X	138110791	138139084	1	PWWP domain containing 3B	8	52.4256	1.67261	0.826051	2.02482	0.0428856	0.61917
45098	ENSMUSG00000016757	ENSMUSG00000016757|Ttll12	Ttll12	protein_coding	15	83459291	83479358	-1	tubulin tyrosine ligase-like family, member 12	3	4375.39	0.207277	0.102436	2.02348	0.0430236	0.620587
38	ENSMUSG00000084131	ENSMUSG00000084131|Rpl3-ps2	Rpl3-ps2	processed_pseudogene	X	73214259	73215472	1	ribosomal protein L3, pseudogene 2	1	3113.07	0.248084	0.122664	2.02246	0.0431285	0.621448
11847	ENSMUSG00000005947	ENSMUSG00000005947|Itgae	Itgae	protein_coding	11	72981409	73038272	1	integrin alpha E, epithelial-associated	2	29.5265	-1.63447	0.808457	-2.02171	0.0432061	0.621448
41164	ENSMUSG00000011114	ENSMUSG00000011114|Tbrg1	Tbrg1	protein_coding	9	37560059	37568608	-1	transforming growth factor beta regulated gene 1	4	3667.04	0.242714	0.120075	2.02135	0.0432433	0.621448
45372	ENSMUSG00000032300	ENSMUSG00000032300|1700017B05Rik	1700017B05Rik	protein_coding	9	57160400	57169895	-1	RIKEN cDNA 1700017B05 gene	6	8757.64	-0.240998	0.119205	-2.02172	0.0432057	0.621448
28453	ENSMUSG00000011008	ENSMUSG00000011008|Mcoln2	Mcoln2	protein_coding	3	145855588	145901268	1	mucolipin 2	5	1235.06	-0.442838	0.219156	-2.02065	0.0433157	0.621912
41438	ENSMUSG00000107228	ENSMUSG00000107228|NA	NA	NA	NA	NA	NA	NA	NA	NA	74.9587	9.6658	4.78546	2.01983	0.0434012	0.622565
10904	ENSMUSG00000047735	ENSMUSG00000047735|Samd9l	Samd9l	protein_coding	6	3372257	3399572	-1	sterile alpha motif domain containing 9-like	2	2634.49	-0.319025	0.157999	-2.01916	0.0434706	0.622985
26996	ENSMUSG00000031851	ENSMUSG00000031851|Ntpcr	Ntpcr	protein_coding	8	126456702	126474974	1	nucleoside-triphosphatase, cancer-related	8	424.549	0.433847	0.21499	2.01799	0.0435919	0.623574
35876	ENSMUSG00000079429	ENSMUSG00000079429|Mroh2a	Mroh2a	protein_coding	1	88154708	88190011	1	maestro heat-like repeat family member 2A	5	1994.72	-0.254266	0.125981	-2.01829	0.0435614	0.623574
26032	ENSMUSG00000019849	ENSMUSG00000019849|Prep	Prep	protein_coding	10	44943299	45043294	1	prolyl endopeptidase	1	19106.4	-0.276502	0.137046	-2.01758	0.043635	0.623615
1606	ENSMUSG00000082193	ENSMUSG00000082193|Rpl5-ps1	Rpl5-ps1	processed_pseudogene	1	14935296	14936189	1	ribosomal protein L5, pseudogene 1	1	1035.98	0.303178	0.150432	2.01539	0.0438641	0.624019
26320	ENSMUSG00000037876	ENSMUSG00000037876|Jmjd1c	Jmjd1c	protein_coding	10	66931904	67092105	1	jumonji domain containing 1C	12	5092.02	-0.214373	0.106347	-2.01579	0.0438221	0.624019
35811	ENSMUSG00000030577	ENSMUSG00000030577|Cd22	Cd22	protein_coding	7	30564827	30579767	-1	CD22 antigen	16	8410.36	0.244335	0.121223	2.01558	0.0438435	0.624019
36346	ENSMUSG00000021697	ENSMUSG00000021697|Depdc1b	Depdc1b	protein_coding	13	108452866	108544316	1	DEP domain containing 1B	6	2414.59	-0.264005	0.130966	-2.01583	0.0438178	0.624019
42925	ENSMUSG00000106931	ENSMUSG00000106931|NA	NA	NA	NA	NA	NA	NA	NA	NA	73.25	-9.64917	4.78549	-2.01634	0.0437645	0.624019
6910	ENSMUSG00000005982	ENSMUSG00000005982|Naa60	Naa60	protein_coding	16	3690239	3722634	1	N(alpha)-acetyltransferase 60, NatF catalytic subunit	11	5236.16	-0.492767	0.244865	-2.01241	0.044177	0.624721
11912	ENSMUSG00000029528	ENSMUSG00000029528|Pxn	Pxn	protein_coding	5	115644735	115694046	1	paxillin	14	11165	0.207402	0.103029	2.01305	0.0441098	0.624721
21105	ENSMUSG00000020638	ENSMUSG00000020638|Cmpk2	Cmpk2	protein_coding	12	26519203	26529836	1	cytidine monophosphate (UMP-CMP) kinase 2, mitochondrial	4	591.044	0.419243	0.208347	2.01224	0.0441949	0.624721
24458	ENSMUSG00000018474	ENSMUSG00000018474|Chd3	Chd3	protein_coding	11	69234099	69260232	-1	chromodomain helicase DNA binding protein 3	11	22875.7	-0.229885	0.114193	-2.01313	0.0441013	0.624721
27326	ENSMUSG00000032086	ENSMUSG00000032086|Bace1	Bace1	protein_coding	9	45749878	45775697	1	beta-site APP cleaving enzyme 1	6	843.004	-0.348086	0.172967	-2.01244	0.044174	0.624721
27539	ENSMUSG00000040219	ENSMUSG00000040219|Ttc12	Ttc12	protein_coding	9	49348263	49397525	-1	tetratricopeptide repeat domain 12	2	47.7595	1.29881	0.645245	2.01289	0.0441257	0.624721
31786	ENSMUSG00000049550	ENSMUSG00000049550|Clip1	Clip1	protein_coding	5	123715858	123822681	-1	CAP-GLY domain containing linker protein 1	15	1975.81	0.478139	0.237346	2.01453	0.0439542	0.624721
7190	ENSMUSG00000024781	ENSMUSG00000024781|Lipa	Lipa	protein_coding	19	34469718	34504874	-1	lysosomal acid lipase A	6	992.938	1.70968	0.850141	2.01105	0.04432	0.625919
29305	ENSMUSG00000026349	ENSMUSG00000026349|Ccnt2	Ccnt2	protein_coding	1	127701901	127735798	1	cyclin T2	7	5151.41	-0.258568	0.128642	-2.00998	0.044433	0.626946
29275	ENSMUSG00000037234	ENSMUSG00000037234|Hook3	Hook3	protein_coding	8	26511449	26609252	-1	hook microtubule tethering protein 3	10	3004.29	-0.299518	0.149078	-2.00914	0.0445225	0.627638
7270	ENSMUSG00000025912	ENSMUSG00000025912|Mybl1	Mybl1	protein_coding	1	9737640	9770434	-1	myeloblastosis oncogene-like 1	5	1055.42	-0.402453	0.200454	-2.00771	0.0446739	0.629201
11732	ENSMUSG00000032725	ENSMUSG00000032725|Folr2	Folr2	protein_coding	7	101489195	101506401	-1	folate receptor 2 (fetal)	5	23.7689	-1.74805	0.871005	-2.00693	0.0447568	0.629627
18769	ENSMUSG00000079853	ENSMUSG00000079853|Klra1	Klra1	protein_coding	6	130340880	130363837	-1	killer cell lectin-like receptor, subfamily A, member 1	2	271.559	-0.536523	0.26737	-2.00667	0.0447852	0.629627
29769	ENSMUSG00000052684	ENSMUSG00000052684|Jun	Jun	protein_coding	4	94937271	94940459	-1	jun proto-oncogene	1	14843.7	2.59623	1.2946	2.00543	0.0449175	0.630917
780	ENSMUSG00000031758	ENSMUSG00000031758|Cdyl2	Cdyl2	protein_coding	8	117301139	117459730	-1	chromodomain protein, Y chromosome-like 2	1	1092.94	-0.480735	0.239889	-2.00399	0.0450713	0.631041
1825	ENSMUSG00000086322	ENSMUSG00000086322|E130218I03Rik	E130218I03Rik	protein_coding	4	133970973	133973184	1	RIKEN cDNA E130218I03 gene	8	70.4315	1.50966	0.754291	2.00143	0.0453457	0.631041
4158	ENSMUSG00000032224	ENSMUSG00000032224|Fam81a	Fam81a	protein_coding	9	69995793	70049842	-1	family with sequence similarity 81, member A	4	47.242	1.55053	0.775387	1.99969	0.0455339	0.631041
5091	ENSMUSG00000024462	ENSMUSG00000024462|Gabbr1	Gabbr1	protein_coding	17	37356858	37385959	1	gamma-aminobutyric acid (GABA) B receptor, 1	11	3447.3	0.254853	0.127453	1.99958	0.0455452	0.631041
11719	ENSMUSG00000040270	ENSMUSG00000040270|Bach2	Bach2	protein_coding	4	32238804	32586108	1	BTB and CNC homology, basic leucine zipper transcription factor 2	7	28662.8	-0.297129	0.148598	-1.99954	0.0455496	0.631041
12405	ENSMUSG00000046994	ENSMUSG00000046994|Mars2	Mars2	protein_coding	1	55276336	55287629	1	methionine-tRNA synthetase 2 (mitochondrial)	1	1836.32	-0.256455	0.1282	-2.00042	0.0454545	0.631041
13900	ENSMUSG00000028630	ENSMUSG00000028630|Dyrk2	Dyrk2	protein_coding	10	118691508	118706114	-1	dual-specificity tyrosine-(Y)-phosphorylation regulated kinase 2	3	3675.46	-0.226127	0.113103	-1.9993	0.0455763	0.631041
17502	ENSMUSG00000031684	ENSMUSG00000031684|Slc10a7	Slc10a7	protein_coding	8	79235975	79460632	1	solute carrier family 10 (sodium/bile acid cotransporter family), member 7	11	2610.76	0.232217	0.116051	2.00099	0.045393	0.631041
20435	ENSMUSG00000000204	ENSMUSG00000000204|Slfn4	Slfn4	protein_coding	11	83066012	83081042	1	schlafen 4	3	191.419	-1.18597	0.592319	-2.00225	0.0452581	0.631041
22069	ENSMUSG00000026730	ENSMUSG00000026730|Pter	Pter	protein_coding	2	12928852	13008266	1	phosphotriesterase related	7	105.064	0.812367	0.405894	2.00143	0.0453462	0.631041
24500	ENSMUSG00000031242	ENSMUSG00000031242|2610002M06Rik	2610002M06Rik	protein_coding	X	106826357	106859940	-1	RIKEN cDNA 2610002M06 gene	2	2043.8	0.261978	0.130834	2.00237	0.045245	0.631041
30485	ENSMUSG00000043535	ENSMUSG00000043535|Setx	Setx	protein_coding	2	29014193	29072483	1	senataxin	5	6811.81	-0.20435	0.102052	-2.00241	0.0452402	0.631041
32759	ENSMUSG00000030342	ENSMUSG00000030342|Cd9	Cd9	protein_coding	6	125437229	125471754	-1	CD9 antigen	3	643.518	0.407165	0.203509	2.00072	0.0454221	0.631041
35172	ENSMUSG00000046718	ENSMUSG00000046718|Bst2	Bst2	protein_coding	8	71986899	71990100	-1	bone marrow stromal cell antigen 2	2	596.953	0.660867	0.329909	2.00318	0.0451576	0.631041
37566	ENSMUSG00000098488	ENSMUSG00000098488|Pla2g4b	Pla2g4b	protein_coding	2	119863898	119873511	1	phospholipase A2, group IVB (cytosolic)	6	364.003	-2.39112	1.19571	-1.99975	0.0455278	0.631041
39055	ENSMUSG00000076937	ENSMUSG00000076937|Iglc2	Iglc2	IG_C_gene	16	19017146	19019101	-1	immunoglobulin lambda constant 2	2	2394	-0.590328	0.295132	-2.00022	0.0454765	0.631041
13108	ENSMUSG00000022779	ENSMUSG00000022779|Top3b	Top3b	protein_coding	16	16688600	16710854	1	topoisomerase (DNA) III beta	20	6532.78	-0.255547	0.127896	-1.9981	0.0457063	0.6319
32778	ENSMUSG00000026020	ENSMUSG00000026020|Nop58	Nop58	protein_coding	1	59724130	59758203	1	NOP58 ribonucleoprotein	15	4452.47	0.237844	0.119043	1.99797	0.0457197	0.6319
17766	ENSMUSG00000020091	ENSMUSG00000020091|Eif4ebp2	Eif4ebp2	protein_coding	10	61264270	61288440	-1	eukaryotic translation initiation factor 4E binding protein 2	2	12048.7	-0.179397	0.0898844	-1.99587	0.0459486	0.632427
21639	ENSMUSG00000066571	ENSMUSG00000066571|Garre1	Garre1	protein_coding	7	33936132	34012976	-1	granule associated Rac and RHOG effector 1	10	1716.03	-0.471411	0.236224	-1.99561	0.0459768	0.632427
24292	ENSMUSG00000080893	ENSMUSG00000080893|Ndufa12-ps	Ndufa12-ps	processed_pseudogene	5	130217236	130217637	1	NADH:ubiquinone oxidoreductase subunit A12, pseudogene	1	853.51	0.370899	0.185721	1.99708	0.0458162	0.632427
34829	ENSMUSG00000048163	ENSMUSG00000048163|Selplg	Selplg	protein_coding	5	113956597	113970705	-1	selectin, platelet (p-selectin) ligand	6	11768.7	0.247233	0.123903	1.99537	0.0460021	0.632427
37698	ENSMUSG00000063882	ENSMUSG00000063882|Uqcrh	Uqcrh	protein_coding	4	115924162	115932268	-1	ubiquinol-cytochrome c reductase hinge protein	5	5472.83	0.212111	0.106285	1.99568	0.0459683	0.632427
40668	ENSMUSG00000021217	ENSMUSG00000021217|Tshz3	Tshz3	protein_coding	7	36397543	36472978	1	teashirt zinc finger family member 3	2	24.6191	1.79187	0.897667	1.99614	0.0459185	0.632427
27319	ENSMUSG00000034413	ENSMUSG00000034413|Neurl1b	Neurl1b	protein_coding	17	26633803	26665323	1	neuralized E3 ubiquitin protein ligase 1B	3	1875.86	-0.299939	0.150435	-1.99381	0.046173	0.634216
14164	ENSMUSG00000091387	ENSMUSG00000091387|Gcnt4	Gcnt4	protein_coding	13	97061197	97087414	1	glucosaminyl (N-acetyl) transferase 4, core 2 (beta-1,6-N-acetylglucosaminyltransferase)	1	21.883	1.84397	0.925224	1.993	0.0462611	0.634864
20687	ENSMUSG00000028024	ENSMUSG00000028024|Enpep	Enpep	protein_coding	3	129062824	129126369	-1	glutamyl aminopeptidase	5	2190.88	0.254711	0.12785	1.99226	0.0463424	0.635419
8604	ENSMUSG00000057580	ENSMUSG00000057580|Cox7c-ps1	Cox7c-ps1	transcribed_processed_pseudogene	17	26120830	26121201	1	cytochrome c oxidase subunit 7C, pseudogene 1	2	17.383	2.11453	1.06191	1.99125	0.0464535	0.63582
26465	ENSMUSG00000045962	ENSMUSG00000045962|Wnk1	Wnk1	protein_coding	6	119900930	120015633	-1	WNK lysine deficient protein kinase 1	26	23184	-0.199063	0.0999557	-1.99151	0.0464247	0.63582
6267	ENSMUSG00000055485	ENSMUSG00000055485|Soga1	Soga1	protein_coding	2	156857719	156921174	-1	suppressor of glucose, autophagy associated 1	3	1054.97	0.327792	0.164697	1.99027	0.046561	0.636729
25316	ENSMUSG00000000915	ENSMUSG00000000915|Hip1r	Hip1r	protein_coding	5	124111691	124143621	1	huntingtin interacting protein 1 related	7	7067.73	-0.213475	0.107298	-1.98954	0.0466412	0.637266
2717	ENSMUSG00000061232	ENSMUSG00000061232|H2-K1	H2-K1	protein_coding	17	34214991	34219321	-1	histocompatibility 2, K1, K region	16	29714.6	0.22408	0.112775	1.98696	0.0469273	0.639459
20421	ENSMUSG00000020994	ENSMUSG00000020994|Pnn	Pnn	protein_coding	12	59113670	59120784	1	pinin	4	14286.1	-0.200036	0.100711	-1.98623	0.0470075	0.639459
25172	ENSMUSG00000059901	ENSMUSG00000059901|Adamts14	Adamts14	protein_coding	10	61032891	61109217	-1	a disintegrin-like and metallopeptidase (reprolysin type) with thrombospondin type 1 motif, 14	2	122.264	1.21016	0.609134	1.98669	0.0469563	0.639459
33450	ENSMUSG00000038233	ENSMUSG00000038233|Gask1a	Gask1a	protein_coding	9	121780054	121809275	1	golgi associated kinase 1A	4	171.358	0.738602	0.371621	1.98751	0.0468658	0.639459
45581	ENSMUSG00000032113	ENSMUSG00000032113|Chek1	Chek1	protein_coding	9	36619778	36638361	-1	checkpoint kinase 1	8	2387.21	-0.305093	0.153596	-1.98633	0.0469966	0.639459
41202	ENSMUSG00000038384	ENSMUSG00000038384|Setd1b	Setd1b	protein_coding	5	123280256	123306692	1	SET domain containing 1B	6	14921.9	-0.191418	0.0964082	-1.98549	0.0470897	0.640017
630	ENSMUSG00000022565	ENSMUSG00000022565|Plec	Plec	protein_coding	15	76055174	76116774	-1	plectin	22	4232.79	-0.204004	0.102785	-1.98476	0.0471711	0.640234
43739	ENSMUSG00000068966	ENSMUSG00000068966|Zbtb34	Zbtb34	protein_coding	2	33296120	33321336	-1	zinc finger and BTB domain containing 34	3	1664.28	-0.280025	0.141098	-1.98461	0.0471881	0.640234
28832	ENSMUSG00000006169	ENSMUSG00000006169|Clint1	Clint1	protein_coding	11	45742791	45801452	1	clathrin interactor 1	3	11902.9	-0.201259	0.101446	-1.9839	0.0472666	0.640738
6327	ENSMUSG00000046207	ENSMUSG00000046207|Pik3r6	Pik3r6	protein_coding	11	68393845	68443524	1	phosphoinositide-3-kinase regulatory subunit 5	5	481.266	0.447108	0.225455	1.98314	0.0473523	0.641072
7067	ENSMUSG00000079442	ENSMUSG00000079442|St6galnac4	St6galnac4	protein_coding	2	32477107	32489710	1	ST6 (alpha-N-acetyl-neuraminyl-2,3-beta-galactosyl-1,3)-N-acetylgalactosaminide alpha-2,6-sialyltransferase 4	5	1651.01	0.589123	0.297134	1.98268	0.047403	0.641072
21500	ENSMUSG00000028385	ENSMUSG00000028385|Snx30	Snx30	protein_coding	4	59805840	59904737	1	sorting nexin family member 30	4	6892.4	-0.264026	0.133198	-1.98221	0.0474563	0.641072
29095	ENSMUSG00000037706	ENSMUSG00000037706|Cd81	Cd81	protein_coding	7	142606476	142621671	1	CD81 antigen	6	8890.54	0.247168	0.124674	1.98251	0.047422	0.641072
9543	ENSMUSG00000057738	ENSMUSG00000057738|Sptan1	Sptan1	protein_coding	2	29855572	29921463	1	spectrin alpha, non-erythrocytic 1	17	9672.36	0.209166	0.105542	1.98182	0.0474997	0.641102
39565	ENSMUSG00000017291	ENSMUSG00000017291|Taok1	Taok1	protein_coding	11	77419988	77498641	-1	TAO kinase 1	2	4598.71	-0.21685	0.109531	-1.9798	0.0477257	0.643592
826	ENSMUSG00000037885	ENSMUSG00000037885|Stk35	Stk35	protein_coding	2	129642437	129674207	1	serine/threonine kinase 35	2	3747.49	-0.217826	0.110183	-1.97694	0.0480487	0.643995
1629	ENSMUSG00000004947	ENSMUSG00000004947|Dtx2	Dtx2	protein_coding	5	136023654	136061726	1	deltex 2, E3 ubiquitin ligase	9	2731.28	-0.418845	0.21173	-1.97821	0.047905	0.643995
11014	ENSMUSG00000070720	ENSMUSG00000070720|Tmem200b	Tmem200b	protein_coding	4	131648511	131650451	1	transmembrane protein 200B	2	283.566	-0.530342	0.268004	-1.97886	0.0478319	0.643995
19559	ENSMUSG00000034165	ENSMUSG00000034165|Ccnd3	Ccnd3	protein_coding	17	47815976	47910616	1	cyclin D3	21	75852	0.206437	0.104415	1.97709	0.0480316	0.643995
22341	ENSMUSG00000070348	ENSMUSG00000070348|Ccnd1	Ccnd1	protein_coding	7	144483668	144493662	-1	cyclin D1	3	218.091	0.860809	0.435581	1.97623	0.0481287	0.643995
28393	ENSMUSG00000037416	ENSMUSG00000037416|Dmxl1	Dmxl1	protein_coding	18	49965737	50098540	1	Dmx-like 1	6	4245.83	-0.265912	0.134533	-1.97655	0.0480922	0.643995
42556	ENSMUSG00000097417	ENSMUSG00000097417|NA	NA	NA	NA	NA	NA	NA	NA	NA	152.343	1.59607	0.807618	1.97627	0.0481244	0.643995
42944	ENSMUSG00000001300	ENSMUSG00000001300|Efnb2	Efnb2	protein_coding	8	8667434	8711242	-1	ephrin B2	3	117.788	0.803591	0.406178	1.97842	0.0478813	0.643995
45221	ENSMUSG00000096995	ENSMUSG00000096995|2810029C07Rik	2810029C07Rik	lncRNA	12	111538751	111540836	-1	RIKEN cDNA 2810029C07 gene	2	43.0416	1.28267	0.648728	1.97721	0.0480179	0.643995
17265	ENSMUSG00000029386	ENSMUSG00000029386|NA	NA	NA	NA	NA	NA	NA	NA	NA	437.741	0.428831	0.217229	1.9741	0.0483709	0.644581
24806	ENSMUSG00000097724	ENSMUSG00000097724|Gm26850	Gm26850	lncRNA	3	63871054	63876080	1	predicted gene, 26850	2	35.2274	-2.22645	1.12764	-1.97444	0.0483322	0.644581
42344	ENSMUSG00000002033	ENSMUSG00000002033|Cd3g	Cd3g	protein_coding	9	44880870	44891729	-1	CD3 antigen, gamma polypeptide	3	20.5167	-2.05919	1.04315	-1.97402	0.0483799	0.644581
43849	ENSMUSG00000051504	ENSMUSG00000051504|Siglech	Siglech	protein_coding	7	55417926	55428673	1	sialic acid binding Ig-like lectin H	8	209.392	1.48238	0.75058	1.97497	0.0482712	0.644581
44091	ENSMUSG00000002608	ENSMUSG00000002608|Ccdc97	Ccdc97	protein_coding	7	25410531	25418513	-1	coiled-coil domain containing 97	9	16717.8	-0.198906	0.100693	-1.97538	0.0482254	0.644581
30909	ENSMUSG00000045294	ENSMUSG00000045294|Insig1	Insig1	protein_coding	5	28276361	28283660	1	insulin induced gene 1	2	1464.9	0.271084	0.137427	1.97256	0.0485456	0.646235
16372	ENSMUSG00000043340	ENSMUSG00000043340|6530409C15Rik	6530409C15Rik	lncRNA	6	28215554	28260861	1	RIKEN cDNA 6530409C15 gene	2	72.7068	-0.972744	0.493343	-1.97174	0.0486395	0.64693
35748	ENSMUSG00000026409	ENSMUSG00000026409|Pfkfb2	Pfkfb2	protein_coding	1	130616919	130656990	-1	6-phosphofructo-2-kinase/fructose-2,6-biphosphatase 2	13	411.095	-0.438441	0.22252	-1.97034	0.0487991	0.648498
14884	ENSMUSG00000033033	ENSMUSG00000033033|Calhm2	Calhm2	protein_coding	19	47093792	47126733	-1	calcium homeostasis modulator family member 2	2	672.895	0.406627	0.206562	1.96855	0.0490052	0.650681
13078	ENSMUSG00000025498	ENSMUSG00000025498|Irf7	Irf7	protein_coding	7	140842619	140846394	-1	interferon regulatory factor 7	13	384.408	0.515253	0.261937	1.96709	0.0491733	0.652355
18252	ENSMUSG00000046822	ENSMUSG00000046822|Slc39a3	Slc39a3	protein_coding	10	80864372	80873260	-1	solute carrier family 39 (zinc transporter), member 3	5	835.857	0.330677	0.16814	1.96668	0.0492199	0.652415
8563	ENSMUSG00000032883	ENSMUSG00000032883|Acsl3	Acsl3	protein_coding	1	78635542	78685460	1	acyl-CoA synthetase long-chain family member 3	7	1291.32	0.361288	0.184006	1.96346	0.0495924	0.654253
20027	ENSMUSG00000085795	ENSMUSG00000085795|Zfp703	Zfp703	protein_coding	8	27467353	27471489	1	zinc finger protein 703	4	3001.32	-0.327244	0.16657	-1.96461	0.0494599	0.654253
21087	ENSMUSG00000037112	ENSMUSG00000037112|Sik2	Sik2	protein_coding	9	50804101	50920373	-1	salt inducible kinase 2	8	1778.29	-0.455622	0.232096	-1.96307	0.0496381	0.654253
23888	ENSMUSG00000039047	ENSMUSG00000039047|Pigk	Pigk	protein_coding	3	152419737	152686045	1	phosphatidylinositol glycan anchor biosynthesis, class K	9	1001.59	0.729633	0.371704	1.96294	0.0496533	0.654253
29228	ENSMUSG00000090031	ENSMUSG00000090031|4732440D04Rik	4732440D04Rik	lncRNA	1	6280090	6285517	-1	RIKEN cDNA 4732440D04 gene	3	205.082	-1.37068	0.697996	-1.96374	0.0495599	0.654253
34519	ENSMUSG00000027522	ENSMUSG00000027522|Stx16	Stx16	protein_coding	2	173918101	173941564	1	syntaxin 16	6	1806.74	0.645553	0.32884	1.96312	0.0496322	0.654253
42174	ENSMUSG00000093726	ENSMUSG00000093726|Gm20667	Gm20667	lncRNA	14	67910626	67912555	-1	predicted gene 20667	1	318.536	-0.546651	0.278217	-1.96484	0.0494332	0.654253
2555	ENSMUSG00000027863	ENSMUSG00000027863|Cd2	Cd2	protein_coding	3	101183215	101195255	-1	CD2 antigen	3	701.599	-0.865896	0.44129	-1.96219	0.0497403	0.654289
26566	ENSMUSG00000001774	ENSMUSG00000001774|Chordc1	Chordc1	protein_coding	9	18203421	18228738	1	cysteine and histidine-rich domain (CHORD)-containing, zinc-binding protein 1	9	3196.58	0.471422	0.240244	1.96226	0.0497319	0.654289
2485	ENSMUSG00000092274	ENSMUSG00000092274|Neat1	Neat1	lncRNA	19	5874736	5895506	-1	nuclear paraspeckle assembly transcript 1 (non-protein coding)	4	1739.14	-0.538142	0.274602	-1.95972	0.0500285	0.654497
2788	ENSMUSG00000029471	ENSMUSG00000029471|Camkk2	Camkk2	protein_coding	5	122869233	122917472	-1	calcium/calmodulin-dependent protein kinase kinase 2, beta	11	3093.54	-0.273507	0.139434	-1.96156	0.0498142	0.654497
6621	ENSMUSG00000035845	ENSMUSG00000035845|Alg12	Alg12	protein_coding	15	88689447	88703521	-1	asparagine-linked glycosylation 12 (alpha-1,6-mannosyltransferase)	4	698.37	0.743216	0.379283	1.95953	0.050051	0.654497
19492	ENSMUSG00000014226	ENSMUSG00000014226|Cacybp	Cacybp	protein_coding	1	160029937	160040445	-1	calcyclin binding protein	3	4134.55	0.344057	0.175435	1.96116	0.0498599	0.654497
25228	ENSMUSG00000087691	ENSMUSG00000087691|Cd55os	Cd55os	lncRNA	1	130350561	130365651	1	CD55 molecule, opposite strand sequence	1	137.317	-0.72261	0.368756	-1.95959	0.0500438	0.654497
25620	ENSMUSG00000032265	ENSMUSG00000032265|Tent5a	Tent5a	protein_coding	9	85202492	85209401	-1	terminal nucleotidyltransferase 5A	2	184.476	-0.663148	0.338205	-1.96079	0.049904	0.654497
37101	ENSMUSG00000049606	ENSMUSG00000049606|Zfp644	Zfp644	protein_coding	5	106764605	106845153	-1	zinc finger protein 644	18	1934.4	-0.2858	0.145824	-1.9599	0.0500071	0.654497
43699	ENSMUSG00000045092	ENSMUSG00000045092|S1pr1	S1pr1	protein_coding	3	115504082	115508721	-1	sphingosine-1-phosphate receptor 1	1	1405.72	0.400543	0.204625	1.95745	0.0502943	0.657126
7760	ENSMUSG00000100261	ENSMUSG00000100261|Gm6473	Gm6473	unprocessed_pseudogene	1	30808768	30810896	1	predicted gene 6473	1	60.8576	9.36514	4.78562	1.95693	0.0503553	0.657369
12352	ENSMUSG00000017615	ENSMUSG00000017615|Tnfaip1	Tnfaip1	protein_coding	11	78413676	78427158	-1	tumor necrosis factor, alpha-induced protein 1 (endothelial)	2	1206.46	0.768257	0.392763	1.95603	0.0504612	0.658199
19012	ENSMUSG00000024420	ENSMUSG00000024420|Zfp521	Zfp521	protein_coding	18	13820070	14105844	-1	zinc finger protein 521	7	434.06	0.522849	0.267391	1.95538	0.0505387	0.658231
40962	ENSMUSG00000034863	ENSMUSG00000034863|Ano8	Ano8	protein_coding	8	71928663	71938607	-1	anoctamin 8	4	1624.33	0.317103	0.162177	1.95529	0.0505484	0.658231
17641	ENSMUSG00000058883	ENSMUSG00000058883|Zfp708	Zfp708	protein_coding	13	67217463	67246040	-1	zinc finger protein 708	3	59.75	-9.35529	4.78566	-1.95486	0.0505996	0.658346
13806	ENSMUSG00000097493	ENSMUSG00000097493|9930014A18Rik	9930014A18Rik	lncRNA	15	60694120	60703642	1	RIKEN cDNA 9930014A18 gene	4	294.485	0.738002	0.377791	1.95346	0.0507645	0.659043
34884	ENSMUSG00000024013	ENSMUSG00000024013|Fgd2	Fgd2	protein_coding	17	29579888	29598635	1	FYVE, RhoGEF and PH domain containing 2	12	760.36	0.424184	0.217135	1.95355	0.0507544	0.659043
36707	ENSMUSG00000063108	ENSMUSG00000063108|Zfp26	Zfp26	protein_coding	9	20339745	20371458	-1	zinc finger protein 26	6	1812.47	-0.284085	0.145436	-1.95333	0.0507805	0.659043
21162	ENSMUSG00000020432	ENSMUSG00000020432|Tcn2	Tcn2	protein_coding	11	3867192	3882159	-1	transcobalamin 2	7	1580.87	0.269262	0.137963	1.9517	0.0509733	0.660994
2104	ENSMUSG00000095590	ENSMUSG00000095590|NA	NA	NA	NA	NA	NA	NA	NA	NA	39.5515	1.50673	0.772603	1.9502	0.0511526	0.662202
27027	ENSMUSG00000025162	ENSMUSG00000025162|Csnk1d	Csnk1d	protein_coding	11	120849816	120882156	-1	casein kinase 1, delta	9	7639.48	0.205973	0.105636	1.94985	0.0511944	0.662202
37254	ENSMUSG00000082292	ENSMUSG00000082292|Gm12250	Gm12250	processed_pseudogene	11	58078565	58079838	1	predicted gene 12250	1	127.367	0.980193	0.502609	1.95021	0.0511511	0.662202
7828	ENSMUSG00000094777	ENSMUSG00000094777|H2ac24	H2ac24	protein_coding	13	22017196	22017677	-1	H2A clustered histone 24	1	40636.3	-0.163711	0.0839799	-1.94941	0.0512469	0.66233
6947	ENSMUSG00000009687	ENSMUSG00000009687|Fxyd5	Fxyd5	protein_coding	7	30732147	30741906	-1	FXYD domain-containing ion transport regulator 5	14	6536.06	0.291111	0.149403	1.9485	0.0513554	0.662401
9596	ENSMUSG00000026637	ENSMUSG00000026637|Traf5	Traf5	protein_coding	1	191729166	191776868	-1	TNF receptor-associated factor 5	3	972.674	-0.337453	0.173159	-1.94881	0.0513184	0.662401
12268	ENSMUSG00000020027	ENSMUSG00000020027|Socs2	Socs2	protein_coding	10	95221224	95253042	-1	suppressor of cytokine signaling 2	14	2083.1	0.354165	0.181783	1.94829	0.0513803	0.662401
5372	ENSMUSG00000030980	ENSMUSG00000030980|Knop1	Knop1	protein_coding	7	118441445	118455477	-1	lysine rich nucleolar protein 1	7	2229.88	-0.498737	0.256123	-1.94726	0.0515041	0.662601
33190	ENSMUSG00000043929	ENSMUSG00000043929|Klhl15	Klhl15	protein_coding	X	93278205	93321330	1	kelch-like 15	9	415.55	-0.423278	0.217461	-1.94646	0.0516001	0.662601
35586	ENSMUSG00000024232	ENSMUSG00000024232|Bambi	Bambi	protein_coding	18	3507923	3516404	1	BMP and activin membrane-bound inhibitor	1	103.591	0.962625	0.494572	1.94638	0.0516091	0.662601
38704	ENSMUSG00000073676	ENSMUSG00000073676|Hspe1	Hspe1	protein_coding	1	55127291	55130466	1	heat shock protein 1 (chaperonin 10)	2	2669.05	0.313016	0.160806	1.94654	0.0515894	0.662601
40616	ENSMUSG00000097755	ENSMUSG00000097755|2010110K18Rik	2010110K18Rik	lncRNA	18	34884862	34891738	1	RIKEN cDNA 2010110K18 gene	3	876.286	-0.455545	0.233963	-1.94708	0.0515248	0.662601
17868	ENSMUSG00000036206	ENSMUSG00000036206|Sh3bp4	Sh3bp4	protein_coding	1	88998137	89082790	1	SH3-domain binding protein 4	2	56.004	1.3149	0.675899	1.9454	0.0517264	0.663559
838	ENSMUSG00000024352	ENSMUSG00000024352|Spata24	Spata24	protein_coding	18	35789742	35795239	-1	spermatogenesis associated 24	7	744.132	-0.347363	0.178639	-1.94449	0.0518358	0.664238
28205	ENSMUSG00000032076	ENSMUSG00000032076|Cadm1	Cadm1	protein_coding	9	47441471	47769413	1	cell adhesion molecule 1	11	70.1992	1.14854	0.590737	1.94425	0.0518648	0.664238
751	ENSMUSG00000095545	ENSMUSG00000095545|Zfp969	Zfp969	protein_coding	2	175484016	175495439	-1	zinc finger protein 969	3	39.2955	-1.81664	0.935602	-1.94168	0.0521758	0.665478
6924	ENSMUSG00000028069	ENSMUSG00000028069|Gpatch4	Gpatch4	protein_coding	3	87950415	87963300	1	G patch domain containing 4	5	1084.23	0.66106	0.340211	1.94309	0.0520052	0.665478
10162	ENSMUSG00000104830	ENSMUSG00000104830|5830487J09Rik	5830487J09Rik	lncRNA	5	123504535	123506982	1	RIKEN cDNA 5830487J09 gene	2	610.369	-0.561041	0.288917	-1.94188	0.0521522	0.665478
21119	ENSMUSG00000003429	ENSMUSG00000003429|Rps11	Rps11	protein_coding	7	44771803	44773863	-1	ribosomal protein S11	4	24699.2	0.178763	0.0920296	1.94245	0.0520823	0.665478
27625	ENSMUSG00000021552	ENSMUSG00000021552|Gkap1	Gkap1	protein_coding	13	58381160	58423513	-1	G kinase anchoring protein 1	7	397.074	0.488606	0.251566	1.94226	0.0521057	0.665478
44960	ENSMUSG00000075602	ENSMUSG00000075602|Ly6a	Ly6a	protein_coding	15	74866726	74869880	-1	lymphocyte antigen 6 complex, locus A	6	407.084	0.767332	0.395651	1.93942	0.0524505	0.668432
3404	ENSMUSG00000038970	ENSMUSG00000038970|Lmtk2	Lmtk2	protein_coding	5	144037254	144125022	1	lemur tyrosine kinase 2	1	4486.32	-0.215971	0.111471	-1.93747	0.0526875	0.670785
16833	ENSMUSG00000000916	ENSMUSG00000000916|Nsun5	Nsun5	protein_coding	5	135398807	135405659	1	NOL1/NOP2/Sun domain family, member 5	9	1781.55	0.260863	0.134685	1.93684	0.0527647	0.670785
22052	ENSMUSG00000038170	ENSMUSG00000038170|Pde4dip	Pde4dip	protein_coding	3	97597140	97796023	-1	phosphodiesterase 4D interacting protein (myomegalin)	9	1204.68	-0.409111	0.211195	-1.93713	0.0527298	0.670785
623	ENSMUSG00000031149	ENSMUSG00000031149|Praf2	Praf2	protein_coding	X	7594678	7597303	1	PRA1 domain family 2	1	1936.32	0.242245	0.125184	1.93511	0.0529774	0.671147
1757	ENSMUSG00000087222	ENSMUSG00000087222|E030042O20Rik	E030042O20Rik	lncRNA	2	75535114	75540368	1	RIKEN cDNA E030042O20 gene	1	54.9935	-1.14756	0.593249	-1.93437	0.0530675	0.671147
6993	ENSMUSG00000056737	ENSMUSG00000056737|Capg	Capg	protein_coding	6	72521374	72539966	1	capping protein (actin filament), gelsolin-like	11	858.242	0.311486	0.161022	1.93442	0.0530611	0.671147
7267	ENSMUSG00000003868	ENSMUSG00000003868|Ruvbl2	Ruvbl2	protein_coding	7	45071184	45087520	-1	RuvB-like protein 2	8	6719.14	0.19889	0.102861	1.93358	0.0531646	0.671147
9862	ENSMUSG00000107017	ENSMUSG00000107017|Gm43196	Gm43196	TEC	6	3325742	3327855	-1	predicted gene 43196	1	27.9968	-1.53343	0.792597	-1.9347	0.0530275	0.671147
14139	ENSMUSG00000018340	ENSMUSG00000018340|Anxa6	Anxa6	protein_coding	11	54869934	54924271	-1	annexin A6	3	5070.35	0.273552	0.141349	1.93529	0.0529542	0.671147
14585	ENSMUSG00000023284	ENSMUSG00000023284|Zfp605	Zfp605	protein_coding	5	110257958	110277660	1	zinc finger protein 605	4	282.992	0.834454	0.431708	1.93291	0.0532467	0.671147
20207	ENSMUSG00000004612	ENSMUSG00000004612|Nkg7	Nkg7	protein_coding	7	43086497	43087673	1	natural killer cell group 7 sequence	3	288.723	0.671326	0.347143	1.93386	0.0531302	0.671147
26563	ENSMUSG00000095197	ENSMUSG00000095197|Ighv1-59	Ighv1-59	IG_V_gene	12	115298702	115299134	-1	immunoglobulin heavy variable V1-59	2	605.041	1.79206	0.927487	1.93216	0.0533391	0.671147
29710	ENSMUSG00000041308	ENSMUSG00000041308|Sntb2	Sntb2	protein_coding	8	107662382	107746346	1	syntrophin, basic 2	3	220.99	-0.594927	0.307886	-1.9323	0.0533229	0.671147
39562	ENSMUSG00000044617	ENSMUSG00000044617|Zbtb39	Zbtb39	protein_coding	10	127575407	127583218	1	zinc finger and BTB domain containing 39	1	1360.25	-0.277947	0.143862	-1.93204	0.0533548	0.671147
43291	ENSMUSG00000075376	ENSMUSG00000075376|Rc3h2	Rc3h2	protein_coding	2	37260081	37312915	-1	ring finger and CCCH-type zinc finger domains 2	10	3066.83	-0.224834	0.116154	-1.93566	0.0529088	0.671147
43379	ENSMUSG00000054065	ENSMUSG00000054065|Pkp3	Pkp3	protein_coding	7	140658131	140670423	1	plakophilin 3	9	533.101	0.4207	0.217666	1.93278	0.0532631	0.671147
2510	ENSMUSG00000020140	ENSMUSG00000020140|Lgr5	Lgr5	protein_coding	10	115286216	115423685	-1	leucine rich repeat containing G protein coupled receptor 5	8	6775.58	0.359328	0.186148	1.93034	0.0535651	0.671617
10461	ENSMUSG00000028842	ENSMUSG00000028842|Ago3	2003-08-01	protein_coding	4	126225497	126323349	-1	argonaute RISC catalytic subunit 3	6	1738.36	-0.343258	0.177807	-1.93051	0.0535438	0.671617
18873	ENSMUSG00000028937	ENSMUSG00000028937|Acot7	Acot7	protein_coding	4	152262591	152356312	1	acyl-CoA thioesterase 7	6	1835.85	0.329976	0.170941	1.93036	0.0535628	0.671617
21285	ENSMUSG00000033105	ENSMUSG00000033105|Lss	Lss	protein_coding	10	76367422	76392972	1	lanosterol synthase	8	776.057	0.344639	0.178464	1.93114	0.0534652	0.671617
9344	ENSMUSG00000032481	ENSMUSG00000032481|Smarcc1	Smarcc1	protein_coding	9	109946776	110069246	1	SWI/SNF related, matrix associated, actin dependent regulator of chromatin, subfamily c, member 1	9	22860.5	-0.177281	0.0919023	-1.92901	0.0537292	0.672314
34062	ENSMUSG00000031659	ENSMUSG00000031659|Adcy7	Adcy7	protein_coding	8	88999031	89056590	1	adenylate cyclase 7	6	5781.03	-0.210909	0.109345	-1.92884	0.0537505	0.672314
39358	ENSMUSG00000020089	ENSMUSG00000020089|Ppa1	Ppa1	protein_coding	10	61484331	61509947	1	pyrophosphatase (inorganic) 1	4	1908.11	0.28359	0.147023	1.92888	0.0537457	0.672314
250	ENSMUSG00000019802	ENSMUSG00000019802|Sec63	Sec63	protein_coding	10	42637492	42708510	1	SEC63-like (S. cerevisiae)	5	9058.45	-0.178265	0.0924543	-1.92814	0.0538371	0.672856
14528	ENSMUSG00000049562	ENSMUSG00000049562|Ap5b1	Ap5b1	protein_coding	19	5618053	5621289	1	adaptor-related protein complex 5, beta 1 subunit	3	1201.85	-0.339931	0.176342	-1.92768	0.0538947	0.673034
28690	ENSMUSG00000035085	ENSMUSG00000035085|1700020L24Rik	1700020L24Rik	protein_coding	11	83328503	83332059	1	RIKEN cDNA 1700020L24 gene	2	42.9881	-1.2235	0.635042	-1.92665	0.0540235	0.6741
36104	ENSMUSG00000025377	ENSMUSG00000025377|Tepsin	Tepsin	protein_coding	11	119981357	119989557	-1	TEPSIN, adaptor related protein complex 4 accessory protein	6	968.577	0.793477	0.411967	1.92607	0.0540958	0.674461
6928	ENSMUSG00000096141	ENSMUSG00000096141|Dnah7a	Dnah7a	protein_coding	1	53436165	53745943	-1	dynein, axonemal, heavy chain 7A	2	18.8909	2.00917	1.0437	1.92505	0.0542233	0.674961
25546	ENSMUSG00000031309	ENSMUSG00000031309|Rps6ka3	Rps6ka3	protein_coding	X	157993303	158151240	1	ribosomal protein S6 kinase polypeptide 3	9	4840.14	-0.290611	0.15099	-1.92471	0.0542662	0.674961
42044	ENSMUSG00000038383	ENSMUSG00000038383|Pigu	Pigu	protein_coding	2	155120163	155199350	-1	phosphatidylinositol glycan anchor biosynthesis, class U	5	2916.72	0.272669	0.141634	1.92517	0.0542085	0.674961
36146	ENSMUSG00000074604	ENSMUSG00000074604|Mgst2	Mgst2	protein_coding	3	51567781	51590098	1	microsomal glutathione S-transferase 2	9	273.049	0.532324	0.276625	1.92435	0.0543108	0.674974
23919	ENSMUSG00000037278	ENSMUSG00000037278|Tmem97	Tmem97	protein_coding	11	78432643	78441603	-1	transmembrane protein 97	1	2370.82	0.242768	0.126338	1.92158	0.0546586	0.678754
16835	ENSMUSG00000044452	ENSMUSG00000044452|Zfp507	Zfp507	protein_coding	7	35471768	35502428	-1	zinc finger protein 507	7	2118.51	-0.246538	0.128356	-1.92074	0.054765	0.679533
6393	ENSMUSG00000026087	ENSMUSG00000026087|Mrpl30	Mrpl30	protein_coding	1	37929558	37937616	1	mitochondrial ribosomal protein L30	7	1750.49	0.314266	0.16372	1.91953	0.0549168	0.680872
5114	ENSMUSG00000041293	ENSMUSG00000041293|Adgrf1	Adgrf1	protein_coding	17	43581220	43635628	1	adhesion G protein-coupled receptor F1	1	241.868	-0.616975	0.321525	-1.9189	0.0549966	0.681317
598	ENSMUSG00000050043	ENSMUSG00000050043|Tmx2	Tmx2	protein_coding	2	84501660	84509484	-1	thioredoxin-related transmembrane protein 2	6	2401.36	0.279437	0.145715	1.91769	0.0551498	0.681648
2454	ENSMUSG00000001416	ENSMUSG00000001416|Cct3	Cct3	protein_coding	3	88204423	88229074	1	chaperonin containing Tcp1, subunit 3 (gamma)	10	6551.95	0.253332	0.132129	1.91731	0.0551988	0.681648
30552	ENSMUSG00000029641	ENSMUSG00000029641|Rasl11a	Rasl11a	protein_coding	5	146781881	146784536	1	RAS-like, family 11, member A	2	17.6574	2.28134	1.18973	1.91752	0.0551719	0.681648
44368	ENSMUSG00000036246	ENSMUSG00000036246|Gmip	Gmip	protein_coding	8	70261329	70274520	1	Gem-interacting protein	9	4721.89	-0.200914	0.104751	-1.91801	0.0551102	0.681648
33364	ENSMUSG00000036002	ENSMUSG00000036002|Fam214b	Fam214b	protein_coding	4	43032414	43046220	-1	family with sequence similarity 214, member B	10	710.585	-0.374861	0.195606	-1.91641	0.0553126	0.682511
18375	ENSMUSG00000036202	ENSMUSG00000036202|Rif1	Rif1	protein_coding	2	51962844	52012395	1	replication timing regulatory factor 1	7	4553.03	-0.232405	0.121401	-1.91435	0.0555749	0.6842
29368	ENSMUSG00000102555	ENSMUSG00000102555|6430511E19Rik	6430511E19Rik	TEC	7	92289157	92292991	1	RIKEN cDNA 6430511E19 gene	1	116.486	-1.26806	0.662413	-1.9143	0.0555816	0.6842
30821	ENSMUSG00000008496	ENSMUSG00000008496|Pou2f2	Pou2f2	protein_coding	7	24786769	24879151	-1	POU domain, class 2, transcription factor 2	10	8752.76	-0.23497	0.122741	-1.91435	0.0555755	0.6842
1877	ENSMUSG00000023021	ENSMUSG00000023021|Cers5	Cers5	protein_coding	15	99632762	99670766	-1	ceramide synthase 5	6	3146.55	0.291442	0.152293	1.9137	0.055659	0.684505
31118	ENSMUSG00000038037	ENSMUSG00000038037|Socs1	Socs1	protein_coding	16	10600104	10603400	-1	suppressor of cytokine signaling 1	2	432.686	-0.615165	0.321501	-1.91342	0.0556945	0.684505
28391	ENSMUSG00000022587	ENSMUSG00000022587|Ly6e	Ly6e	protein_coding	15	74826900	74831754	1	lymphocyte antigen 6 complex, locus E	16	98689.6	0.257788	0.134802	1.91234	0.0558326	0.685118
36435	ENSMUSG00000062822	ENSMUSG00000062822|4833420G17Rik	4833420G17Rik	protein_coding	13	119599304	119622656	1	RIKEN cDNA 4833420G17 gene	6	3028.52	-0.226661	0.118508	-1.91262	0.055797	0.685118
4227	ENSMUSG00000018169	ENSMUSG00000018169|Mfng	Mfng	protein_coding	15	78640082	78657675	-1	MFNG O-fucosylpeptide 3-beta-N-acetylglucosaminyltransferase	4	2881.23	0.220694	0.115551	1.90992	0.0561441	0.685439
4831	ENSMUSG00000034216	ENSMUSG00000034216|Vps18	Vps18	protein_coding	2	119119221	119128934	1	VPS18 CORVET/HOPS core subunit	3	2410.1	-0.255979	0.133973	-1.91068	0.0560454	0.685439
6717	ENSMUSG00000020419	ENSMUSG00000020419|Hormad2	Hormad2	protein_coding	11	4295814	4391105	-1	HORMA domain containing 2	6	45.0369	1.33199	0.697039	1.91093	0.0560138	0.685439
14237	ENSMUSG00000029177	ENSMUSG00000029177|Cenpa	Cenpa	protein_coding	5	30824121	30832174	1	centromere protein A	10	8462.56	-0.271507	0.142196	-1.90939	0.0562117	0.685439
19577	ENSMUSG00000033985	ENSMUSG00000033985|Tesk2	Tesk2	protein_coding	4	116578145	116663153	1	testis-specific kinase 2	4	1310.63	-0.281427	0.147381	-1.90952	0.0561945	0.685439
21890	ENSMUSG00000024253	ENSMUSG00000024253|Dync2li1	Dync2li1	protein_coding	17	84933924	84963016	1	dynein cytoplasmic 2 light intermediate chain 1	2	65.454	0.975219	0.510131	1.91171	0.055914	0.685439
29544	ENSMUSG00000037815	ENSMUSG00000037815|Ctnna1	Ctnna1	protein_coding	18	35251912	35387832	1	catenin (cadherin associated protein), alpha 1	11	6263.77	0.263562	0.137888	1.91143	0.0559499	0.685439
45752	ENSMUSG00000026277	ENSMUSG00000026277|Stk25	Stk25	protein_coding	1	93547473	93586381	-1	serine/threonine kinase 25 (yeast)	6	3842.09	0.224398	0.11752	1.90944	0.0562056	0.685439
13026	ENSMUSG00000021772	ENSMUSG00000021772|Nkiras1	Nkiras1	protein_coding	14	4185693	4198560	-1	NFKB inhibitor interacting Ras-like protein 1	7	293.535	-0.722655	0.378634	-1.90858	0.0563157	0.686169
36114	ENSMUSG00000026896	ENSMUSG00000026896|Ifih1	Ifih1	protein_coding	2	62426142	62476599	-1	interferon induced with helicase C domain 1	5	202.99	0.583401	0.30581	1.90772	0.0564271	0.686449
38123	ENSMUSG00000024758	ENSMUSG00000024758|Rtn3	Rtn3	protein_coding	19	7403266	7460646	-1	reticulon 3	5	11202.3	0.332311	0.174166	1.90801	0.0563903	0.686449
30433	ENSMUSG00000004383	ENSMUSG00000004383|Large1	Large1	protein_coding	8	73541227	74080168	-1	LARGE xylosyl- and glucuronyltransferase 1	4	184.115	0.858879	0.450432	1.90679	0.056548	0.687314
44948	ENSMUSG00000044197	ENSMUSG00000044197|Gpr146	Gpr146	protein_coding	5	139363452	139382170	1	G protein-coupled receptor 146	6	543.04	-0.63634	0.333776	-1.90649	0.0565867	0.687314
30900	ENSMUSG00000002731	ENSMUSG00000002731|Prkra	Prkra	protein_coding	2	76460242	76478359	-1	protein kinase, interferon inducible double stranded RNA dependent activator	2	471.789	0.523669	0.274816	1.90553	0.0567118	0.688295
43761	ENSMUSG00000039686	ENSMUSG00000039686|Zer1	Zer1	protein_coding	2	29987295	30014597	-1	zyg-11 related, cell cycle regulator	9	4399.63	0.544203	0.285646	1.90517	0.0567586	0.688325
10277	ENSMUSG00000025020	ENSMUSG00000025020|Slit1	Slit1	protein_coding	19	41588696	41732104	-1	slit guidance ligand 1	5	910.982	0.804225	0.42222	1.90475	0.0568121	0.688436
42192	ENSMUSG00000030327	ENSMUSG00000030327|Necap1	Necap1	protein_coding	6	122851433	122865900	1	NECAP endocytosis associated 1	4	1532.02	-0.352145	0.184947	-1.90403	0.056906	0.689038
13	ENSMUSG00000058558	ENSMUSG00000058558|Rpl5	Rpl5	protein_coding	5	108048368	108056871	1	ribosomal protein L5	6	27104.5	0.166493	0.087469	1.90345	0.0569813	0.689412
46007	ENSMUSG00000034430	ENSMUSG00000034430|Zxdc	Zxdc	protein_coding	6	90346474	90380472	1	ZXD family zinc finger C	5	1306.52	-0.274589	0.144317	-1.90268	0.0570818	0.69009
33304	ENSMUSG00000070504	ENSMUSG00000070504|Fcrl6	Fcrl6	protein_coding	1	172424209	172430118	-1	Fc receptor-like 6	3	3068.3	-0.416822	0.219112	-1.90233	0.0571285	0.690118
15191	ENSMUSG00000083899	ENSMUSG00000083899|Gm12346	Gm12346	transcribed_processed_pseudogene	11	77184270	77186724	1	predicted gene 12346	1	2087.23	0.487923	0.256645	1.90116	0.0572808	0.69142
2949	ENSMUSG00000007613	ENSMUSG00000007613|Tgfbr1	Tgfbr1	protein_coding	4	47353222	47414931	1	transforming growth factor, beta receptor I	5	2471.89	-0.227531	0.119716	-1.90059	0.0573554	0.691783
21813	ENSMUSG00000070605	ENSMUSG00000070605|Zfp992	Zfp992	protein_coding	4	146533480	146554749	1	zinc finger protein 992	1	868.495	0.324915	0.171002	1.90007	0.057424	0.692073
21761	ENSMUSG00000038582	ENSMUSG00000038582|Pptc7	Pptc7	protein_coding	5	122422428	122462344	1	PTC7 protein phosphatase homolog	2	1405.84	-0.297287	0.156552	-1.89896	0.0575693	0.69275
28329	ENSMUSG00000032875	ENSMUSG00000032875|Arhgef17	Arhgef17	protein_coding	7	100518959	100581314	-1	Rho guanine nucleotide exchange factor (GEF) 17	4	348.272	0.47983	0.252674	1.89901	0.0575634	0.69275
11857	ENSMUSG00000097392	ENSMUSG00000097392|Thoc2l	Thoc2l	protein_coding	5	104656216	104702073	1	THO complex subunit 2-like	8	752.256	-0.373573	0.196783	-1.8984	0.0576428	0.692873
28492	ENSMUSG00000025577	ENSMUSG00000025577|Cbx2	Cbx2	protein_coding	11	118913788	118922096	1	chromobox 2	2	5847.4	0.282436	0.148791	1.89821	0.0576688	0.692873
1169	ENSMUSG00000037833	ENSMUSG00000037833|Sh2d4b	Sh2d4b	protein_coding	14	40535746	40615223	-1	SH2 domain containing 4B	3	18.259	-1.96608	1.03624	-1.89732	0.0577863	0.693074
4114	ENSMUSG00000017830	ENSMUSG00000017830|Dhx58	Dhx58	protein_coding	11	100585710	100595097	-1	DEXH (Asp-Glu-X-His) box polypeptide 58	6	736.896	0.337113	0.177702	1.89708	0.0578179	0.693074
8985	ENSMUSG00000014075	ENSMUSG00000014075|Dynlt2b	Dynlt2b	protein_coding	16	32238520	32247917	1	dynein light chain Tctex-type 2B	3	313.9	0.473202	0.249439	1.89707	0.0578194	0.693074
8424	ENSMUSG00000032666	ENSMUSG00000032666|1700025G04Rik	1700025G04Rik	protein_coding	1	151728154	151965876	-1	RIKEN cDNA 1700025G04 gene	4	972.741	0.361495	0.190598	1.89664	0.0578759	0.693217
2882	ENSMUSG00000051682	ENSMUSG00000051682|Treml4	Treml4	protein_coding	17	48571323	48582388	1	triggering receptor expressed on myeloid cells-like 4	6	26.2603	-1.85203	0.976748	-1.89612	0.0579446	0.693505
3969	ENSMUSG00000062169	ENSMUSG00000062169|Cnih4	Cnih4	protein_coding	1	180972258	180996559	1	cornichon family AMPA receptor auxiliary protein 4	5	1540.71	0.367984	0.194423	1.8927	0.0583977	0.695318
4441	ENSMUSG00000028041	ENSMUSG00000028041|Adam15	Adam15	protein_coding	3	89245849	89257303	-1	a disintegrin and metallopeptidase domain 15 (metargidin)	13	701.79	0.368699	0.194779	1.89291	0.0583701	0.695318
14858	ENSMUSG00000043424	ENSMUSG00000043424|Eif3j2	Eif3j2	protein_coding	18	43608483	43610861	-1	eukaryotic translation initiation factor 3, subunit J2	1	1202.19	0.630706	0.33332	1.8922	0.0584649	0.695318
15597	ENSMUSG00000038141	ENSMUSG00000038141|Tmem181a	Tmem181a	protein_coding	17	6307135	6358589	1	transmembrane protein 181A	4	1573.5	-0.363144	0.191682	-1.89452	0.0581564	0.695318
16653	ENSMUSG00000028890	ENSMUSG00000028890|Mtf1	Mtf1	protein_coding	4	124695897	124743593	1	metal response element binding transcription factor 1	5	2441.77	0.257941	0.136315	1.89225	0.058458	0.695318
19698	ENSMUSG00000027896	ENSMUSG00000027896|Slc16a4	Slc16a4	protein_coding	3	107198546	107219431	1	solute carrier family 16 (monocarboxylic acid transporters), member 4	3	113.365	-0.936702	0.495101	-1.89194	0.0584989	0.695318
23673	ENSMUSG00000034771	ENSMUSG00000034771|Tle2	Tle2	protein_coding	10	81410395	81426679	1	transducin-like enhancer of split 2	16	148.934	0.651217	0.343847	1.89392	0.0582361	0.695318
37078	ENSMUSG00000026072	ENSMUSG00000026072|Il1r1	Il1r1	protein_coding	1	40264240	40356417	1	interleukin 1 receptor, type I	3	108.371	-0.778057	0.411146	-1.89241	0.0584359	0.695318
44455	ENSMUSG00000001436	ENSMUSG00000001436|Slc19a1	Slc19a1	protein_coding	10	76868075	76896836	1	solute carrier family 19 (folate transporter), member 1	9	1861.29	0.242759	0.128223	1.89325	0.0583244	0.695318
5059	ENSMUSG00000042462	ENSMUSG00000042462|Dctpp1	Dctpp1	protein_coding	7	126856131	126859881	-1	dCTP pyrophosphatase 1	1	2794.19	0.219702	0.116164	1.89131	0.0585835	0.695635
28191	ENSMUSG00000024391	ENSMUSG00000024391|Apom	Apom	protein_coding	17	35347973	35351026	-1	apolipoprotein M	1	28.3477	1.60391	0.848451	1.8904	0.0587047	0.695635
37464	ENSMUSG00000021996	ENSMUSG00000021996|Esd	Esd	protein_coding	14	74969737	74988205	1	esterase D/formylglutathione hydrolase	11	665.196	0.427065	0.225883	1.89064	0.0586719	0.695635
45994	ENSMUSG00000076928	ENSMUSG00000076928|Trac	Trac	TR_C_gene	14	54457978	54461663	1	T cell receptor alpha constant	2	62.6889	-1.0859	0.574384	-1.89054	0.0586856	0.695635
45297	ENSMUSG00000052928	ENSMUSG00000052928|Ctif	Ctif	protein_coding	18	75564295	75830625	-1	CBP80/20-dependent translation initiation factor	2	347.144	0.540523	0.286153	1.88893	0.0589017	0.697437
24410	ENSMUSG00000018427	ENSMUSG00000018427|Ypel2	Ypel2	protein_coding	11	86827251	86884533	-1	yippee like 2	2	1106.62	-0.288756	0.152937	-1.88808	0.0590157	0.698255
4082	ENSMUSG00000025986	ENSMUSG00000025986|Slc39a10	Slc39a10	protein_coding	1	46846704	46932012	-1	solute carrier family 39 (zinc transporter), member 10	4	1693.12	0.278588	0.147675	1.8865	0.0592281	0.698784
10083	ENSMUSG00000058147	ENSMUSG00000058147|Xlr3c	Xlr3c	protein_coding	X	72298146	72308996	-1	X-linked lymphocyte-regulated 3C	1	44.0487	1.40861	0.746475	1.88702	0.0591581	0.698784
13654	ENSMUSG00000025921	ENSMUSG00000025921|Rdh10	Rdh10	protein_coding	1	16175998	16203958	1	retinol dehydrogenase 10 (all-trans)	2	1011.1	-0.326613	0.173141	-1.88641	0.0592403	0.698784
30297	ENSMUSG00000061665	ENSMUSG00000061665|Cd2ap	Cd2ap	protein_coding	17	43103842	43187556	-1	CD2-associated protein	6	4603.16	-0.21805	0.11556	-1.88691	0.0591726	0.698784
42222	ENSMUSG00000059479	ENSMUSG00000059479|B3gnt8	B3gnt8	protein_coding	7	25326079	25334525	1	UDP-GlcNAc:betaGal beta-1,3-N-acetylglucosaminyltransferase 8	4	3562.89	-0.317325	0.168275	-1.88576	0.0593276	0.699283
34859	ENSMUSG00000073492	ENSMUSG00000073492|Gm10521	Gm10521	protein_coding	1	171723231	171725804	1	predicted gene 10521	1	1362.65	-0.326901	0.173435	-1.88486	0.0594482	0.700172
101	ENSMUSG00000001467	ENSMUSG00000001467|Cyp51	Cyp51	protein_coding	5	4131145	4154746	-1	cytochrome P450, family 51	4	1484.33	0.417603	0.222159	1.87975	0.0601422	0.701155
276	ENSMUSG00000027439	ENSMUSG00000027439|Gzf1	Gzf1	protein_coding	2	148522943	148534869	1	GDNF-inducible zinc finger protein 1	3	1653.57	-0.242605	0.128997	-1.8807	0.0600129	0.701155
4629	ENSMUSG00000018930	ENSMUSG00000018930|Ccl4	Ccl4	protein_coding	11	83553410	83555509	1	chemokine (C-C motif) ligand 4	1	36.8289	1.96035	1.04224	1.88091	0.0599843	0.701155
5012	ENSMUSG00000029163	ENSMUSG00000029163|Emilin1	Emilin1	protein_coding	5	31070746	31078621	1	elastin microfibril interfacer 1	3	809.062	0.353753	0.188435	1.87732	0.0604745	0.701155
6091	ENSMUSG00000054364	ENSMUSG00000054364|Rhob	Rhob	protein_coding	12	8547661	8550009	-1	ras homolog family member B	1	3930.34	1.50514	0.802481	1.8756	0.0607098	0.701155
8115	ENSMUSG00000020108	ENSMUSG00000020108|Ddit4	Ddit4	protein_coding	10	59785491	59787656	-1	DNA-damage-inducible transcript 4	1	804.806	0.786584	0.418061	1.8815	0.0599034	0.701155
14796	ENSMUSG00000001020	ENSMUSG00000001020|S100a4	S100a4	protein_coding	3	90511078	90513352	1	S100 calcium binding protein A4	2	42.7412	-1.2926	0.686648	-1.88248	0.0597703	0.701155
15429	ENSMUSG00000084106	ENSMUSG00000084106|Gm6136	Gm6136	processed_pseudogene	1	86836515	86837405	-1	predicted pseudogene 6136	1	2707.76	0.22741	0.120807	1.88242	0.0597788	0.701155
17513	ENSMUSG00000038147	ENSMUSG00000038147|Cd84	Cd84	protein_coding	1	171667265	171718285	1	CD84 antigen	4	4817.23	-0.221108	0.117666	-1.87912	0.0602277	0.701155
17777	ENSMUSG00000004902	ENSMUSG00000004902|Slc25a18	Slc25a18	protein_coding	6	120750539	120771297	1	solute carrier family 25 (mitochondrial carrier), member 18	1	181.318	-1.05214	0.560925	-1.87573	0.0606921	0.701155
19779	ENSMUSG00000026584	ENSMUSG00000026584|Scyl3	Scyl3	protein_coding	1	163756669	163782695	1	SCY1-like 3 (S. cerevisiae)	7	2961.56	-0.212424	0.113112	-1.878	0.0603807	0.701155
21470	ENSMUSG00000027506	ENSMUSG00000027506|Tpd52	Tpd52	protein_coding	3	8990653	9069783	-1	tumor protein D52	11	3081.84	0.253511	0.135138	1.87594	0.0606636	0.701155
25104	ENSMUSG00000094248	ENSMUSG00000094248|H2ac23	H2ac23	protein_coding	13	21994635	21995114	1	H2A clustered histone 23	1	25703.3	-0.160892	0.0855665	-1.88031	0.0600653	0.701155
28851	ENSMUSG00000031540	ENSMUSG00000031540|Kat6a	Kat6a	protein_coding	8	23349551	23433275	1	K(lysine) acetyltransferase 6A	4	14524.3	-0.198623	0.105915	-1.87531	0.0607502	0.701155
29074	ENSMUSG00000031516	ENSMUSG00000031516|Dctn6	Dctn6	protein_coding	8	34557574	34575950	-1	dynactin 6	10	1348.66	-0.317693	0.169033	-1.87948	0.0601792	0.701155
29566	ENSMUSG00000028597	ENSMUSG00000028597|Gpx7	Gpx7	protein_coding	4	108257587	108264158	-1	glutathione peroxidase 7	2	144.424	0.714261	0.380208	1.8786	0.0602985	0.701155
31598	ENSMUSG00000063524	ENSMUSG00000063524|Eno1	Eno1	protein_coding	4	150321178	150333336	1	enolase 1, alpha non-neuron	11	8688.09	0.1818	0.0968546	1.87704	0.0605127	0.701155
34195	ENSMUSG00000021508	ENSMUSG00000021508|Cxcl14	Cxcl14	protein_coding	13	56436456	56444364	-1	chemokine (C-X-C motif) ligand 14	2	26.9992	-1.67185	0.890631	-1.87715	0.0604975	0.701155
34652	ENSMUSG00000025980	ENSMUSG00000025980|Hspd1	Hspd1	protein_coding	1	55116994	55127402	-1	heat shock protein 1 (chaperonin)	3	9587.8	0.318174	0.169257	1.87982	0.0601322	0.701155
34827	ENSMUSG00000069939	ENSMUSG00000069939|Gm12070	Gm12070	processed_pseudogene	11	26736633	26737634	1	predicted gene 12070	1	4226.57	0.197288	0.104825	1.88206	0.0598276	0.701155
35397	ENSMUSG00000027959	ENSMUSG00000027959|Sass6	Sass6	protein_coding	3	116388631	116424653	1	SAS-6 centriolar assembly protein	8	3760.88	-0.204243	0.108654	-1.87975	0.060142	0.701155
35760	ENSMUSG00000026930	ENSMUSG00000026930|Gpsm1	Gpsm1	protein_coding	2	26205527	26238249	1	G-protein signalling modulator 1 (AGS3-like, C. elegans)	13	2419.47	0.309249	0.164271	1.88256	0.0597604	0.701155
37461	ENSMUSG00000041199	ENSMUSG00000041199|Rpusd1	Rpusd1	protein_coding	17	25946644	25950438	1	RNA pseudouridylate synthase domain containing 1	4	2123.28	0.227399	0.120784	1.88269	0.0597423	0.701155
38246	ENSMUSG00000038485	ENSMUSG00000038485|Socs7	Socs7	protein_coding	11	97253261	97289368	1	suppressor of cytokine signaling 7	3	3267.61	-0.271067	0.144312	-1.87833	0.0603355	0.701155
38389	ENSMUSG00000050394	ENSMUSG00000050394|Armcx6	Armcx6	protein_coding	X	133649210	133652166	-1	armadillo repeat containing, X-linked 6	4	176.341	0.603752	0.321901	1.87558	0.0607127	0.701155
40416	ENSMUSG00000033152	ENSMUSG00000033152|Podxl2	Podxl2	protein_coding	6	88819540	88852026	-1	podocalyxin-like 2	12	33.2487	-1.33844	0.710467	-1.88389	0.0595803	0.701155
41345	ENSMUSG00000020102	ENSMUSG00000020102|Slc16a7	Slc16a7	protein_coding	10	125055139	125225334	-1	solute carrier family 16 (monocarboxylic acid transporters), member 7	6	162.848	0.667019	0.355597	1.87577	0.0606862	0.701155
4442	ENSMUSG00000020182	ENSMUSG00000020182|Ddc	Ddc	protein_coding	11	11764101	11848144	-1	dopa decarboxylase	10	462.213	-0.399309	0.21307	-1.87407	0.0609203	0.702075
18150	ENSMUSG00000028434	ENSMUSG00000028434|Epb41l4b	Epb41l4b	protein_coding	4	56991972	57143437	-1	erythrocyte membrane protein band 4.1 like 4b	7	9945.95	0.179744	0.0959067	1.87416	0.0609089	0.702075
12266	ENSMUSG00000053390	ENSMUSG00000053390|Zfp952	Zfp952	protein_coding	17	33212103	33224431	1	zinc finger protein 952	4	251.66	-1.32803	0.708919	-1.87332	0.0610245	0.702745
23631	ENSMUSG00000002985	ENSMUSG00000002985|Apoe	Apoe	protein_coding	7	19430034	19433113	-1	apolipoprotein E	11	463.923	-0.504307	0.269252	-1.873	0.0610689	0.702745
889	ENSMUSG00000003119	ENSMUSG00000003119|Cdk12	Cdk12	protein_coding	11	98093885	98169330	1	cyclin-dependent kinase 12	6	6458.29	-0.194677	0.104276	-1.86694	0.0619105	0.702953
2863	ENSMUSG00000101013	ENSMUSG00000101013|A630072M18Rik	A630072M18Rik	lncRNA	5	21155987	21161396	1	RIKEN cDNA A630072M18 gene	1	127.522	-3.11864	1.67243	-1.86474	0.0622182	0.702953
3043	ENSMUSG00000105429	ENSMUSG00000105429|Gm43692	Gm43692	TEC	5	32957248	32958309	-1	predicted gene 43692	1	108.127	-0.744762	0.398809	-1.86747	0.0618367	0.702953
6316	ENSMUSG00000052852	ENSMUSG00000052852|Reep1	Reep1	protein_coding	6	71684545	71787694	1	receptor accessory protein 1	3	58.477	-1.15655	0.619963	-1.86551	0.0621101	0.702953
8110	ENSMUSG00000034218	ENSMUSG00000034218|Atm	Atm	protein_coding	9	53350449	53448040	-1	ataxia telangiectasia mutated	6	2685.52	-0.213542	0.114417	-1.86635	0.0619931	0.702953
8943	ENSMUSG00000093880	ENSMUSG00000093880|Tmem181c-ps	Tmem181c-ps	unprocessed_pseudogene	17	6881152	6907189	-1	transmembrane protein 181C, pseudogene	1	19.9893	-2.37846	1.2741	-1.86677	0.0619335	0.702953
9587	ENSMUSG00000028329	ENSMUSG00000028329|Xpa	Xpa	protein_coding	4	46155347	46196311	-1	xeroderma pigmentosum, complementation group A	6	527.759	0.369619	0.197895	1.86775	0.0617973	0.702953
15337	ENSMUSG00000105382	ENSMUSG00000105382|Gm43339	Gm43339	TEC	5	124416370	124417975	-1	predicted gene 43339	1	78.2008	-0.901248	0.483227	-1.86506	0.062173	0.702953
16209	ENSMUSG00000040952	ENSMUSG00000040952|Rps19	Rps19	protein_coding	7	24583796	24589231	1	ribosomal protein S19	10	16281.7	0.190676	0.101912	1.87099	0.0613466	0.702953
25805	ENSMUSG00000025224	ENSMUSG00000025224|Gbf1	Gbf1	protein_coding	19	46140948	46274949	1	golgi-specific brefeldin A-resistance factor 1	16	9227.2	-0.189687	0.101477	-1.86926	0.0615864	0.702953
26556	ENSMUSG00000034154	ENSMUSG00000034154|Ino80	Ino80	protein_coding	2	119203523	119308168	-1	INO80 complex subunit	3	4486.22	-0.197737	0.105798	-1.86901	0.061622	0.702953
29204	ENSMUSG00000000732	ENSMUSG00000000732|Icosl	Icosl	protein_coding	10	77905136	77919747	1	icos ligand	4	188.519	0.62197	0.332611	1.86996	0.0614891	0.702953
29586	ENSMUSG00000096054	ENSMUSG00000096054|Syne1	Syne1	protein_coding	10	4970917	5501482	-1	spectrin repeat containing, nuclear envelope 1	9	1007.85	-0.392543	0.209759	-1.8714	0.0612891	0.702953
30104	ENSMUSG00000071470	ENSMUSG00000071470|Ccnb1ip1	Ccnb1ip1	protein_coding	14	51026705	51045189	-1	cyclin B1 interacting protein 1	2	126.976	0.871531	0.467131	1.86571	0.0620818	0.702953
30887	ENSMUSG00000022421	ENSMUSG00000022421|Nptxr	Nptxr	protein_coding	15	79670552	79688967	-1	neuronal pentraxin receptor	3	170.876	0.624333	0.334714	1.86527	0.0621431	0.702953
31018	ENSMUSG00000036781	ENSMUSG00000036781|Rps27l	Rps27l	protein_coding	9	66853368	66856798	1	ribosomal protein S27-like	6	1018.21	0.347281	0.185648	1.87064	0.0613946	0.702953
34166	ENSMUSG00000039765	ENSMUSG00000039765|Cc2d2a	Cc2d2a	protein_coding	5	43819688	43898314	1	coiled-coil and C2 domain containing 2A	4	120.274	0.709066	0.378984	1.87097	0.0613497	0.702953
34921	ENSMUSG00000040747	ENSMUSG00000040747|Cd53	Cd53	protein_coding	3	106667237	106697465	-1	CD53 antigen	1	8065.27	0.23667	0.126717	1.8677	0.0618036	0.702953
34957	ENSMUSG00000025907	ENSMUSG00000025907|Rb1cc1	Rb1cc1	protein_coding	1	6276421	6346872	1	RB1-inducible coiled-coil 1	16	2171.92	-0.233673	0.124923	-1.87053	0.0614105	0.702953
37626	ENSMUSG00000007880	ENSMUSG00000007880|Arid1a	Arid1a	protein_coding	4	133406319	133484080	-1	AT rich interactive domain 1A (SWI-like)	6	34085.9	-0.185976	0.099407	-1.87085	0.0613655	0.702953
39314	ENSMUSG00000035778	ENSMUSG00000035778|Ggta1	Ggta1	protein_coding	2	35290191	35353243	-1	glycoprotein galactosyltransferase alpha 1, 3	9	1840.65	0.235874	0.126468	1.86509	0.0621682	0.702953
39841	ENSMUSG00000048445	ENSMUSG00000048445|Ccdc57	Ccdc57	protein_coding	11	120717355	120823698	-1	coiled-coil domain containing 57	3	691.076	0.456836	0.244871	1.86562	0.0620951	0.702953
40744	ENSMUSG00000092595	ENSMUSG00000092595|Gm20427	Gm20427	lncRNA	17	34245008	34250554	-1	predicted gene 20427	2	325.794	0.496478	0.265488	1.87006	0.061475	0.702953
43263	ENSMUSG00000030560	ENSMUSG00000030560|Ctsc	Ctsc	protein_coding	7	87927293	87960096	1	cathepsin C	5	2878.91	0.226665	0.121431	1.86661	0.061956	0.702953
43941	ENSMUSG00000099519	ENSMUSG00000099519|Gm29253	Gm29253	lncRNA	1	75148375	75161790	-1	predicted gene 29253	1	69.3064	4.88901	2.61601	1.86888	0.0616397	0.702953
2534	ENSMUSG00000035547	ENSMUSG00000035547|Capn5	Capn5	protein_coding	7	97770766	97827481	-1	calpain 5	5	1903.21	0.274128	0.147182	1.86251	0.0625316	0.703704
4687	ENSMUSG00000027171	ENSMUSG00000027171|Prrg4	Prrg4	protein_coding	2	104661086	104680221	-1	proline rich Gla (G-carboxyglutamic acid) 4 (transmembrane)	2	172.377	-0.716402	0.384641	-1.86252	0.0625299	0.703704
20136	ENSMUSG00000020580	ENSMUSG00000020580|Rock2	Rock2	protein_coding	12	16944896	17037824	1	Rho-associated coiled-coil containing protein kinase 2	4	13707.6	-0.177866	0.0955682	-1.86114	0.0627246	0.703704
21768	ENSMUSG00000029623	ENSMUSG00000029623|Pdap1	Pdap1	protein_coding	5	145065579	145077048	-1	PDGFA associated protein 1	5	4930.59	0.316543	0.170059	1.86137	0.0626924	0.703704
24997	ENSMUSG00000028689	ENSMUSG00000028689|Ccdc163	Ccdc163	protein_coding	4	116565706	116608403	1	coiled-coil domain containing 163	14	1275.12	0.30247	0.162422	1.86225	0.0625681	0.703704
32155	ENSMUSG00000025825	ENSMUSG00000025825|Iscu	Iscu	protein_coding	5	113910809	113916349	1	iron-sulfur cluster assembly enzyme	7	2892.86	0.246414	0.132429	1.86072	0.062783	0.703704
33919	ENSMUSG00000044700	ENSMUSG00000044700|Tmem201	Tmem201	protein_coding	4	149799832	149822501	-1	transmembrane protein 201	6	4973.65	0.319121	0.171326	1.86265	0.0625116	0.703704
33997	ENSMUSG00000020949	ENSMUSG00000020949|Fkbp3	Fkbp3	protein_coding	12	65109198	65120781	-1	FK506 binding protein 3	12	2652.13	0.302411	0.162506	1.86092	0.062755	0.703704
38398	ENSMUSG00000089998	ENSMUSG00000089998|Phtf1os	Phtf1os	lncRNA	3	103871852	103875897	-1	putative homeodomain transcription factor 1, opposite strand	1	387.774	-0.488338	0.262216	-1.86235	0.0625541	0.703704
40356	ENSMUSG00000020061	ENSMUSG00000020061|Mybpc1	Mybpc1	protein_coding	10	88354141	88441014	-1	myosin binding protein C, slow-type	7	31.3107	1.53805	0.825692	1.86274	0.0624984	0.703704
45119	ENSMUSG00000001127	ENSMUSG00000001127|Araf	Araf	protein_coding	X	20664053	20726758	1	Araf proto-oncogene, serine/threonine kinase	10	4936.68	-0.190484	0.102349	-1.86113	0.0627265	0.703704
7039	ENSMUSG00000002845	ENSMUSG00000002845|Tmem39a	Tmem39a	protein_coding	16	38379060	38412524	1	transmembrane protein 39a	14	1310.81	-0.406178	0.218537	-1.85862	0.0630812	0.704293
14833	ENSMUSG00000041115	ENSMUSG00000041115|Iqsec2	Iqsec2	protein_coding	X	150927264	151008232	1	IQ motif and Sec7 domain 2	7	2892.3	0.231322	0.124442	1.85887	0.0630454	0.704293
16049	ENSMUSG00000070002	ENSMUSG00000070002|Ell	Ell	protein_coding	8	70992107	71045508	1	elongation factor RNA polymerase II	2	3996.37	-0.316425	0.170133	-1.85987	0.0629034	0.704293
22312	ENSMUSG00000030613	ENSMUSG00000030613|Ccdc90b	Ccdc90b	protein_coding	7	92210357	92231502	1	coiled-coil domain containing 90B	3	504.029	0.454484	0.244533	1.85858	0.0630865	0.704293
31093	ENSMUSG00000033054	ENSMUSG00000033054|Npat	Npat	protein_coding	9	53448347	53485642	1	nuclear protein in the AT region	2	3361.69	-0.206097	0.110834	-1.85951	0.0629544	0.704293
43399	ENSMUSG00000050989	ENSMUSG00000050989|Selenon	Selenon	protein_coding	4	134265203	134279477	-1	selenoprotein N	2	281.287	0.497287	0.267584	1.85843	0.0631076	0.704293
488	ENSMUSG00000045404	ENSMUSG00000045404|Kcnk13	Kcnk13	protein_coding	12	99930758	100028941	1	potassium channel, subfamily K, member 13	4	155.852	-0.675656	0.363671	-1.85788	0.0631867	0.70467
41195	ENSMUSG00000021701	ENSMUSG00000021701|Plk2	Plk2	protein_coding	13	110531580	110537378	1	polo like kinase 2	5	653.405	1.70117	0.915862	1.85745	0.0632468	0.704834
17940	ENSMUSG00000072663	ENSMUSG00000072663|Spef2	Spef2	protein_coding	15	9578279	9748954	-1	sperm flagellar 2	6	377.563	-0.440866	0.237498	-1.85629	0.0634121	0.705572
19503	ENSMUSG00000024338	ENSMUSG00000024338|Psmb8	Psmb8	protein_coding	17	34416695	34420428	1	proteasome (prosome, macropain) subunit, beta type 8 (large multifunctional peptidase 7)	7	5379.96	0.232375	0.125219	1.85575	0.0634888	0.705572
37519	ENSMUSG00000024845	ENSMUSG00000024845|Tmem134	Tmem134	protein_coding	19	4175934	4182306	1	transmembrane protein 134	14	3072.14	-0.338909	0.18263	-1.85571	0.0634947	0.705572
42371	ENSMUSG00000000861	ENSMUSG00000000861|Bcl11a	Bcl11a	protein_coding	11	24028056	24124123	1	B cell CLL/lymphoma 11A (zinc finger protein)	6	15073.1	0.234906	0.126576	1.85585	0.0634744	0.705572
32436	ENSMUSG00000034353	ENSMUSG00000034353|Ramp1	Ramp1	protein_coding	1	91107544	91152918	1	receptor (calcitonin) activity modifying protein 1	3	2390.45	0.301572	0.162552	1.85523	0.0635628	0.705825
5120	ENSMUSG00000018566	ENSMUSG00000018566|Slc2a4	Slc2a4	protein_coding	11	69833365	69839014	-1	solute carrier family 2 (facilitated glucose transporter), member 4	8	42.7532	-1.25233	0.67534	-1.85437	0.0636865	0.706692
14881	ENSMUSG00000049551	ENSMUSG00000049551|Fzd9	Fzd9	protein_coding	5	135277792	135280084	-1	frizzled class receptor 9	1	403.622	0.458236	0.247241	1.8534	0.0638255	0.707225
39621	ENSMUSG00000048534	ENSMUSG00000048534|Jaml	Jaml	protein_coding	9	44990481	45019832	1	junction adhesion molecule like	7	79.1718	0.90285	0.487066	1.85365	0.0637892	0.707225
3363	ENSMUSG00000031495	ENSMUSG00000031495|Cd209d	Cd209d	protein_coding	8	3921824	3928555	-1	CD209d antigen	2	53.7536	1.87167	1.01172	1.84998	0.064317	0.711923
4541	ENSMUSG00000036552	ENSMUSG00000036552|Ermard	Ermard	protein_coding	17	15261470	15310306	1	ER membrane associated RNA degradation	18	3585.38	-0.304533	0.16463	-1.84981	0.0643412	0.711923
32250	ENSMUSG00000009941	ENSMUSG00000009941|Nxf2	Nxf2	protein_coding	X	133845275	133865503	-1	nuclear RNA export factor 2	4	34.264	-1.34671	0.72825	-1.84925	0.0644221	0.712311
8624	ENSMUSG00000022881	ENSMUSG00000022881|Rfc4	Rfc4	protein_coding	16	22932693	22946487	-1	replication factor C (activator 1) 4	5	1659.63	-0.246125	0.133228	-1.84739	0.0646902	0.714417
21839	ENSMUSG00000016559	ENSMUSG00000016559|H3f3b	H3f3b	protein_coding	11	115912738	115918788	-1	H3.3 histone B	4	24940.5	0.227978	0.123416	1.84724	0.0647129	0.714417
39442	ENSMUSG00000027078	ENSMUSG00000027078|Ube2l6	Ube2l6	protein_coding	2	84629172	84640679	1	ubiquitin-conjugating enzyme E2L 6	4	2139.12	-0.290663	0.157372	-1.84698	0.0647505	0.714417
18939	ENSMUSG00000057637	ENSMUSG00000057637|Prdm2	Prdm2	protein_coding	4	142833961	142939565	-1	PR domain containing 2, with ZNF domain	4	6930.31	-0.196256	0.10632	-1.84589	0.0649075	0.71564
40979	ENSMUSG00000022604	ENSMUSG00000022604|Cep97	Cep97	protein_coding	16	55720251	55755218	-1	centrosomal protein 97	6	1516.87	-0.501248	0.271641	-1.84526	0.0649997	0.715642
42620	ENSMUSG00000001419	ENSMUSG00000001419|Mef2d	Mef2d	protein_coding	3	88049679	88079393	1	myocyte enhancer factor 2D	7	58004	-0.198789	0.107724	-1.84535	0.0649868	0.715642
6594	ENSMUSG00000029447	ENSMUSG00000029447|Cct6a	Cct6a	protein_coding	5	129864062	129875212	1	chaperonin containing Tcp1, subunit 6a (zeta)	4	9349.17	0.184005	0.0997793	1.84412	0.0651653	0.716561
41889	ENSMUSG00000025077	ENSMUSG00000025077|Dclre1a	Dclre1a	protein_coding	19	56517599	56536654	-1	DNA cross-link repair 1A	6	89.1788	-0.821185	0.445316	-1.84405	0.0651755	0.716561
8578	ENSMUSG00000039199	ENSMUSG00000039199|Zdhhc1	Zdhhc1	protein_coding	8	106199055	106223534	-1	zinc finger, DHHC domain containing 1	4	750.044	0.405475	0.219942	1.84355	0.0652483	0.716855
12323	ENSMUSG00000033594	ENSMUSG00000033594|Spata2l	Spata2l	protein_coding	8	123956540	123962972	-1	spermatogenesis associated 2-like	4	698.375	-0.357536	0.194302	-1.8401	0.0657529	0.718372
19106	ENSMUSG00000021815	ENSMUSG00000021815|Mss51	Mss51	protein_coding	14	20532935	20546969	-1	MSS51 mitochondrial translational activator	1	467.467	-0.393379	0.213696	-1.84084	0.0656456	0.718372
19255	ENSMUSG00000099478	ENSMUSG00000099478|Gm28370	Gm28370	lncRNA	12	81538973	81543789	1	predicted gene 28370	1	147.304	-0.642709	0.349311	-1.83993	0.0657778	0.718372
35205	ENSMUSG00000071176	ENSMUSG00000071176|Arhgef10	Arhgef10	protein_coding	8	14961663	15051085	1	Rho guanine nucleotide exchange factor (GEF) 10	7	122.513	0.701265	0.381126	1.83998	0.065771	0.718372
36748	ENSMUSG00000024542	ENSMUSG00000024542|Cep192	Cep192	protein_coding	18	67933177	68018241	1	centrosomal protein 192	12	7579.2	-0.172224	0.0934999	-1.84197	0.0654789	0.718372
39844	ENSMUSG00000026792	ENSMUSG00000026792|Lrsam1	Lrsam1	protein_coding	2	32815228	32851626	-1	leucine rich repeat and sterile alpha motif containing 1	12	903.831	-0.373422	0.20288	-1.8406	0.0656802	0.718372
40953	ENSMUSG00000022439	ENSMUSG00000022439|Parvg	Parvg	protein_coding	15	84208227	84227179	1	parvin, gamma	7	9681.23	0.204684	0.111256	1.83977	0.0658026	0.718372
41983	ENSMUSG00000069114	ENSMUSG00000069114|Zbtb10	Zbtb10	protein_coding	3	9315662	9350393	1	zinc finger and BTB domain containing 10	1	668.052	-0.344945	0.187269	-1.84198	0.0654786	0.718372
46000	ENSMUSG00000004631	ENSMUSG00000004631|Sgce	Sgce	protein_coding	6	4674350	4747207	-1	sarcoglycan, epsilon	13	195.793	0.632165	0.343443	1.84067	0.0656701	0.718372
1904	ENSMUSG00000029122	ENSMUSG00000029122|Evc	Evc	protein_coding	5	37446442	37494238	-1	EvC ciliary complex subunit 1	9	57.6755	1.25276	0.6823	1.83609	0.0663448	0.72035
3949	ENSMUSG00000079038	ENSMUSG00000079038|D130040H23Rik	D130040H23Rik	protein_coding	8	69723732	69766859	1	RIKEN cDNA D130040H23 gene	4	124.146	-0.733873	0.399779	-1.8357	0.0664027	0.72035
5252	ENSMUSG00000087115	ENSMUSG00000087115|Pcsk2os2	Pcsk2os2	lncRNA	2	143589503	143637885	-1	proprotein convertase subtilisin/kexin type 2, opposite strand 2	2	27.8179	-2.20202	1.19832	-1.83759	0.0661231	0.72035
12707	ENSMUSG00000029196	ENSMUSG00000029196|Tada2b	Tada2b	protein_coding	5	36631014	36641629	-1	transcriptional adaptor 2B	2	2093.7	-0.249924	0.136064	-1.83682	0.0662367	0.72035
13656	ENSMUSG00000025332	ENSMUSG00000025332|Kdm5c	Kdm5c	protein_coding	X	151016016	151057531	1	lysine (K)-specific demethylase 5C	6	7033.32	-0.423828	0.230909	-1.83548	0.066435	0.72035
19205	ENSMUSG00000061702	ENSMUSG00000061702|Tmem91	Tmem91	protein_coding	7	25368564	25374591	-1	transmembrane protein 91	6	651.558	-0.536507	0.292245	-1.83581	0.0663856	0.72035
27843	ENSMUSG00000026739	ENSMUSG00000026739|Bmi1	Bmi1	protein_coding	2	18681829	18691440	1	Bmi1 polycomb ring finger oncogene	7	3534.25	0.195907	0.106739	1.83539	0.0664475	0.72035
28444	ENSMUSG00000023262	ENSMUSG00000023262|Acy1	Acy1	protein_coding	9	106310180	106315518	-1	aminoacylase 1	12	771.356	0.439358	0.239206	1.83673	0.0662496	0.72035
35344	ENSMUSG00000029312	ENSMUSG00000029312|Klhl8	Klhl8	protein_coding	5	104009839	104059125	-1	kelch-like 8	5	125.964	0.841548	0.458183	1.83671	0.066253	0.72035
39759	ENSMUSG00000087403	ENSMUSG00000087403|Kantr	Kantr	protein_coding	X	151077824	151110491	-1	Kdm5c adjacent non-coding transcript	7	136.34	-0.706502	0.384642	-1.83678	0.066243	0.72035
7834	ENSMUSG00000022142	ENSMUSG00000022142|Nup155	Nup155	protein_coding	15	8138757	8190731	1	nucleoporin 155	7	4950.79	-0.212529	0.115824	-1.83493	0.0665166	0.720597
7563	ENSMUSG00000040813	ENSMUSG00000040813|Tex264	Tex264	protein_coding	9	106535945	106563126	-1	testis expressed gene 264	10	1154.22	0.275303	0.15009	1.83425	0.0666169	0.720862
25808	ENSMUSG00000038759	ENSMUSG00000038759|Nup205	Nup205	protein_coding	6	35154356	35224531	1	nucleoporin 205	7	12063.7	-0.171718	0.0936236	-1.83414	0.0666339	0.720862
16014	ENSMUSG00000022263	ENSMUSG00000022263|Trio	Trio	protein_coding	15	27730737	28025934	-1	triple functional domain (PTPRF interacting)	15	2130.96	-0.250951	0.1369	-1.8331	0.0667883	0.721528
27953	ENSMUSG00000016833	ENSMUSG00000016833|Mrps18c	Mrps18c	protein_coding	5	100946493	100952337	1	mitochondrial ribosomal protein S18C	6	932.5	0.335556	0.18303	1.83334	0.0667528	0.721528
6963	ENSMUSG00000005413	ENSMUSG00000005413|Hmox1	Hmox1	protein_coding	8	75820249	75827217	1	heme oxygenase 1	2	173.667	-1.11977	0.611092	-1.83241	0.0668908	0.722132
45212	ENSMUSG00000015202	ENSMUSG00000015202|Cnksr3	Cnksr3	protein_coding	10	7069063	7162237	-1	Cnksr family member 3	2	2042.43	-0.441156	0.240972	-1.83073	0.0671404	0.724323
26599	ENSMUSG00000042642	ENSMUSG00000042642|Flad1	Flad1	protein_coding	3	89308311	89319177	-1	flavin adenine dinucleotide synthetase 1	5	1596.29	-0.399908	0.218591	-1.82948	0.0673275	0.725838
44142	ENSMUSG00000019947	ENSMUSG00000019947|Arid5b	Arid5b	protein_coding	10	67928350	68114570	-1	AT rich interactive domain 5B (MRF1-like)	4	1092.12	-0.333575	0.182376	-1.82905	0.0673921	0.726031
25060	ENSMUSG00000076939	ENSMUSG00000076939|Iglv3	Iglv3	IG_V_gene	16	19059957	19060440	-1	immunoglobulin lambda variable 3	1	259.727	-0.584651	0.319716	-1.82866	0.0674509	0.72616
31844	ENSMUSG00000066553	ENSMUSG00000066553|Gm6969	Gm6969	processed_pseudogene	12	24688668	24689009	-1	predicted pseudogene 6969	1	5048.14	0.227735	0.124578	1.82806	0.0675405	0.726622
22547	ENSMUSG00000073411	ENSMUSG00000073411|H2-D1	H2-D1	protein_coding	17	35481706	35486475	1	histocompatibility 2, D region locus 1	3	48442.6	0.164582	0.0901249	1.82615	0.0678271	0.7292
15285	ENSMUSG00000022788	ENSMUSG00000022788|Fgd4	Fgd4	protein_coding	16	16234781	16418413	-1	FYVE, RhoGEF and PH domain containing 4	12	97.4161	-0.886391	0.485866	-1.82435	0.0680989	0.731436
17768	ENSMUSG00000087543	ENSMUSG00000087543|Gm16576	Gm16576	lncRNA	15	79626899	79641595	1	predicted gene 16576	1	817.728	-0.330858	0.181439	-1.82353	0.0682235	0.731436
25274	ENSMUSG00000042228	ENSMUSG00000042228|Lyn	Lyn	protein_coding	4	3678115	3813122	1	LYN proto-oncogene, Src family tyrosine kinase	4	8391.65	-0.223221	0.122374	-1.82409	0.0681378	0.731436
43152	ENSMUSG00000052557	ENSMUSG00000052557|Gan	Gan	protein_coding	8	117884874	117942736	1	giant axonal neuropathy	2	1904.8	-0.262534	0.143958	-1.82368	0.0682006	0.731436
42407	ENSMUSG00000035623	ENSMUSG00000035623|Rsf1	Rsf1	protein_coding	7	97229096	97341985	1	remodeling and spacing factor 1	8	2655.6	-0.263765	0.144698	-1.82287	0.0683235	0.732004
31335	ENSMUSG00000028609	ENSMUSG00000028609|Magoh	Magoh	protein_coding	4	107736952	107744621	1	mago homolog, exon junction complex core component	2	3467.57	0.246946	0.135513	1.82231	0.0684084	0.732205
39274	ENSMUSG00000039086	ENSMUSG00000039086|Ss18l1	Ss18l1	protein_coding	2	179684302	179711994	1	SS18, nBAF chromatin remodeling complex subunit like 1	1	714.82	-0.330914	0.181609	-1.82212	0.0684366	0.732205
3579	ENSMUSG00000021213	ENSMUSG00000021213|Akr1c13	Akr1c13	protein_coding	13	4241149	4255595	1	aldo-keto reductase family 1, member C13	3	117.944	0.862333	0.473346	1.82178	0.0684884	0.732255
4413	ENSMUSG00000027854	ENSMUSG00000027854|Sike1	Sike1	protein_coding	3	102903024	102915775	1	suppressor of IKBKE 1	6	2675.64	-0.21716	0.119316	-1.82005	0.0687519	0.732552
5212	ENSMUSG00000009739	ENSMUSG00000009739|Pou6f1	Pou6f1	protein_coding	15	100473199	100497865	-1	POU domain, class 6, transcription factor 1	11	2672.38	-0.391085	0.214844	-1.82032	0.0687107	0.732552
25382	ENSMUSG00000001444	ENSMUSG00000001444|Tbx21	Tbx21	protein_coding	11	96988897	97006157	-1	T-box 21	1	94.8724	0.984145	0.540617	1.82041	0.0686965	0.732552
39980	ENSMUSG00000019818	ENSMUSG00000019818|Cd164	Cd164	protein_coding	10	41395410	41407044	1	CD164 antigen	4	9740.36	0.228659	0.125597	1.82057	0.0686716	0.732552
41953	ENSMUSG00000022897	ENSMUSG00000022897|Dyrk1a	Dyrk1a	protein_coding	16	94370869	94496376	1	dual-specificity tyrosine-(Y)-phosphorylation regulated kinase 1a	6	11647	-0.177641	0.0975481	-1.82106	0.0685983	0.732552
33052	ENSMUSG00000028701	ENSMUSG00000028701|Lurap1	Lurap1	protein_coding	4	115989603	116008535	-1	leucine rich adaptor protein 1	2	232.005	-0.757559	0.416363	-1.81947	0.0688402	0.73299
33788	ENSMUSG00000063382	ENSMUSG00000063382|Bcl9l	Bcl9l	protein_coding	9	44394122	44423193	1	B cell CLL/lymphoma 9-like	6	4522.67	0.201965	0.111032	1.81899	0.0689136	0.733269
24935	ENSMUSG00000033760	ENSMUSG00000033760|Rbm4b	Rbm4b	protein_coding	19	4806525	4817093	1	RNA binding motif protein 4B	10	2415.52	-0.325075	0.178798	-1.81812	0.0690463	0.733447
25247	ENSMUSG00000014686	ENSMUSG00000014686|Ceacam16	Ceacam16	protein_coding	7	19586022	19595224	-1	carcinoembryonic antigen-related cell adhesion molecule 16	2	245.404	-0.536435	0.295113	-1.81773	0.0691053	0.733447
27635	ENSMUSG00000062960	ENSMUSG00000062960|Kdr	Kdr	protein_coding	5	76093487	76139118	-1	kinase insert domain protein receptor	3	29.2568	-1.427	0.784983	-1.81788	0.069083	0.733447
36182	ENSMUSG00000097855	ENSMUSG00000097855|A930007I19Rik	A930007I19Rik	lncRNA	19	29442150	29500559	-1	RIKEN cDNA A930007I19 gene	4	111.389	-0.743055	0.408817	-1.81757	0.0691294	0.733447
40278	ENSMUSG00000083716	ENSMUSG00000083716|Gm13436	Gm13436	processed_pseudogene	2	36697838	36698404	-1	predicted gene 13436	1	2702.1	0.208648	0.11481	1.81733	0.0691664	0.733447
26309	ENSMUSG00000031586	ENSMUSG00000031586|Rbpms	Rbpms	protein_coding	8	34272671	34419891	-1	RNA binding protein gene with multiple splicing	15	1665.24	-0.43422	0.239003	-1.8168	0.0692482	0.733814
1805	ENSMUSG00000105580	ENSMUSG00000105580|NA	NA	NA	NA	NA	NA	NA	NA	NA	955.158	-0.538495	0.296888	-1.8138	0.0697086	0.735103
3622	ENSMUSG00000020400	ENSMUSG00000020400|Tnip1	Tnip1	protein_coding	11	54801611	54853743	-1	TNFAIP3 interacting protein 1	12	3056.33	-0.200192	0.110574	-1.81048	0.0702217	0.735103
3695	ENSMUSG00000050974	ENSMUSG00000050974|Gm9847	Gm9847	processed_pseudogene	12	14544562	14545160	1	predicted pseudogene 9847	1	116.554	0.820358	0.45256	1.81271	0.0698773	0.735103
3818	ENSMUSG00000051169	ENSMUSG00000051169|Rpusd3	Rpusd3	protein_coding	6	113392280	113396301	-1	RNA pseudouridylate synthase domain containing 3	10	635.624	-0.37585	0.207528	-1.81108	0.0701291	0.735103
5796	ENSMUSG00000017405	ENSMUSG00000017405|Nek8	Nek8	protein_coding	11	78056932	78067501	-1	NIMA (never in mitosis gene a)-related expressed kinase 8	8	1164.74	-0.283518	0.156568	-1.81084	0.0701659	0.735103
6979	ENSMUSG00000025264	ENSMUSG00000025264|Tsr2	Tsr2	protein_coding	X	149870090	149879539	-1	TSR2 20S rRNA accumulation	4	947.321	0.384285	0.212223	1.81076	0.0701775	0.735103
8013	ENSMUSG00000031877	ENSMUSG00000031877|Ces2g	Ces2g	protein_coding	8	105688350	105696169	1	carboxylesterase 2G	2	199.523	-0.751958	0.415222	-1.81098	0.0701443	0.735103
11325	ENSMUSG00000076432	ENSMUSG00000076432|Ywhaq	Ywhaq	protein_coding	12	21440072	21467638	-1	tyrosine 3-monooxygenase/tryptophan 5-monooxygenase activation protein theta	5	7446.25	0.392833	0.216484	1.8146	0.0695851	0.735103
13821	ENSMUSG00000024426	ENSMUSG00000024426|Atat1	Atat1	protein_coding	17	36208487	36220967	-1	alpha tubulin acetyltransferase 1	16	1833.34	-0.258827	0.142624	-1.81475	0.069562	0.735103
15550	ENSMUSG00000038495	ENSMUSG00000038495|Otud7b	Otud7b	protein_coding	3	96011839	96068446	1	OTU domain containing 7B	8	3059.97	-0.218062	0.120342	-1.81202	0.0699832	0.735103
16629	ENSMUSG00000001138	ENSMUSG00000001138|Cnnm3	Cnnm3	protein_coding	1	36550948	36567318	1	cyclin M3	5	2606.04	-0.399757	0.220315	-1.81448	0.0696045	0.735103
16815	ENSMUSG00000094942	ENSMUSG00000094942|Gm3604	Gm3604	protein_coding	13	62516142	62530991	-1	predicted gene 3604	3	256.742	0.648096	0.357039	1.8152	0.0694933	0.735103
23793	ENSMUSG00000021807	ENSMUSG00000021807|Rtraf	Rtraf	protein_coding	14	19861419	19873892	-1	RNA transcription, translation and transport factor	2	4177.02	0.192628	0.106307	1.812	0.0699864	0.735103
24691	ENSMUSG00000021007	ENSMUSG00000021007|Spata7	Spata7	protein_coding	12	98594416	98636074	1	spermatogenesis associated 7	9	385.924	0.412867	0.227935	1.81133	0.0700895	0.735103
33995	ENSMUSG00000029127	ENSMUSG00000029127|Zbtb49	Zbtb49	protein_coding	5	38347079	38377801	-1	zinc finger and BTB domain containing 49	11	601.302	-0.380065	0.209812	-1.81145	0.0700705	0.735103
36448	ENSMUSG00000022956	ENSMUSG00000022956|Atp5o	Atp5o	protein_coding	16	91722102	91728575	-1	ATP synthase, H+ transporting, mitochondrial F1 complex, O subunit	6	4912.81	0.181091	0.0999894	1.8111	0.0701255	0.735103
42479	ENSMUSG00000023272	ENSMUSG00000023272|Creld2	Creld2	protein_coding	15	88703849	88710886	1	cysteine-rich with EGF-like domains 2	1	2085.89	0.357086	0.197229	1.81051	0.0702164	0.735103
43960	ENSMUSG00000028137	ENSMUSG00000028137|Celf3	Celf3	protein_coding	3	94385602	94399505	1	CUGBP, Elav-like family member 3	15	23.2759	-1.70897	0.943923	-1.8105	0.0702184	0.735103
17598	ENSMUSG00000097636	ENSMUSG00000097636|Mirt1	Mirt1	lncRNA	19	53431661	53453227	-1	myocardial infarction associated transcript 1	6	1937.9	-1.39478	0.770568	-1.81006	0.070286	0.735282
23248	ENSMUSG00000018008	ENSMUSG00000018008|Cyth4	Cyth4	protein_coding	15	78481247	78506219	1	cytohesin 4	13	1398.07	0.384578	0.212509	1.8097	0.0703421	0.735373
654	ENSMUSG00000078816	ENSMUSG00000078816|Prkcg	Prkcg	protein_coding	7	3337704	3379615	1	protein kinase C, gamma	5	946.367	-0.348164	0.192494	-1.8087	0.0704971	0.736498
1362	ENSMUSG00000045532	ENSMUSG00000045532|C1ql1	C1ql1	protein_coding	11	102830090	102837514	-1	complement component 1, q subcomponent-like 1	1	148.94	0.620625	0.343358	1.80751	0.0706822	0.73744
2131	ENSMUSG00000045822	ENSMUSG00000045822|Zswim3	Zswim3	protein_coding	2	164647018	164664050	1	zinc finger SWIM-type containing 3	1	543.707	-0.409167	0.226361	-1.80758	0.0706714	0.73744
17987	ENSMUSG00000034187	ENSMUSG00000034187|Nsf	Nsf	protein_coding	11	103712608	103844882	-1	N-ethylmaleimide sensitive fusion protein	10	3243.41	-0.222082	0.12291	-1.80687	0.0707821	0.737987
31628	ENSMUSG00000022453	ENSMUSG00000022453|Naga	Naga	protein_coding	15	82213733	82223126	-1	N-acetyl galactosaminidase, alpha	10	1323.83	0.263294	0.145753	1.80643	0.0708505	0.738204
40471	ENSMUSG00000090358	ENSMUSG00000090358|Gm2822	Gm2822	lncRNA	13	108449633	108452807	-1	predicted gene 2822	1	22.5032	-1.55879	0.863259	-1.80571	0.0709644	0.738895
25952	ENSMUSG00000032965	ENSMUSG00000032965|Ift57	Ift57	protein_coding	16	49519596	49585489	1	intraflagellar transport 57	4	886.815	0.366405	0.202997	1.80497	0.0710788	0.739591
18783	ENSMUSG00000022900	ENSMUSG00000022900|Ildr1	Ildr1	protein_coding	16	36514340	36547166	1	immunoglobulin-like domain containing receptor 1	5	107.027	0.825974	0.457848	1.80403	0.0712259	0.74013
35329	ENSMUSG00000082691	ENSMUSG00000082691|Dynlt1-ps1	Dynlt1-ps1	processed_pseudogene	6	135326406	135326747	-1	dynein light chain Tctex-type 1, pseuodogene 1	1	1352.09	0.408537	0.226437	1.8042	0.0712	0.74013
1286	ENSMUSG00000026749	ENSMUSG00000026749|Nek6	Nek6	protein_coding	2	38401655	38484618	1	NIMA (never in mitosis gene a)-related expressed kinase 6	5	437.586	0.417003	0.231587	1.80063	0.0717615	0.743192
18001	ENSMUSG00000064791	ENSMUSG00000064791|NA	NA	NA	NA	NA	NA	NA	NA	NA	434.763	2.21779	1.23153	1.80085	0.0717272	0.743192
23413	ENSMUSG00000034401	ENSMUSG00000034401|Spata6	Spata6	protein_coding	4	111577181	111686381	1	spermatogenesis associated 6	14	1195.85	0.617671	0.342874	1.80145	0.0716316	0.743192
30442	ENSMUSG00000053550	ENSMUSG00000053550|Shisa7	Shisa7	protein_coding	7	4828551	4847695	-1	shisa family member 7	5	25.6109	1.86122	1.03347	1.80093	0.0717133	0.743192
31400	ENSMUSG00000106757	ENSMUSG00000106757|Gm43482	Gm43482	TEC	5	129993207	129995067	1	predicted gene 43482	1	22.8113	-2.03916	1.13265	-1.80034	0.0718076	0.743192
40161	ENSMUSG00000034343	ENSMUSG00000034343|Ube2f	Ube2f	protein_coding	1	91178026	91218059	1	ubiquitin-conjugating enzyme E2F (putative)	11	1233.99	0.517647	0.287301	1.80176	0.0715834	0.743192
25896	ENSMUSG00000087038	ENSMUSG00000087038|2900079G21Rik	2900079G21Rik	lncRNA	9	112063345	112177993	1	RIKEN cDNA 2900079G21 gene	4	248.075	0.510595	0.283706	1.79974	0.0719024	0.743678
4232	ENSMUSG00000027654	ENSMUSG00000027654|Fam83d	Fam83d	protein_coding	2	158610013	158628557	1	family with sequence similarity 83, member D	2	1436.79	-0.245231	0.136338	-1.7987	0.0720663	0.74397
21622	ENSMUSG00000042810	ENSMUSG00000042810|Krba1	Krba1	protein_coding	6	48372520	48396715	1	KRAB-A domain containing 1	10	1478.94	-0.289086	0.160724	-1.79865	0.0720744	0.74397
41923	ENSMUSG00000044934	ENSMUSG00000044934|Zfp367	Zfp367	protein_coding	13	64280832	64301016	-1	zinc finger protein 367	4	3467.17	-0.196785	0.109397	-1.79881	0.0720493	0.74397
17200	ENSMUSG00000085913	ENSMUSG00000085913|Gm15601	Gm15601	lncRNA	14	45801291	45835969	1	predicted gene 15601	2	270.107	-0.490216	0.272628	-1.79811	0.0721591	0.744101
27534	ENSMUSG00000029570	ENSMUSG00000029570|Lfng	Lfng	protein_coding	5	140593075	140601300	1	LFNG O-fucosylpeptide 3-beta-N-acetylglucosaminyltransferase	3	3745.38	0.218073	0.121309	1.79766	0.0722308	0.744101
30061	ENSMUSG00000003200	ENSMUSG00000003200|Sh3gl1	Sh3gl1	protein_coding	17	56323750	56343635	-1	SH3-domain GRB2-like 1	3	4146.68	0.210216	0.116924	1.7979	0.0721935	0.744101
10770	ENSMUSG00000033228	ENSMUSG00000033228|Scaf11	Scaf11	protein_coding	15	96309580	96358724	-1	SR-related CTD-associated factor 11	6	17902.3	-0.156043	0.0868769	-1.79614	0.0724718	0.744867
25862	ENSMUSG00000042333	ENSMUSG00000042333|Tnfrsf14	Tnfrsf14	protein_coding	4	155006390	155013020	-1	tumor necrosis factor receptor superfamily, member 14 (herpesvirus entry mediator)	5	534.943	-0.444687	0.2476	-1.79599	0.0724968	0.744867
36201	ENSMUSG00000106696	ENSMUSG00000106696|Gm42729	Gm42729	TEC	5	65781277	65784206	1	predicted gene 42729	1	47.7515	1.15601	0.643603	1.79615	0.0724709	0.744867
45147	ENSMUSG00000101970	ENSMUSG00000101970|Chaserr	Chaserr	lncRNA	7	73189549	73208143	-1	CHD2 adjacent suppressive regulatory RNA	8	2924.22	-0.29141	0.162221	-1.79638	0.0724341	0.744867
17595	ENSMUSG00000023952	ENSMUSG00000023952|Gtpbp2	Gtpbp2	protein_coding	17	46471958	46480296	1	GTP binding protein 2	17	5331.43	0.510926	0.284646	1.79495	0.0726609	0.745567
38562	ENSMUSG00000059334	ENSMUSG00000059334|Zfp36l3	Zfp36l3	protein_coding	X	52776015	52778361	-1	zinc finger protein 36, C3H type-like 3	1	20.3792	1.7114	0.953306	1.79523	0.0726168	0.745567
12644	ENSMUSG00000038116	ENSMUSG00000038116|Phf20	Phf20	protein_coding	2	156038386	156151872	1	PHD finger protein 20	11	2574.75	-0.221763	0.123644	-1.79356	0.0728831	0.747353
24201	ENSMUSG00000070942	ENSMUSG00000070942|Il1rl2	Il1rl2	protein_coding	1	40363770	40406722	1	interleukin 1 receptor-like 2	4	101.565	0.780592	0.435522	1.79231	0.0730827	0.748904
37952	ENSMUSG00000000811	ENSMUSG00000000811|Txnrd3	Txnrd3	protein_coding	6	89620970	89652511	1	thioredoxin reductase 3	2	1657.71	0.303353	0.169333	1.79146	0.0732191	0.749314
41219	ENSMUSG00000052632	ENSMUSG00000052632|Asap2	Asap2	protein_coding	12	21040460	21320172	1	ArfGAP with SH3 domain, ankyrin repeat and PH domain 2	5	962.421	0.436113	0.24342	1.79161	0.0731955	0.749314
1446	ENSMUSG00000056536	ENSMUSG00000056536|Pign	Pign	protein_coding	1	105446147	105591402	-1	phosphatidylinositol glycan anchor biosynthesis, class N	12	838.925	-0.65856	0.367859	-1.79025	0.0734135	0.750315
20655	ENSMUSG00000036381	ENSMUSG00000036381|P2ry14	P2ry14	protein_coding	3	59021276	59061039	-1	purinergic receptor P2Y, G-protein coupled, 14	9	92.2626	1.0477	0.585217	1.79028	0.0734082	0.750315
12795	ENSMUSG00000067586	ENSMUSG00000067586|S1pr3	S1pr3	protein_coding	13	51562675	51576833	1	sphingosine-1-phosphate receptor 3	1	78.8717	0.936102	0.523095	1.78954	0.0735272	0.750541
34521	ENSMUSG00000042496	ENSMUSG00000042496|Prdm10	Prdm10	protein_coding	9	31191834	31293019	1	PR domain containing 10	5	1247.54	-0.269174	0.150418	-1.78951	0.0735322	0.750541
1710	ENSMUSG00000060591	ENSMUSG00000060591|Ifitm2	Ifitm2	protein_coding	7	140534750	140535900	-1	interferon induced transmembrane protein 2	1	5757.01	0.237976	0.133096	1.78801	0.0737751	0.750704
3533	ENSMUSG00000052889	ENSMUSG00000052889|Prkcb	Prkcb	protein_coding	7	121887974	122233625	1	protein kinase C, beta	8	8408.48	-0.167512	0.093718	-1.78741	0.0738712	0.750704
10342	ENSMUSG00000035770	ENSMUSG00000035770|Dync1li2	Dync1li2	protein_coding	8	105144312	105169679	-1	dynein, cytoplasmic 1 light intermediate chain 2	8	2540.93	-0.227573	0.127327	-1.78732	0.0738865	0.750704
18850	ENSMUSG00000025747	ENSMUSG00000025747|Tyms	Tyms	protein_coding	5	30263200	30278615	-1	thymidylate synthase	9	4441.76	0.203871	0.114029	1.78789	0.0737935	0.750704
20046	ENSMUSG00000047181	ENSMUSG00000047181|Samd14	Samd14	protein_coding	11	94900705	94916913	1	sterile alpha motif domain containing 14	3	167.607	-0.714818	0.399604	-1.78882	0.073644	0.750704
21637	ENSMUSG00000054626	ENSMUSG00000054626|Xlr	Xlr	protein_coding	X	52779085	52799673	-1	X-linked lymphocyte-regulated	3	124.778	0.943631	0.527535	1.78876	0.0736538	0.750704
42824	ENSMUSG00000043458	ENSMUSG00000043458|Pcdhb12	Pcdhb12	protein_coding	18	37568674	37571707	1	protocadherin beta 12	1	24.986	-1.67781	0.938683	-1.78741	0.0738708	0.750704
34911	ENSMUSG00000050232	ENSMUSG00000050232|Cxcr3	Cxcr3	protein_coding	X	100775141	100777875	-1	chemokine (C-X-C motif) receptor 3	1	208.623	0.790456	0.442359	1.78691	0.0739519	0.750878
16967	ENSMUSG00000103509	ENSMUSG00000103509|Gm38372	Gm38372	TEC	1	7218334	7222361	1	predicted gene, 38372	1	350.991	-0.480993	0.269244	-1.78645	0.0740257	0.751136
35196	ENSMUSG00000028221	ENSMUSG00000028221|Pip4p2	Pip4p2	protein_coding	4	14864076	14915176	1	phosphatidylinositol-4,5-bisphosphate 4-phosphatase 2	1	1793.87	0.249703	0.139802	1.78612	0.0740793	0.751189
13564	ENSMUSG00000030325	ENSMUSG00000030325|Klrb1c	Klrb1c	protein_coding	6	128755448	128766178	-1	killer cell lectin-like receptor subfamily B member 1C	4	189.059	0.700004	0.392007	1.78569	0.0741493	0.751408
25550	ENSMUSG00000032383	ENSMUSG00000032383|Ppib	Ppib	protein_coding	9	65967504	65973905	1	peptidylprolyl isomerase B	2	5310.57	0.243811	0.136677	1.78386	0.0744469	0.753932
697	ENSMUSG00000095105	ENSMUSG00000095105|Edaradd	Edaradd	protein_coding	13	12487513	12535319	-1	EDAR (ectodysplasin-A receptor)-associated death domain	1	3859.21	-0.206495	0.115813	-1.783	0.0745868	0.754366
4602	ENSMUSG00000024953	ENSMUSG00000024953|Prdx5	Prdx5	protein_coding	19	6884065	6887474	-1	peroxiredoxin 5	5	2417.08	0.346819	0.194495	1.78318	0.0745575	0.754366
40688	ENSMUSG00000021892	ENSMUSG00000021892|Sh3bp5	Sh3bp5	protein_coding	14	31081837	31158035	-1	SH3-domain binding protein 5 (BTK-associated)	4	5356.64	0.227443	0.127627	1.78209	0.0747349	0.754881
43100	ENSMUSG00000047180	ENSMUSG00000047180|Neurl3	Neurl3	protein_coding	1	36303678	36313760	-1	neuralized E3 ubiquitin protein ligase 3	2	675.975	-0.325904	0.18287	-1.78216	0.0747239	0.754881
44800	ENSMUSG00000032060	ENSMUSG00000032060|Cryab	Cryab	protein_coding	9	50662625	50667936	1	crystallin, alpha B	6	183.821	0.618228	0.347017	1.78155	0.0748226	0.755275
986	ENSMUSG00000048277	ENSMUSG00000048277|Syngr2	Syngr2	protein_coding	11	117700494	117705109	1	synaptogyrin 2	7	2432.73	1.04766	0.588811	1.77928	0.0751946	0.755757
2399	ENSMUSG00000017756	ENSMUSG00000017756|Slc12a7	Slc12a7	protein_coding	13	73881213	73964873	1	solute carrier family 12, member 7	11	4158.59	0.198849	0.111786	1.77883	0.0752679	0.755757
13197	ENSMUSG00000028410	ENSMUSG00000028410|Dnaja1	Dnaja1	protein_coding	4	40722150	40737149	1	DnaJ heat shock protein family (Hsp40) member A1	10	6586.57	0.487306	0.273921	1.779	0.0752397	0.755757
17846	ENSMUSG00000105383	ENSMUSG00000105383|NA	NA	NA	NA	NA	NA	NA	NA	NA	1223.82	-0.335146	0.188206	-1.78074	0.074955	0.755757
21679	ENSMUSG00000003099	ENSMUSG00000003099|Ppp5c	Ppp5c	protein_coding	7	16738565	16761849	-1	protein phosphatase 5, catalytic subunit	11	8399.2	0.169746	0.0954105	1.77911	0.0752218	0.755757
25219	ENSMUSG00000035649	ENSMUSG00000035649|Zcchc7	Zcchc7	protein_coding	4	44755877	44932215	1	zinc finger, CCHC domain containing 7	9	4225.16	-0.206317	0.116	-1.77858	0.0753081	0.755757
26341	ENSMUSG00000075370	ENSMUSG00000075370|Igll1	Igll1	protein_coding	16	16678535	16681849	-1	immunoglobulin lambda-like polypeptide 1	2	26882.3	0.234456	0.131763	1.77938	0.0751774	0.755757
31664	ENSMUSG00000076437	ENSMUSG00000076437|Selenoh	Selenoh	protein_coding	2	84499559	84501114	-1	selenoprotein H	6	2205.66	0.233266	0.131023	1.78034	0.0750201	0.755757
43878	ENSMUSG00000021010	ENSMUSG00000021010|Npas3	Npas3	protein_coding	12	53294940	54118958	1	neuronal PAS domain protein 3	4	94.3519	0.804864	0.452188	1.77993	0.0750867	0.755757
35661	ENSMUSG00000037683	ENSMUSG00000037683|Armc3	Armc3	protein_coding	2	19204113	19315052	1	armadillo repeat containing 3	2	58.2466	1.01186	0.569048	1.77816	0.0753775	0.755965
34791	ENSMUSG00000056579	ENSMUSG00000056579|Tug1	Tug1	protein_coding	11	3589785	3599673	-1	taurine upregulated gene 1	8	6993.85	-0.170421	0.0959325	-1.77647	0.0756561	0.757933
40238	ENSMUSG00000079450	ENSMUSG00000079450|Cldn34c1	Cldn34c1	protein_coding	X	122013192	122098492	1	claudin 34C1	6	88.1407	0.838162	0.471839	1.77637	0.0756714	0.757933
40824	ENSMUSG00000038227	ENSMUSG00000038227|Hoxa9	Hoxa9	protein_coding	6	52200080	52208069	-1	homeobox A9	5	855.895	0.400868	0.225716	1.77599	0.0757348	0.75808
793	ENSMUSG00000084319	ENSMUSG00000084319|Tpt1-ps3	Tpt1-ps3	processed_pseudogene	6	99854777	99855295	-1	tumor protein, translationally-controlled, pseudogene 3	1	1634.78	0.240637	0.135545	1.77533	0.0758442	0.75863
2727	ENSMUSG00000028414	ENSMUSG00000028414|Fktn	Fktn	protein_coding	4	53713998	53777890	1	fukutin	5	602.364	-0.816081	0.459824	-1.77477	0.0759363	0.75863
22649	ENSMUSG00000042066	ENSMUSG00000042066|Tmcc2	Tmcc2	protein_coding	1	132284053	132319019	-1	transmembrane and coiled-coil domains 2	6	682.284	0.615492	0.346759	1.77499	0.0759002	0.75863
19367	ENSMUSG00000027162	ENSMUSG00000027162|Lin7c	Lin7c	protein_coding	2	109721198	109731348	1	lin-7 homolog C (C. elegans)	2	2943.08	-0.257417	0.145071	-1.77442	0.0759937	0.758716
2385	ENSMUSG00000041219	ENSMUSG00000041219|Arhgap11a	Arhgap11a	protein_coding	2	113661837	113679006	-1	Rho GTPase activating protein 11A	4	6317.06	-0.197482	0.111334	-1.77378	0.076099	0.75909
29361	ENSMUSG00000019856	ENSMUSG00000019856|Fam184a	Fam184a	protein_coding	10	53509241	53627219	-1	family with sequence similarity 184, member A	12	29.1054	1.51793	0.855846	1.7736	0.0761289	0.75909
33421	ENSMUSG00000027198	ENSMUSG00000027198|Ext2	Ext2	protein_coding	2	93491373	93652913	-1	exostosin glycosyltransferase 2	12	1995.01	0.304969	0.17198	1.77328	0.0761829	0.759141
3004	ENSMUSG00000057229	ENSMUSG00000057229|Dmac2	Dmac2	protein_coding	7	25318839	25324976	1	distal membrane arm assembly complex 2	6	4049.64	-0.196442	0.110838	-1.77233	0.0763396	0.759242
5558	ENSMUSG00000026135	ENSMUSG00000026135|Zfp142	Zfp142	protein_coding	1	74604286	74627405	-1	zinc finger protein 142	8	3277.79	-0.371948	0.209822	-1.77268	0.0762812	0.759242
44428	ENSMUSG00000105006	ENSMUSG00000105006|Gm9484	Gm9484	lncRNA	5	97144065	97145223	-1	predicted gene 9484	1	17.7747	-1.91663	1.08125	-1.77261	0.0762936	0.759242
9623	ENSMUSG00000103995	ENSMUSG00000103995|5730488B01Rik	5730488B01Rik	TEC	4	44702800	44705110	1	RIKEN cDNA 5730488B01 gene	1	2224.17	0.243028	0.137296	1.7701	0.0767103	0.76244
4738	ENSMUSG00000046908	ENSMUSG00000046908|Ltb4r1	Ltb4r1	protein_coding	14	56003419	56005951	1	leukotriene B4 receptor 1	1	141.006	-1.34343	0.759356	-1.76917	0.0768659	0.763228
12572	ENSMUSG00000022994	ENSMUSG00000022994|Adcy6	Adcy6	protein_coding	15	98487854	98507957	-1	adenylate cyclase 6	7	1051.33	-0.345654	0.195402	-1.76894	0.0769045	0.763228
17721	ENSMUSG00000031875	ENSMUSG00000031875|Cmtm3	Cmtm3	protein_coding	8	105066042	105074304	1	CKLF-like MARVEL transmembrane domain containing 3	8	723.99	0.311491	0.176109	1.76874	0.076937	0.763228
17594	ENSMUSG00000004630	ENSMUSG00000004630|Pcp2	Pcp2	protein_coding	8	3673371	3675545	-1	Purkinje cell protein 2 (L7)	7	22.2367	-1.80144	1.01866	-1.76844	0.0769866	0.763234
41774	ENSMUSG00000053175	ENSMUSG00000053175|Bcl3	Bcl3	protein_coding	7	19542387	19556695	-1	B cell leukemia/lymphoma 3	6	516.733	-0.390701	0.22097	-1.76812	0.0770413	0.763289
19686	ENSMUSG00000003380	ENSMUSG00000003380|Rabac1	Rabac1	protein_coding	7	24669177	24672179	-1	Rab acceptor 1 (prenylated)	6	1693.06	0.272613	0.154226	1.76762	0.0771251	0.763632
12546	ENSMUSG00000031143	ENSMUSG00000031143|Ccdc22	Ccdc22	protein_coding	X	7460048	7471756	-1	coiled-coil domain containing 22	2	1599.76	-0.24782	0.140298	-1.76638	0.0773322	0.764708
43158	ENSMUSG00000005198	ENSMUSG00000005198|Polr2a	Polr2a	protein_coding	11	69624823	69649463	-1	polymerase (RNA) II (DNA directed) polypeptide A	4	63172.2	-0.213936	0.121105	-1.76654	0.0773058	0.764708
30945	ENSMUSG00000069972	ENSMUSG00000069972|Rps13-ps2	Rps13-ps2	processed_pseudogene	7	88179654	88180106	-1	ribosomal protein S13, pseudogene 2	1	327.647	0.432481	0.244896	1.76598	0.0773997	0.764888
15163	ENSMUSG00000036478	ENSMUSG00000036478|Btg1	Btg1	protein_coding	10	96452868	96458671	1	BTG anti-proliferation factor 1	2	12956.6	0.282209	0.159868	1.76527	0.0775187	0.765577
34840	ENSMUSG00000032122	ENSMUSG00000032122|Slc37a2	Slc37a2	protein_coding	9	37138881	37167034	-1	solute carrier family 37 (glycerol-3-phosphate transporter), member 2	3	632.757	0.545968	0.309357	1.76485	0.0775898	0.765792
10442	ENSMUSG00000033209	ENSMUSG00000033209|Ttc28	Ttc28	protein_coding	5	111027669	111437646	1	tetratricopeptide repeat domain 28	6	1907.69	-0.244986	0.138838	-1.76454	0.0776413	0.765814
1902	ENSMUSG00000025289	ENSMUSG00000025289|Prdx4	Prdx4	protein_coding	X	154106914	154123750	-1	peroxiredoxin 4	3	2172.56	0.223146	0.126564	1.7631	0.077884	0.766262
3454	ENSMUSG00000030319	ENSMUSG00000030319|Cand2	Cand2	protein_coding	6	115751499	115782518	1	cullin-associated and neddylation-dissociated 2 (putative)	1	2091.35	0.234946	0.133231	1.76346	0.0778237	0.766262
26342	ENSMUSG00000057113	ENSMUSG00000057113|Npm1	Npm1	protein_coding	11	33102287	33113206	-1	nucleophosmin 1	6	28046.1	0.208672	0.11835	1.76317	0.077871	0.766262
37568	ENSMUSG00000063903	ENSMUSG00000063903|Klk1	Klk1	protein_coding	7	43874784	43879042	1	kallikrein 1	3	21.3767	3.48667	1.97755	1.76312	0.0778796	0.766262
30961	ENSMUSG00000003531	ENSMUSG00000003531|Dgcr6	Dgcr6	protein_coding	16	17870724	17889496	1	DiGeorge syndrome critical region gene 6	8	1081.32	0.269521	0.152906	1.76266	0.0779575	0.7665
38133	ENSMUSG00000028403	ENSMUSG00000028403|Zdhhc21	Zdhhc21	protein_coding	4	82716975	82778195	-1	zinc finger, DHHC domain containing 21	6	2819.5	-0.262624	0.149097	-1.76142	0.0781669	0.768073
21160	ENSMUSG00000020521	ENSMUSG00000020521|Rnft1	Rnft1	protein_coding	11	86375483	86389851	1	ring finger protein, transmembrane 1	3	742.833	0.308907	0.175526	1.7599	0.0784247	0.76917
40969	ENSMUSG00000023828	ENSMUSG00000023828|Slc22a3	Slc22a3	protein_coding	17	12637847	12726591	-1	solute carrier family 22 (organic cation transporter), member 3	2	17.2548	-1.7445	0.991423	-1.75959	0.0784766	0.76917
40999	ENSMUSG00000048537	ENSMUSG00000048537|Phldb1	Phldb1	protein_coding	9	44597601	44646495	-1	pleckstrin homology like domain, family B, member 1	18	676.508	0.332829	0.189122	1.75987	0.0784302	0.76917
41564	ENSMUSG00000042111	ENSMUSG00000042111|Ccdc115	Ccdc115	protein_coding	1	34475751	34478753	-1	coiled-coil domain containing 115	2	1034.14	-0.716983	0.407346	-1.76013	0.0783858	0.76917
8966	ENSMUSG00000007815	ENSMUSG00000007815|Rhoa	Rhoa	protein_coding	9	108183328	108215133	1	ras homolog family member A	5	25778.3	0.208073	0.118325	1.75849	0.0786648	0.770529
2113	ENSMUSG00000070780	ENSMUSG00000070780|Rbm47	Rbm47	protein_coding	5	66173892	66330461	-1	RNA binding motif protein 47	14	193.924	-0.599918	0.341305	-1.75772	0.0787955	0.770836
9169	ENSMUSG00000101335	ENSMUSG00000101335|Gm28229	Gm28229	lncRNA	9	88323553	88325705	-1	predicted gene 28229	1	181.101	-0.822629	0.467964	-1.75789	0.0787666	0.770836
25830	ENSMUSG00000037808	ENSMUSG00000037808|Fam76b	Fam76b	protein_coding	9	13739012	13766283	1	family with sequence similarity 76, member B	5	3761.85	-0.235034	0.13376	-1.75713	0.0788949	0.770837
30746	ENSMUSG00000044348	ENSMUSG00000044348|Slc25a53	Slc25a53	protein_coding	X	135881865	135939051	-1	solute carrier family 25, member 53	14	815.302	-0.423724	0.241132	-1.75723	0.078879	0.770837
10556	ENSMUSG00000041000	ENSMUSG00000041000|Trim62	Trim62	protein_coding	4	128777373	128805121	1	tripartite motif-containing 62	2	511.699	0.390561	0.222402	1.75611	0.0790701	0.770965
13283	ENSMUSG00000090035	ENSMUSG00000090035|Galnt4	Galnt4	protein_coding	10	98944021	98949109	1	polypeptide N-acetylgalactosaminyltransferase 4	1	1358.03	-0.267297	0.152207	-1.75614	0.0790651	0.770965
14059	ENSMUSG00000076608	ENSMUSG00000076608|Igkj5	Igkj5	IG_J_gene	6	70700870	70700911	1	immunoglobulin kappa joining 5	2	73.1781	-0.856637	0.487652	-1.75665	0.0789768	0.770965
45149	ENSMUSG00000033392	ENSMUSG00000033392|Clasp2	Clasp2	protein_coding	9	113570541	113748750	1	CLIP associating protein 2	11	2952.18	-0.277311	0.157932	-1.75589	0.0791064	0.770965
26924	ENSMUSG00000043931	ENSMUSG00000043931|Gimap7	Gimap7	protein_coding	6	48695555	48701570	1	GTPase, IMAP family member 7	3	342.611	0.615169	0.350709	1.75407	0.0794187	0.771671
35299	ENSMUSG00000034024	ENSMUSG00000034024|Cct2	Cct2	protein_coding	10	116886906	116899719	-1	chaperonin containing Tcp1, subunit 2 (beta)	7	15134.9	0.185696	0.105824	1.75477	0.0792985	0.771671
38824	ENSMUSG00000006307	ENSMUSG00000006307|Kmt2b	Kmt2b	protein_coding	7	30268283	30288151	-1	lysine (K)-specific methyltransferase 2B	8	12132.5	-0.230748	0.131483	-1.75496	0.0792653	0.771671
40078	ENSMUSG00000026750	ENSMUSG00000026750|Psmb7	Psmb7	protein_coding	2	38478048	38534099	-1	proteasome (prosome, macropain) subunit, beta type 7	2	3910.17	0.240415	0.137025	1.75453	0.0793393	0.771671
45089	ENSMUSG00000036196	ENSMUSG00000036196|Slc26a8	Slc26a8	protein_coding	17	28856757	28909207	-1	solute carrier family 26, member 8	8	36.9937	-1.35346	0.771634	-1.75402	0.0794272	0.771671
15706	ENSMUSG00000086784	ENSMUSG00000086784|Isoc2a	Isoc2a	protein_coding	7	4880152	4899972	1	isochorismatase domain containing 2a	1	1229.97	0.257347	0.146776	1.75334	0.0795444	0.772327
6546	ENSMUSG00000026883	ENSMUSG00000026883|Dab2ip	Dab2ip	protein_coding	2	35448278	35621006	1	disabled 2 interacting protein	13	1692.69	0.309027	0.176525	1.75061	0.0800126	0.772527
14098	ENSMUSG00000021023	ENSMUSG00000021023|Prorp	Prorp	protein_coding	12	55346362	55429318	1	protein only RNase P catalytic subunit	6	1065.85	-0.261846	0.149535	-1.75106	0.0799351	0.772527
15362	ENSMUSG00000006378	ENSMUSG00000006378|Gcat	Gcat	protein_coding	15	78915074	78922553	1	glycine C-acetyltransferase (2-amino-3-ketobutyrate-coenzyme A ligase)	2	240.678	0.664936	0.379406	1.75257	0.0796756	0.772527
29585	ENSMUSG00000098975	ENSMUSG00000098975|Gm27177	Gm27177	lncRNA	14	69819613	69920735	-1	predicted gene 27177	5	30.2317	3.17316	1.81225	1.75095	0.0799553	0.772527
29613	ENSMUSG00000026202	ENSMUSG00000026202|Tuba4a	Tuba4a	protein_coding	1	75190872	75196509	-1	tubulin, alpha 4A	8	1866.15	0.268642	0.153307	1.75231	0.079721	0.772527
29909	ENSMUSG00000038181	ENSMUSG00000038181|Chpf2	Chpf2	protein_coding	5	24791739	24799554	1	chondroitin polymerizing factor 2	6	1523.23	-0.293994	0.167884	-1.75118	0.079915	0.772527
33829	ENSMUSG00000036197	ENSMUSG00000036197|Gxylt1	Gxylt1	protein_coding	15	93137623	93173060	-1	glucoside xylosyltransferase 1	3	2445.88	-0.220522	0.125955	-1.75081	0.0799793	0.772527
36750	ENSMUSG00000103632	ENSMUSG00000103632|Gm38329	Gm38329	TEC	1	160555304	160555730	-1	predicted gene, 38329	1	27.3634	1.39903	0.798781	1.75145	0.0798677	0.772527
40945	ENSMUSG00000037419	ENSMUSG00000037419|Endod1	Endod1	protein_coding	9	14265286	14292803	-1	endonuclease domain containing 1	3	6101.19	-0.168921	0.0964004	-1.75228	0.0797249	0.772527
4134	ENSMUSG00000038975	ENSMUSG00000038975|Rabggtb	Rabggtb	protein_coding	3	153612924	153618646	-1	Rab geranylgeranyl transferase, b subunit	12	1658.58	0.315022	0.180173	1.74844	0.0803872	0.772702
11125	ENSMUSG00000058897	ENSMUSG00000058897|Col25a1	Col25a1	protein_coding	3	129925150	130393526	1	collagen, type XXV, alpha 1	7	23.2947	-1.79539	1.027	-1.74818	0.0804321	0.772702
11214	ENSMUSG00000033713	ENSMUSG00000033713|Foxn3	Foxn3	protein_coding	12	99156337	99529841	-1	forkhead box N3	14	2202.88	-0.246752	0.141156	-1.74809	0.0804491	0.772702
11967	ENSMUSG00000103567	ENSMUSG00000103567|Pcdhga5	Pcdhga5	protein_coding	18	37827433	37974926	1	protocadherin gamma subfamily A, 5	1	88.1275	-1.10288	0.630558	-1.74906	0.0802808	0.772702
14595	ENSMUSG00000084808	ENSMUSG00000084808|9430091E24Rik	9430091E24Rik	lncRNA	8	111855518	111872112	-1	RIKEN cDNA 9430091E24 gene	2	251.065	-0.491271	0.281038	-1.74806	0.0804543	0.772702
16035	ENSMUSG00000032298	ENSMUSG00000032298|Neil1	Neil1	protein_coding	9	57050084	57055589	-1	nei endonuclease VIII-like 1 (E. coli)	3	5656.89	-0.27346	0.1563	-1.74958	0.0801905	0.772702
33119	ENSMUSG00000021876	ENSMUSG00000021876|Rnase4	Rnase4	protein_coding	14	51328534	51343608	1	ribonuclease, RNase A family 4	2	178.804	0.57836	0.330885	1.74792	0.0804784	0.772702
36802	ENSMUSG00000050229	ENSMUSG00000050229|Pigm	Pigm	protein_coding	1	172204113	172211666	1	phosphatidylinositol glycan anchor biosynthesis, class M	1	3428.36	-0.246301	0.140751	-1.74991	0.0801344	0.772702
44987	ENSMUSG00000081769	ENSMUSG00000081769|Gm12216	Gm12216	protein_coding	11	53674244	53750082	-1	predicted gene 12216	7	113.093	-0.751146	0.429504	-1.74887	0.0803139	0.772702
11914	ENSMUSG00000035629	ENSMUSG00000035629|Rubcn	Rubcn	protein_coding	16	32642073	32698136	-1	RUN domain and cysteine-rich domain containing, Beclin 1-interacting protein	9	4410.21	-0.219839	0.125833	-1.74707	0.0806246	0.773004
15208	ENSMUSG00000022965	ENSMUSG00000022965|Ifngr2	Ifngr2	protein_coding	16	91343960	91362511	1	interferon gamma receptor 2	3	4322.53	0.194265	0.111233	1.74646	0.0807311	0.773004
18011	ENSMUSG00000037487	ENSMUSG00000037487|Ubr5	Ubr5	protein_coding	15	37967572	38079098	-1	ubiquitin protein ligase E3 component n-recognin 5	14	11764.5	-0.160648	0.0919818	-1.74651	0.0807216	0.773004
24061	ENSMUSG00000031708	ENSMUSG00000031708|Tecr	Tecr	protein_coding	8	84298327	84334600	-1	trans-2,3-enoyl-CoA reductase	16	18262.9	0.183282	0.10498	1.74588	0.0808313	0.773004
24580	ENSMUSG00000029516	ENSMUSG00000029516|Cit	Cit	protein_coding	5	115983337	116147006	1	citron	19	10891.5	-0.186648	0.106935	-1.74544	0.080908	0.773004
28917	ENSMUSG00000045751	ENSMUSG00000045751|Mms22l	Mms22l	protein_coding	4	24496451	24602950	1	MMS22-like, DNA repair protein	10	3341.79	-0.262907	0.150482	-1.7471	0.0806197	0.773004
34201	ENSMUSG00000015755	ENSMUSG00000015755|Tab2	Tab2	protein_coding	10	7781417	7831994	-1	TGF-beta activated kinase 1/MAP3K7 binding protein 2	5	14048	-0.910737	0.521751	-1.74554	0.0808907	0.773004
39782	ENSMUSG00000037306	ENSMUSG00000037306|Man1c1	Man1c1	protein_coding	4	134289001	134431601	-1	mannosidase, alpha, class 1C, member 1	3	202.763	0.565894	0.324146	1.7458	0.0808462	0.773004
5541	ENSMUSG00000022663	ENSMUSG00000022663|Atg3	Atg3	protein_coding	16	44979148	45008901	1	autophagy related 3	2	1763.69	0.255939	0.146827	1.74313	0.0813103	0.773826
8580	ENSMUSG00000030064	ENSMUSG00000030064|Frmd4b	Frmd4b	protein_coding	6	97263828	97594502	-1	FERM domain containing 4B	13	409.762	-0.387937	0.222555	-1.74311	0.0813149	0.773826
12655	ENSMUSG00000028028	ENSMUSG00000028028|Alpk1	Alpk1	protein_coding	3	127463959	127574176	-1	alpha-kinase 1	6	823.936	-0.387988	0.22245	-1.74416	0.0811309	0.773826
18500	ENSMUSG00000022724	ENSMUSG00000022724|Riox2	Riox2	protein_coding	16	59292138	59312824	1	ribosomal oxygenase 2	6	1591.27	0.238857	0.13696	1.74399	0.0811607	0.773826
25131	ENSMUSG00000022856	ENSMUSG00000022856|Tmem41a	Tmem41a	protein_coding	16	21753076	21766302	-1	transmembrane protein 41a	2	683.919	0.383701	0.220145	1.74295	0.081342	0.773826
30339	ENSMUSG00000047146	ENSMUSG00000047146|Tet1	Tet1	protein_coding	10	62640349	62744775	-1	tet methylcytosine dioxygenase 1	10	993.01	0.565339	0.32432	1.74315	0.0813069	0.773826
42308	ENSMUSG00000024454	ENSMUSG00000024454|Hdac3	Hdac3	protein_coding	18	38068897	38088069	-1	histone deacetylase 3	6	5518.64	0.286612	0.164441	1.74295	0.0813427	0.773826
17383	ENSMUSG00000021176	ENSMUSG00000021176|Efcab11	Efcab11	protein_coding	12	99659304	99850698	-1	EF-hand calcium binding domain 11	7	155.841	-0.636691	0.365376	-1.74256	0.0814102	0.773994
35021	ENSMUSG00000020381	ENSMUSG00000020381|Mrnip	Mrnip	protein_coding	11	50065271	50090942	1	MRN complex interacting protein	3	277.773	0.450556	0.258676	1.74178	0.0815472	0.774823
14795	ENSMUSG00000031970	ENSMUSG00000031970|Dbndd1	Dbndd1	protein_coding	8	124231457	124242202	-1	dysbindin (dystrobrevin binding protein 1) domain containing 1	3	31.2867	-1.49774	0.860089	-1.74138	0.0816176	0.775018
2868	ENSMUSG00000029625	ENSMUSG00000029625|Cpsf4	Cpsf4	protein_coding	5	145104023	145118851	1	cleavage and polyadenylation specific factor 4	7	2217.83	-0.41416	0.237886	-1.74101	0.0816823	0.775159
9677	ENSMUSG00000047205	ENSMUSG00000047205|Dusp18	Dusp18	protein_coding	11	3845240	3851296	1	dual specificity phosphatase 18	2	17.1515	1.71107	0.983565	1.73966	0.0819181	0.775471
11594	ENSMUSG00000006360	ENSMUSG00000006360|Crip1	Crip1	protein_coding	12	113109936	113117499	1	cysteine-rich protein 1 (intestinal)	6	6993.67	0.232418	0.133606	1.73958	0.0819323	0.775471
12397	ENSMUSG00000009549	ENSMUSG00000009549|Srp14	Srp14	protein_coding	2	118306331	118310192	-1	signal recognition particle 14	4	2213.41	0.501061	0.287969	1.73999	0.0818616	0.775471
21914	ENSMUSG00000019699	ENSMUSG00000019699|Akt3	Akt3	protein_coding	1	176847639	177085769	-1	thymoma viral proto-oncogene 3	4	4318.02	-0.24637	0.141637	-1.73945	0.0819553	0.775471
28159	ENSMUSG00000096931	ENSMUSG00000096931|NA	NA	NA	NA	NA	NA	NA	NA	NA	221.424	-0.673855	0.38747	-1.73911	0.0820147	0.775471
35674	ENSMUSG00000029050	ENSMUSG00000029050|Ski	Ski	protein_coding	4	155238532	155307049	-1	ski sarcoma viral oncogene homolog (avian)	3	865.253	-0.285474	0.164139	-1.73921	0.0819972	0.775471
12549	ENSMUSG00000027371	ENSMUSG00000027371|Fahd2a	Fahd2a	protein_coding	2	127278135	127286485	-1	fumarylacetoacetate hydrolase domain containing 2A	7	234.389	0.500733	0.287992	1.7387	0.0820867	0.77568
2360	ENSMUSG00000034209	ENSMUSG00000034209|Rasl10a	Rasl10a	protein_coding	11	5008128	5010385	1	RAS-like, family 10, member A	2	122.595	-0.667726	0.384101	-1.73841	0.0821379	0.775691
6768	ENSMUSG00000007670	ENSMUSG00000007670|Khsrp	Khsrp	protein_coding	17	57328051	57338522	-1	KH-type splicing regulatory protein	5	18318.5	-0.165047	0.0950854	-1.73578	0.0826036	0.775878
12927	ENSMUSG00000036160	ENSMUSG00000036160|Surf6	Surf6	protein_coding	2	26778640	26792891	-1	surfeit gene 6	7	1450.59	0.242973	0.139853	1.73734	0.0823264	0.775878
14463	ENSMUSG00000025794	ENSMUSG00000025794|Rpl14	Rpl14	protein_coding	9	120400510	120403720	1	ribosomal protein L14	5	21436.2	0.173004	0.0996616	1.73592	0.0825781	0.775878
20344	ENSMUSG00000085442	ENSMUSG00000085442|Gm3362	Gm3362	processed_pseudogene	15	37943571	37944036	-1	predicted pseudogene 3362	1	558.183	0.351426	0.202378	1.73649	0.0824778	0.775878
20439	ENSMUSG00000076671	ENSMUSG00000076671|Ighv13-2	Ighv13-2	IG_V_gene	12	114321379	114321838	-1	immunoglobulin heavy variable 13-2	2	38.268	-1.4177	0.816776	-1.73573	0.0826119	0.775878
22960	ENSMUSG00000056735	ENSMUSG00000056735|A930024E05Rik	A930024E05Rik	lncRNA	5	123127417	123136408	1	RIKEN cDNA A930024E05 gene	1	119.102	-0.662563	0.381955	-1.73466	0.0828005	0.775878
24455	ENSMUSG00000021262	ENSMUSG00000021262|Evl	Evl	protein_coding	12	108520979	108654775	1	Ena-vasodilator stimulated phosphoprotein	7	6735.28	0.247579	0.142488	1.73754	0.0822913	0.775878
26139	ENSMUSG00000028629	ENSMUSG00000028629|Exo5	Exo5	protein_coding	4	120778393	120782214	-1	exonuclease 5	4	824.013	0.413964	0.238686	1.73434	0.0828569	0.775878
26495	ENSMUSG00000097138	ENSMUSG00000097138|NA	NA	NA	NA	NA	NA	NA	NA	NA	264.168	-0.540318	0.311514	-1.73449	0.0828315	0.775878
32115	ENSMUSG00000049892	ENSMUSG00000049892|Rasd1	Rasd1	protein_coding	11	59854007	59855770	-1	RAS, dexamethasone-induced 1	1	45.0522	2.04483	1.17713	1.73713	0.0823647	0.775878
36461	ENSMUSG00000021670	ENSMUSG00000021670|Hmgcr	Hmgcr	protein_coding	13	96785475	96807444	-1	3-hydroxy-3-methylglutaryl-Coenzyme A reductase	11	2788.05	0.216758	0.124953	1.73472	0.0827902	0.775878
37280	ENSMUSG00000019970	ENSMUSG00000019970|Sgk1	Sgk1	protein_coding	10	21758083	21875802	1	serum/glucocorticoid regulated kinase 1	13	2766.87	0.473163	0.272513	1.73629	0.0825118	0.775878
38985	ENSMUSG00000038763	ENSMUSG00000038763|Alpk3	Alpk3	protein_coding	7	80707348	80755360	1	alpha-kinase 3	2	47.0472	1.61862	0.932939	1.73497	0.0827456	0.775878
41680	ENSMUSG00000027533	ENSMUSG00000027533|Fabp5	Fabp5	protein_coding	3	10077608	10081667	1	fatty acid binding protein 5, epidermal	2	372.725	0.454791	0.26189	1.73657	0.0824629	0.775878
219	ENSMUSG00000029416	ENSMUSG00000029416|Slc15a4	Slc15a4	protein_coding	5	127672728	127709961	-1	solute carrier family 15, member 4	11	1466.88	0.278912	0.16097	1.73269	0.0831509	0.776233
2733	ENSMUSG00000037318	ENSMUSG00000037318|Traf3ip3	Traf3ip3	protein_coding	1	192857761	192884011	-1	TRAF3 interacting protein 3	13	3436.38	-0.194167	0.112149	-1.73132	0.0833944	0.776233
6850	ENSMUSG00000097320	ENSMUSG00000097320|Tmem147os	Tmem147os	lncRNA	7	30429004	30445354	1	transmembrane protein 147, opposite strand	2	335.254	-0.666527	0.384857	-1.73188	0.0832941	0.776233
12314	ENSMUSG00000031847	ENSMUSG00000031847|1700030J22Rik	1700030J22Rik	protein_coding	8	117696333	117705698	-1	RIKEN cDNA 1700030J22 gene	2	101.525	0.890073	0.513802	1.73233	0.0832155	0.776233
21967	ENSMUSG00000016477	ENSMUSG00000016477|E2f3	E2f3	protein_coding	13	30090558	30170046	-1	E2F transcription factor 3	4	3347.09	-0.252077	0.145416	-1.73348	0.0830101	0.776233
27078	ENSMUSG00000006369	ENSMUSG00000006369|Fbln1	Fbln1	protein_coding	15	85090150	85170736	1	fibulin 1	3	36.8166	1.32064	0.762558	1.73186	0.0832992	0.776233
31332	ENSMUSG00000079677	ENSMUSG00000079677|Fdx2	Fdx2	protein_coding	9	20978816	20984910	-1	ferredoxin 2	5	668.146	0.323644	0.186874	1.73188	0.0832946	0.776233
35841	ENSMUSG00000069135	ENSMUSG00000069135|Cep43	Cep43	protein_coding	17	8384333	8415636	1	centrosomal protein 43	4	1079.82	-0.258671	0.149391	-1.7315	0.0833624	0.776233
44378	ENSMUSG00000031781	ENSMUSG00000031781|Ciapin1	Ciapin1	protein_coding	8	95546432	95564986	-1	cytokine induced apoptosis inhibitor 1	10	2529.11	-0.279776	0.161518	-1.73217	0.0832441	0.776233
45215	ENSMUSG00000027207	ENSMUSG00000027207|Galk2	Galk2	protein_coding	2	125701029	125826219	1	galactokinase 2	9	1017.65	0.274831	0.158733	1.73141	0.0833792	0.776233
1275	ENSMUSG00000030493	ENSMUSG00000030493|Faap24	Faap24	protein_coding	7	35091577	35096261	-1	Fanconi anemia core complex associated protein 24	3	1610.23	-0.36605	0.21149	-1.73082	0.0834843	0.776604
28967	ENSMUSG00000096355	ENSMUSG00000096355|Ighv8-4	Ighv8-4	IG_V_gene	12	114987646	114988079	-1	immunoglobulin heavy variable V8-4	2	52.114	-1.7189	0.993493	-1.73016	0.0836013	0.776762
39010	ENSMUSG00000027566	ENSMUSG00000027566|Psma7	Psma7	protein_coding	2	179678167	179684226	-1	proteasome subunit alpha 7	7	3261.69	0.187663	0.108455	1.73033	0.0835713	0.776762
45229	ENSMUSG00000058290	ENSMUSG00000058290|Espl1	Espl1	protein_coding	15	102204701	102232792	1	extra spindle pole bodies 1, separase	9	13126.3	-0.204771	0.118375	-1.72985	0.0836567	0.776812
32038	ENSMUSG00000105272	ENSMUSG00000105272|Gm43071	Gm43071	TEC	3	106474921	106476952	1	predicted gene 43071	1	198.731	-0.53731	0.310797	-1.72881	0.0838424	0.777618
35479	ENSMUSG00000052783	ENSMUSG00000052783|Grk4	Grk4	protein_coding	5	34817723	34912649	1	G protein-coupled receptor kinase 4	5	218.419	-0.520044	0.300811	-1.72881	0.0838435	0.777618
8508	ENSMUSG00000103898	ENSMUSG00000103898|Gm30238	Gm30238	TEC	12	112657420	112660022	-1	predicted gene, 30238	1	80.9562	-1.11977	0.64801	-1.72801	0.0839856	0.778459
20881	ENSMUSG00000025200	ENSMUSG00000025200|Cwf19l1	Cwf19l1	protein_coding	19	44097076	44124315	-1	CWF19-like 1, cell cycle control (S. pombe)	8	2555.53	-0.256921	0.148728	-1.72746	0.0840846	0.778459
31920	ENSMUSG00000041231	ENSMUSG00000041231|Ublcp1	Ublcp1	protein_coding	11	44345398	44361325	-1	ubiquitin-like domain containing CTD phosphatase 1	6	1051.49	-0.302897	0.175324	-1.72764	0.0840525	0.778459
2061	ENSMUSG00000097797	ENSMUSG00000097797|Gm26901	Gm26901	lncRNA	1	7419630	7468093	-1	predicted gene, 26901	4	56.7386	-1.03559	0.599638	-1.72702	0.0841642	0.778732
575	ENSMUSG00000023007	ENSMUSG00000023007|Prpf40b	Prpf40b	protein_coding	15	99192968	99214899	1	pre-mRNA processing factor 40B	15	690.814	0.326	0.189329	1.72187	0.0850934	0.778768
1214	ENSMUSG00000003032	ENSMUSG00000003032|Klf4	Klf4	protein_coding	4	55527143	55532466	-1	Kruppel-like factor 4 (gut)	3	525.277	2.04646	1.18762	1.72316	0.0848599	0.778768
1676	ENSMUSG00000032053	ENSMUSG00000032053|Pou2af1	Pou2af1	protein_coding	9	51125008	51151380	1	POU domain, class 2, associating factor 1	2	91935.3	-0.149041	0.0866038	-1.72095	0.0852597	0.778768
2312	ENSMUSG00000027199	ENSMUSG00000027199|Gatm	Gatm	protein_coding	2	122424948	122441784	-1	glycine amidinotransferase (L-arginine:glycine amidinotransferase)	3	596.699	0.735287	0.426593	1.72363	0.0847748	0.778768
2976	ENSMUSG00000025198	ENSMUSG00000025198|Erlin1	Erlin1	protein_coding	19	44023383	44058224	-1	ER lipid raft associated 1	9	1907.47	-0.221725	0.128928	-1.71975	0.0854774	0.778768
3027	ENSMUSG00000014668	ENSMUSG00000014668|Chfr	Chfr	protein_coding	5	110283708	110319838	1	checkpoint with forkhead and ring finger domains	12	3650.67	-0.192665	0.111728	-1.72441	0.0846344	0.778768
4735	ENSMUSG00000039781	ENSMUSG00000039781|Cep131	Cep131	protein_coding	11	119955256	119977653	-1	centrosomal protein 131	7	1514.49	0.302815	0.175821	1.72229	0.0850174	0.778768
10905	ENSMUSG00000032998	ENSMUSG00000032998|Foxj3	Foxj3	protein_coding	4	119394201	119486316	1	forkhead box J3	10	4321.79	-0.183382	0.106351	-1.72431	0.0846512	0.778768
13761	ENSMUSG00000014498	ENSMUSG00000014498|Ankrd52	Ankrd52	protein_coding	10	128212984	128244573	1	ankyrin repeat domain 52	3	21722.5	-0.244197	0.141664	-1.72378	0.084747	0.778768
16423	ENSMUSG00000050708	ENSMUSG00000050708|Ftl1	Ftl1	protein_coding	7	45107368	45109308	-1	ferritin light polypeptide 1	6	16124.2	0.222879	0.129239	1.72455	0.0846094	0.778768
17019	ENSMUSG00000043633	ENSMUSG00000043633|Fam221b	Fam221b	protein_coding	4	43659622	43669145	-1	family with sequence similarity 221, member B	2	1729.06	0.294002	0.170532	1.72403	0.0847029	0.778768
17088	ENSMUSG00000032714	ENSMUSG00000032714|Syde1	Syde1	protein_coding	10	78420337	78427798	-1	synapse defective 1, Rho GTPase, homolog 1 (C. elegans)	1	999.948	-0.346406	0.200982	-1.72356	0.0847867	0.778768
21239	ENSMUSG00000037270	ENSMUSG00000037270|4932438A13Rik	4932438A13Rik	protein_coding	3	36917253	37107182	1	RIKEN cDNA 4932438A13 gene	23	5758.59	-0.170262	0.098847	-1.72248	0.0849832	0.778768
23722	ENSMUSG00000035596	ENSMUSG00000035596|Mboat7	Mboat7	protein_coding	7	3680788	3696522	-1	membrane bound O-acyltransferase domain containing 7	13	2910.86	0.216123	0.125587	1.72091	0.0852673	0.778768
23815	ENSMUSG00000029344	ENSMUSG00000029344|Tpst2	Tpst2	protein_coding	5	112424557	112463227	1	protein-tyrosine sulfotransferase 2	8	816.396	-0.397222	0.230687	-1.72191	0.0850865	0.778768
24151	ENSMUSG00000106205	ENSMUSG00000106205|C230096K16Rik	C230096K16Rik	TEC	5	64961357	64963078	1	RIKEN cDNA C230096K16 gene	1	47.2933	1.06416	0.616953	1.72487	0.0845518	0.778768
25651	ENSMUSG00000055296	ENSMUSG00000055296|Tmem245	Tmem245	protein_coding	4	56866923	56947437	-1	transmembrane protein 245	5	6650.11	-0.279047	0.161642	-1.72633	0.0842877	0.778768
25999	ENSMUSG00000030671	ENSMUSG00000030671|Pde3b	Pde3b	protein_coding	7	114014516	114138486	1	phosphodiesterase 3B, cGMP-inhibited	4	3590.52	-0.249591	0.145067	-1.72053	0.085337	0.778768
26387	ENSMUSG00000065954	ENSMUSG00000065954|Tacc1	Tacc1	protein_coding	8	25644568	25746604	-1	transforming, acidic coiled-coil containing protein 1	13	12721	-0.173311	0.10051	-1.72431	0.0846517	0.778768
26995	ENSMUSG00000060044	ENSMUSG00000060044|Tmem26	Tmem26	protein_coding	10	68559476	68618480	1	transmembrane protein 26	3	194.975	-0.551516	0.320645	-1.72002	0.0854286	0.778768
31700	ENSMUSG00000025154	ENSMUSG00000025154|Arhgap19	Arhgap19	protein_coding	19	41755027	41790486	-1	Rho GTPase activating protein 19	3	7752.4	-0.160063	0.0930864	-1.71951	0.0855217	0.778768
32998	ENSMUSG00000040557	ENSMUSG00000040557|Mettl27	Mettl27	protein_coding	5	134961222	134971491	1	methyltransferase like 27	9	393.102	-0.551632	0.320496	-1.72118	0.0852181	0.778768
33116	ENSMUSG00000028179	ENSMUSG00000028179|Cth	Cth	protein_coding	3	157599885	157630714	-1	cystathionase (cystathionine gamma-lyase)	4	20.8814	1.5676	0.911104	1.72055	0.0853321	0.778768
33453	ENSMUSG00000034708	ENSMUSG00000034708|Grn	Grn	protein_coding	11	102321141	102327874	1	granulin	11	3803.83	-0.23304	0.135221	-1.7234	0.0848165	0.778768
43095	ENSMUSG00000001017	ENSMUSG00000001017|Chtop	Chtop	protein_coding	3	90406263	90416805	-1	chromatin target of PRMT1	9	3395.48	0.19197	0.111537	1.72113	0.0852281	0.778768
44087	ENSMUSG00000019579	ENSMUSG00000019579|Mydgf	Mydgf	protein_coding	17	56482744	56490920	-1	myeloid derived growth factor	3	1231.44	0.248533	0.14419	1.72365	0.0847707	0.778768
44634	ENSMUSG00000070000	ENSMUSG00000070000|Fcho1	Fcho1	protein_coding	8	72161031	72178360	-1	FCH domain only 1	12	36214.2	0.179292	0.104228	1.72018	0.0853989	0.778768
251	ENSMUSG00000003500	ENSMUSG00000003500|Impdh1	Impdh1	protein_coding	6	29200433	29216363	-1	inosine monophosphate dehydrogenase 1	10	13908.3	0.855388	0.497643	1.71888	0.0856366	0.778804
7007	ENSMUSG00000043311	ENSMUSG00000043311|D17H6S53E	D17H6S53E	protein_coding	17	35345349	35347831	1	DNA segment, Chr 17, human D6S53E	2	423.448	-0.373848	0.21756	-1.71836	0.0857304	0.778804
15462	ENSMUSG00000034724	ENSMUSG00000034724|Cnot6l	Cnot6l	protein_coding	5	96218192	96312030	-1	CCR4-NOT transcription complex, subunit 6-like	10	9789.49	-0.176168	0.102536	-1.71811	0.0857762	0.778804
29602	ENSMUSG00000038538	ENSMUSG00000038538|Ubn2	Ubn2	protein_coding	6	38410885	38501760	1	ubinuclein 2	9	5577.42	-0.195503	0.113789	-1.71811	0.0857757	0.778804
34727	ENSMUSG00000050966	ENSMUSG00000050966|Lin28a	Lin28a	protein_coding	4	133730641	133746152	-1	lin-28 homolog A (C. elegans)	4	34.9879	-1.44211	0.839347	-1.71813	0.0857732	0.778804
35684	ENSMUSG00000036751	ENSMUSG00000036751|Cox6b1	Cox6b1	protein_coding	7	30316286	30325576	-1	cytochrome c oxidase, subunit 6B1	4	7639.58	0.162054	0.0943581	1.71744	0.0858993	0.779466
14338	ENSMUSG00000035397	ENSMUSG00000035397|Klf16	Klf16	protein_coding	10	80402958	80413155	-1	Kruppel-like factor 16	1	1931.93	0.214342	0.124871	1.71651	0.0860683	0.780544
20997	ENSMUSG00000025384	ENSMUSG00000025384|Faap100	Faap100	protein_coding	11	120259881	120269590	-1	Fanconi anemia core complex associated protein 100	8	1125.5	0.387659	0.226045	1.71496	0.0863523	0.782662
36829	ENSMUSG00000094483	ENSMUSG00000094483|Purb	Purb	protein_coding	11	6417599	6425917	-1	purine rich element binding protein B	1	11906.9	-0.168881	0.0985039	-1.71446	0.086444	0.783036
3086	ENSMUSG00000097571	ENSMUSG00000097571|Jpx	Jpx	lncRNA	X	102537162	102609302	1	Jpx transcript, Xist activator (non-protein coding)	11	202.745	-0.683176	0.398631	-1.71381	0.0865642	0.783212
15704	ENSMUSG00000026857	ENSMUSG00000026857|Ntmt1	Ntmt1	protein_coding	2	30697838	30713045	1	N-terminal Xaa-Pro-Lys N-methyltransferase 1	9	418.646	0.37725	0.22009	1.71407	0.0865155	0.783212
13106	ENSMUSG00000041975	ENSMUSG00000041975|Mettl8	Mettl8	protein_coding	2	70794905	70885927	-1	methyltransferase like 8	11	1960.84	-0.212235	0.123917	-1.71272	0.0867644	0.783246
14446	ENSMUSG00000078771	ENSMUSG00000078771|Evi2a	Evi2a	protein_coding	11	79417386	79421435	-1	ecotropic viral integration site 2a	5	210.661	1.08686	0.634383	1.71326	0.086665	0.783246
32199	ENSMUSG00000076586	ENSMUSG00000076586|Igkv8-21	Igkv8-21	IG_V_gene	6	70291879	70292456	-1	immunoglobulin kappa variable 8-21	1	1164.94	-2.67415	1.56136	-1.71271	0.0867653	0.783246
38248	ENSMUSG00000038615	ENSMUSG00000038615|Nfe2l1	Nfe2l1	protein_coding	11	96708240	96720794	-1	nuclear factor, erythroid derived 2,-like 1	12	1265.4	0.389757	0.22757	1.71269	0.0867697	0.783246
42493	ENSMUSG00000031775	ENSMUSG00000031775|Pllp	Pllp	protein_coding	8	95401522	95422906	-1	plasma membrane proteolipid	3	206.943	-0.570397	0.333394	-1.71088	0.0871037	0.785805
2566	ENSMUSG00000100865	ENSMUSG00000100865|Gm9320	Gm9320	transcribed_processed_pseudogene	17	71160762	71183307	1	predicted gene 9320	2	38.3255	1.21373	0.710992	1.7071	0.0878033	0.788944
5683	ENSMUSG00000024787	ENSMUSG00000024787|Snx15	Snx15	protein_coding	19	6169429	6178334	-1	sorting nexin 15	8	916.855	0.281865	0.165108	1.70715	0.0877941	0.788944
9979	ENSMUSG00000030718	ENSMUSG00000030718|Ppme1	Ppme1	protein_coding	7	99975944	100021514	-1	protein phosphatase methylesterase 1	5	3004.76	0.240697	0.140866	1.7087	0.0875071	0.788944
12837	ENSMUSG00000037966	ENSMUSG00000037966|Ninj1	Ninj1	protein_coding	13	49340961	49349720	1	ninjurin 1	5	1471.42	-0.311509	0.182477	-1.70711	0.0878011	0.788944
34913	ENSMUSG00000004508	ENSMUSG00000004508|Gab2	Gab2	protein_coding	7	96730793	96958153	1	growth factor receptor bound protein 2-associated protein 2	2	3004.38	0.187403	0.109797	1.70681	0.087858	0.788944
37057	ENSMUSG00000048076	ENSMUSG00000048076|Arf1	Arf1	protein_coding	11	59102238	59119096	-1	ADP-ribosylation factor 1	2	17382.7	0.291122	0.170493	1.70753	0.0877238	0.788944
38993	ENSMUSG00000046687	ENSMUSG00000046687|Gm5424	Gm5424	processed_pseudogene	10	61906902	61908141	1	predicted gene 5424	1	92.6375	0.744915	0.436244	1.70757	0.0877169	0.788944
43648	ENSMUSG00000082454	ENSMUSG00000082454|Gm12183	Gm12183	processed_pseudogene	11	48642694	48644541	-1	predicted gene 12183	1	1294.52	0.29488	0.172751	1.70697	0.0878279	0.788944
14676	ENSMUSG00000024276	ENSMUSG00000024276|Zfp397	Zfp397	protein_coding	18	24087749	24097730	1	zinc finger protein 397	4	2515.97	-0.270321	0.158404	-1.70653	0.0879103	0.788958
9226	ENSMUSG00000031983	ENSMUSG00000031983|2310022B05Rik	2310022B05Rik	protein_coding	8	125362495	125390108	-1	RIKEN cDNA 2310022B05 gene	1	629.039	0.32317	0.189616	1.70434	0.0883174	0.79124
12473	ENSMUSG00000034445	ENSMUSG00000034445|Cyb561a3	Cyb561a3	protein_coding	19	10554536	10573325	1	cytochrome b561 family, member A3	9	5077.4	0.227105	0.133234	1.70457	0.0882754	0.79124
32337	ENSMUSG00000002190	ENSMUSG00000002190|Clgn	Clgn	protein_coding	8	84116496	84155181	1	calmegin	2	476.249	0.456116	0.267586	1.70456	0.0882766	0.79124
10709	ENSMUSG00000038831	ENSMUSG00000038831|Ralgps1	Ralgps1	protein_coding	2	33023429	33261498	-1	Ral GEF with PH domain and SH3 binding motif 1	6	2380.31	-0.209723	0.123169	-1.70273	0.088619	0.791659
15319	ENSMUSG00000052291	ENSMUSG00000052291|5330438D12Rik	5330438D12Rik	lncRNA	10	116344957	116419420	1	RIKEN cDNA 5330438D12 gene	5	467.331	-0.452853	0.26595	-1.70277	0.0886103	0.791659
24464	ENSMUSG00000060803	ENSMUSG00000060803|Gstp1	Gstp1	protein_coding	19	4085407	4087985	-1	glutathione S-transferase, pi 1	9	4710.91	0.217125	0.127482	1.70318	0.0885341	0.791659
39239	ENSMUSG00000028522	ENSMUSG00000028522|Mier1	Mier1	protein_coding	4	102971587	103022951	1	MEIR1 treanscription regulator	15	5349.9	-0.208303	0.122291	-1.70334	0.0885045	0.791659
40830	ENSMUSG00000021236	ENSMUSG00000021236|Entpd5	Entpd5	protein_coding	12	84420631	84455803	-1	ectonucleoside triphosphate diphosphohydrolase 5	8	3212.01	-0.290347	0.170494	-1.70298	0.0885725	0.791659
2178	ENSMUSG00000026991	ENSMUSG00000026991|Pkp4	Pkp4	protein_coding	2	58991194	59185552	1	plakophilin 4	14	2594.16	0.236879	0.139237	1.70127	0.0888929	0.792148
8287	ENSMUSG00000026860	ENSMUSG00000026860|Sh3glb2	Sh3glb2	protein_coding	2	30234821	30249349	-1	SH3-domain GRB2-like endophilin B2	14	2238.97	0.33594	0.197461	1.70129	0.0888879	0.792148
9653	ENSMUSG00000029422	ENSMUSG00000029422|Rsrc2	Rsrc2	protein_coding	5	123866489	123887477	-1	arginine/serine-rich coiled-coil 2	23	3467.87	0.231122	0.136049	1.69881	0.0893541	0.792148
10052	ENSMUSG00000044424	ENSMUSG00000044424|Gm9493	Gm9493	processed_pseudogene	19	23597113	23597683	1	predicted gene 9493	1	277.306	0.445863	0.26273	1.69704	0.0896899	0.792148
10921	ENSMUSG00000104819	ENSMUSG00000104819|4930515G16Rik	4930515G16Rik	processed_pseudogene	6	67542175	67543430	-1	RIKEN cDNA 4930515G16 gene	1	36.5208	-1.27783	0.751528	-1.70031	0.0890719	0.792148
11451	ENSMUSG00000107352	ENSMUSG00000107352|Gm43660	Gm43660	lncRNA	5	31718156	31726416	-1	predicted gene 43660	1	188.712	-0.549698	0.323636	-1.69851	0.0894124	0.792148
11832	ENSMUSG00000024472	ENSMUSG00000024472|Dcp2	Dcp2	protein_coding	18	44513569	44558036	1	decapping mRNA 2	2	3275.63	-0.204033	0.119971	-1.70069	0.0890019	0.792148
12377	ENSMUSG00000004356	ENSMUSG00000004356|Utp20	Utp20	protein_coding	10	88582469	88662666	-1	UTP20 small subunit processome component	7	3559.71	-0.191934	0.112878	-1.70036	0.0890628	0.792148
12700	ENSMUSG00000044627	ENSMUSG00000044627|Swi5	Swi5	protein_coding	2	32168828	32178087	-1	SWI5 recombination repair homolog (yeast)	7	4403.11	0.233931	0.137699	1.69886	0.089346	0.792148
17610	ENSMUSG00000089989	ENSMUSG00000089989|Gm45713	Gm45713	protein_coding	7	44775346	44785655	-1	predicted gene 45713	1	1258.38	-0.287412	0.168885	-1.70182	0.0887899	0.792148
17820	ENSMUSG00000020733	ENSMUSG00000020733|Slc9a3r1	Slc9a3r1	protein_coding	11	115054167	115072007	1	solute carrier family 9 (sodium/hydrogen exchanger), member 3 regulator 1	1	7974.44	0.167719	0.0988058	1.69746	0.0896099	0.792148
18900	ENSMUSG00000004929	ENSMUSG00000004929|Thop1	Thop1	protein_coding	10	80905869	80918393	1	thimet oligopeptidase 1	5	6118.61	-0.197227	0.116086	-1.69897	0.0893247	0.792148
20823	ENSMUSG00000039879	ENSMUSG00000039879|Heca	Heca	protein_coding	10	17744360	17823815	-1	hdc homolog, cell cycle regulator	4	2165.79	-0.235262	0.138409	-1.69975	0.0891779	0.792148
21940	ENSMUSG00000060657	ENSMUSG00000060657|Marf1	Marf1	protein_coding	16	13927037	13981215	-1	meiosis regulator and mRNA stability 1	3	6700.31	-0.228811	0.13471	-1.69854	0.0894054	0.792148
22846	ENSMUSG00000028173	ENSMUSG00000028173|Wls	Wls	protein_coding	3	159545309	159644300	1	wntless WNT ligand secretion mediator	7	3671.17	0.243348	0.143311	1.69804	0.0894997	0.792148
23885	ENSMUSG00000041390	ENSMUSG00000041390|Mdfic	Mdfic	protein_coding	6	15720660	15802168	1	MyoD family inhibitor domain containing	7	289.257	0.581436	0.342622	1.69702	0.0896935	0.792148
24049	ENSMUSG00000100967	ENSMUSG00000100967|Gm29666	Gm29666	protein_coding	15	84794639	84804239	-1	predicted gene 29666	1	149.133	-0.900457	0.529823	-1.69954	0.0892169	0.792148
27857	ENSMUSG00000050697	ENSMUSG00000050697|Prkaa1	Prkaa1	protein_coding	15	5173343	5211380	1	protein kinase, AMP-activated, alpha 1 catalytic subunit	2	2620.95	-0.199561	0.117395	-1.69991	0.0891476	0.792148
39764	ENSMUSG00000036661	ENSMUSG00000036661|Dennd3	Dennd3	protein_coding	15	73384409	73444091	1	DENN/MADD domain containing 3	7	1409.26	-0.256576	0.151109	-1.69795	0.0895172	0.792148
42751	ENSMUSG00000046985	ENSMUSG00000046985|Tapt1	Tapt1	protein_coding	5	44332496	44383968	-1	transmembrane anterior posterior transformation 1	8	11543	-0.161597	0.0952137	-1.6972	0.0896587	0.792148
27334	ENSMUSG00000004707	ENSMUSG00000004707|Ly9	Ly9	protein_coding	1	171416192	171434978	-1	lymphocyte antigen 9	5	4101.5	0.232478	0.137021	1.69667	0.0897598	0.792283
2781	ENSMUSG00000027368	ENSMUSG00000027368|Dusp2	Dusp2	protein_coding	2	127178079	127180296	1	dual specificity phosphatase 2	2	5207.28	0.984117	0.580305	1.69586	0.0899125	0.79273
9556	ENSMUSG00000028849	ENSMUSG00000028849|Map7d1	Map7d1	protein_coding	4	126125960	126150136	-1	MAP7 domain containing 1	6	5486.55	0.219157	0.129211	1.69611	0.0898643	0.79273
40248	ENSMUSG00000023926	ENSMUSG00000023926|Rhag	Rhag	protein_coding	17	41122017	41151645	1	Rhesus blood group-associated A glycoprotein	3	128.83	-0.699311	0.412462	-1.69546	0.0899891	0.792956
11644	ENSMUSG00000031010	ENSMUSG00000031010|Usp9x	Usp9x	protein_coding	X	12937737	13039567	1	ubiquitin specific peptidase 9, X chromosome	7	5664.23	-0.202649	0.119581	-1.69466	0.0901391	0.793377
39894	ENSMUSG00000063018	ENSMUSG00000063018|2010204K13Rik	2010204K13Rik	lncRNA	X	7278056	7311382	-1	RIKEN cDNA 2010204K13 gene	4	207.263	0.609367	0.359526	1.69492	0.0900906	0.793377
15224	ENSMUSG00000000827	ENSMUSG00000000827|Tpd52l2	Tpd52l2	protein_coding	2	181138935	181159759	1	tumor protein D52-like 2	12	1213.36	0.349228	0.206213	1.69353	0.0903547	0.794375
19661	ENSMUSG00000078784	ENSMUSG00000078784|Rbis	Rbis	protein_coding	3	14671344	14676345	-1	ribosomal biogenesis factor	5	2480.7	0.395104	0.233282	1.69368	0.0903263	0.794375
34481	ENSMUSG00000022765	ENSMUSG00000022765|Snap29	Snap29	protein_coding	16	17223850	17248691	1	synaptosomal-associated protein 29	1	6877.82	-0.204591	0.120828	-1.69323	0.0904108	0.794418
1558	ENSMUSG00000031467	ENSMUSG00000031467|Agpat5	Agpat5	protein_coding	8	18896293	18941377	1	1-acylglycerol-3-phosphate O-acyltransferase 5 (lysophosphatidic acid acyltransferase, epsilon)	2	1286.5	0.248096	0.146566	1.69272	0.0905081	0.794824
18222	ENSMUSG00000022102	ENSMUSG00000022102|Dok2	Dok2	protein_coding	14	71003476	71015935	1	docking protein 2	8	575.333	0.376318	0.222365	1.69234	0.0905806	0.795011
2578	ENSMUSG00000029505	ENSMUSG00000029505|Ep400	Ep400	protein_coding	5	110812239	110918583	-1	E1A binding protein p400	11	26030.3	-0.180285	0.106555	-1.69194	0.0906583	0.795244
26026	ENSMUSG00000026576	ENSMUSG00000026576|Atp1b1	Atp1b1	protein_coding	1	164264678	164285924	-1	ATPase, Na+/K+ transporting, beta 1 polypeptide	4	15053.7	-0.175771	0.103934	-1.69118	0.0908022	0.795608
28132	ENSMUSG00000022748	ENSMUSG00000022748|Cmss1	Cmss1	protein_coding	16	57122363	57427227	-1	cms small ribosomal subunit 1	3	612.572	0.318284	0.188197	1.69123	0.0907932	0.795608
3192	ENSMUSG00000025010	ENSMUSG00000025010|Ccnj	Ccnj	protein_coding	19	40819723	40837016	1	cyclin J	2	804.526	-0.337145	0.199418	-1.69064	0.0909052	0.796061
13141	ENSMUSG00000095042	ENSMUSG00000095042|Gm12537	Gm12537	processed_pseudogene	4	57370953	57371954	-1	predicted gene 12537	1	2823.13	0.189014	0.111853	1.68984	0.0910591	0.796063
22417	ENSMUSG00000098789	ENSMUSG00000098789|Jmjd7	Jmjd7	protein_coding	2	119857964	119863075	1	jumonji domain containing 7	5	185.64	-1.05707	0.62553	-1.68987	0.0910525	0.796063
38692	ENSMUSG00000032377	ENSMUSG00000032377|Plscr4	Plscr4	protein_coding	9	92339426	92374509	1	phospholipid scramblase 4	2	207.687	-0.499908	0.29583	-1.68985	0.0910561	0.796063
38759	ENSMUSG00000068227	ENSMUSG00000068227|Il2rb	Il2rb	protein_coding	15	78363456	78379471	-1	interleukin 2 receptor, beta chain	2	542.946	0.8965	0.530656	1.68942	0.0911394	0.796316
7073	ENSMUSG00000026556	ENSMUSG00000026556|Vangl2	Vangl2	protein_coding	1	171828527	171856011	-1	VANGL planar cell polarity 2	6	2008.03	-0.280087	0.16583	-1.689	0.09122	0.796572
10713	ENSMUSG00000041679	ENSMUSG00000041679|Lrrc29	Lrrc29	protein_coding	8	106038897	106052910	-1	leucine rich repeat containing 29	5	171.346	-0.685777	0.406351	-1.68765	0.0914787	0.79817
24185	ENSMUSG00000100214	ENSMUSG00000100214|NA	NA	NA	NA	NA	NA	NA	NA	NA	437.918	-0.605164	0.358614	-1.68751	0.0915056	0.79817
16939	ENSMUSG00000003970	ENSMUSG00000003970|Rpl8	Rpl8	protein_coding	15	76788278	76790514	1	ribosomal protein L8	3	47089.7	0.173355	0.102782	1.68663	0.0916748	0.799196
1523	ENSMUSG00000035877	ENSMUSG00000035877|Zhx3	Zhx3	protein_coding	2	160590628	160714918	-1	zinc fingers and homeoboxes 3	6	1663.93	-0.239635	0.142413	-1.68267	0.0924384	0.799482
1607	ENSMUSG00000046085	ENSMUSG00000046085|4931422A03Rik	4931422A03Rik	protein_coding	2	103797288	103858706	-1	RIKEN cDNA 4931422A03 gene	3	30.834	1.32869	0.790058	1.68176	0.092615	0.799482
4223	ENSMUSG00000080542	ENSMUSG00000080542|Rnu4atac	Rnu4atac	snRNA	1	118386871	118386995	-1	RNA, U4atac small nuclear (U12-dependent splicing)	1	21.132	1.5925	0.946489	1.68254	0.0924644	0.799482
4778	ENSMUSG00000031536	ENSMUSG00000031536|Polb	Polb	protein_coding	8	23118142	23143451	-1	polymerase (DNA directed), beta	2	1273.91	0.297795	0.176778	1.68458	0.0920706	0.799482
5630	ENSMUSG00000006127	ENSMUSG00000006127|Inpp5k	Inpp5k	protein_coding	11	75521814	75539697	1	inositol polyphosphate 5-phosphatase K	7	4374.08	-0.187578	0.111483	-1.68257	0.0924591	0.799482
6510	ENSMUSG00000066798	ENSMUSG00000066798|Zbtb6	Zbtb6	protein_coding	2	37315512	37333183	-1	zinc finger and BTB domain containing 6	2	757.464	-0.300951	0.178914	-1.6821	0.0925492	0.799482
8312	ENSMUSG00000017176	ENSMUSG00000017176|Nt5c3b	Nt5c3b	protein_coding	11	100313147	100332634	-1	5'-nucleotidase, cytosolic IIIB	11	2484.69	0.224883	0.133635	1.68282	0.0924108	0.799482
11830	ENSMUSG00000002504	ENSMUSG00000002504|Slc9a3r2	Slc9a3r2	protein_coding	17	24858260	24869301	-1	solute carrier family 9 (sodium/hydrogen exchanger), member 3 regulator 2	7	91.1118	0.758144	0.450245	1.68385	0.0922109	0.799482
13022	ENSMUSG00000041852	ENSMUSG00000041852|Tcf20	Tcf20	protein_coding	15	82692637	82872073	-1	transcription factor 20	5	6148.44	-0.165472	0.0983101	-1.68316	0.0923443	0.799482
15223	ENSMUSG00000021108	ENSMUSG00000021108|Prkch	Prkch	protein_coding	12	73631570	73824959	1	protein kinase C, eta	4	1352.86	0.357724	0.21272	1.68166	0.0926338	0.799482
19676	ENSMUSG00000041415	ENSMUSG00000041415|Dicer1	Dicer1	protein_coding	12	104654001	104718211	-1	dicer 1, ribonuclease type III	6	7576.37	-0.177289	0.105297	-1.68371	0.0922379	0.799482
28628	ENSMUSG00000021339	ENSMUSG00000021339|Mrs2	Mrs2	protein_coding	13	25171466	25204362	-1	MRS2 magnesium transporter	4	1361.05	-0.291971	0.173229	-1.68547	0.0918985	0.799482
29575	ENSMUSG00000071644	ENSMUSG00000071644|Eef1g	Eef1g	protein_coding	19	8944405	8955843	1	eukaryotic translation elongation factor 1 gamma	6	32029.2	0.153122	0.0909614	1.68338	0.092302	0.799482
29731	ENSMUSG00000024818	ENSMUSG00000024818|Slc25a45	Slc25a45	protein_coding	19	5927836	5935906	1	solute carrier family 25, member 45	7	1047.88	-0.328781	0.195369	-1.68287	0.0923993	0.799482
30996	ENSMUSG00000049577	ENSMUSG00000049577|Zfpm1	Zfpm1	protein_coding	8	123008880	123063990	1	zinc finger protein, multitype 1	5	32950.9	-0.194344	0.115447	-1.6834	0.092297	0.799482
37359	ENSMUSG00000046020	ENSMUSG00000046020|Pofut1	Pofut1	protein_coding	2	153083453	153112167	1	protein O-fucosyltransferase 1	8	1676.04	-0.271699	0.161461	-1.68276	0.0924222	0.799482
38489	ENSMUSG00000027635	ENSMUSG00000027635|Dsn1	Dsn1	protein_coding	2	156837185	156849074	-1	DSN1 homolog, MIS12 kinetochore complex component	6	1950.4	-0.211826	0.125939	-1.68197	0.0925755	0.799482
43452	ENSMUSG00000044950	ENSMUSG00000044950|Pwwp2a	Pwwp2a	protein_coding	11	43572825	43612318	1	PWWP domain containing 2A	6	3007.88	-0.193815	0.115231	-1.68197	0.0925741	0.799482
20025	ENSMUSG00000025609	ENSMUSG00000025609|Mkln1	Mkln1	protein_coding	6	31375670	31493746	1	muskelin 1, intracellular mediator containing kelch motifs	13	4209.13	-0.182736	0.108682	-1.68138	0.0926894	0.799517
5378	ENSMUSG00000071516	ENSMUSG00000071516|H2ac13	H2ac13	protein_coding	13	21900592	21900984	1	H2A clustered histone 13	1	10971.4	-0.172865	0.102843	-1.68087	0.0927883	0.799926
9071	ENSMUSG00000030616	ENSMUSG00000030616|Sytl2	Sytl2	protein_coding	7	89951460	90059927	1	synaptotagmin-like 2	20	92.665	-0.773121	0.460106	-1.68031	0.0928972	0.799977
41161	ENSMUSG00000002668	ENSMUSG00000002668|Dennd1c	Dennd1c	protein_coding	17	57372905	57385514	-1	DENN/MADD domain containing 1C	7	3418.66	-0.247651	0.147378	-1.68038	0.0928843	0.799977
22263	ENSMUSG00000083397	ENSMUSG00000083397|Gm5466	Gm5466	processed_pseudogene	2	181538616	181540505	1	predicted gene 5466	1	33.257	-1.23435	0.735261	-1.67879	0.0931931	0.80208
20555	ENSMUSG00000050357	ENSMUSG00000050357|Carmil2	Carmil2	protein_coding	8	106412906	106424819	1	capping protein regulator and myosin 1 linker 2	3	13555.1	-0.205217	0.122272	-1.67836	0.0932766	0.802354
21106	ENSMUSG00000096464	ENSMUSG00000096464|Ighv2-2	Ighv2-2	IG_V_gene	12	113551887	113552322	-1	immunoglobulin heavy variable 2-2	1	1416.84	0.549268	0.32737	1.67782	0.0933817	0.802814
3024	ENSMUSG00000008429	ENSMUSG00000008429|Herpud2	Herpud2	protein_coding	9	25019428	25063116	-1	HERPUD family member 2	2	3216.93	0.184912	0.110244	1.6773	0.0934843	0.803213
38696	ENSMUSG00000034557	ENSMUSG00000034557|Zfyve9	Zfyve9	protein_coding	4	108494663	108637995	-1	zinc finger, FYVE domain containing 9	3	26.8093	2.51103	1.49729	1.67706	0.0935315	0.803213
924	ENSMUSG00000053644	ENSMUSG00000053644|Aldh7a1	Aldh7a1	protein_coding	18	56642759	56706023	-1	aldehyde dehydrogenase family 7, member A1	9	471.743	0.364773	0.217561	1.67664	0.0936126	0.803465
34861	ENSMUSG00000007038	ENSMUSG00000007038|Neu1	Neu1	protein_coding	17	35150229	35154929	1	neuraminidase 1	3	2365.05	0.280105	0.167162	1.67565	0.0938062	0.804682
2837	ENSMUSG00000066487	ENSMUSG00000066487|Gm5786	Gm5786	processed_pseudogene	12	59127805	59128686	1	predicted pseudogene 5786	1	712.7	0.305752	0.182616	1.67429	0.094074	0.804758
14137	ENSMUSG00000047921	ENSMUSG00000047921|Trappc9	Trappc9	protein_coding	15	72461469	72933053	-1	trafficking protein particle complex 9	6	3430.09	0.181766	0.108551	1.67447	0.0940388	0.804758
28122	ENSMUSG00000040195	ENSMUSG00000040195|Nemp1	Nemp1	protein_coding	10	127502770	127536918	1	nuclear envelope integral membrane protein 1	6	3432.51	-0.199564	0.119193	-1.6743	0.0940719	0.804758
30047	ENSMUSG00000021200	ENSMUSG00000021200|Asb2	Asb2	protein_coding	12	103287401	103322260	-1	ankyrin repeat and SOCS box-containing 2	4	396.564	0.444599	0.265495	1.67461	0.0940117	0.804758
36699	ENSMUSG00000046404	ENSMUSG00000046404|Yod1	Yod1	protein_coding	1	130645064	130652095	1	YOD1 deubiquitinase	1	1379.34	-0.249606	0.149044	-1.67471	0.0939905	0.804758
1843	ENSMUSG00000100370	ENSMUSG00000100370|NA	NA	NA	NA	NA	NA	NA	NA	NA	357.092	-0.416642	0.248981	-1.67339	0.0942507	0.80494
17929	ENSMUSG00000029103	ENSMUSG00000029103|Lrpap1	Lrpap1	protein_coding	5	35248845	35263110	-1	low density lipoprotein receptor-related protein associated protein 1	5	1678.53	0.259243	0.154889	1.67373	0.0941827	0.80494
43883	ENSMUSG00000018678	ENSMUSG00000018678|Sp2	Sp2	protein_coding	11	96844167	96873785	-1	Sp2 transcription factor	3	8572.82	-0.388362	0.232073	-1.67345	0.0942385	0.80494
4726	ENSMUSG00000044340	ENSMUSG00000044340|Phlpp1	Phlpp1	protein_coding	1	106099482	106321980	1	PH domain and leucine rich repeat protein phosphatase 1	3	2535.57	-0.197026	0.117831	-1.67211	0.0945019	0.80539
4990	ENSMUSG00000003573	ENSMUSG00000003573|Homer3	Homer3	protein_coding	8	70735477	70747011	1	homer scaffolding protein 3	8	3750.33	0.192168	0.114891	1.67261	0.0944037	0.80539
10625	ENSMUSG00000006418	ENSMUSG00000006418|Rnf114	Rnf114	protein_coding	2	167334565	167358093	1	ring finger protein 114	3	3848.8	0.226236	0.135261	1.67259	0.0944089	0.80539
20773	ENSMUSG00000033009	ENSMUSG00000033009|Ogfod1	Ogfod1	protein_coding	8	94763826	94794549	1	2-oxoglutarate and iron-dependent oxygenase domain containing 1	7	2389.3	-0.208714	0.124824	-1.67207	0.0945108	0.80539
7772	ENSMUSG00000042500	ENSMUSG00000042500|Ago4	2004-08-01	protein_coding	4	126383334	126427265	-1	argonaute RISC catalytic subunit 4	2	577.592	-0.33079	0.197886	-1.67161	0.0946006	0.805713
13027	ENSMUSG00000005540	ENSMUSG00000005540|Fcer2a	Fcer2a	protein_coding	8	3731737	3744175	-1	Fc receptor, IgE, low affinity II, alpha polypeptide	8	230.052	0.656221	0.392675	1.67116	0.0946909	0.80604
12986	ENSMUSG00000029048	ENSMUSG00000029048|Rer1	Rer1	protein_coding	4	155158567	155170839	-1	retention in endoplasmic reticulum sorting receptor 1	3	2966.56	0.252686	0.151324	1.66983	0.0949522	0.806938
22897	ENSMUSG00000015970	ENSMUSG00000015970|Chdh	Chdh	protein_coding	14	29730980	29762484	1	choline dehydrogenase	3	81.4368	0.865957	0.518574	1.66988	0.0949431	0.806938
45413	ENSMUSG00000063972	ENSMUSG00000063972|Nr6a1	Nr6a1	protein_coding	2	38613382	38817700	-1	nuclear receptor subfamily 6, group A, member 1	11	246.648	0.568914	0.340599	1.67033	0.0948535	0.806938
513	ENSMUSG00000020393	ENSMUSG00000020393|Kremen1	Kremen1	protein_coding	11	5141552	5211558	-1	kringle containing transmembrane protein 1	2	1140.71	0.246885	0.147941	1.6688	0.0951563	0.808181
33572	ENSMUSG00000021057	ENSMUSG00000021057|Akap5	Akap5	protein_coding	12	76371665	76380927	1	A kinase (PRKA) anchor protein 5	3	68.6683	-0.869351	0.521015	-1.66857	0.0952025	0.808181
2140	ENSMUSG00000038729	ENSMUSG00000038729|Pakap	Pakap	protein_coding	4	57717657	57896984	1	paralemmin A kinase anchor protein	10	654.925	0.296351	0.178088	1.66407	0.0960984	0.808554
4459	ENSMUSG00000022978	ENSMUSG00000022978|Mis18a	Mis18a	protein_coding	16	90516200	90524292	-1	MIS18 kinetochore protein A	3	3048.25	-0.203603	0.122245	-1.66554	0.0958045	0.808554
7175	ENSMUSG00000035365	ENSMUSG00000035365|Parpbp	Parpbp	protein_coding	10	87927294	87982803	-1	PARP1 binding protein	4	1960.19	-0.236383	0.141841	-1.66653	0.095608	0.808554
11660	ENSMUSG00000026471	ENSMUSG00000026471|Mr1	Mr1	protein_coding	1	155003023	155022560	-1	major histocompatibility complex, class I-related	5	827.948	0.38833	0.232837	1.66782	0.0953516	0.808554
12251	ENSMUSG00000038374	ENSMUSG00000038374|Rbm8a	Rbm8a	protein_coding	3	96537249	96541107	1	RNA binding motif protein 8a	6	4348.98	0.212944	0.127914	1.66475	0.0959634	0.808554
15052	ENSMUSG00000102593	ENSMUSG00000102593|Gm38384	Gm38384	TEC	8	106360382	106361503	1	predicted gene, 38384	1	203.33	-0.672552	0.404185	-1.66397	0.0961183	0.808554
23402	ENSMUSG00000039477	ENSMUSG00000039477|Tnrc18	Tnrc18	protein_coding	5	142710416	142803417	-1	trinucleotide repeat containing 18	7	17436.2	-0.183688	0.110386	-1.66405	0.0961029	0.808554
23501	ENSMUSG00000035572	ENSMUSG00000035572|Dcaf10	Dcaf10	protein_coding	4	45342101	45379759	1	DDB1 and CUL4 associated factor 10	4	1638.49	-0.266145	0.159562	-1.66797	0.0953216	0.808554
28005	ENSMUSG00000001034	ENSMUSG00000001034|Mapk7	Mapk7	protein_coding	11	61379638	61385232	-1	mitogen-activated protein kinase 7	14	2565.55	-0.327254	0.19638	-1.66643	0.0956273	0.808554
29378	ENSMUSG00000017929	ENSMUSG00000017929|B4galt5	B4galt5	protein_coding	2	167140364	167191103	-1	UDP-Gal:betaGlcNAc beta 1,4-galactosyltransferase, polypeptide 5	4	1240.45	-0.242476	0.145633	-1.66498	0.0959174	0.808554
32345	ENSMUSG00000091402	ENSMUSG00000091402|Rd3l	Rd3l	protein_coding	12	111945545	111947751	-1	retinal degeneration 3-like	5	145.199	0.810524	0.487067	1.66409	0.0960939	0.808554
33446	ENSMUSG00000034206	ENSMUSG00000034206|Polq	Polq	protein_coding	16	36832148	36915779	1	polymerase (DNA directed), theta	7	3246.73	-0.239268	0.143573	-1.66652	0.0956096	0.808554
34816	ENSMUSG00000039662	ENSMUSG00000039662|Icmt	Icmt	protein_coding	4	152381684	152391578	1	isoprenylcysteine carboxyl methyltransferase	4	2927.25	-0.408861	0.245599	-1.66475	0.0959629	0.808554
39173	ENSMUSG00000002052	ENSMUSG00000002052|Supt6	Supt6	protein_coding	11	78097572	78136813	-1	SPT6, histone chaperone and transcription elongation factor	2	10616.1	0.178353	0.107052	1.66604	0.0957047	0.808554
40049	ENSMUSG00000103865	ENSMUSG00000103865|Gm37416	Gm37416	TEC	2	16027919	16028236	-1	predicted gene, 37416	1	235.863	-0.532444	0.319365	-1.6672	0.0954747	0.808554
42309	ENSMUSG00000099492	ENSMUSG00000099492|Gm5525	Gm5525	processed_pseudogene	1	29523685	29524996	-1	predicted gene 5525	1	601.871	0.368664	0.221566	1.66391	0.0961313	0.808554
42886	ENSMUSG00000020121	ENSMUSG00000020121|Srgap1	Srgap1	protein_coding	10	121616896	121883220	-1	SLIT-ROBO Rho GTPase activating protein 1	5	97.6158	0.736603	0.441895	1.66692	0.0955304	0.808554
19410	ENSMUSG00000057894	ENSMUSG00000057894|Zfp329	Zfp329	protein_coding	7	12538904	12552785	-1	zinc finger protein 329	4	968.476	-0.301299	0.181171	-1.66307	0.0962988	0.809087
20124	ENSMUSG00000102813	ENSMUSG00000102813|Gm37795	Gm37795	TEC	4	150152996	150155454	1	predicted gene, 37795	1	412.619	-0.833005	0.50082	-1.66328	0.0962562	0.809087
24626	ENSMUSG00000010142	ENSMUSG00000010142|Tnfrsf13b	Tnfrsf13b	protein_coding	11	61017581	61040198	1	tumor necrosis factor receptor superfamily, member 13b	7	7595.5	-0.255941	0.153926	-1.66275	0.0963624	0.809183
22168	ENSMUSG00000022019	ENSMUSG00000022019|Tdrd3	Tdrd3	protein_coding	14	87654075	87782940	1	tudor domain containing 3	6	863.142	0.31849	0.191704	1.66137	0.0966401	0.810639
42949	ENSMUSG00000097277	ENSMUSG00000097277|2900076A07Rik	2900076A07Rik	lncRNA	7	81173298	81181246	1	RIKEN cDNA 2900076A07 gene	8	191.203	-0.518615	0.312124	-1.66157	0.0965993	0.810639
2059	ENSMUSG00000048442	ENSMUSG00000048442|Smim5	Smim5	protein_coding	11	115790792	115797095	1	small integral membrane protein 5	3	49.2817	1.01706	0.612361	1.66088	0.0967379	0.811022
19571	ENSMUSG00000019841	ENSMUSG00000019841|Rev3l	Rev3l	protein_coding	10	39608114	39751207	1	REV3 like, DNA directed polymerase zeta catalytic subunit	7	3899.94	-0.220521	0.132804	-1.6605	0.0968139	0.811221
2942	ENSMUSG00000037989	ENSMUSG00000037989|Wnk2	Wnk2	protein_coding	13	49189779	49301490	-1	WNK lysine deficient protein kinase 2	11	173.148	0.568135	0.342273	1.65989	0.0969372	0.811706
27140	ENSMUSG00000033295	ENSMUSG00000033295|Ptprf	Ptprf	protein_coding	4	118065410	118148602	-1	protein tyrosine phosphatase, receptor type, F	7	77.4112	0.936439	0.564224	1.65969	0.0969763	0.811706
28722	ENSMUSG00000002477	ENSMUSG00000002477|Snrpd1	Snrpd1	protein_coding	18	10617775	10642079	1	small nuclear ribonucleoprotein D1	5	4704.79	0.203503	0.122644	1.6593	0.0970558	0.811934
2980	ENSMUSG00000061983	ENSMUSG00000061983|Rps12	Rps12	protein_coding	10	23661081	23663173	-1	ribosomal protein S12	9	18346.3	0.204137	0.123152	1.6576	0.0973989	0.813833
12239	ENSMUSG00000062157	ENSMUSG00000062157|Ifnlr1	Ifnlr1	protein_coding	4	135413598	135435492	1	interferon lambda receptor 1	1	572.086	-0.443797	0.267802	-1.65719	0.0974819	0.813833
15120	ENSMUSG00000061436	ENSMUSG00000061436|Hipk2	Hipk2	protein_coding	6	38671325	38853099	-1	homeodomain interacting protein kinase 2	7	2776.22	-0.198486	0.119733	-1.65774	0.0973702	0.813833
37520	ENSMUSG00000027962	ENSMUSG00000027962|Vcam1	Vcam1	protein_coding	3	115903598	115923337	-1	vascular cell adhesion molecule 1	4	56.5229	-1.55409	0.937963	-1.65688	0.0975447	0.813833
46030	ENSMUSG00000036779	ENSMUSG00000036779|Tent4b	Tent4b	protein_coding	8	88925841	88986350	1	terminal nucleotidyltransferase 4B	5	2461.01	-0.19568	0.118094	-1.65698	0.0975228	0.813833
1500	ENSMUSG00000033306	ENSMUSG00000033306|Lpp	Lpp	protein_coding	16	24212257	24811328	1	LIM domain containing preferred translocation partner in lipoma	6	1442.27	0.47187	0.285344	1.65369	0.0981908	0.814239
7640	ENSMUSG00000091697	ENSMUSG00000091697|Eif3s6-ps2	Eif3s6-ps2	processed_pseudogene	18	90328992	90330314	-1	eukaryotic translation initiation factor 3, subunit 6, pseudogene 2	1	446.58	0.365574	0.221002	1.65416	0.0980941	0.814239
9593	ENSMUSG00000039840	ENSMUSG00000039840|Epg5	Epg5	protein_coding	18	77981680	78078228	1	ectopic P-granules autophagy protein 5 homolog (C. elegans)	3	3168.58	-0.227198	0.137228	-1.65562	0.097799	0.814239
13622	ENSMUSG00000054247	ENSMUSG00000054247|Gm9939	Gm9939	lncRNA	8	35432206	35434881	1	predicted gene 9939	3	41.4674	-1.18811	0.717839	-1.65513	0.0978989	0.814239
15838	ENSMUSG00000045102	ENSMUSG00000045102|Poln	Poln	protein_coding	5	34164523	34326792	-1	DNA polymerase N	8	106.976	-0.893837	0.540099	-1.65495	0.0979341	0.814239
17668	ENSMUSG00000065176	ENSMUSG00000065176|Rnu12	Rnu12	snRNA	15	83033845	83033995	1	RNA U12, small nuclear	1	31.8419	1.33528	0.806652	1.65533	0.0978573	0.814239
19445	ENSMUSG00000066721	ENSMUSG00000066721|Zfp575	Zfp575	protein_coding	7	24283263	24287066	-1	zinc finger protein 575	1	569.631	0.343277	0.207283	1.65608	0.0977062	0.814239
20317	ENSMUSG00000025764	ENSMUSG00000025764|Jade1	Jade1	protein_coding	3	41510166	41571299	1	jade family PHD finger 1	14	3657.73	0.404287	0.244316	1.65477	0.0979707	0.814239
23967	ENSMUSG00000040139	ENSMUSG00000040139|9430038I01Rik	9430038I01Rik	protein_coding	7	136977303	137012491	-1	RIKEN cDNA 9430038I01 gene	5	267.336	0.447382	0.270546	1.65363	0.0982034	0.814239
25735	ENSMUSG00000031557	ENSMUSG00000031557|Plekha2	Plekha2	protein_coding	8	25529160	25592392	-1	pleckstrin homology domain-containing, family A (phosphoinositide binding specific) member 2	5	33092.1	-0.161399	0.0974815	-1.65569	0.0977855	0.814239
27581	ENSMUSG00000047423	ENSMUSG00000047423|AI837181	AI837181	protein_coding	19	5475172	5477341	1	expressed sequence AI837181	2	3357.8	-0.24708	0.149425	-1.65353	0.0982223	0.814239
34377	ENSMUSG00000016256	ENSMUSG00000016256|Ctsz	Ctsz	protein_coding	2	174269286	174280832	-1	cathepsin Z	1	3774.04	0.208604	0.126141	1.65374	0.0981805	0.814239
43157	ENSMUSG00000078503	ENSMUSG00000078503|Zfp990	Zfp990	protein_coding	4	145237329	145265758	1	zinc finger protein 990	4	560.2	-0.472061	0.285635	-1.65267	0.0983979	0.815259
45090	ENSMUSG00000043716	ENSMUSG00000043716|Rpl7	Rpl7	protein_coding	1	16171519	16174886	-1	ribosomal protein L7	6	30175.6	0.302602	0.183128	1.6524	0.0984521	0.815273
11206	ENSMUSG00000083900	ENSMUSG00000083900|Gm13294	Gm13294	processed_pseudogene	2	11103744	11105073	-1	predicted gene 13294	1	52.5194	0.932457	0.564447	1.65198	0.0985378	0.815342
14103	ENSMUSG00000086000	ENSMUSG00000086000|Gm12493	Gm12493	lncRNA	4	44967769	44971096	1	predicted gene 12493	1	28.0973	1.32348	0.801213	1.65185	0.0985653	0.815342
14311	ENSMUSG00000069089	ENSMUSG00000069089|Cdk7	Cdk7	protein_coding	13	100839139	100867447	-1	cyclin-dependent kinase 7	5	1415.94	-0.232469	0.140772	-1.65139	0.098658	0.815675
39487	ENSMUSG00000000563	ENSMUSG00000000563|Atp5pb	Atp5pb	protein_coding	3	105850014	105867415	-1	ATP synthase peripheral stalk-membrane subunit b	6	6612.77	0.196658	0.119131	1.65077	0.0987863	0.8163
6682	ENSMUSG00000052713	ENSMUSG00000052713|Zfp608	Zfp608	protein_coding	18	55021120	55125627	-1	zinc finger protein 608	4	5813.94	-0.181508	0.110003	-1.65002	0.098938	0.816575
24092	ENSMUSG00000066735	ENSMUSG00000066735|Vkorc1l1	Vkorc1l1	protein_coding	5	129970811	130015533	1	vitamin K epoxide reductase complex, subunit 1-like 1	5	2492.08	-0.405504	0.245785	-1.64983	0.0989772	0.816575
32513	ENSMUSG00000020460	ENSMUSG00000020460|Rps27a	Rps27a	protein_coding	11	29495846	29498109	-1	ribosomal protein S27A	5	8938.42	0.17682	0.107174	1.64984	0.0989756	0.816575
40166	ENSMUSG00000041035	ENSMUSG00000041035|Gm17018	Gm17018	protein_coding	19	45549054	45568202	1	predicted gene 17018	5	735.873	0.306478	0.1858	1.6495	0.0990449	0.8167
41951	ENSMUSG00000035325	ENSMUSG00000035325|Sec31a	Sec31a	protein_coding	5	100509508	100564093	-1	Sec31 homolog A (S. cerevisiae)	12	11237.9	0.245956	0.149135	1.64922	0.0991032	0.816747
6205	ENSMUSG00000097354	ENSMUSG00000097354|2310001H17Rik	2310001H17Rik	lncRNA	6	129185375	129215688	-1	RIKEN cDNA 2310001H17 gene	6	814.025	-0.355028	0.215599	-1.64671	0.0996186	0.817982
15856	ENSMUSG00000022853	ENSMUSG00000022853|Ehhadh	Ehhadh	protein_coding	16	21580037	21606557	-1	enoyl-Coenzyme A, hydratase/3-hydroxyacyl Coenzyme A dehydrogenase	1	359.66	-0.442889	0.268956	-1.6467	0.0996203	0.817982
22442	ENSMUSG00000032641	ENSMUSG00000032641|Gpr19	Gpr19	protein_coding	6	134846056	134875541	-1	G protein-coupled receptor 19	13	235.876	-0.494742	0.300429	-1.64678	0.0996025	0.817982
26207	ENSMUSG00000069805	ENSMUSG00000069805|Fbp1	Fbp1	protein_coding	13	63012567	63036096	-1	fructose bisphosphatase 1	3	375.11	-0.389105	0.236295	-1.64669	0.0996216	0.817982
33422	ENSMUSG00000043683	ENSMUSG00000043683|Fem1a	Fem1a	protein_coding	17	56563810	56570610	1	fem 1 homolog a	1	5007.67	-0.274418	0.166541	-1.64775	0.099403	0.817982
34470	ENSMUSG00000052837	ENSMUSG00000052837|Junb	Junb	protein_coding	8	85701113	85705347	-1	jun B proto-oncogene	2	4141.54	1.52237	0.924244	1.64715	0.0995268	0.817982
37902	ENSMUSG00000040339	ENSMUSG00000040339|Fam102b	Fam102b	protein_coding	3	108878313	108934923	-1	family with sequence similarity 102, member B	2	1629.91	-0.234217	0.142167	-1.64747	0.0994614	0.817982
17145	ENSMUSG00000049090	ENSMUSG00000049090|Zadh2	Zadh2	protein_coding	18	84106188	84115653	1	zinc binding alcohol dehydrogenase, domain containing 2	2	1722.2	-0.272329	0.165409	-1.6464	0.0996818	0.818044
846	ENSMUSG00000027465	ENSMUSG00000027465|Tbc1d20	Tbc1d20	protein_coding	2	152135748	152155916	1	TBC1 domain family, member 20	5	4702.32	-0.221136	0.134376	-1.64565	0.099835	0.818261
7520	ENSMUSG00000022442	ENSMUSG00000022442|Ttll1	Ttll1	protein_coding	15	83367970	83395094	-1	tubulin tyrosine ligase-like 1	4	1255.21	0.232651	0.141408	1.64525	0.0999189	0.818261
20666	ENSMUSG00000042406	ENSMUSG00000042406|Atf4	Atf4	protein_coding	15	80139385	80141742	1	activating transcription factor 4	3	14369.9	0.158807	0.0965186	1.64535	0.0998979	0.818261
45019	ENSMUSG00000060275	ENSMUSG00000060275|Nrg2	Nrg2	protein_coding	18	36150705	36330433	-1	neuregulin 2	6	179.618	0.521668	0.317054	1.64536	0.099896	0.818261
27936	ENSMUSG00000013523	ENSMUSG00000013523|Bcas1	Bcas1	protein_coding	2	170188911	170269765	-1	breast carcinoma amplified sequence 1	9	104.537	0.78762	0.478914	1.64459	0.100053	0.81893
31076	ENSMUSG00000030062	ENSMUSG00000030062|Rpn1	Rpn1	protein_coding	6	88061464	88082286	1	ribophorin I	5	8061.73	0.22757	0.13843	1.64394	0.100189	0.819609
4917	ENSMUSG00000030270	ENSMUSG00000030270|Cpne9	Cpne9	protein_coding	6	113259268	113282588	1	copine family member IX	10	97.719	-1.02453	0.624143	-1.6415	0.100694	0.820527
6901	ENSMUSG00000053279	ENSMUSG00000053279|Aldh1a1	Aldh1a1	protein_coding	19	20470079	20620829	1	aldehyde dehydrogenase family 1, subfamily A1	6	35.466	-1.26709	0.77135	-1.64269	0.100447	0.820527
8046	ENSMUSG00000048007	ENSMUSG00000048007|Timm8a1	Timm8a1	protein_coding	X	133438005	133442614	-1	translocase of inner mitochondrial membrane 8A1	1	789.737	0.300904	0.183432	1.64041	0.100919	0.820527
14476	ENSMUSG00000023132	ENSMUSG00000023132|Gzma	Gzma	protein_coding	13	113230359	113237515	-1	granzyme A	2	52.008	1.43654	0.87582	1.64022	0.10096	0.820527
16118	ENSMUSG00000059994	ENSMUSG00000059994|Fcrl1	Fcrl1	protein_coding	3	87283694	87310241	1	Fc receptor-like 1	6	428.178	-0.53696	0.327187	-1.64114	0.100768	0.820527
16542	ENSMUSG00000024190	ENSMUSG00000024190|Dusp1	Dusp1	protein_coding	17	26724564	26781102	-1	dual specificity phosphatase 1	6	3293.5	2.00091	1.22015	1.63989	0.101028	0.820527
16779	ENSMUSG00000026516	ENSMUSG00000026516|Nvl	Nvl	protein_coding	1	180914703	180971769	-1	nuclear VCP-like	5	4891.79	-0.180885	0.110214	-1.64121	0.100753	0.820527
16896	ENSMUSG00000044937	ENSMUSG00000044937|Ttc41	Ttc41	protein_coding	10	86541675	86612708	1	tetratricopeptide repeat domain 41	6	261.275	-0.458227	0.279085	-1.64189	0.100612	0.820527
22428	ENSMUSG00000030605	ENSMUSG00000030605|Mfge8	Mfge8	protein_coding	7	78783516	78798808	-1	milk fat globule EGF and factor V/VIII domain containing	10	2253.06	0.308297	0.188064	1.63932	0.101146	0.820527
31749	ENSMUSG00000049164	ENSMUSG00000049164|Zfp518a	Zfp518a	protein_coding	19	40883149	40906391	1	zinc finger protein 518A	3	1913.23	-0.217378	0.13254	-1.6401	0.100984	0.820527
32626	ENSMUSG00000025809	ENSMUSG00000025809|Itgb1	Itgb1	protein_coding	8	129412135	129459681	1	integrin beta 1 (fibronectin receptor beta)	4	4467.6	0.202368	0.123342	1.64071	0.100857	0.820527
34208	ENSMUSG00000105449	ENSMUSG00000105449|Gm43379	Gm43379	TEC	3	135133924	135141649	-1	predicted gene 43379	1	332.859	-0.456897	0.278661	-1.63962	0.101085	0.820527
35758	ENSMUSG00000057133	ENSMUSG00000057133|Chd6	Chd6	protein_coding	2	160788898	160950995	-1	chromodomain helicase DNA binding protein 6	11	8535.41	-0.190009	0.115883	-1.63965	0.101077	0.820527
37648	ENSMUSG00000014873	ENSMUSG00000014873|Surf2	Surf2	protein_coding	2	26806379	26810195	1	surfeit gene 2	6	876.928	-0.449755	0.274204	-1.64022	0.10096	0.820527
40961	ENSMUSG00000021028	ENSMUSG00000021028|Mbip	Mbip	protein_coding	12	56375088	56392679	-1	MAP3K12 binding inhibitory protein 1	3	634.002	-0.316638	0.193133	-1.63948	0.101113	0.820527
45124	ENSMUSG00000098112	ENSMUSG00000098112|Bin2	Bin2	protein_coding	15	100538958	100567434	-1	bridging integrator 2	8	1629.78	0.25986	0.158441	1.64011	0.100983	0.820527
33906	ENSMUSG00000020328	ENSMUSG00000020328|Nudcd2	Nudcd2	protein_coding	11	40624494	40630873	1	NudC domain containing 2	5	1398.36	-0.239822	0.146332	-1.63889	0.101237	0.820833
36946	ENSMUSG00000074220	ENSMUSG00000074220|Zfp382	Zfp382	protein_coding	7	29821367	29834375	1	zinc finger protein 382	3	790.661	-0.421026	0.256975	-1.6384	0.101339	0.821231
7905	ENSMUSG00000039637	ENSMUSG00000039637|Coro7	Coro7	protein_coding	16	4443997	4497641	-1	coronin 7	12	21562.9	0.1739	0.106199	1.6375	0.101526	0.821246
10661	ENSMUSG00000034620	ENSMUSG00000034620|Rxylt1	Rxylt1	protein_coding	10	121914019	121933276	-1	ribitol xylosyltransferase 1	6	600.517	0.351186	0.214436	1.63772	0.10148	0.821246
11894	ENSMUSG00000021866	ENSMUSG00000021866|Anxa11	Anxa11	protein_coding	14	25842580	25887228	1	annexin A11	4	4344.57	0.210401	0.128499	1.63737	0.101552	0.821246
36118	ENSMUSG00000037991	ENSMUSG00000037991|Rmi2	Rmi2	protein_coding	16	10652923	10710830	1	RecQ mediated genome instability 2	2	4077.15	-0.2161	0.131953	-1.6377	0.101483	0.821246
28217	ENSMUSG00000026836	ENSMUSG00000026836|Acvr1	Acvr1	protein_coding	2	58278656	58457169	-1	activin A receptor, type 1	6	200.465	0.637107	0.389208	1.63693	0.101644	0.821565
1591	ENSMUSG00000058706	ENSMUSG00000058706|0610030E20Rik	0610030E20Rik	protein_coding	6	72324300	72330131	1	RIKEN cDNA 0610030E20 gene	4	6711.55	-0.255955	0.156435	-1.63617	0.101804	0.822157
4515	ENSMUSG00000042105	ENSMUSG00000042105|Inpp5f	Inpp5f	protein_coding	7	128213052	128298149	1	inositol polyphosphate-5-phosphatase F	9	1662.99	-0.247069	0.151013	-1.63608	0.101824	0.822157
10418	ENSMUSG00000082762	ENSMUSG00000082762|Gm12366	Gm12366	processed_pseudogene	4	35202103	35202975	-1	predicted gene 12366	1	2355.89	0.198971	0.121709	1.63481	0.102088	0.823865
16003	ENSMUSG00000031644	ENSMUSG00000031644|Nek1	Nek1	protein_coding	8	61446229	61584380	1	NIMA (never in mitosis gene a)-related expressed kinase 1	9	1066.58	0.282787	0.173011	1.6345	0.102154	0.823971
1134	ENSMUSG00000045482	ENSMUSG00000045482|Trrap	Trrap	protein_coding	5	144704542	144796588	1	transformation/transcription domain-associated protein	15	11027.2	-0.177682	0.108776	-1.63347	0.102371	0.824718
1921	ENSMUSG00000037111	ENSMUSG00000037111|Setd7	Setd7	protein_coding	3	51422740	51468300	-1	SET domain containing (lysine methyltransferase) 7	4	4431.48	-0.201774	0.123504	-1.63374	0.102314	0.824718
31527	ENSMUSG00000083844	ENSMUSG00000083844|Ube2d-ps	Ube2d-ps	transcribed_unprocessed_pseudogene	11	5712129	5734710	1	ubiquitin-conjugating enzyme E2D, pseudogene	5	489.804	-0.336732	0.206167	-1.6333	0.102406	0.824718
33233	ENSMUSG00000057181	ENSMUSG00000057181|5730455P16Rik	5730455P16Rik	protein_coding	11	80251318	80268860	-1	RIKEN cDNA 5730455P16 gene	4	1083.81	-0.267367	0.16375	-1.63278	0.102515	0.825165
14818	ENSMUSG00000003873	ENSMUSG00000003873|Bax	Bax	protein_coding	7	45111121	45116322	-1	BCL2-associated X protein	6	2065.93	0.249657	0.153065	1.63106	0.102878	0.826042
17767	ENSMUSG00000025144	ENSMUSG00000025144|Cenpx	Cenpx	protein_coding	11	120601768	120604564	-1	centromere protein X	5	3226.14	1.31304	0.804718	1.63168	0.102747	0.826042
21961	ENSMUSG00000097619	ENSMUSG00000097619|4833422M21Rik	4833422M21Rik	lncRNA	15	96129751	96152565	-1	RIKEN cDNA 4833422M21 gene	4	20.5106	-1.55434	0.953293	-1.6305	0.102996	0.826042
32496	ENSMUSG00000005881	ENSMUSG00000005881|Ergic3	Ergic3	protein_coding	2	155849965	155860199	1	ERGIC and golgi 3	10	3304.14	0.258266	0.158386	1.63062	0.102971	0.826042
34945	ENSMUSG00000091086	ENSMUSG00000091086|Rpl6l	Rpl6l	processed_pseudogene	10	110961712	110962582	1	ribosomal protein L6-like	1	1209.37	0.242201	0.148497	1.63101	0.102887	0.826042
36121	ENSMUSG00000034424	ENSMUSG00000034424|Gcsh	Gcsh	protein_coding	8	117708549	117720276	-1	glycine cleavage system protein H (aminomethyl carrier)	2	1482.39	0.266106	0.163178	1.63077	0.102939	0.826042
41137	ENSMUSG00000024583	ENSMUSG00000024583|Txnl1	Txnl1	protein_coding	18	63794165	63841872	-1	thioredoxin-like 1	8	4298.21	0.199219	0.122115	1.63141	0.102804	0.826042
3983	ENSMUSG00000064023	ENSMUSG00000064023|Klk8	Klk8	protein_coding	7	43447001	43453250	1	kallikrein related-peptidase 8	3	177.846	0.522797	0.320732	1.63001	0.103099	0.826043
10638	ENSMUSG00000092062	ENSMUSG00000092062|NA	NA	NA	NA	NA	NA	NA	NA	NA	21.7856	-1.671	1.02516	-1.63	0.103102	0.826043
9500	ENSMUSG00000094377	ENSMUSG00000094377|NA	NA	NA	NA	NA	NA	NA	NA	NA	19.3833	1.71795	1.05508	1.62827	0.103469	0.82689
16662	ENSMUSG00000021823	ENSMUSG00000021823|Vcl	Vcl	protein_coding	14	20979466	21083744	1	vinculin	3	1375.67	0.468551	0.287708	1.62857	0.103405	0.82689
34644	ENSMUSG00000033147	ENSMUSG00000033147|Slc22a15	Slc22a15	protein_coding	3	101763092	101831769	-1	solute carrier family 22 (organic anion/cation transporter), member 15	7	627.72	-0.484151	0.297347	-1.62824	0.103474	0.82689
36942	ENSMUSG00000030304	ENSMUSG00000030304|Ergic2	Ergic2	protein_coding	6	148080577	148113872	-1	ERGIC and golgi 2	17	2460.89	-0.276519	0.16975	-1.62897	0.103319	0.82689
39012	ENSMUSG00000021963	ENSMUSG00000021963|Sap18	Sap18	protein_coding	14	58035637	58044095	1	Sin3-associated polypeptide 18	6	5111.5	0.16097	0.0988283	1.62879	0.103358	0.82689
10017	ENSMUSG00000019487	ENSMUSG00000019487|Trip10	Trip10	protein_coding	17	57556455	57570665	1	thyroid hormone receptor interactor 10	9	656.404	0.293371	0.180211	1.62794	0.103538	0.826976
2200	ENSMUSG00000085355	ENSMUSG00000085355|3010003L21Rik	3010003L21Rik	lncRNA	6	148846365	148848627	1	RIKEN cDNA 3010003L21 gene	2	266.046	0.518022	0.318568	1.6261	0.103929	0.827198
3740	ENSMUSG00000020170	ENSMUSG00000020170|Frs2	Frs2	protein_coding	10	116905332	116984439	-1	fibroblast growth factor receptor substrate 2	4	3589.36	-0.175562	0.107958	-1.62621	0.103906	0.827198
4277	ENSMUSG00000043807	ENSMUSG00000043807|Ly6g5b	Ly6g5b	protein_coding	17	35332924	35334404	-1	lymphocyte antigen 6 complex, locus G5B	2	87.9553	-0.807039	0.496853	-1.6243	0.104312	0.827198
6451	ENSMUSG00000031217	ENSMUSG00000031217|Efnb1	Efnb1	protein_coding	X	98179736	98192597	1	ephrin B1	2	397.937	0.381866	0.235007	1.62491	0.104181	0.827198
9838	ENSMUSG00000026643	ENSMUSG00000026643|Nmt2	Nmt2	protein_coding	2	3285249	3329914	1	N-myristoyltransferase 2	4	1149.89	0.540377	0.332678	1.62432	0.104307	0.827198
17745	ENSMUSG00000022244	ENSMUSG00000022244|Amacr	Amacr	protein_coding	15	10981842	10996712	1	alpha-methylacyl-CoA racemase	2	233.437	0.510063	0.313402	1.62751	0.10363	0.827198
28661	ENSMUSG00000028053	ENSMUSG00000028053|Ash1l	Ash1l	protein_coding	3	88857929	88986682	1	ASH1 like histone lysine methyltransferase	4	8963.28	-0.267858	0.164841	-1.62495	0.104174	0.827198
30233	ENSMUSG00000055003	ENSMUSG00000055003|Lrtm2	Lrtm2	protein_coding	6	119292094	119307727	-1	leucine-rich repeats and transmembrane domains 2	4	73.187	0.851764	0.524283	1.62463	0.104242	0.827198
31917	ENSMUSG00000094902	ENSMUSG00000094902|Igkv10-95	Igkv10-95	IG_V_gene	6	68657363	68657832	1	immunoglobulin kappa variable 10-95	2	77.6671	-0.885032	0.544101	-1.6266	0.103823	0.827198
32196	ENSMUSG00000024077	ENSMUSG00000024077|Strn	Strn	protein_coding	17	78957342	79044625	-1	striatin, calmodulin binding protein	3	3804.27	-0.193772	0.11929	-1.62438	0.104295	0.827198
37253	ENSMUSG00000094708	ENSMUSG00000094708|Gm10359	Gm10359	processed_pseudogene	5	106010567	106011568	-1	predicted gene 10359	1	2947.94	0.185919	0.114385	1.62538	0.104081	0.827198
40743	ENSMUSG00000096243	ENSMUSG00000096243|NA	NA	NA	NA	NA	NA	NA	NA	NA	25.3495	1.45742	0.896879	1.625	0.104164	0.827198
43240	ENSMUSG00000023048	ENSMUSG00000023048|Prr13	Prr13	protein_coding	15	102367463	102371241	1	proline rich 13	5	7541.86	-0.210142	0.129217	-1.62627	0.103893	0.827198
44074	ENSMUSG00000068452	ENSMUSG00000068452|Duox2	Duox2	protein_coding	2	122109728	122128930	-1	dual oxidase 2	3	20.13	-7.78574	4.78746	-1.62628	0.10389	0.827198
12365	ENSMUSG00000028033	ENSMUSG00000028033|Kcnq5	Kcnq5	protein_coding	1	21468627	22032166	-1	potassium voltage-gated channel, subfamily Q, member 5	7	1852.34	-0.284665	0.175314	-1.62375	0.10443	0.82729
19524	ENSMUSG00000050565	ENSMUSG00000050565|Tor1aip2	Tor1aip2	protein_coding	1	155911149	155944607	1	torsin A interacting protein 2	9	1814.15	0.343032	0.211238	1.62391	0.104395	0.82729
38684	ENSMUSG00000008683	ENSMUSG00000008683|Rps15a	Rps15a	protein_coding	7	117703595	117715411	-1	ribosomal protein S15A	7	7979.33	0.181384	0.111725	1.62349	0.104485	0.827305
27230	ENSMUSG00000004936	ENSMUSG00000004936|Map2k1	Map2k1	protein_coding	9	64093052	64160913	-1	mitogen-activated protein kinase kinase 1	4	1723.66	0.259145	0.159683	1.62287	0.104616	0.827924
1115	ENSMUSG00000020368	ENSMUSG00000020368|Canx	Canx	protein_coding	11	50184788	50216500	-1	calnexin	5	15542	0.218989	0.135005	1.62208	0.104787	0.82806
4059	ENSMUSG00000038607	ENSMUSG00000038607|Gng10	Gng10	protein_coding	4	59035088	59041903	1	guanine nucleotide binding protein (G protein), gamma 10	2	1797.07	0.20863	0.128625	1.622	0.104804	0.82806
24814	ENSMUSG00000036452	ENSMUSG00000036452|Arhgap26	Arhgap26	protein_coding	18	39126198	39509337	1	Rho GTPase activating protein 26	12	2129.13	0.390368	0.240641	1.6222	0.104761	0.82806
28454	ENSMUSG00000021273	ENSMUSG00000021273|Fdft1	Fdft1	protein_coding	14	63382599	63417027	-1	farnesyl diphosphate farnesyl transferase 1	5	2142.75	0.20602	0.127032	1.6218	0.104847	0.82806
472	ENSMUSG00000069662	ENSMUSG00000069662|Marcks	Marcks	protein_coding	10	37009371	37014916	-1	myristoylated alanine rich protein kinase C substrate	1	15853.7	-0.260283	0.16062	-1.62049	0.105127	0.829407
3268	ENSMUSG00000102550	ENSMUSG00000102550|Gm8276	Gm8276	processed_pseudogene	3	59338958	59340769	1	predicted gene 8276	1	812.875	0.319726	0.19757	1.61829	0.1056	0.829407
6814	ENSMUSG00000027597	ENSMUSG00000027597|Ahcy	Ahcy	protein_coding	2	154901230	154916417	-1	S-adenosylhomocysteine hydrolase	3	11355.4	0.173688	0.107312	1.61854	0.105546	0.829407
10242	ENSMUSG00000027163	ENSMUSG00000027163|Commd9	Commd9	protein_coding	2	101716592	101731991	1	COMM domain containing 9	4	1102.9	0.23766	0.146791	1.61904	0.105438	0.829407
13732	ENSMUSG00000057605	ENSMUSG00000057605|Gm6807	Gm6807	processed_pseudogene	19	45438747	45439634	-1	predicted gene 6807	1	904.746	0.26066	0.160994	1.61906	0.105434	0.829407
17220	ENSMUSG00000041731	ENSMUSG00000041731|Pgm5	Pgm5	protein_coding	19	24660380	24839219	-1	phosphoglucomutase 5	4	19.004	-1.50211	0.927299	-1.61988	0.105258	0.829407
19929	ENSMUSG00000048701	ENSMUSG00000048701|Ccdc6	Ccdc6	protein_coding	10	69932951	70029030	1	coiled-coil domain containing 6	4	6182.48	-0.157988	0.0975939	-1.61884	0.105483	0.829407
21919	ENSMUSG00000030468	ENSMUSG00000030468|Siglecg	Siglecg	protein_coding	7	43057628	43067782	1	sialic acid binding Ig-like lectin G	6	23083.4	-0.15248	0.0941206	-1.62005	0.105222	0.829407
25105	ENSMUSG00000032902	ENSMUSG00000032902|Slc16a1	Slc16a1	protein_coding	3	104545984	104565778	1	solute carrier family 16 (monocarboxylic acid transporters), member 1	1	13410.7	-0.154957	0.0957546	-1.61827	0.105605	0.829407
31349	ENSMUSG00000021131	ENSMUSG00000021131|Erh	Erh	protein_coding	12	80680796	80691115	-1	ERH mRNA splicing and mitosis factor	5	4613.14	0.183384	0.113248	1.61931	0.10538	0.829407
36001	ENSMUSG00000103928	ENSMUSG00000103928|Gm37893	Gm37893	TEC	1	151321056	151323492	1	predicted gene, 37893	1	203.417	-0.513974	0.317503	-1.6188	0.10549	0.829407
14814	ENSMUSG00000066406	ENSMUSG00000066406|Akap13	Akap13	protein_coding	7	75105282	75404357	1	A kinase (PRKA) anchor protein 13	17	21715.6	-0.150985	0.0933247	-1.61784	0.105697	0.829711
25667	ENSMUSG00000094345	ENSMUSG00000094345|Igkv14-126	Igkv14-126	IG_V_gene	6	67873156	67873626	1	immunoglobulin kappa variable 14-126	1	242.751	0.669298	0.414161	1.61603	0.106087	0.832357
4054	ENSMUSG00000036214	ENSMUSG00000036214|Polr1has	Polr1has	protein_coding	17	37269484	37276517	1	RNA polymerase I subunit H, antisense	4	98.8782	-0.885549	0.549083	-1.61278	0.106793	0.832507
8210	ENSMUSG00000024048	ENSMUSG00000024048|Myl12a	Myl12a	protein_coding	17	71300651	71309873	-1	myosin, light chain 12A, regulatory, non-sarcomeric	10	5007.36	0.257618	0.159629	1.61386	0.106558	0.832507
9037	ENSMUSG00000031007	ENSMUSG00000031007|Atp6ap2	Atp6ap2	protein_coding	X	12454040	12483288	1	ATPase, H+ transporting, lysosomal accessory protein 2	2	1877.46	0.215626	0.133493	1.61526	0.106253	0.832507
9109	ENSMUSG00000001750	ENSMUSG00000001750|Tcirg1	Tcirg1	protein_coding	19	3946050	3957133	-1	T cell, immune regulator 1, ATPase, H+ transporting, lysosomal V0 protein A3	14	12383.1	0.209237	0.129739	1.61276	0.106797	0.832507
13339	ENSMUSG00000045382	ENSMUSG00000045382|Cxcr4	Cxcr4	protein_coding	1	128515936	128520030	-1	chemokine (C-X-C motif) receptor 4	2	27190.3	-0.168252	0.104332	-1.61267	0.106817	0.832507
13716	ENSMUSG00000028991	ENSMUSG00000028991|Mtor	Mtor	protein_coding	4	148533068	148642140	1	mechanistic target of rapamycin kinase	4	4596.28	-0.209966	0.12999	-1.61525	0.106256	0.832507
15926	ENSMUSG00000041530	ENSMUSG00000041530|Ago1	2001-08-01	protein_coding	4	126328805	126362376	-1	argonaute RISC catalytic subunit 1	7	7770.42	-0.150558	0.0932572	-1.61444	0.106432	0.832507
17409	ENSMUSG00000022571	ENSMUSG00000022571|Pycrl	Pycrl	protein_coding	15	75788326	75793409	-1	pyrroline-5-carboxylate reductase-like	1	1709.41	0.218397	0.13525	1.61476	0.106362	0.832507
23977	ENSMUSG00000037443	ENSMUSG00000037443|Cep85	Cep85	protein_coding	4	133857169	133914423	-1	centrosomal protein 85	9	4767.83	-0.237173	0.146876	-1.61478	0.106358	0.832507
28871	ENSMUSG00000062981	ENSMUSG00000062981|Mrpl42	Mrpl42	protein_coding	10	95316667	95337802	-1	mitochondrial ribosomal protein L42	5	4420.99	0.179089	0.111023	1.61309	0.106725	0.832507
33684	ENSMUSG00000039577	ENSMUSG00000039577|Nphp4	Nphp4	protein_coding	4	152561163	152647640	1	nephronophthisis 4 (juvenile) homolog (human)	6	1361.24	0.247612	0.153514	1.61296	0.106754	0.832507
33963	ENSMUSG00000090272	ENSMUSG00000090272|Mndal	Mndal	protein_coding	1	173676692	173708447	-1	myeloid nuclear differentiation antigen like	9	8029.44	0.194175	0.120382	1.61299	0.106748	0.832507
38045	ENSMUSG00000029823	ENSMUSG00000029823|Luc7l2	Luc7l2	protein_coding	6	38528269	38586405	1	LUC7-like 2 (S. cerevisiae)	13	13417.2	-0.156191	0.0968633	-1.61248	0.106857	0.832507
40509	ENSMUSG00000063810	ENSMUSG00000063810|Alms1	Alms1	protein_coding	6	85564513	85679735	1	ALMS1, centrosome and basal body associated	5	3023.4	-0.195448	0.121078	-1.61423	0.106477	0.832507
853	ENSMUSG00000066595	ENSMUSG00000066595|Flvcr1	Flvcr1	protein_coding	1	190738044	190758355	-1	feline leukemia virus subgroup C cellular receptor 1	6	390.96	-0.439977	0.272953	-1.61192	0.10698	0.832582
5272	ENSMUSG00000029452	ENSMUSG00000029452|Tmem116	Tmem116	protein_coding	5	121589956	121662246	1	transmembrane protein 116	10	94.3615	-0.999499	0.620194	-1.61159	0.107051	0.832582
7264	ENSMUSG00000032412	ENSMUSG00000032412|Atp1b3	Atp1b3	protein_coding	9	96214708	96246495	-1	ATPase, Na+/K+ transporting, beta 3 polypeptide	3	17802.2	0.181163	0.112461	1.61089	0.107204	0.832582
8436	ENSMUSG00000038271	ENSMUSG00000038271|Iffo1	Iffo1	protein_coding	6	125122204	125138745	1	intermediate filament family orphan 1	10	3405.19	-0.273412	0.169709	-1.61106	0.107167	0.832582
20930	ENSMUSG00000025958	ENSMUSG00000025958|Creb1	Creb1	protein_coding	1	64571804	64643707	1	cAMP responsive element binding protein 1	11	6243.99	-0.257517	0.159836	-1.61113	0.107151	0.832582
[truncated: 44,079 more rows]

## Sheet: pre-B_Sirt7KO-vs-Wt
	id	id.1	gene_name	biotype	chromosome	start	end	strand	description	transcript_count	baseMean	log2FoldChange	lfcSE	stat	pvalue	padj
40958	ENSMUSG00000020922	ENSMUSG00000020922|Lsm12	Lsm12	protein_coding	11	102053323	102076122	-1	LSM12 homolog	5	2409.59	2.44638	0.181303	13.4933	1.71211e-41	2.78115e-37
22008	ENSMUSG00000025138	ENSMUSG00000025138|Sirt7	Sirt7	protein_coding	11	120509198	120516066	-1	sirtuin 7	11	2994.31	-2.53328	0.199585	-12.6928	6.48518e-37	5.26726e-33
10682	ENSMUSG00000001847	ENSMUSG00000001847|Rac1	Rac1	protein_coding	5	143489389	143513791	-1	Rac family small GTPase 1	4	13377.1	-1.57569	0.135141	-11.6596	2.04964e-31	1.10981e-27
71	ENSMUSG00000072235	ENSMUSG00000072235|Tuba1a	Tuba1a	protein_coding	15	98847718	98851584	-1	tubulin, alpha 1A	1	7669.9	-1.56369	0.171745	-9.1047	8.65022e-20	3.51286e-16
26153	ENSMUSG00000053838	ENSMUSG00000053838|Nudcd3	Nudcd3	protein_coding	11	6055691	6150415	-1	NudC domain containing 3	4	3743.25	1.28834	0.152837	8.42948	3.47211e-17	1.12802e-13
32751	ENSMUSG00000076615	ENSMUSG00000076615|Ighg3	Ighg3	IG_C_gene	12	113319844	113324852	-1	Immunoglobulin heavy constant gamma 3	2	985.884	1.73517	0.207928	8.34505	7.11819e-17	1.92713e-13
15365	ENSMUSG00000024109	ENSMUSG00000024109|Nrxn1	Nrxn1	protein_coding	17	90341059	91400499	-1	neurexin I	26	544.772	-1.90959	0.250354	-7.62757	2.39226e-14	5.55141e-11
38671	ENSMUSG00000017670	ENSMUSG00000017670|Elmo2	Elmo2	protein_coding	2	165129951	165168399	-1	engulfment and cell motility 2	12	2397.08	1.27046	0.167538	7.5831	3.37386e-14	6.85063e-11
3231	ENSMUSG00000094130	ENSMUSG00000094130|NA	NA	NA	NA	NA	NA	NA	NA	NA	81.7665	4.46932	0.636597	7.02063	2.20865e-12	3.98637e-09
13910	ENSMUSG00000037012	ENSMUSG00000037012|Hk1	Hk1	protein_coding	10	62104634	62215687	-1	hexokinase 1	20	1831.94	-1.15062	0.166686	-6.9029	5.09522e-12	8.27667e-09
4527	ENSMUSG00000078937	ENSMUSG00000078937|Cpt1b	Cpt1b	protein_coding	15	89300608	89310066	-1	carnitine palmitoyltransferase 1b, muscle	4	400.528	-1.95131	0.285414	-6.83676	8.10063e-12	1.19624e-08
22909	ENSMUSG00000027072	ENSMUSG00000027072|Prg3	Prg3	protein_coding	2	84818559	84824230	1	proteoglycan 3	2	700.48	-1.68095	0.25018	-6.71894	1.83053e-11	2.47793e-08
34492	ENSMUSG00000100235	ENSMUSG00000100235|Gm28557	Gm28557	protein_coding	13	67217463	67256668	-1	predicted gene 28557	5	123.174	3.00775	0.457094	6.58017	4.69924e-11	5.64793e-08
5327	ENSMUSG00000027630	ENSMUSG00000027630|Tbl1xr1	Tbl1xr1	protein_coding	3	22130816	22270758	1	transducin (beta)-like 1X-linked receptor 1	11	2256.29	1.36294	0.207293	6.57493	4.86771e-11	5.64793e-08
33146	ENSMUSG00000104117	ENSMUSG00000104117|Gm20743	Gm20743	lncRNA	1	164690702	164764344	1	predicted gene, 20743	2	2402.3	-1.20281	0.184392	-6.52313	6.88551e-11	7.45654e-08
462	ENSMUSG00000093071	ENSMUSG00000093071|NA	NA	NA	NA	NA	NA	NA	NA	NA	82.5216	-7.37122	1.1489	-6.41592	1.39977e-10	1.42112e-07
17641	ENSMUSG00000058883	ENSMUSG00000058883|Zfp708	Zfp708	protein_coding	13	67217463	67246040	-1	zinc finger protein 708	3	86.0545	-5.41228	0.875547	-6.18159	6.34583e-10	6.06363e-07
31650	ENSMUSG00000004110	ENSMUSG00000004110|Cacna1e	Cacna1e	protein_coding	1	154266477	154760247	-1	calcium channel, voltage-dependent, R type, alpha 1E subunit	9	17816.3	-0.833306	0.135232	-6.16206	7.18038e-10	6.47989e-07
43941	ENSMUSG00000099519	ENSMUSG00000099519|Gm29253	Gm29253	lncRNA	1	75148375	75161790	-1	predicted gene 29253	1	127.476	4.51571	0.735373	6.14071	8.2154e-10	7.02374e-07
4363	ENSMUSG00000081137	ENSMUSG00000081137|BC022960	BC022960	transcribed_processed_pseudogene	X	168151185	168152999	1	cDNA sequence BC022960	1	180.252	-2.65316	0.438566	-6.04961	1.45195e-09	1.17927e-06
31247	ENSMUSG00000025137	ENSMUSG00000025137|Pcyt2	Pcyt2	protein_coding	11	120500913	120508762	-1	phosphate cytidylyltransferase 2, ethanolamine	12	1520.95	-1.57935	0.264928	-5.96143	2.50038e-09	1.9341e-06
43303	ENSMUSG00000074824	ENSMUSG00000074824|Rslcan18	Rslcan18	protein_coding	13	67244677	67264327	-1	regulator of sex-limitation candidate 18	2	51.1389	-5.33161	0.90183	-5.91199	3.38004e-09	2.4957e-06
42995	ENSMUSG00000042507	ENSMUSG00000042507|Mideas	Mideas	protein_coding	12	84195950	84265655	-1	mitotic deacetylase associated SANT domain protein	5	6301.63	1.00075	0.169909	5.88991	3.86409e-09	2.72906e-06
16914	ENSMUSG00000032690	ENSMUSG00000032690|Oas2	Oas2	protein_coding	5	120868398	120887918	-1	2'-5' oligoadenylate synthetase 2	4	232.052	2.40339	0.415867	5.77923	7.50427e-09	5.07914e-06
20376	ENSMUSG00000030122	ENSMUSG00000030122|Ptms	Ptms	protein_coding	6	124890644	124897066	-1	parathymosin	5	1227.94	1.25256	0.217294	5.76438	8.19567e-09	5.32522e-06
141	ENSMUSG00000089756	ENSMUSG00000089756|Zfp966	Zfp966	protein_coding	2	175710674	175722893	-1	zinc finger protein 966	2	47.4869	-9.02527	1.61141	-5.60087	2.13283e-08	1.33253e-05
36580	ENSMUSG00000054435	ENSMUSG00000054435|Gimap4	Gimap4	protein_coding	6	48661483	48668994	1	GTPase, IMAP family member 4	6	988.418	1.50389	0.276892	5.4313	5.59442e-08	3.36577e-05
32126	ENSMUSG00000032503	ENSMUSG00000032503|Arpp21	Arpp21	protein_coding	9	111894159	112065006	-1	cyclic AMP-regulated phosphoprotein, 21	31	233.677	3.92953	0.7368	5.33324	9.64776e-08	5.40408e-05
23262	ENSMUSG00000053310	ENSMUSG00000053310|Nrgn	Nrgn	protein_coding	9	37455788	37464200	-1	neurogranin	2	3543.65	1.5349	0.28769	5.33526	9.54057e-08	5.40408e-05
23096	ENSMUSG00000030789	ENSMUSG00000030789|Itgax	Itgax	protein_coding	7	127728719	127749829	1	integrin alpha X	4	684.775	-1.13904	0.214708	-5.30506	1.12636e-07	6.09888e-05
22746	ENSMUSG00000033880	ENSMUSG00000033880|Lgals3bp	Lgals3bp	protein_coding	11	118283577	118292918	-1	lectin, galactoside-binding, soluble, 3 binding protein	5	175.299	2.15167	0.406236	5.2966	1.17981e-07	6.18221e-05
20893	ENSMUSG00000106247	ENSMUSG00000106247|Gm43720	Gm43720	protein_coding	5	138263214	138278220	-1	predicted gene 43720	1	61.0295	9.36263	1.77101	5.28661	1.24603e-07	6.18508e-05
13712	ENSMUSG00000079017	ENSMUSG00000079017|Ifi27l2a	Ifi27l2a	protein_coding	12	103408426	103409939	-1	interferon, alpha-inducible protein 27 like 2A	1	924.565	1.33892	0.253339	5.28508	1.25651e-07	6.18508e-05
8283	ENSMUSG00000028207	ENSMUSG00000028207|Asph	Asph	protein_coding	4	9448069	9669344	-1	aspartate-beta-hydroxylase	20	1168.13	-1.05155	0.202673	-5.1884	2.12104e-07	0.000101336
22566	ENSMUSG00000026393	ENSMUSG00000026393|Nek7	Nek7	protein_coding	1	138410613	138547879	-1	NIMA (never in mitosis gene a)-related expressed kinase 7	4	2640.04	-1.41234	0.274186	-5.15102	2.59074e-07	0.00012024
19080	ENSMUSG00000103320	ENSMUSG00000103320|Gm37403	Gm37403	TEC	1	164700402	164703922	-1	predicted gene, 37403	1	1435.6	-1.45013	0.282241	-5.1379	2.77821e-07	0.000125359
10177	ENSMUSG00000023143	ENSMUSG00000023143|Nagpa	Nagpa	protein_coding	16	5013153	5021876	-1	N-acetylglucosamine-1-phosphodiester alpha-N-acetylglucosaminidase	4	884.848	-0.997377	0.19519	-5.10976	3.22562e-07	0.000141613
19274	ENSMUSG00000001281	ENSMUSG00000001281|Itgb7	Itgb7	protein_coding	15	102124430	102140379	-1	integrin beta 7	5	1704.27	1.13541	0.224054	5.06758	4.02914e-07	0.000172235
31683	ENSMUSG00000052776	ENSMUSG00000052776|Oas1a	Oas1a	protein_coding	5	121034319	121045584	-1	2'-5' oligoadenylate synthetase 1A	1	127.446	2.09524	0.417477	5.01883	5.19873e-07	0.000214236
20013	ENSMUSG00000057286	ENSMUSG00000057286|St6galnac2	St6galnac2	protein_coding	11	116566129	116585694	-1	ST6 (alpha-N-acetyl-neuraminyl-2,3-beta-galactosyl-1,3)-N-acetylgalactosaminide alpha-2,6-sialyltransferase 2	5	432.293	1.34389	0.268391	5.00721	5.52261e-07	0.000214236
16256	ENSMUSG00000000131	ENSMUSG00000000131|Xpo6	Xpo6	protein_coding	7	125700887	125799673	-1	exportin 6	20	8476.92	0.792438	0.158278	5.00663	5.53921e-07	0.000214236
24881	ENSMUSG00000022114	ENSMUSG00000022114|Spry2	Spry2	protein_coding	14	106129381	106134253	-1	sprouty RTK signaling antagonist 2	1	1427.67	-0.882945	0.17622	-5.01046	5.42998e-07	0.000214236
36256	ENSMUSG00000102918	ENSMUSG00000102918|Pcdhgc3	Pcdhgc3	protein_coding	18	37939417	37974926	1	protocadherin gamma subfamily C, 3	3	410.467	2.10225	0.422277	4.97838	6.41174e-07	0.000242215
4174	ENSMUSG00000061111	ENSMUSG00000061111|Mcrip1	Mcrip1	protein_coding	11	120433714	120440553	-1	MAPK regulated corepressor interacting protein 1	2	6963.99	0.798139	0.162215	4.92026	8.64284e-07	0.000319078
36071	ENSMUSG00000025130	ENSMUSG00000025130|P4hb	P4hb	protein_coding	11	120451124	120464079	-1	prolyl 4-hydroxylase, beta polypeptide	3	8009.42	1.07721	0.219564	4.90612	9.28963e-07	0.000335335
38947	ENSMUSG00000027582	ENSMUSG00000027582|Zgpat	Zgpat	protein_coding	2	181006721	181025421	1	zinc finger, CCCH-type with G patch domain	6	2082.02	0.782639	0.159804	4.8975	9.70642e-07	0.000342763
39985	ENSMUSG00000029247	ENSMUSG00000029247|Paics	Paics	protein_coding	5	77099154	77115356	1	phosphoribosylaminoimidazole carboxylase, phosphoribosylaminoribosylaminoimidazole, succinocarboxamide synthetase	7	2997.75	0.933324	0.191089	4.88425	1.03824e-06	0.000344189
751	ENSMUSG00000095545	ENSMUSG00000095545|Zfp969	Zfp969	protein_coding	2	175484016	175495439	-1	zinc finger protein 969	3	38.8704	-5.67737	1.16219	-4.88505	1.03403e-06	0.000344189
42925	ENSMUSG00000106931	ENSMUSG00000106931|NA	NA	NA	NA	NA	NA	NA	NA	NA	92.562	-23.399	4.78534	-4.88974	1.00971e-06	0.000344189
34697	ENSMUSG00000069041	ENSMUSG00000069041|Slc25a31	Slc25a31	protein_coding	3	40663285	40680527	1	solute carrier family 25 (mitochondrial carrier; adenine nucleotide translocator), member 31	1	28.7023	-8.29911	1.70087	-4.87934	1.06441e-06	0.000345807
8979	ENSMUSG00000016664	ENSMUSG00000016664|Pacsin2	Pacsin2	protein_coding	15	83259808	83348807	-1	protein kinase C and casein kinase substrate in neurons 2	11	2925.28	1.01787	0.209187	4.86585	1.13966e-06	0.000362991
32016	ENSMUSG00000025132	ENSMUSG00000025132|Arhgdia	Arhgdia	protein_coding	11	120468930	120472450	-1	Rho GDP dissociation inhibitor (GDI) alpha	2	72761.1	0.958008	0.197398	4.85319	1.21491e-06	0.000372357
35682	ENSMUSG00000090115	ENSMUSG00000090115|Usp49	Usp49	protein_coding	17	47941615	47997663	1	ubiquitin specific peptidase 49	4	930.794	-1.44908	0.298451	-4.85535	1.20173e-06	0.000372357
27534	ENSMUSG00000029570	ENSMUSG00000029570|Lfng	Lfng	protein_coding	5	140593075	140601300	1	LFNG O-fucosylpeptide 3-beta-N-acetylglucosaminyltransferase	3	1247.26	0.952521	0.19803	4.80997	1.5095e-06	0.000454079
1580	ENSMUSG00000032661	ENSMUSG00000032661|Oas3	Oas3	protein_coding	5	120891163	120915726	-1	2'-5' oligoadenylate synthetase 3	4	70.2152	2.79754	0.582748	4.8006	1.58192e-06	0.000458869
28986	ENSMUSG00000021313	ENSMUSG00000021313|Ryr2	Ryr2	protein_coding	13	11567988	12121831	-1	ryanodine receptor 2, cardiac	14	107.859	2.23707	0.465892	4.8017	1.57327e-06	0.000458869
23567	ENSMUSG00000073434	ENSMUSG00000073434|Wdr90	Wdr90	protein_coding	17	26063745	26080475	-1	WD repeat domain 90	12	1131.4	1.02472	0.21366	4.79602	1.61847e-06	0.000461236
11720	ENSMUSG00000097148	ENSMUSG00000097148|Gm3839	Gm3839	protein_coding	14	11113047	11189038	1	predicted pseudogene 3839	1	27.696	8.22303	1.72682	4.76195	1.91733e-06	0.000536985
27526	ENSMUSG00000081660	ENSMUSG00000081660|Gm11787	Gm11787	unprocessed_pseudogene	4	3496978	3516515	-1	predicted gene 11787	1	94.829	22.715	4.7853	4.74683	2.06626e-06	0.000568886
27479	ENSMUSG00000022591	ENSMUSG00000022591|Gm9747	Gm9747	protein_coding	1	82210833	82213654	1	predicted gene 9747	1	89.0066	22.6262	4.78534	4.72823	2.2649e-06	0.000613184
11521	ENSMUSG00000037905	ENSMUSG00000037905|Bri3bp	Bri3bp	protein_coding	5	125518632	125537434	1	Bri3 binding protein	2	938.855	0.911063	0.193379	4.71127	2.46178e-06	0.00064697
18667	ENSMUSG00000026879	ENSMUSG00000026879|Gsn	Gsn	protein_coding	2	35146392	35197904	1	gelsolin	7	3864.33	0.846805	0.179764	4.71064	2.46935e-06	0.00064697
12655	ENSMUSG00000028028	ENSMUSG00000028028|Alpk1	Alpk1	protein_coding	3	127463959	127574176	-1	alpha-kinase 1	6	1156.88	-0.891724	0.189862	-4.6967	2.64393e-06	0.000681714
4911	ENSMUSG00000042453	ENSMUSG00000042453|Reln	Reln	protein_coding	5	22089452	22549700	-1	reelin	15	2008.56	-1.61122	0.343295	-4.69338	2.68726e-06	0.000682061
22011	ENSMUSG00000008475	ENSMUSG00000008475|Arpc5	Arpc5	protein_coding	1	152642293	152651348	1	actin related protein 2/3 complex, subunit 5	3	6493.42	-0.72498	0.155274	-4.66902	3.02636e-06	0.000756312
11831	ENSMUSG00000059280	ENSMUSG00000059280|Vpreb2	Vpreb2	protein_coding	16	17798292	17799137	1	pre-B lymphocyte gene 2	1	151.783	3.0724	0.661066	4.64764	3.35761e-06	0.000819454
7628	ENSMUSG00000041827	ENSMUSG00000041827|Oasl1	Oasl1	protein_coding	5	115061299	115075974	1	2'-5' oligoadenylate synthetase-like 1	6	168.021	1.89516	0.407888	4.64627	3.37992e-06	0.000819454
24026	ENSMUSG00000042349	ENSMUSG00000042349|Ikbke	Ikbke	protein_coding	1	131182080	131207344	-1	inhibitor of kappaB kinase epsilon	7	397.189	1.20104	0.259837	4.62228	3.79539e-06	0.000906652
34858	ENSMUSG00000035042	ENSMUSG00000035042|Ccl5	Ccl5	protein_coding	11	83416604	83421344	-1	chemokine (C-C motif) ligand 5	2	79.4825	6.28287	1.36137	4.61509	3.92916e-06	0.000925003
10004	ENSMUSG00000023393	ENSMUSG00000023393|Slc17a9	Slc17a9	protein_coding	2	180367056	180384073	1	solute carrier family 17, member 9	5	731.15	1.04068	0.226507	4.59448	4.33822e-06	0.00100671
22373	ENSMUSG00000005371	ENSMUSG00000005371|Fbxo11	Fbxo11	protein_coding	17	88298287	88372719	-1	F-box protein 11	6	8166.04	-0.829019	0.181508	-4.5674	4.93808e-06	0.00112978
22304	ENSMUSG00000006920	ENSMUSG00000006920|Ezh1	Ezh1	protein_coding	11	101081941	101117289	-1	enhancer of zeste 1 polycomb repressive complex 2 subunit	9	4935.47	0.711926	0.156004	4.5635	5.03072e-06	0.00113499
1690	ENSMUSG00000020279	ENSMUSG00000020279|Il9r	Il9r	protein_coding	11	32137541	32150279	-1	interleukin 9 receptor	5	659.086	2.31217	0.507107	4.55953	5.1268e-06	0.00114082
14767	ENSMUSG00000087642	ENSMUSG00000087642|Ighe	Ighe	IG_C_gene	12	113232880	113236868	-1	Immunoglobulin heavy constant epsilon	2	39.1382	8.72197	1.91735	4.54898	5.39066e-06	0.00116755
6964	ENSMUSG00000032698	ENSMUSG00000032698|Lmo2	Lmo2	protein_coding	2	103788331	103812223	1	LIM domain only 2	8	1414.97	-0.844078	0.185492	-4.55048	5.35227e-06	0.00116755
10659	ENSMUSG00000105196	ENSMUSG00000105196|Mir142	Mir142	miRNA	11	87647690	87647753	1	microRNA 142	1	98.8218	21.5647	4.78528	4.50646	6.59172e-06	0.00140889
44700	ENSMUSG00000026770	ENSMUSG00000026770|Il2ra	Il2ra	protein_coding	2	11647618	11698004	1	interleukin 2 receptor, alpha chain	3	20096.6	-0.620041	0.137929	-4.49538	6.94466e-06	0.00146505
37604	ENSMUSG00000032228	ENSMUSG00000032228|Tcf12	Tcf12	protein_coding	9	71749970	72019153	-1	transcription factor 12	21	10765.2	-0.7749	0.17334	-4.47041	7.80712e-06	0.00162588
3227	ENSMUSG00000009350	ENSMUSG00000009350|Mpo	Mpo	protein_coding	11	87684407	87695239	1	myeloperoxidase	6	946.44	-1.60665	0.3606	-4.45549	8.37005e-06	0.00172105
19378	ENSMUSG00000103653	ENSMUSG00000103653|Gstp-ps	Gstp-ps	processed_pseudogene	1	191758120	191758750	-1	glutathione S-transferase, pi, pseudogene	1	1588.16	0.807966	0.181576	4.44974	8.59724e-06	0.00174567
39627	ENSMUSG00000045639	ENSMUSG00000045639|Zfp629	Zfp629	protein_coding	7	127206203	127214969	-1	zinc finger protein 629	9	719.406	0.943302	0.212427	4.4406	8.97076e-06	0.00179903
22050	ENSMUSG00000001761	ENSMUSG00000001761|Smo	Smo	protein_coding	6	29735502	29761364	1	smoothened, frizzled class receptor	2	265.847	1.37527	0.310643	4.42717	9.54766e-06	0.00189137
25244	ENSMUSG00000041859	ENSMUSG00000041859|Mcm3	Mcm3	protein_coding	1	20873192	20890536	-1	minichromosome maintenance complex component 3	5	6499.86	0.635846	0.144001	4.41556	1.00751e-05	0.0019718
13027	ENSMUSG00000005540	ENSMUSG00000005540|Fcer2a	Fcer2a	protein_coding	8	3731737	3744175	-1	Fc receptor, IgE, low affinity II, alpha polypeptide	8	12403.7	1.19843	0.272296	4.40119	1.07661e-05	0.00208196
41713	ENSMUSG00000022346	ENSMUSG00000022346|Myc	Myc	protein_coding	15	61857240	61862223	1	myelocytomatosis oncogene	7	910	1.51299	0.344343	4.39384	1.11365e-05	0.00212824
41070	ENSMUSG00000031805	ENSMUSG00000031805|Jak3	Jak3	protein_coding	8	72128940	72143219	1	Janus kinase 3	5	3644.55	0.786058	0.179289	4.38431	1.16356e-05	0.00219777
18115	ENSMUSG00000022292	ENSMUSG00000022292|Rrm2b	Rrm2b	protein_coding	15	37924196	37961562	-1	ribonucleotide reductase M2 B (TP53 inducible)	9	10781.5	-0.59961	0.137267	-4.36822	1.25265e-05	0.0022863
36970	ENSMUSG00000017548	ENSMUSG00000017548|Suz12	Suz12	protein_coding	11	79883932	79924949	1	SUZ12 polycomb repressive complex 2 subunit	6	4129.76	-0.852354	0.195068	-4.36953	1.24515e-05	0.0022863
10435	ENSMUSG00000075593	ENSMUSG00000075593|Gal3st4	Gal3st4	protein_coding	5	138263183	138271102	-1	galactose-3-O-sulfotransferase 4	5	25.7291	-8.14083	1.86155	-4.37314	1.22471e-05	0.0022863
8093	ENSMUSG00000079445	ENSMUSG00000079445|B3gnt7	B3gnt7	protein_coding	1	86230554	86235027	1	UDP-GlcNAc:betaGal beta-1,3-N-acetylglucosaminyltransferase 7	3	278.672	1.33384	0.305682	4.36348	1.28009e-05	0.00231042
11123	ENSMUSG00000043885	ENSMUSG00000043885|Slc36a4	Slc36a4	protein_coding	9	15621034	15654657	1	solute carrier family 36 (proton/amino acid symporter), member 4	3	2387.65	-0.7732	0.177328	-4.36028	1.29896e-05	0.00231872
23099	ENSMUSG00000028037	ENSMUSG00000028037|Ifi44	Ifi44	protein_coding	3	151436559	151455597	-1	interferon-induced protein 44	4	86.8394	2.98064	0.687077	4.33815	1.43686e-05	0.0025146
42326	ENSMUSG00000106031	ENSMUSG00000106031|Gm8848	Gm8848	processed_pseudogene	6	70345442	70346784	-1	predicted gene 8848	1	1811.36	-0.915285	0.211006	-4.33772	1.43966e-05	0.0025146
25393	ENSMUSG00000040732	ENSMUSG00000040732|Erg	Erg	protein_coding	16	95160028	95387452	-1	ETS transcription factor	8	653.337	2.19547	0.506888	4.33127	1.48249e-05	0.00256187
32325	ENSMUSG00000105727	ENSMUSG00000105727|Gm8828	Gm8828	processed_pseudogene	6	70186536	70190751	-1	predicted gene 8828	1	692.951	-1.16187	0.269859	-4.30545	1.66644e-05	0.00284943
45216	ENSMUSG00000027544	ENSMUSG00000027544|Nfatc2	Nfatc2	protein_coding	2	168318330	168443577	-1	nuclear factor of activated T cells, cytoplasmic, calcineurin dependent 2	9	363.109	1.23759	0.287742	4.30103	1.70006e-05	0.00287664
18222	ENSMUSG00000022102	ENSMUSG00000022102|Dok2	Dok2	protein_coding	14	71003476	71015935	1	docking protein 2	8	479.71	1.28594	0.299328	4.2961	1.73826e-05	0.00291096
28299	ENSMUSG00000024869	ENSMUSG00000024869|Gm49405	Gm49405	protein_coding	19	4050626	4055816	1	predicted gene, 49405	1	354.372	1.16612	0.272106	4.28552	1.82312e-05	0.00302191
15808	ENSMUSG00000034765	ENSMUSG00000034765|Dusp5	Dusp5	protein_coding	19	53517540	53530862	1	dual specificity phosphatase 5	1	3795.03	-0.865583	0.203031	-4.26331	2.01424e-05	0.00330499
39806	ENSMUSG00000080223	ENSMUSG00000080223|Gm13768	Gm13768	unprocessed_pseudogene	2	90004441	90025496	1	predicted gene 13768	1	19.5417	7.71989	1.82185	4.23739	2.2613e-05	0.00363689
11891	ENSMUSG00000066705	ENSMUSG00000066705|Fxyd6	Fxyd6	protein_coding	9	45281483	45307457	1	FXYD domain-containing ion transport regulator 6	3	65.9514	3.59543	0.848203	4.23888	2.2464e-05	0.00363689
17439	ENSMUSG00000023908	ENSMUSG00000023908|Pkmyt1	Pkmyt1	protein_coding	17	23945310	23955709	1	protein kinase, membrane associated tyrosine/threonine 1	5	4785.42	0.622699	0.1471	4.23316	2.30433e-05	0.00366977
18513	ENSMUSG00000040850	ENSMUSG00000040850|Psme4	Psme4	protein_coding	11	30721726	30830361	1	proteasome (prosome, macropain) activator subunit 4	7	13471.2	-0.583114	0.137909	-4.22824	2.35528e-05	0.00371448
11912	ENSMUSG00000029528	ENSMUSG00000029528|Pxn	Pxn	protein_coding	5	115644735	115694046	1	paxillin	14	5273.44	0.621764	0.148662	4.18241	2.88439e-05	0.0045052
42762	ENSMUSG00000097296	ENSMUSG00000097296|Gm26532	Gm26532	lncRNA	8	84935549	84936238	1	predicted gene, 26532	1	59.9301	2.97418	0.712462	4.17451	2.98633e-05	0.00461999
26216	ENSMUSG00000029449	ENSMUSG00000029449|Rhof	Rhof	protein_coding	5	123241107	123270755	-1	ras homolog family member F (in filopodia)	4	1371.39	0.839532	0.202152	4.15297	3.28191e-05	0.00502937
10311	ENSMUSG00000056708	ENSMUSG00000056708|Ier5	Ier5	protein_coding	1	154972107	154975382	-1	immediate early response 5	1	4673.63	0.73978	0.178309	4.14886	3.34135e-05	0.00507261
15707	ENSMUSG00000034659	ENSMUSG00000034659|Tmem109	Tmem109	protein_coding	19	10848024	10859365	-1	transmembrane protein 109	8	2692.79	0.718509	0.173908	4.13154	3.60339e-05	0.00541976
16923	ENSMUSG00000049932	ENSMUSG00000049932|H2ax	H2ax	protein_coding	9	44245991	44247374	1	H2A.X variant histone	1	46922.4	0.636144	0.15437	4.12091	3.77385e-05	0.00562408
21194	ENSMUSG00000022416	ENSMUSG00000022416|Cacna1i	Cacna1i	protein_coding	15	80171439	80282480	1	calcium channel, voltage-dependent, alpha 1I subunit	6	1990.26	0.9218	0.223839	4.11814	3.8194e-05	0.00564021
19410	ENSMUSG00000057894	ENSMUSG00000057894|Zfp329	Zfp329	protein_coding	7	12538904	12552785	-1	zinc finger protein 329	4	1382.88	-1.22013	0.298106	-4.09295	4.25926e-05	0.0062331
4043	ENSMUSG00000092278	ENSMUSG00000092278|Gm8752	Gm8752	processed_pseudogene	17	35664832	35667902	1	predicted pseudogene 8752	1	17.3572	-7.57353	1.85524	-4.08224	4.46038e-05	0.00646915
22391	ENSMUSG00000101674	ENSMUSG00000101674|4930444A19Rik	4930444A19Rik	lncRNA	1	54720888	54806683	1	RIKEN cDNA 4930444A19 gene	2	18.0274	-7.62844	1.87892	-4.06001	4.90712e-05	0.0070541
13078	ENSMUSG00000025498	ENSMUSG00000025498|Irf7	Irf7	protein_coding	7	140842619	140846394	-1	interferon regulatory factor 7	13	390.348	1.05449	0.260183	4.05289	5.05882e-05	0.00720837
22889	ENSMUSG00000103948	ENSMUSG00000103948|4930594C11Rik	4930594C11Rik	TEC	1	37524932	37527686	-1	RIKEN cDNA 4930594C11 gene	1	17.3068	7.5447	1.87456	4.02478	5.70293e-05	0.00805552
14206	ENSMUSG00000026814	ENSMUSG00000026814|Eng	Eng	protein_coding	2	32536607	32572681	1	endoglin	6	437.593	1.67564	0.416981	4.01851	5.85665e-05	0.00820133
35205	ENSMUSG00000071176	ENSMUSG00000071176|Arhgef10	Arhgef10	protein_coding	8	14961663	15051085	1	Rho guanine nucleotide exchange factor (GEF) 10	7	17.0646	7.52435	1.87373	4.01572	5.92656e-05	0.0082283
17541	ENSMUSG00000028613	ENSMUSG00000028613|Lrp8	Lrp8	protein_coding	4	107659066	107734037	1	low density lipoprotein receptor-related protein 8, apolipoprotein e receptor	23	240.349	1.68666	0.421527	4.00131	6.29937e-05	0.00859891
7966	ENSMUSG00000057329	ENSMUSG00000057329|Bcl2	Bcl2	protein_coding	1	106465908	106642004	-1	B cell leukemia/lymphoma 2	2	884.313	0.922497	0.230486	4.0024	6.2704e-05	0.00859891
44077	ENSMUSG00000022836	ENSMUSG00000022836|Mylk	Mylk	protein_coding	16	34565580	34822790	1	myosin, light polypeptide kinase	8	98.0141	3.25984	0.816024	3.99478	6.47538e-05	0.00862181
1536	ENSMUSG00000024675	ENSMUSG00000024675|Ms4a4c	Ms4a4c	protein_coding	19	11382134	11404610	1	membrane-spanning 4-domains, subfamily A, member 4C	3	872.47	0.998409	0.249868	3.99575	6.44909e-05	0.00862181
31427	ENSMUSG00000020743	ENSMUSG00000020743|Mif4gd	Mif4gd	protein_coding	11	115498744	115503795	-1	MIF4G domain containing	10	2089.86	0.857395	0.21448	3.99755	6.40008e-05	0.00862181
24986	ENSMUSG00000028071	ENSMUSG00000028071|Sh2d2a	Sh2d2a	protein_coding	3	87754062	87763029	1	SH2 domain containing 2A	3	573.137	1.41476	0.355374	3.98105	6.86122e-05	0.00891629
30774	ENSMUSG00000026604	ENSMUSG00000026604|Ptpn14	Ptpn14	protein_coding	1	189460465	189608892	1	protein tyrosine phosphatase, non-receptor type 14	6	585.063	1.31861	0.331212	3.98118	6.85754e-05	0.00891629
6947	ENSMUSG00000009687	ENSMUSG00000009687|Fxyd5	Fxyd5	protein_coding	7	30732147	30741906	-1	FXYD domain-containing ion transport regulator 5	14	1275.72	0.807184	0.202676	3.98264	6.81539e-05	0.00891629
25382	ENSMUSG00000001444	ENSMUSG00000001444|Tbx21	Tbx21	protein_coding	11	96988897	97006157	-1	T-box 21	1	161.663	1.70855	0.429681	3.97632	6.9991e-05	0.00894958
42741	ENSMUSG00000067149	ENSMUSG00000067149|Jchain	Jchain	protein_coding	5	88667668	88675750	-1	immunoglobulin joining chain	2	1521.5	0.964963	0.242787	3.97452	7.05212e-05	0.00894958
19902	ENSMUSG00000075486	ENSMUSG00000075486|Commd6	Commd6	protein_coding	14	101870417	101878122	-1	COMM domain containing 6	4	507.93	-1.04813	0.263523	-3.97739	6.9676e-05	0.00894958
11676	ENSMUSG00000042129	ENSMUSG00000042129|Rassf4	Rassf4	protein_coding	6	116609969	116650913	-1	Ras association (RalGDS/AF-6) domain family member 4	7	8342.09	-0.556525	0.140267	-3.9676	7.25999e-05	0.00914195
39000	ENSMUSG00000033355	ENSMUSG00000033355|Rtp4	Rtp4	protein_coding	16	23339041	23432972	1	receptor transporter protein 4	5	187.569	1.52902	0.386861	3.95236	7.73831e-05	0.00965876
17671	ENSMUSG00000035095	ENSMUSG00000035095|Fam167a	Fam167a	protein_coding	14	63673843	63702947	1	family with sequence similarity 167, member A	2	534.779	1.03077	0.260902	3.95079	7.78932e-05	0.00965876
44172	ENSMUSG00000025507	ENSMUSG00000025507|Pidd1	Pidd1	protein_coding	7	141018026	141023938	-1	p53 induced death domain protein 1	12	2798.76	0.617127	0.156276	3.94896	7.84922e-05	0.0096593
12014	ENSMUSG00000026080	ENSMUSG00000026080|Chst10	Chst10	protein_coding	1	38902948	38937242	-1	carbohydrate sulfotransferase 10	8	149.025	1.88036	0.476452	3.94658	7.9274e-05	0.00968215
29743	ENSMUSG00000019952	ENSMUSG00000019952|Poc1b	Poc1b	protein_coding	10	98942898	99033936	1	POC1 centriolar protein B	8	2120.75	0.813544	0.206638	3.93705	8.2491e-05	0.00999988
30304	ENSMUSG00000034055	ENSMUSG00000034055|Phka1	Phka1	protein_coding	X	101557581	101687852	-1	phosphorylase kinase alpha 1	7	2150.03	-0.714176	0.181654	-3.93151	8.44157e-05	0.0101574
16962	ENSMUSG00000034926	ENSMUSG00000034926|Dhcr24	Dhcr24	protein_coding	4	106418235	106446310	1	24-dehydrocholesterol reductase	1	385.122	1.34241	0.341985	3.92534	8.66072e-05	0.0103445
45142	ENSMUSG00000032572	ENSMUSG00000032572|Col6a4	Col6a4	protein_coding	9	105866653	105973982	-1	collagen, type VI, alpha 4	4	719.762	0.974249	0.248359	3.92274	8.75463e-05	0.0103803
5747	ENSMUSG00000073771	ENSMUSG00000073771|Btbd19	Btbd19	protein_coding	4	116976416	116982922	-1	BTB (POZ) domain containing 19	9	631.758	-1.00073	0.255898	-3.91067	9.20417e-05	0.0108342
40093	ENSMUSG00000024034	ENSMUSG00000024034|Tmprss3	Tmprss3	protein_coding	17	31398239	31417951	-1	transmembrane protease, serine 3	4	2430.23	0.736874	0.188613	3.90681	9.35243e-05	0.0109296
35121	ENSMUSG00000004952	ENSMUSG00000004952|Rasa4	Rasa4	protein_coding	5	136112770	136140714	1	RAS p21 protein activator 4	13	701.38	0.882494	0.226222	3.90101	9.5791e-05	0.0111145
36660	ENSMUSG00000029822	ENSMUSG00000029822|Osbpl3	Osbpl3	protein_coding	6	50270310	50433181	-1	oxysterol binding protein-like 3	10	24.6095	8.05264	2.06687	3.89605	9.77722e-05	0.0111846
2684	ENSMUSG00000024164	ENSMUSG00000024164|C3	C3	protein_coding	17	57510970	57535136	-1	complement component 3	4	128.396	-1.88909	0.484831	-3.89639	9.7638e-05	0.0111846
[truncated: 16,102 more rows]

## Sheet: Wt_pre-B-vs-pro-B
	id	id.1	gene_name	biotype	chromosome	start	end	strand	description	transcript_count	baseMean	log2FoldChange	lfcSE	stat	pvalue	padj
[truncated: 46,078 more rows]

[truncated: 2 more sheets: Sirt7KO_pre-B-vs-pro-B, All_vs_all]
