# Supplementary material for: A SIRT7-dependent acetylation switch regulates early B cell differentiation and lineage commitment through Pax5
Source: Nat Immunol. 2024 Oct 18;25(12):2308–19. doi: 10.1038/s41590-024-01995-7 (PMC11588656; doi:10.1038/s41590-024-01995-7)
Supplement: Supplementary file 4 — Quantitative MS results from sorted wild-type and Sirt7−/− B220+CD19+IgM–CD43– pre-B cells. [file 41590_2024_1995_MOESM4_ESM.xlsx]

## Sheet: Differential_proteins
	Accession	Protein names	Gene names	log2(Sirt7ko.1 Intensity)	log2(Sirt7ko.2 Intensity)	log2(WT1 Intensity)	log2(WT2 Intensity)	log2(WT3 Intensity)	logFC (Sirt7ko/WT)	FC (Sirt7ko/WT)	P.Value	adj.P.Val
165	Q9WTL7	Acyl-protein thioesterase 2	Lypla2	16.106	16.1433	21.1722	21.3476	21.4536	-5.19981	-36.7535	6.04468e-06	0.0176323
168	Q3UDK1	TRAF-type zinc finger domain-containing protein 1	Trafd1	18.9813	18.2699	24.0558	24.1853	24.5111	-5.62509	-49.3539	1.73858e-05	0.0253571
159	Q8CJ53	Cdc42-interacting protein 4	Trip10	14.9052	14.8824	18.759	18.8816	18.4804	-3.81319	-14.0568	3.55162e-05	0.0259739
164	Q9WU00	Nuclear respiratory factor 1	Nrf1	18.2923	19.2576	23.7924	23.8735	23.8838	-5.07495	-33.7064	4.02754e-05	0.0259739
2	Q6ZQ93	Ubiquitin carboxyl-terminal hydrolase 34	Usp34	17.6209	17.8	13.4957	12.7785	12.6187	4.74619	26.8377	5.27786e-05	0.0259739
162	Q8BTZ4	Anaphase-promoting complex subunit 5	Anapc5	15.4284	15.3553	20.0256	20.322	19.4581	-4.54345	-23.3192	5.3426e-05	0.0259739
3	Q8BXL7	ADP-ribosylation factor-related protein 1	Arfrp1	21.7092	21.5057	16.4148	17.0185	17.4474	4.64724	25.0586	7.8699e-05	0.0299022
147	Q8BYH7	TBC1 domain family member 17	Tbc1d17	16.4594	16.8338	19.8817	19.8009	19.7832	-3.1753	-9.03358	8.2008e-05	0.0299022
136	Q8K2A7	Integrator complex subunit 10	Ints10	15.8842	15.7854	18.535	18.6255	18.8254	-2.82716	-7.09674	0.000123309	0.0376979
156	Q80UK7	Spindle assembly abnormal protein 6 homolog	Sass6	15.6429	15.5834	19.2582	19.6048	18.7913	-3.60495	-12.1674	0.000136563	0.0376979
155	Q91V12	Cytosolic acyl coenzyme A thioester hydrolase	Acot7	18.0151	18.1009	21.7268	22.0194	21.192	-3.58806	-12.0258	0.000149831	0.0376979
138	Q8CG50	Ras-related protein Rab-43	Rab43	17.3661	17.7555	20.4474	20.3429	20.63	-2.91263	-7.52992	0.000155082	0.0376979
1	Q5RJH6	Protein SMG7	Smg7	20.5708	19.7312	14.2636	15.6735	14.7975	5.2395	37.7786	0.00020026	0.0429314
152	Q9CS00	Cactin	Cactin	16.8782	16.6152	19.8988	19.8317	20.5733	-3.35461	-10.2291	0.000217114	0.0429314
129	Q8CJG0	Protein argonaute-2	Ago2	16.7639	16.4329	19.5337	19.1859	19.2428	-2.72241	-6.59976	0.000220765	0.0429314
154	Q61206	Platelet-activating factor acetylhydrolase IB subunit beta	Pafah1b2	18.6831	19.6214	22.4809	22.8733	22.7365	-3.54466	-11.6694	0.000258939	0.0472078
151	O88653	Ragulator complex protein LAMTOR3	Lamtor3	19.8693	20.4168	23.0755	23.4939	23.8257	-3.32197	-10.0003	0.000275274	0.0472337
139	Q9D1K7	UPF0687 protein C20orf27 homolog		18.7556	19.0224	21.8959	22.1	21.4171	-2.91534	-7.54403	0.000309734	0.0486869
121	Q80X82	Symplekin	Sympk	18.6641	19.0809	21.2787	21.3312	21.5103	-2.5009	-5.6604	0.000317124	0.0486869
115	P51949	CDK-activating kinase assembly factor MAT1	Mnat1	17.7085	17.2751	19.7898	19.8341	19.9117	-2.35336	-5.11014	0.000392101	0.054112
158	A2BE28	Ribosomal biogenesis protein LAS1L	Las1l	15.2549	15.7445	19.3853	19.6467	18.5234	-3.68542	-12.8654	0.00042259	0.054112
96	Q9D6P8	Calmodulin-like protein 3	Calml3	20.7576	20.6766	22.7687	22.797	22.7506	-2.05504	-4.15556	0.000426187	0.054112
150	P31750	RAC-alpha serine/threonine-protein kinase	Akt1	16.7253	17.5241	20.2129	20.8738	20.2508	-3.3211	-9.99424	0.000426663	0.054112
144	O09110	Dual specificity mitogen-activated protein kinase kinase 3	Map2k3	15.7407	15.4123	19.0746	18.1828	18.5118	-3.01325	-8.07384	0.000472646	0.0569204
89	Q9R0M5	Thiamin pyrophosphokinase 1	Tpk1	17.3441	17.3703	19.3986	19.3352	19.322	-1.99468	-3.98527	0.000487833	0.0569204
118	P68037	Ubiquitin-conjugating enzyme E2 L3	Ube2l3	22.2692	22.8336	25.162	24.8954	24.9296	-2.44427	-5.44252	0.000518506	0.0569582
116	Q923D2	Flavin reductase (NADPH)	Blvrb	21.7713	22.3523	24.5882	24.5624	24.334	-2.43306	-5.40039	0.000544132	0.0569582
10	P62700	Protein yippee-like 5	Ypel5	21.5743	21.9007	19.3829	19.6984	19.321	2.27008	4.82352	0.000546736	0.0569582
91	Q62348	Translin	Tsn	22.0287	22.1531	24.0011	24.0374	24.2594	-2.00841	-4.0234	0.000612771	0.0607367
160	O88545	COP9 signalosome complex subunit 6	Cops6	18.3348	18.6427	22.6682	22.8141	21.4703	-3.8288	-14.2097	0.000624649	0.0607367
81	P27870	Proto-oncogene vav	Vav1	20.3547	20.5296	22.4852	22.3419	22.2888	-1.92979	-3.80999	0.000692401	0.0645779
14	Q9CR29	Coiled-coil domain-containing protein 43	Ccdc43	21.288	20.9682	19.2538	19.0651	19.1288	1.97889	3.94189	0.000743765	0.0645779
8	Q60823	RAC-beta serine/threonine-protein kinase	Akt2	19.9907	19.3691	17.385	16.7691	17.1065	2.59305	6.03375	0.00075502	0.0645779
134	Q6P2B1	Transportin-3	Tnpo3	17.1555	16.7421	19.7285	19.2998	20.2288	-2.80356	-6.98163	0.000771972	0.0645779
63	P60335	Poly(rC)-binding protein 1	Pcbp1	23.7269	23.6766	25.4659	25.5083	25.5679	-1.81227	-3.51193	0.000774847	0.0645779
98	P62254	Ubiquitin-conjugating enzyme E2 G1;Ubiquitin-conjugating enzyme E2 G1, N-terminally processed	Ube2g1	19.5475	19.4326	21.8439	21.4645	21.3691	-2.06914	-4.19636	0.00083	0.0655008
112	Q921Y0;Q8BPB0	MOB kinase activator 1A;MOB kinase activator 1B	Mob1a;Mob1b	20.5346	20.1072	22.4467	22.3937	22.8813	-2.25296	-4.7666	0.000862939	0.0655008
7	Q62419	Endophilin-A2	Sh3gl1	24.8503	25.3603	22.416	22.3362	21.4287	3.04499	8.25342	0.000870983	0.0655008
130	Q9DBH0	NEDD4-like E3 ubiquitin-protein ligase WWP2	Wwp2	14.6756	13.8233	17.2118	17.0814	16.6663	-2.73707	-6.66714	0.00087968	0.0655008
88	P56376	Acylphosphatase-1	Acyp1	22.8391	22.4982	24.8478	24.6333	24.4958	-1.99033	-3.97329	0.000938737	0.0655008
105	O88879	Apoptotic protease-activating factor 1	Apaf1	17.0738	16.9463	19.5433	18.9571	19.0279	-2.16604	-4.4879	0.000949455	0.0655008
93	P49722	Proteasome subunit alpha type-2	Psma2	22.8166	23.3364	25.1535	25.0235	25.1513	-2.03295	-4.0924	0.000956823	0.0655008
153	Q5SW19	Clustered mitochondria protein homolog	Cluh	14.5058	13.9395	18.2207	17.9852	16.9114	-3.48311	-11.182	0.000965559	0.0655008
140	Q8CH02	SURP and G-patch domain-containing protein 1	Sugp1	16.4146	15.9051	19.7067	18.8738	18.6889	-2.92992	-7.6207	0.00100926	0.0669092
80	Q3TW96	UDP-N-acetylhexosamine pyrophosphorylase-like protein 1	Uap1l1	18.1899	18.5207	20.3103	20.0904	20.4502	-1.92829	-3.80604	0.00108215	0.0677656
132	P09055	Integrin beta-1	Itgb1	15.4556	16.2302	18.7313	18.1401	18.9214	-2.7547	-6.7491	0.00110669	0.0677656
111	P48024	Eukaryotic translation initiation factor 1	Eif1	23.4377	23.3842	25.9829	25.7569	25.2305	-2.24583	-4.74309	0.00110927	0.0677656
86	Q8BI72	CDKN2A-interacting protein	Cdkn2aip	19.5473	19.1556	21.2196	21.1925	21.5255	-1.96109	-3.89356	0.0011221	0.0677656
157	Q8R480	Nuclear pore complex protein Nup85	Nup85	18.8753	19.0657	22.365	21.9202	23.5384	-3.63735	-12.4437	0.00117373	0.0677656
127	Q505F5	Leucine-rich repeat-containing protein 47	Lrrc47	18.2235	19.3053	21.4266	21.3154	21.5241	-2.6576	-6.30982	0.00122927	0.0677656
122	O35215	D-dopachrome decarboxylase	Ddt	20.9469	21.7059	23.7026	24.2495	23.6032	-2.52536	-5.75719	0.00128528	0.0677656
62	Q8BMJ3;Q60872	Eukaryotic translation initiation factor 1A, X-chromosomal;Eukaryotic translation initiation factor 1A	Eif1ax;Eif1a	23.23	22.9541	25.0773	24.7705	24.8172	-1.79628	-3.47322	0.00130457	0.0677656
76	Q9CQL5	39S ribosomal protein L18, mitochondrial	Mrpl18	19.3729	19.6218	21.6026	21.4718	21.1305	-1.9043	-3.74327	0.00130929	0.0677656
58	Q8BJ37	Tyrosyl-DNA phosphodiesterase 1	Tdp1	18.3145	17.9587	19.9887	19.926	19.8054	-1.77012	-3.41081	0.00131197	0.0677656
4	Q9JI75	Ribosyldihydronicotinamide dehydrogenase [quinone]	Nqo2	21.816	21.3504	18.2848	16.1407	16.8719	4.48412	22.3797	0.001321	0.0677656
60	Q62446	Peptidyl-prolyl cis-trans isomerase FKBP3	Fkbp3	23.9642	24.0372	25.6377	25.6698	26.0147	-1.77336	-3.41848	0.00136425	0.0677656
128	P12382	ATP-dependent 6-phosphofructokinase, liver type	Pfkl	17.9629	18.5989	20.9347	20.5232	21.5276	-2.71431	-6.56279	0.00141055	0.0677656
51	P97355	Spermine synthase	Sms	20.0664	19.8714	21.8459	21.7361	21.5059	-1.72704	-3.31047	0.00145563	0.0677656
102	Q3UYV9	Nuclear cap-binding protein subunit 1	Ncbp1	21.0791	20.3626	22.9844	23.0077	22.6341	-2.15454	-4.45226	0.00155225	0.0677656
65	Q9CQ49	Nuclear cap-binding protein subunit 2	Ncbp2	20.6555	20.1319	22.2833	22.2848	22.1177	-1.83491	-3.5675	0.00158689	0.0677656
84	P52431	DNA polymerase delta catalytic subunit	Pold1	18.7803	18.6213	20.7164	20.2909	20.9172	-1.94067	-3.83885	0.00158903	0.0677656
149	Q9D8X1	Copper homeostasis protein cutC homolog	Cutc	18.0921	19.0031	21.7591	21.2343	22.5691	-3.30656	-9.89405	0.00159139	0.0677656
166	P43024	Cytochrome c oxidase subunit 6A1, mitochondrial	Cox6a1	18.8478	21.1346	25.1962	25.9941	24.4203	-5.21233	-37.0739	0.00162389	0.0677656
143	Q3U487	E3 ubiquitin-protein ligase HECTD3	Hectd3	13.7899	14.9834	17.2706	17.0186	17.7693	-2.96621	-7.81482	0.00162565	0.0677656
142	Q9Z2D8	Methyl-CpG-binding domain protein 3	Mbd3	16.544	17.9335	20.3657	20.1905	20.0346	-2.9582	-7.77152	0.00168931	0.0677656
5	Q9ERK4	Exportin-2	Cse1l	26.3714	28.2371	23.6727	23.4928	23.725	3.67406	12.7645	0.00168966	0.0677656
87	Q8BMI0	F-box only protein 38	Fbxo38	15.7605	15.227	17.251	17.713	17.4099	-1.96423	-3.90204	0.00171938	0.0677656
124	Q6PGF3	Mediator of RNA polymerase II transcription subunit 16	Med16	15.553	15.9182	17.8974	18.1105	18.9676	-2.58958	-6.01922	0.00172924	0.0677656
85	Q8CD15	Bifunctional lysine-specific demethylase and histidyl-hydroxylase MINA	Mina	19.4071	19.5459	21.7174	21.0448	21.5062	-1.94636	-3.854	0.00175074	0.0677656
53	Q8R0F6	Integrin-linked kinase-associated serine/threonine phosphatase 2C	Ilkap	21.6328	21.217	23.1305	23.2894	23.0402	-1.72845	-3.31373	0.00175451	0.0677656
101	P97384	Annexin A11	Anxa11	22.0593	22.9192	24.7648	24.5237	24.6369	-2.15255	-4.44613	0.00184081	0.0677656
110	O88746	Target of Myb protein 1	Tom1	17.5899	16.7085	19.5992	19.2556	19.2981	-2.23512	-4.70801	0.00184257	0.0677656
50	Q8K310	Matrin-3	Matr3	22.9584	23.2141	24.8714	24.998	24.57	-1.72685	-3.31005	0.0018536	0.0677656
106	Q9R0U0	Serine/arginine-rich splicing factor 10	Srsf10	23.3843	23.1462	25.7106	25.6697	24.9297	-2.1714	-4.50461	0.00185388	0.0677656
11	Q9D2E2	Target of EGR1 protein 1	Toe1	21.033	21.144	19.1158	18.272	19.1102	2.25584	4.77614	0.00186137	0.0677656
68	Q99KR3	Beta-lactamase-like protein 2	Lactb2	19.7831	19.6813	21.5567	21.9051	21.2786	-1.84796	-3.59992	0.00186604	0.0677656
37	Q64324	Syntaxin-binding protein 2	Stxbp2	20.0575	19.9362	21.5805	21.4139	21.662	-1.55525	-2.93885	0.00188159	0.0677656
66	Q9WTU6	Mitogen-activated protein kinase 9	Mapk9	18.0965	18.5703	20.3676	19.9515	20.201	-1.83998	-3.58006	0.00188449	0.0677656
38	Q8K3D3	DNA repair protein SWI5 homolog	Swi5	20.7954	21.0798	22.4926	22.551	22.4622	-1.56435	-2.95744	0.00188652	0.0677656
148	Q62203	Splicing factor 3A subunit 2	Sf3a2	19.5586	20.9685	23.9212	23.6717	23.0253	-3.27584	-9.68561	0.00189281	0.0677656
135	Q02650	Paired box protein Pax-5	Pax5	20.2143	19.7399	22.688	22.1906	23.4724	-2.80654	-6.99602	0.00189427	0.0677656
161	Q6ZPR6	Inhibitor of Bruton tyrosine kinase	Ibtk	13.549	15.209	17.8106	17.9421	18.9248	-3.84684	-14.3885	0.0019308	0.0677656
82	Q9CRT8	Exportin-T	Xpot	16.1629	15.5845	17.701	17.6528	18.0665	-1.93303	-3.81858	0.00196301	0.0677656
35	Q6PF93	Phosphatidylinositol 3-kinase catalytic subunit type 3	Pik3c3	18.0354	17.9753	19.4283	19.4919	19.6741	-1.52607	-2.88	0.0019909	0.0677656
45	O70378	ER membrane protein complex subunit 8	Emc8	20.1715	20.0389	21.8372	21.7625	21.4995	-1.5945	-3.0199	0.00200156	0.0677656
72	Q8C6E0	Cilia- and flagella-associated protein 36	Cfap36	17.3439	17.6581	19.6647	19.0517	19.4214	-1.87828	-3.67637	0.00200371	0.0677656
64	Q8BYZ1	ABI gene family member 3	Abi3	19.4503	19.2676	21.0306	20.9876	21.549	-1.83016	-3.55576	0.00202243	0.0677656
95	Q9EPU0	Regulator of nonsense transcripts 1	Upf1	20.1379	20.7058	22.4657	22.7872	22.1546	-2.0473	-4.13331	0.00205565	0.0677656
109	Q3UL36	Arginine and glutamate-rich protein 1	Arglu1	21.7015	21.5092	24.0735	24.1515	23.2653	-2.22478	-4.6744	0.00209837	0.0677656
169	Q8CGP2;Q64475;P10853;Q8CGP1;P70696;Q9D2U9;Q8CGP0	Histone H2B type 1-P;Histone H2B type 1-B;Histone H2B type 1-F/J/L;Histone H2B type 1-K;Histone H2B type 1-A;Histone H2B type 3-A;Histone H2B type 3-B	Hist1h2bp;Hist1h2bb;Hist1h2bf;Hist1h2bk;Hist1h2ba;Hist3h2ba;Hist3h2bb	16.1939	19.6423	23.6215	24.7543	24.3452	-6.32222	-80.0163	0.00210384	0.0677656
17	Q3UD01	Putative ataxin-7-like protein 3B	Atxn7l3b	22.1789	22.1687	20.8039	20.6274	20.6753	1.47162	2.77333	0.00211404	0.0677656
146	P55200	Histone-lysine N-methyltransferase 2A;MLL cleavage product N320;MLL cleavage product C180	Kmt2a	13.4752	13.636	16.7913	17.4821	15.81	-3.1389	-8.8085	0.00229683	0.0693174
94	Q8K4P0	pre-mRNA 3 end processing protein WDR33	Wdr33	17.6098	17.0679	19.6783	19.467	18.9867	-2.03848	-4.10812	0.00233763	0.0693174
104	Q9R1S8	Calpain-7	Capn7	15.2304	15.0249	17.7981	17.2423	16.8271	-2.16151	-4.47383	0.00235883	0.0693174
126	Q9CQ40	39S ribosomal protein L49, mitochondrial	Mrpl49	17.3416	18.6358	20.5043	20.7953	20.5088	-2.61409	-6.12238	0.00236103	0.0693174
125	Q9CRC9	Glucosamine-6-phosphate isomerase 2	Gnpda2	17.1746	17.8452	20.3515	19.4633	20.5542	-2.6131	-6.11818	0.00238605	0.0693174
108	Q6P068	ADP-ribosylation factor-like protein 5C	Arl5c	18.2262	18.2171	20.2053	20.0564	21.0178	-2.20485	-4.61026	0.0023876	0.0693174
100	Q920Q6	RNA-binding protein Musashi homolog 2	Msi2	21.4458	21.3292	23.7651	23.8635	22.9652	-2.14377	-4.41914	0.00242281	0.0693174
31	Q9D787	Peptidyl-prolyl cis-trans isomerase-like 2	Ppil2	19.8475	19.7997	21.3048	21.4348	21.1502	-1.47298	-2.77594	0.00242515	0.0693174
59	Q62426	Cystatin-B	Cstb	23.8236	23.5812	25.7037	25.5994	25.1206	-1.77216	-3.41565	0.00243077	0.0693174
170	P27005	Protein S100-A8	S100a8	18.0687	19.1966	25.6679	27.8227	23.7235	-7.10533	-137.695	0.00243895	0.0693174
103	Q8BYB9	Protein O-glucosyltransferase 1	Poglut1	16.4104	16.6884	19.2464	18.5551	18.3135	-2.15559	-4.45552	0.00245927	0.0693174
42	O08529	Calpain-2 catalytic subunit	Capn2	19.5731	19.1793	21.0846	20.9318	20.8495	-1.57913	-2.9879	0.00247185	0.0693174
52	O70481	E3 ubiquitin-protein ligase UBR1	Ubr1	16.4797	16.6752	18.5439	18.404	17.9679	-1.72783	-3.3123	0.00248599	0.0693174
29	P04202	Transforming growth factor beta-1;Latency-associated peptide	Tgfb1	18.9788	19.2703	20.5779	20.6436	20.5658	-1.47119	-2.77251	0.00249514	0.0693174
167	Q6ZWY9;Q64525;Q64478;P10854	Histone H2B type 1-C/E/G;Histone H2B type 2-B;Histone H2B type 1-H;Histone H2B type 1-M	Hist1h2bc;Hist2h2bb;Hist1h2bh;Hist1h2bm	17.7168	20.7151	24.0235	25.0746	24.4982	-5.31621	-39.8417	0.00258838	0.0712294
40	Q8BGB7	Enolase-phosphatase E1	Enoph1	18.9022	18.7822	20.6714	20.3537	20.2192	-1.57259	-2.97439	0.00262528	0.0715072
107	Q61990	Poly(rC)-binding protein 2	Pcbp2	21.7765	22.8171	24.6048	24.5522	24.3469	-2.20452	-4.6092	0.00264751	0.0715072
47	Q9CXW2	28S ribosomal protein S22, mitochondrial	Mrps22	17.9127	18.4129	19.6584	19.8291	19.9704	-1.65648	-3.15247	0.00269824	0.0719187
33	Q9D1Q1	M-phase phosphoprotein 6	Mphosph6	18.6304	18.6984	20.2444	19.9368	20.2449	-1.47764	-2.78492	0.00271205	0.0719187
41	P23906	Interferon regulatory factor 2	Irf2	19.8849	20.2715	21.7594	21.7345	21.4684	-1.57587	-2.98115	0.00274343	0.0720954
61	Q9R0N0	Galactokinase	Galk1	21.6387	21.1471	23.4807	23.0146	23.0115	-1.77604	-3.42486	0.00282116	0.0734761
119	Q8CFE4	SCY1-like protein 2	Scyl2	15.5833	16.6199	18.8275	18.11	18.7829	-2.47186	-5.54758	0.00284772	0.0735116
163	O89103	Complement component C1q receptor	Cd93	16.999	14.5477	20.566	21.6405	19.8853	-4.92391	-30.356	0.00295539	0.0756216
18	Q9ET26	E3 ubiquitin-protein ligase RNF114	Rnf114	21.0812	20.7522	19.3918	19.5113	19.5245	1.44081	2.71473	0.00301645	0.0765128
92	Q6PEE3	Ribonucleoside-diphosphate reductase subunit M2 B	Rrm2b	18.5822	18.3039	20.9472	20.3852	20.0248	-2.00932	-4.02593	0.00304313	0.0765241
70	Q8R3C0	Mini-chromosome maintenance complex-binding protein	Mcmbp	18.9476	18.2449	20.7464	20.4153	20.238	-1.8703	-3.65609	0.00323196	0.080578
19	Q3V4B5	COMM domain-containing protein 6	Commd6	21.8752	21.5534	20.3644	20.1556	20.3436	1.42643	2.68781	0.00336939	0.0832924
57	Q60967	Bifunctional 3-phosphoadenosine 5-phosphosulfate synthase 1;Sulfate adenylyltransferase;Adenylyl-sulfate kinase	Papss1	18.5522	19.0803	20.4948	20.9257	20.3372	-1.76963	-3.40966	0.00347559	0.0851641
48	P70460	Vasodilator-stimulated phosphoprotein	Vasp	22.1721	22.799	24.1593	24.291	23.9791	-1.6576	-3.1549	0.00353295	0.0851641
25	Q9CPU0	Lactoylglutathione lyase	Glo1	24.6261	24.6063	26.0276	25.8207	25.9537	-1.3178	-2.49286	0.00353357	0.0851641
73	O09131	Glutathione S-transferase omega-1	Gsto1	19.1503	18.9444	20.77	20.5769	21.4309	-1.87862	-3.67722	0.00357355	0.0851641
54	Q9D0F6	Replication factor C subunit 5	Rfc5	20.2609	20.7788	22.4413	22.3978	21.9112	-1.73024	-3.31783	0.00361884	0.0851641
15	Q8VD04	GRIP1-associated protein 1	Gripap1	22.1783	21.7311	20.5592	19.9084	20.182	1.73817	3.33611	0.00362028	0.0851641
22	Q922F4	Tubulin beta-6 chain	Tubb6	22.6758	22.6074	23.9698	23.874	23.913	-1.27733	-2.4239	0.00370435	0.0853223
13	Q9JHK4	Geranylgeranyl transferase type-2 subunit alpha	Rabggta	19.4936	19.2544	17.8318	16.7973	17.4034	2.02979	4.08346	0.00370468	0.0853223
77	Q8BHG9	CGG triplet repeat-binding protein 1	Cggbp1	20.2801	21.0149	22.8633	22.2351	22.5916	-1.91581	-3.77325	0.00371475	0.0853223
44	Q9R0L7	A-kinase anchor protein 8-like	Akap8l	19.3081	19.369	21.2745	20.8595	20.6384	-1.58554	-3.00121	0.00376313	0.0856255
67	Q9QZ73	DCN1-like protein 1	Dcun1d1	21.2403	20.3642	22.519	22.7637	22.654	-1.84331	-3.58833	0.00378666	0.0856255
141	Q61024	Asparagine synthetase [glutamine-hydrolyzing]	Asns	15.9128	15.8826	18.2112	19.8644	18.4172	-2.93322	-7.63815	0.0038792	0.0870432
78	Q6A009	E3 ubiquitin-protein ligase listerin	Ltn1	13.3876	14.3876	15.7821	15.7992	15.8366	-1.91837	-3.77997	0.00401618	0.089429
71	Q9JL62	Glycolipid transfer protein	Gltp	20.0008	19.9938	21.7884	22.4049	21.4331	-1.87821	-3.67618	0.00420155	0.0928127
114	P59114	Phosphorylated CTD-interacting factor 1	Pcif1	18.0543	18.1103	20.8062	20.8363	19.6248	-2.34013	-5.06348	0.00424298	0.0928127
75	Q571H0	Nucleolar pre-ribosomal-associated protein 1	Urb1	13.0969	13.1282	14.9213	14.5518	15.5434	-1.89293	-3.71389	0.00426359	0.0928127
131	Q9CQE5	Regulator of G-protein signaling 10	Rgs10	19.7945	18.5224	21.9377	21.323	22.476	-2.7538	-6.74492	0.00429935	0.0928977
117	P62858	40S ribosomal protein S28	Rps28	25.7659	26.0534	28.8154	28.7192	27.5143	-2.43998	-5.42634	0.00437874	0.0939174
69	Q8R1F5	Putative hydroxypyruvate isomerase	Hyi	17.7924	18.5578	20.3891	19.7845	19.9321	-1.86011	-3.63035	0.00446809	0.0951344
28	P61211	ADP-ribosylation factor-like protein 1	Arl1	20.8674	20.3551	21.9838	21.9953	22.1947	-1.44671	-2.72586	0.00455591	0.0956577
113	Q8BY71	Histone acetyltransferase type B catalytic subunit	Hat1	19.2773	20.4042	22.3019	22.5168	21.7009	-2.33243	-5.03654	0.00455825	0.0956577
123	P59048	p53 and DNA damage-regulated protein 1	Pdrg1	17.0091	17.1836	20.0851	20.0775	18.7215	-2.53167	-5.7824	0.00464412	0.0967635
27	Q91XD6	Vacuolar protein-sorting-associated protein 36	Vps36	20.0412	20.4312	21.7189	21.4841	21.5734	-1.35596	-2.55967	0.00472825	0.0975216
36	Q9JLV5	Cullin-3	Cul3	19.5439	20.1026	21.4461	21.1301	21.55	-1.55215	-2.93253	0.0047796	0.0975216
43	Q9CY66	H/ACA ribonucleoprotein complex subunit 1	Gar1	20.5487	20.0415	21.8194	21.6352	22.1707	-1.57999	-2.98967	0.00482211	0.0975216
24	Q9D1N9	39S ribosomal protein L21, mitochondrial	Mrpl21	19.0951	19.1929	20.2564	20.4744	20.6513	-1.31669	-2.49093	0.0048535	0.0975216
16	Q60992	Guanine nucleotide exchange factor VAV2	Vav2	17.8443	17.7572	16.4365	15.715	16.364	1.62897	3.09292	0.00486146	0.0975216
74	P61963	DDB1- and CUL4-associated factor 7	Dcaf7	19.7048	20.4999	21.8855	22.3633	21.7028	-1.88152	-3.68463	0.0048811	0.0975216
90	Q99LT0	Protein dpy-30 homolog	Dpy30	23.9578	23.4261	26.2282	25.2007	25.6355	-1.99618	-3.98942	0.00498607	0.097982
56	Q64737	Trifunctional purine biosynthetic protein adenosine-3;Phosphoribosylamine--glycine ligase;Phosphoribosylformylglycinamidine cyclo-ligase;Phosphoribosylglycinamide formyltransferase	Gart	21.4803	22.039	23.642	23.7913	23.0851	-1.74644	-3.3553	0.00501851	0.097982
6	P18653;Q9WUT3	Ribosomal protein S6 kinase alpha-1;Ribosomal protein S6 kinase alpha-2	Rps6ka1;Rps6ka2	20.7793	20.1572	16.7925	18.0765	15.6805	3.61845	12.2818	0.0050789	0.097982
55	P97379	Ras GTPase-activating protein-binding protein 2	G3bp2	20.1669	20.1963	21.8915	22.3971	21.4711	-1.73831	-3.33644	0.00508182	0.097982
30	O35459	Delta(3,5)-Delta(2,4)-dienoyl-CoA isomerase, mitochondrial	Ech1	20.0626	20.5177	21.9918	21.5371	21.7595	-1.47266	-2.77534	0.005083	0.097982
34	Q8K2T1	NmrA-like family domain-containing protein 1	Nmral1	22.277	22.4536	24.1161	23.9217	23.4978	-1.47991	-2.7893	0.00513839	0.097982
12	P49586;Q811Q9	Choline-phosphate cytidylyltransferase A;Choline-phosphate cytidylyltransferase B	Pcyt1a;Pcyt1b	21.406	20.9793	19.3732	19.4952	18.4076	2.10065	4.28903	0.00513927	0.097982
46	Q9D4H9	PHD finger protein 14	Phf14	19.0019	18.2755	20.4064	20.0612	20.2807	-1.61078	-3.05416	0.00518266	0.0981676
83	Q9D906	Ubiquitin-like modifier-activating enzyme ATG7	Atg7	15.072	16.1179	17.3962	17.4273	17.773	-1.93724	-3.82972	0.00521716	0.0981835
49	P26450	Phosphatidylinositol 3-kinase regulatory subunit alpha	Pik3r1	19.9278	19.8277	21.9124	21.764	21.0671	-1.70343	-3.25673	0.00527266	0.098547
20	Q64010	Adapter molecule crk	Crk	21.3676	21.2137	20.1396	20.0312	19.7062	1.33163	2.51687	0.00532255	0.098547
133	Q91VK1	Basic leucine zipper and W2 domain-containing protein 2	Bzw2	18.3326	16.7105	20.7895	20.0499	20.0261	-2.76698	-6.80681	0.00533782	0.098547
32	P17427	AP-2 complex subunit alpha-2	Ap2a2	18.3995	18.951	20.1539	19.9547	20.3394	-1.47412	-2.77813	0.00542713	0.0986398
79	P63001	Ras-related C3 botulinum toxin substrate 1	Rac1	23.0976	22.5829	24.5418	24.4086	25.3431	-1.92425	-3.79539	0.00546942	0.0986398
39	Q8QZV7	Protein asunder homolog	Asun	18.0065	18.7515	20.0636	19.9687	19.8156	-1.57029	-2.96965	0.0054877	0.0986398
120	O35130	Ribosomal RNA small subunit methyltransferase NEP1	Emg1	16.7497	18.2519	19.9703	19.6878	20.3155	-2.49038	-5.61926	0.00549704	0.0986398
137	Q91W89	Alpha-mannosidase 2C1	Man2c1	15.0004	14.3718	17.9617	18.201	16.5044	-2.86958	-7.30853	0.00552292	0.0986398
23	Q91WQ5	TAF5-like RNA polymerase II p300/CBP-associated factor-associated factor 65 kDa subunit 5L	Taf5l	16.6736	16.3237	17.7192	17.7194	17.9714	-1.30464	-2.47022	0.00554574	0.0986398
9	P26350	Prothymosin alpha;Prothymosin alpha, N-terminally processed;Thymosin alpha	Ptma	29.5903	28.414	25.9843	26.9608	26.8092	2.41742	5.34216	0.0056106	0.0991887
21	P70429	Ena/VASP-like protein	Evl	21.9803	22.1862	23.4252	23.1823	23.306	-1.22121	-2.33143	0.00568041	0.0994732
26	Q8R2U0	Nucleoporin SEH1	Seh1l	21.373	21.0877	22.7439	22.6364	22.3268	-1.33872	-2.52927	0.00569541	0.0994732
97	Q8BP78	Protein FRA10AC1 homolog	Fra10ac1	17.9189	17.1611	20.1033	19.0731	19.6246	-2.06031	-4.17075	0.00575003	0.0994732
145	Q9D0F9	Phosphoglucomutase-1	Pgm1	17.1537	16.9274	20.1104	19.0829	21.2188	-3.09682	-8.55533	0.0057631	0.0994732
99	Q5XJE5	RNA polymerase-associated protein LEO1	Leo1	20.0542	18.8098	21.7139	21.4337	21.3721	-2.07463	-4.21235	0.00580605	0.0996249
171	Q61161	Mitogen-activated protein kinase kinase kinase kinase 2	Map4k2	18.5761	18.9271	20.3722	19.8691	20.1926	-1.393	-2.62624	0.00605586	0.103304
172	O35682	Myeloid-associated differentiation marker	Myadm	21.4953	21.5521	20.0113	20.013	20.5004	1.34883	2.54706	0.0061392	0.104117
173	Q9D0R8	Protein LSM12 homolog	Lsm12	22.9202	22.6799	21.6165	21.6814	21.353	1.24977	2.37803	0.0062178	0.104484
174	Q3THE2	Myosin regulatory light chain 12B	Myl12b	24.6159	24.6187	25.9719	25.6354	25.8626	-1.20599	-2.30696	0.00623531	0.104484
175	O35242	Protein FAN	Nsmaf	14.5427	14.7223	16.642	16.2674	17.6767	-2.22957	-4.68995	0.0062924	0.104484
176	P12815	Programmed cell death protein 6	Pdcd6	20.4641	21.7439	23.2027	23.1078	23.0711	-2.02325	-4.06497	0.00630415	0.104484
177	Q810V0	U3 small nucleolar ribonucleoprotein protein MPP10	Mphosph10	17.6681	17.4482	19.3787	19.3883	20.6673	-2.25328	-4.76767	0.00638388	0.105127
178	Q61425	Hydroxyacyl-coenzyme A dehydrogenase, mitochondrial	Hadh	20.4535	21.8717	23.2321	23.4314	23.348	-2.17461	-4.51463	0.00642667	0.105127
179	Q3UMU9	Hepatoma-derived growth factor-related protein 2	Hdgfrp2	18.6574	17.2017	21.7792	21.4353	20.1121	-3.17933	-9.05888	0.00645103	0.105127
180	Q9JHU9	Inositol-3-phosphate synthase 1	Isyna1	20.3324	20.3895	21.3641	21.8222	21.711	-1.27146	-2.41406	0.0065139	0.105561
181	Q3URE1	Acyl-CoA synthetase family member 3, mitochondrial	Acsf3	14.7838	15.151	16.9978	18.7836	17.3343	-2.73782	-6.67063	0.00661623	0.106023
182	Q9Z2L7	Cytokine receptor-like factor 3	Crlf3	21.4126	20.8331	22.7546	22.3334	22.9202	-1.54655	-2.92117	0.00663361	0.106023
183	Q9CZ15	DNA replication complex GINS protein PSF1	Gins1	20.4272	20.0852	18.8928	17.597	17.8022	2.15887	4.46566	0.0066514	0.106023
184	Q3V1L4	Cytosolic purine 5-nucleotidase	Nt5c2	21.5585	21.0062	23.1817	22.7773	22.5407	-1.55087	-2.92994	0.00678147	0.107508
185	Q64455	Receptor-type tyrosine-protein phosphatase eta	Ptprj	19.1563	19.357	18.1052	17.8205	17.3363	1.50263	2.83359	0.00686501	0.107778
186	Q8BTU1	Cilia- and flagella-associated protein 20	Cfap20	20.1766	20.7166	17.0476	16.1922	18.4599	3.21333	9.27492	0.00687807	0.107778
187	Q8BX09	Retinoblastoma-binding protein 5	Rbbp5	21.8093	21.7222	20.7161	20.6521	20.6173	1.10387	2.14931	0.00691206	0.107778
188	Q9D3E6	Cohesin subunit SA-1	Stag1	17.8232	18.6758	20.2888	19.6379	20.3345	-1.83757	-3.57408	0.00694625	0.107778
189	Q11136	Xaa-Pro dipeptidase	Pepd	21.466	22.2007	20.4115	20.4119	20.4429	1.41122	2.65962	0.0075516	0.116524
190	Q9CQX0	Ubiquitin thioesterase OTUB2	Otub2	16.3458	16.9476	19.9444	19.4866	18.2345	-2.57519	-5.9595	0.00758984	0.116524
191	Q91VW3	SH3 domain-binding glutamic acid-rich-like protein 3	Sh3bgrl3	27.1498	27.0907	28.1273	28.1994	28.4122	-1.12602	-2.18257	0.0077348	0.11767
192	P18572	Basigin	Bsg	22.7718	23.2395	20.7738	20.8971	21.7996	1.8488	3.60201	0.00774514	0.11767
193	Q9D6R2	Isocitrate dehydrogenase [NAD] subunit alpha, mitochondrial	Idh3a	23.6842	23.6308	24.7291	24.6559	24.86	-1.09081	-2.12994	0.00782753	0.118305
194	Q8BZ03	Serine/threonine-protein kinase D2	Prkd2	17.8327	17.7926	18.7836	19.4461	19.3047	-1.36547	-2.5766	0.007922	0.118994
195	Q8CG76	Aflatoxin B1 aldehyde reductase member 2	Akr7a2	19.8496	18.3959	21.1943	21.2291	21.2075	-2.08751	-4.25014	0.00795468	0.118994
196	Q8BG32	26S proteasome non-ATPase regulatory subunit 11	Psmd11	23.8175	23.8826	24.8222	24.9733	25.178	-1.14114	-2.20555	0.00808614	0.120343
197	Q8BH57	WD repeat-containing protein 48	Wdr48	15.5642	17.9068	20.1015	20.9315	19.5859	-3.4708	-11.0871	0.00839352	0.124284
198	Q8BG48	Serine/threonine-protein kinase 17B	Stk17b	21.8152	22.3345	19.92	20.1309	20.9095	1.75475	3.37467	0.00856223	0.126141
199	P68373	Tubulin alpha-1C chain	Tuba1c	22.7158	21.9359	20.9126	21.0076	20.6675	1.46327	2.75733	0.00866665	0.126608
200	P17426	AP-2 complex subunit alpha-1	Ap2a1	18.0756	18.718	19.9267	19.606	19.7129	-1.35177	-2.55225	0.00868071	0.126608
201	Q8CI94	Glycogen phosphorylase, brain form	Pygb	20.9514	20.7077	22.0277	21.8017	21.9733	-1.1047	-2.15055	0.00885682	0.128534
202	Q9Z0S1	3(2),5-bisphosphate nucleotidase 1	Bpnt1	19.1241	18.9457	20.2832	20.0969	20.7891	-1.3548	-2.55761	0.00896341	0.128929
203	O54962	Barrier-to-autointegration factor;Barrier-to-autointegration factor, N-terminally processed	Banf1	25.2821	25.923	26.8124	26.919	27.2462	-1.38999	-2.62077	0.00900953	0.128929
204	O89023	Tripeptidyl-peptidase 1	Tpp1	19.9419	19.3532	21.3986	21.8191	20.8447	-1.70661	-3.26393	0.00907904	0.128929
205	Q8C878	NEDD8-activating enzyme E1 catalytic subunit	Uba3	20.3731	20.2248	21.6862	21.2215	21.5288	-1.17985	-2.26553	0.00909076	0.128929
206	Q99MP8	BRCA1-associated protein	Brap	19.5382	19.4973	18.4685	18.3791	18.5697	1.04529	2.06378	0.00911211	0.128929
207	P51863	V-type proton ATPase subunit d 1	Atp6v0d1	22.1408	22.4176	20.9557	21.3379	20.863	1.22701	2.34082	0.00919018	0.128929
208	Q6ZQL4	WD repeat-containing protein 43	Wdr43	17.9263	16.9373	19.6403	18.9276	20.1479	-2.14011	-4.40795	0.00919345	0.128929
209	Q9R1P3	Proteasome subunit beta type-2	Psmb2	22.6773	22.9796	23.9584	23.8801	24.3644	-1.23913	-2.36056	0.00937478	0.130843
210	Q8BWZ3	N-alpha-acetyltransferase 25, NatB auxiliary subunit	Naa25	15.0262	15.7915	17.596	16.667	17.2101	-1.74885	-3.36091	0.00954194	0.132118
211	Q3UKJ7	WD40 repeat-containing protein SMU1;WD40 repeat-containing protein SMU1, N-terminally processed	Smu1	21.9756	21.9068	23.0121	22.856	23.0915	-1.04531	-2.06381	0.0096979	0.132118
212	Q01768	Nucleoside diphosphate kinase B	Nme2	21.2457	23.4926	25.0064	25.3614	25.3543	-2.87151	-7.31832	0.00973546	0.132118
213	Q64442	Sorbitol dehydrogenase	Sord	18.903	19.0102	20.1612	20.2348	19.8423	-1.12283	-2.17773	0.00975389	0.132118
214	P07742	Ribonucleoside-diphosphate reductase large subunit	Rrm1	22.9826	23.281	24.4831	24.7703	24.1046	-1.32087	-2.49816	0.00976514	0.132118
215	Q4KML4	Costars family protein ABRACL	Abracl	22.4382	23.5154	25.0978	24.3839	25.0628	-1.87132	-3.65868	0.00981357	0.132118
216	Q60949	TBC1 domain family member 1	Tbc1d1	16.8675	17.3651	18.7889	18.1567	18.5401	-1.3789	-2.6007	0.00984112	0.132118
217	Q6ZWN5	40S ribosomal protein S9	Rps9	18.8258	18.1834	22.4902	22.6982	20.3238	-3.33278	-10.0755	0.00986868	0.132118
218	P50543	Protein S100-A11	S100a11	20.1757	21.3578	22.4721	22.4166	22.9648	-1.85108	-3.6077	0.00987373	0.132118
219	Q8CAA7	Glucose 1,6-bisphosphate synthase	Pgm2l1	20.7176	21.4411	22.8898	22.864	22.2233	-1.57969	-2.98905	0.00995362	0.132201
220	Q91YR1	Twinfilin-1	Twf1	22.1408	22.3187	21.0672	21.0881	20.3834	1.38352	2.60904	0.0100126	0.132201
221	Q921C5	Protein bicaudal D homolog 2	Bicd2	20.369	20.1535	17.4988	18.4952	18.8913	1.96614	3.9072	0.0100534	0.132201
222	Q9CPV4	Glyoxalase domain-containing protein 4	Glod4	22.7417	23.2663	24.2652	24.0554	24.3855	-1.23137	-2.34789	0.0100612	0.132201
223	Q810B6	Rabankyrin-5	Ankfy1	20.7959	20.6093	21.9081	21.6175	22.145	-1.18758	-2.27771	0.0101495	0.132666
224	P31230	Aminoacyl tRNA synthase complex-interacting multifunctional protein 1;Endothelial monocyte-activating polypeptide 2	Aimp1	22.1315	22.058	23.2924	23.1693	22.9898	-1.05574	-2.07878	0.0101876	0.132666
225	P18760	Cofilin-1	Cfl1	30.5124	30.5374	29.6249	29.4838	29.3846	1.02714	2.03798	0.0103129	0.1337
226	Q9R0Q6	Actin-related protein 2/3 complex subunit 1A	Arpc1a	19.978	20.2383	21.3318	21.0386	21.2089	-1.08494	-2.12128	0.0104321	0.134648
227	P02088	Hemoglobin subunit beta-1	Hbb-b1	21.9255	24.3194	29.3148	30.1073	26.3301	-5.46161	-44.0666	0.0105116	0.135076
228	Q9D868	Peptidyl-prolyl cis-trans isomerase H	Ppih	21.5177	22.3055	23.6927	23.4319	23.1078	-1.49921	-2.82689	0.0105747	0.135291
229	Q8VCF0	Mitochondrial antiviral-signaling protein	Mavs	21.005	20.8195	18.6732	18.7282	19.8485	1.82896	3.5528	0.0106263	0.135358
230	Q80TL7	Protein MON2 homolog	Mon2	13.6408	13.7695	17.4919	17.3875	15.2939	-3.01926	-8.10752	0.0107192	0.135381
231	Q9QUH0	Glutaredoxin-1	Glrx	21.1995	21.9056	22.7022	23.1805	22.9307	-1.38527	-2.6122	0.0107209	0.135381
232	Q9D1L9	Ragulator complex protein LAMTOR5	Lamtor5	22.6551	21.9271	23.9268	23.484	23.6033	-1.38025	-2.60314	0.0110607	0.139069
233	Q91V92	ATP-citrate synthase	Acly	22.1057	22.472	23.3417	23.2791	23.504	-1.08609	-2.12298	0.0111864	0.140046
234	P17742	Peptidyl-prolyl cis-trans isomerase A;Peptidyl-prolyl cis-trans isomerase A, N-terminally processed	Ppia	31.3138	31.1861	30.3463	30.2494	30.1748	0.993097	1.99045	0.0113913	0.141231
235	Q9DCS3	Trans-2-enoyl-CoA reductase, mitochondrial	Mecr	16.9462	19.0915	20.5789	20.5705	21.4352	-2.84266	-7.1734	0.0114379	0.141231
236	P02089	Hemoglobin subunit beta-2	Hbb-b2	20.3381	21.8871	27.3524	28.4942	24.0977	-5.53555	-46.3839	0.01144	0.141231
237	Q99P88	Nuclear pore complex protein Nup155	Nup155	20.9333	19.9788	22.4196	22.3491	21.6988	-1.69975	-3.24844	0.0115234	0.141231
238	Q8CHT0	Delta-1-pyrroline-5-carboxylate dehydrogenase, mitochondrial	Aldh4a1	20.4015	20.6966	19.5657	18.5325	18.826	1.57426	2.97784	0.0115296	0.141231
239	Q8K4G5	Actin-binding LIM protein 1	Ablim1	19.9964	18.5373	21.6679	20.9824	21.3125	-2.05409	-4.15282	0.0116146	0.141231
240	Q9ERD8	Gamma-parvin	Parvg	20.7816	20.7634	22.1575	21.7303	21.7421	-1.10413	-2.14969	0.0116199	0.141231
241	Q91YT0	NADH dehydrogenase [ubiquinone] flavoprotein 1, mitochondrial	Ndufv1	18.8611	20.5665	21.6161	22.0766	22.2619	-2.27112	-4.82697	0.0116859	0.141443
242	P54775	26S protease regulatory subunit 6B	Psmc4	23.7796	23.6673	24.9193	24.7877	24.5784	-1.03835	-2.05388	0.0117483	0.141552
243	Q80ZM8	Cardiolipin synthase (CMP-forming)	Crls1	16.2796	17.0653	14.2783	14.7331	15.4458	1.85334	3.61337	0.0117919	0.141552
244	P59997	Lysine-specific demethylase 2A	Kdm2a	17.3148	17.2595	18.1287	18.5833	18.7872	-1.21257	-2.3175	0.0120683	0.142954
245	Q8BRT1	CLIP-associating protein 2	Clasp2	18.5928	18.9338	17.4637	16.8443	15.9037	2.02606	4.0729	0.0121486	0.142954
246	Q9Z2Y8	Proline synthase co-transcribed bacterial homolog protein	Prosc	21.6358	22.1019	22.8657	23.0113	23.0189	-1.09647	-2.13831	0.0121824	0.142954
247	Q8C570	mRNA export factor	Rae1	23.1776	22.8528	24.2797	24.0671	23.9438	-1.08164	-2.11644	0.0121828	0.142954
248	Q9D385	ADP-ribosylation factor-like protein 2-binding protein	Arl2bp	20.6349	20.4266	19.2165	18.111	19.1689	1.69861	3.24588	0.0121899	0.142954
249	Q7TNP2	Serine/threonine-protein phosphatase 2A 65 kDa regulatory subunit A beta isoform	Ppp2r1b	20.7164	19.9457	22.0481	21.8524	21.4424	-1.44989	-2.73186	0.0122228	0.142954
250	Q9DCH4	Eukaryotic translation initiation factor 3 subunit F	Eif3f	23.7683	23.4315	24.7337	24.5132	24.7066	-1.05124	-2.07231	0.0122518	0.142954
251	Q8CDM1	ATPase family AAA domain-containing protein 2	Atad2	16.3825	15.3086	17.9648	18.0365	17.1492	-1.87132	-3.65866	0.0123733	0.143796
252	P62897	Cytochrome c, somatic	Cycs	23.9429	23.351	25.467	25.0875	24.6864	-1.43336	-2.70076	0.012545	0.145213
253	Q8BXC6	COMM domain-containing protein 2	Commd2	18.2928	18.4788	19.3098	19.3173	19.4841	-0.984539	-1.97868	0.0126191	0.145494
254	Q9JJY4	Probable ATP-dependent RNA helicase DDX20	Ddx20	17.3393	15.9046	18.3236	18.7599	18.4801	-1.89926	-3.73021	0.0127253	0.146141
255	Q3TNH5	Protein FAM172A	Fam172a	19.0036	18.831	21.1456	20.548	19.942	-1.62789	-3.09061	0.0128909	0.146947
256	Q5SVQ0	Histone acetyltransferase KAT7	Kat7	18.9964	18.7341	20.622	19.8286	20.0985	-1.31773	-2.49274	0.0128962	0.146947
257	Q9R1K9	Centrin-2	Cetn2	18.5702	19.4813	21.9138	21.4351	20.3626	-2.21138	-4.63117	0.0129787	0.147311
258	Q9D1H7	Golgi to ER traffic protein 4 homolog	Get4	20.1955	19.8243	21.1504	21.6728	21.0131	-1.26885	-2.4097	0.0130379	0.147409
259	Q8BYK6	YTH domain-containing family protein 3	Ythdf3	18.1732	19.0562	20.3769	19.834	20.0332	-1.46667	-2.76384	0.0131351	0.147924
260	Q3TPX4	Exocyst complex component 5	Exoc5	18.4864	18.5344	15.5711	16.8183	17.1101	2.01056	4.02938	0.0131898	0.147924
261	Q9D4H8	Cullin-2	Cul2	18.1634	17.7825	20.0793	20.232	18.9881	-1.79351	-3.46658	0.0132356	0.147924
262	Q924D0	Reticulon-4-interacting protein 1, mitochondrial	Rtn4ip1	16.5546	16.0407	17.618	17.9144	18.9483	-1.86261	-3.63666	0.0133787	0.148142
263	Q6ZWY8	Thymosin beta-10	Tmsb10	28.3276	27.4315	25.7257	26.2599	26.6389	1.67138	3.1852	0.0134045	0.148142
264	P97855	Ras GTPase-activating protein-binding protein 1	G3bp1	21.9228	23.077	24.0074	24.4109	23.996	-1.63824	-3.11287	0.0134435	0.148142
265	Q8K268	ATP-binding cassette sub-family F member 3	Abcf3	18.7947	18.6243	20.0313	20.0352	19.5075	-1.14852	-2.21687	0.0134582	0.148142
266	Q5UAK0	Mesoderm induction early response protein 1	Mier1	21.8507	21.0924	20.077	19.325	18.382	2.21022	4.62745	0.0136696	0.148911
267	P62984;P62983;P0CG49;P0CG50	Ubiquitin-60S ribosomal protein L40;Ubiquitin;60S ribosomal protein L40;Ubiquitin-40S ribosomal protein S27a;Ubiquitin;40S ribosomal protein S27a;Polyubiquitin-B;Ubiquitin;Polyubiquitin-C;Ubiquitin;Ubiquitin-related 1;Ubiquitin-related 2	Uba52;Rps27a;Ubb;Ubc	30.3067	30.5079	29.0637	29.0811	29.6082	1.15628	2.22883	0.013706	0.148911
268	P34884	Macrophage migration inhibitory factor	Mif	25.1973	24.9901	26.6823	26.8465	25.9492	-1.39898	-2.63715	0.0137153	0.148911
269	Q8CFC7	CLK4-associating serine/arginine rich protein	Clasrp	20.9277	19.5617	18.5374	17.5309	18.3844	2.09377	4.26863	0.0137474	0.148911
270	Q8VBT9	Tether containing UBX domain for GLUT4	Aspscr1	20.2565	19.4658	18.405	18.6906	18.6124	1.2918	2.44834	0.0137833	0.148911
271	Q8CGA4	Maturin	Mturn	21.5637	20.5221	22.6265	23.029	22.3471	-1.62462	-3.08361	0.0138756	0.149355
272	Q9R061	Cytosolic Fe-S cluster assembly factor NUBP2	Nubp2	20.078	20.616	22.7297	21.6486	23.5178	-2.28505	-4.8738	0.0140418	0.150586
273	Q9WUZ9	Ectonucleoside triphosphate diphosphohydrolase 5	Entpd5	15.4499	16.0826	18.4289	16.9718	18.6151	-2.23901	-4.72072	0.0140933	0.150586
274	P70279	Surfeit locus protein 6	Surf6	21.5528	21.2612	18.8134	16.7279	19.3416	3.11268	8.6499	0.0141486	0.150626
275	Q11011	Puromycin-sensitive aminopeptidase	Npepps	21.9475	21.3274	23.0837	22.9326	22.6052	-1.23643	-2.35614	0.01443	0.153063
276	P29452	Caspase-1;Caspase-1 subunit p20;Caspase-1 subunit p10	Casp1	19.406	20.5437	21.3164	21.5772	21.86	-1.60965	-3.05177	0.0147988	0.155909
277	P23475	X-ray repair cross-complementing protein 6	Xrcc6	20.0483	20.8827	21.5431	22.1346	21.954	-1.41172	-2.66054	0.0149187	0.155909
278	Q9R078	5-AMP-activated protein kinase subunit beta-1	Prkab1	17.8655	18.9823	20.0768	19.713	20.2302	-1.58274	-2.99538	0.0150038	0.155909
279	E9Q7E2		Arid2	18.6744	17.5909	20.7587	20.2259	19.4469	-2.01117	-4.03109	0.0150112	0.155909
280	P13439	Uridine 5-monophosphate synthase;Orotate phosphoribosyltransferase;Orotidine 5-phosphate decarboxylase	Umps	22.5816	22.7894	23.8004	24.0136	23.484	-1.08051	-2.11479	0.015013	0.155909
281	Q9CQ65	S-methyl-5-thioadenosine phosphorylase	Mtap	22.7165	22.9378	23.8269	23.6712	24.1303	-1.04896	-2.06904	0.015019	0.155909
282	Q9CR11	YEATS domain-containing protein 4	Yeats4	19.1957	19.2105	21.2325	21.6507	20.1845	-1.81951	-3.52961	0.0152744	0.157998
283	Q61136	Serine/threonine-protein kinase PRP4 homolog	Prpf4b	21.4773	21.4037	22.3866	22.2549	22.3965	-0.905541	-1.87325	0.0156288	0.161093
284	P68372	Tubulin beta-4B chain	Tubb4b	26.3351	25.9766	24.9968	25.0417	25.3303	1.03292	2.04616	0.0156969	0.161225
285	P62196	26S protease regulatory subunit 8	Psmc5	25.9753	25.5228	24.672	24.7766	24.7703	1.00941	2.01309	0.0157997	0.161712
286	Q9CQE8	UPF0568 protein C14orf166 homolog		22.1895	23.1636	23.9553	24.0567	24.0637	-1.34868	-2.54679	0.0158992	0.162161
287	P22907	Porphobilinogen deaminase	Hmbs	20.9971	19.8747	22.1933	22.0896	21.6924	-1.55586	-2.9401	0.0161402	0.16303
288	Q6W3F0	Prolyl 4-hydroxylase subunit alpha-3	P4ha3	22.6843	22.5962	21.3811	21.9031	21.4646	1.05737	2.08113	0.0161502	0.16303
289	P62743	AP-2 complex subunit sigma	Ap2s1	18.7645	21.4825	23.2522	23.1062	22.9115	-2.96646	-7.81617	0.0161521	0.16303
290	Q9CQ22	Ragulator complex protein LAMTOR1	Lamtor1	20.7753	21.833	22.5574	22.8019	22.8759	-1.44093	-2.71495	0.0163361	0.164319
291	Q3TIV5	Zinc finger CCCH domain-containing protein 15	Zc3h15	19.4347	20.1855	21.6317	21.795	20.8022	-1.59955	-3.03048	0.0165097	0.165494
292	P14824	Annexin A6	Anxa6	23.3204	23.8103	24.7715	24.4458	24.6692	-1.0635	-2.09	0.0166294	0.165573
293	Q9CQZ1	Heat shock factor-binding protein 1	Hsbp1	20.0314	20.485	22.1693	21.245	21.5205	-1.38677	-2.61493	0.0166864	0.165573
294	Q9D7S9	Charged multivesicular body protein 5	Chmp5	21.9692	21.2764	23.8302	23.349	22.6529	-1.65458	-3.14833	0.0166878	0.165573
295	Q99M87	DnaJ homolog subfamily A member 3, mitochondrial	Dnaja3	17.768	18.1837	18.8411	19.5865	19.1949	-1.23167	-2.34839	0.0168756	0.166407
296	Q9CRB2	H/ACA ribonucleoprotein complex subunit 2	Nhp2	21.5808	22.7302	23.5435	23.5716	23.9246	-1.52436	-2.87659	0.016886	0.166407
297	Q921Z5	Tumor necrosis factor alpha-induced protein 8	Tnfaip8	18.3816	19.0061	22.135	19.9889	22.0112	-2.68451	-6.42862	0.0169849	0.16644
298	Q9D6Y9	1,4-alpha-glucan-branching enzyme	Gbe1	19.16	18.9182	17.7318	18.1462	18.1557	1.02787	2.03901	0.0170233	0.16644
299	P53986	Monocarboxylate transporter 1	Slc16a1	23.4621	24.2648	22.2908	22.6297	22.7799	1.29666	2.4566	0.0170606	0.16644
300	P01942	Hemoglobin subunit alpha	Hba	22.8133	25.5296	30.2449	30.9581	26.9512	-5.21331	-37.0991	0.0173225	0.168432
301	Q8BFY6	Peflin	Pef1	18.5245	18.6072	21.0208	19.5929	21.3818	-2.09928	-4.28497	0.0175683	0.169949
302	O08582	GTP-binding protein 1	Gtpbp1	19.7085	19.9089	21.4672	20.6037	21.6402	-1.4283	-2.6913	0.017595	0.169949
303	Q99JY9	Actin-related protein 3	Actr3	24.6444	24.9159	25.6282	25.7425	25.6961	-0.908805	-1.87749	0.0176608	0.170021
304	Q9DBM1	G patch domain-containing protein 1	Gpatch1	17.3685	14.8249	19.229	19.0334	18.4645	-2.81224	-7.02374	0.017952	0.172184
305	P63271;Q9Z199	Transcription elongation factor SPT4-A;Transcription elongation factor SPT4-B	Supt4h1a;Supt4h1b	23.4618	23.6639	21.3073	21.9761	19.6143	2.59698	6.0502	0.0180492	0.172184
306	Q61188	Histone-lysine N-methyltransferase EZH2	Ezh2	18.6134	17.1624	20.8123	21.1428	19.3533	-2.54827	-5.84931	0.0181149	0.172184
307	Q9WUM4	Coronin-1C	Coro1c	21.645	22.4297	23.2606	23.2986	23.0944	-1.18047	-2.26651	0.0181282	0.172184
308	Q80TV8	CLIP-associating protein 1	Clasp1	19.0984	19.0318	18.2341	18.0935	18.2526	0.871713	1.82983	0.0182167	0.172184
309	Q8C1Y8	Vacuolar fusion protein CCZ1 homolog	Ccz1	18.7528	17.7384	20.2065	19.9492	19.3511	-1.58999	-3.01048	0.0182396	0.172184
310	Q9QYF9	Protein NDRG3	Ndrg3	19.2004	19.2927	21.0626	21.3075	20.065	-1.56513	-2.95904	0.0185188	0.173775
311	Q5SUA5	Unconventional myosin-Ig	Myo1g	19.4774	20.826	21.8446	21.641	22.5816	-1.87067	-3.65703	0.0185272	0.173775
312	E9PVA8		Gcn1l1	20.0823	19.9729	20.8456	20.8681	20.9524	-0.861076	-1.81639	0.0185982	0.173881
313	Q6PD03	Serine/threonine-protein phosphatase 2A 56 kDa regulatory subunit alpha isoform	Ppp2r5a	20.6154	20.2225	21.6209	21.323	21.3033	-0.99682	-1.9956	0.0186697	0.173958
314	P62717	60S ribosomal protein L18a	Rpl18a	21.3101	20.3384	22.4125	22.5834	21.8871	-1.47009	-2.77039	0.0188275	0.173958
315	Q6ZQ88	Lysine-specific histone demethylase 1A	Kdm1a	20.1113	19.9083	21.8163	21.697	20.7786	-1.42081	-2.67736	0.0189126	0.173958
316	Q923D4	Splicing factor 3B subunit 5	Sf3b5	25.4258	24.5915	26.9622	26.6723	25.9964	-1.535	-2.89788	0.0189675	0.173958
317	Q8C166	Copine-1	Cpne1	22.6235	23.0011	23.6923	23.7154	23.8214	-0.93073	-1.90624	0.0190344	0.173958
318	Q689Z5	Protein strawberry notch homolog 1	Sbno1	15.5122	16.8286	18.0407	17.5167	17.8681	-1.63812	-3.11261	0.0190474	0.173958
319	P14206	40S ribosomal protein SA	Rpsa	26.4723	27.1037	28.0237	27.8137	27.771	-1.08148	-2.1162	0.0190522	0.173958
320	Q9QZE7	Translin-associated protein X	Tsnax	21.4451	22.8105	23.8559	23.5634	23.8278	-1.62123	-3.07636	0.0191339	0.173958
321	Q9JKC8	AP-3 complex subunit mu-1	Ap3m1	18.6164	19.8863	20.6761	20.7165	21.0794	-1.5726	-2.9744	0.0191431	0.173958
322	Q99KR7	Peptidyl-prolyl cis-trans isomerase F, mitochondrial	Ppif	20.4609	21.1533	21.9568	21.974	21.7908	-1.10009	-2.14368	0.019252	0.174307
323	Q3TCN2	Putative phospholipase B-like 2;Putative phospholipase B-like 2 28 kDa form;Putative phospholipase B-like 2 40 kDa form;Putative phospholipase B-like 2 15 kDa form	Plbd2	17.1346	17.7397	19.3542	19.0802	18.3144	-1.47911	-2.78776	0.019301	0.174307
324	Q921E6	Polycomb protein EED	Eed	18.9052	20.2341	21.1542	21.0954	21.1194	-1.55336	-2.93499	0.0194453	0.174871
325	Q68FL6	Methionine--tRNA ligase, cytoplasmic	Mars	20.5255	21.2493	22.0797	21.8725	22.0789	-1.12293	-2.17789	0.0194834	0.174871
326	Q99N20	Breast cancer metastasis-suppressor 1 homolog	Brms1	16.8948	16.5956	18.4337	17.5131	18.1086	-1.27328	-2.41711	0.019649	0.175816
327	Q9D7H3	RNA 3-terminal phosphate cyclase	RtcA	18.7371	19.4371	20.6657	20.2437	21.6317	-1.75989	-3.38672	0.01988	0.177339
328	Q9JHS3	Ragulator complex protein LAMTOR2	Lamtor2	21.052	21.8071	22.7073	22.5126	23.4212	-1.45083	-2.73364	0.020011	0.177741
329	Q6P1H6	Ankyrin repeat and LEM domain-containing protein 2	Ankle2	17.9713	16.7641	18.6803	18.8155	19.1506	-1.51442	-2.85684	0.0201397	0.177741
330	P62313	U6 snRNA-associated Sm-like protein LSm6	Lsm6	22.4592	23.4539	24.1572	24.1934	24.5624	-1.34775	-2.54516	0.0201569	0.177741
331	Q8BHN5	RNA-binding protein 45	Rbm45	19.5185	19.7572	17.7423	17.5102	18.8226	1.61285	3.05855	0.0201795	0.177741
332	Q923E4	NAD-dependent protein deacetylase sirtuin-1;SirtT1 75 kDa fragment	Sirt1	20.6847	20.6047	18.5364	19.8453	18.7094	1.61432	3.06167	0.0202421	0.177741
333	P00920	Carbonic anhydrase 2	Ca2	24.971	24.8902	26.1818	26.3682	25.6183	-1.12548	-2.18175	0.0202907	0.177741
334	Q8VDP3	Protein-methionine sulfoxide oxidase MICAL1	Mical1	20.379	20.8801	21.8354	21.5091	21.5849	-1.01355	-2.01888	0.0204467	0.178257
335	Q3U898	Myeloma-overexpressed gene 2 protein homolog	Myeov2	20.7724	20.9531	24.0376	23.0468	21.9871	-2.16108	-4.47249	0.0204718	0.178257
336	Q9QZ88	Vacuolar protein sorting-associated protein 29	Vps29	20.0641	20.1314	22.3966	22.9223	21.0646	-2.03009	-4.08431	0.0206119	0.178258
337	Q9QXA5	U6 snRNA-associated Sm-like protein LSm4	Lsm4	18.4628	21.2602	22.5961	22.808	22.6936	-2.83777	-7.14914	0.0206378	0.178258
338	Q99KQ4	Nicotinamide phosphoribosyltransferase	Nampt	20.6278	21.1504	21.7765	21.8517	22.0578	-1.00623	-2.00866	0.0206552	0.178258
339	Q9WUA3	ATP-dependent 6-phosphofructokinase, platelet type	Pfkp	19.7299	18.9527	20.3458	20.4993	20.604	-1.14176	-2.20649	0.0207313	0.178387
340	Q9DC61	Mitochondrial-processing peptidase subunit alpha	Pmpca	19.9402	20.328	20.9946	21.1328	21.0068	-0.910595	-1.87982	0.0211453	0.181414
341	Q8BU30	Isoleucine--tRNA ligase, cytoplasmic	Iars	21.4496	20.9852	22.4362	22.4206	21.9721	-1.05888	-2.08331	0.0212657	0.181469
342	Q8BH43	Wiskott-Aldrich syndrome protein family member 2	Wasf2	23.434	22.3632	24.3768	24.2839	24.0727	-1.34591	-2.5419	0.0212959	0.181469
343	Q69ZR2	E3 ubiquitin-protein ligase HECTD1	Hectd1	15.4434	15.4753	17.0431	16.5967	16.1952	-1.15229	-2.22266	0.0213493	0.181469
344	Q8R326	Paraspeckle component 1	Pspc1	22.7853	22.8499	23.9957	23.5722	23.6555	-0.923512	-1.89673	0.0214006	0.181469
345	E9Q784		Zc3h13	18.2667	16.0797	19.6584	19.5251	19.2064	-2.2901	-4.89089	0.0214844	0.181652
346	Q9R0P4	Small acidic protein	Smap	25.2224	24.4099	23.6499	23.4543	23.8213	1.1743	2.25684	0.0218316	0.182979
347	P16675	Lysosomal protective protein;Lysosomal protective protein 32 kDa chain;Lysosomal protective protein 20 kDa chain	Ctsa	19.5691	20.6698	22.1359	22.0139	21.1779	-1.65647	-3.15244	0.0218553	0.182979
348	Q80SW1	Putative adenosylhomocysteinase 2	Ahcyl1	20.3065	19.948	21.133	21.276	20.8657	-0.964305	-1.95112	0.0218903	0.182979
349	Q9CQS2	H/ACA ribonucleoprotein complex subunit 3	Nop10	23.6294	24.3495	25.058	24.982	25.1402	-1.07062	-2.10034	0.0219832	0.182979
350	Q6P6L0	Filamin A-interacting protein 1-like	Filip1l	18.7463	17.5073	14.578	16.7842	15.2943	2.57464	5.95723	0.0219869	0.182979
351	Q8K1J6	CCA tRNA nucleotidyltransferase 1, mitochondrial	Trnt1	19.5728	20.6129	21.1419	21.9548	21.6721	-1.49673	-2.82203	0.0221545	0.182979
352	Q99KY4	Cyclin-G-associated kinase	Gak	19.3186	18.4599	20.615	20.4849	19.8062	-1.41273	-2.66241	0.0221585	0.182979
353	P13634	Carbonic anhydrase 1	Ca1	15.3406	18.5245	22.6783	23.7841	19.6693	-5.11134	-34.5675	0.0221653	0.182979
354	Q9CQ18	Ribonuclease H2 subunit C	Rnaseh2c	19.7692	19.6714	21.5814	21.8444	20.491	-1.58526	-3.00063	0.0222059	0.182979
355	Q64152	Transcription factor BTF3	Btf3	25.2014	25.372	26.2358	26.0273	26.1312	-0.844783	-1.796	0.0223363	0.183535
356	Q8CFQ3	Intron-binding protein aquarius	Aqr	19.2847	18.4852	20.0785	19.8577	20.1262	-1.13583	-2.19745	0.0225105	0.183735
357	P60605	Ubiquitin-conjugating enzyme E2 G2	Ube2g2	18.4199	19.3973	20.167	19.999	20.4739	-1.3047	-2.47032	0.0226086	0.183735
358	Q8CGA0	Protein phosphatase 1F	Ppm1f	19.3779	18.7148	20.4387	19.9102	20.1871	-1.13235	-2.19215	0.0226995	0.183735
359	Q9D6K7	Tetratricopeptide repeat protein 33	Ttc33	23.4313	22.9207	22.3968	22.0863	21.8883	1.05219	2.07368	0.0227395	0.183735
360	Q99KC8	von Willebrand factor A domain-containing protein 5A	Vwa5a	18.5284	18.8313	19.7105	19.4257	20.1096	-1.06876	-2.09763	0.0227632	0.183735
361	Q9EQH3	Vacuolar protein sorting-associated protein 35	Vps35	22.4991	22.3611	23.1931	23.2597	23.2873	-0.816573	-1.76122	0.0227755	0.183735
362	Q99KE1	NAD-dependent malic enzyme, mitochondrial	Me2	20.8581	21.1837	22.1343	22.0651	23.1495	-1.42868	-2.69201	0.0228301	0.183735
363	Q9CR00	26S proteasome non-ATPase regulatory subunit 9	Psmd9	24.1579	23.5294	22.4217	22.4058	20.8797	1.94126	3.84041	0.0228646	0.183735
364	Q9CWU9	Nucleoporin Nup37	Nup37	19.4851	21.1606	22.596	22.6012	21.7475	-1.99203	-3.97797	0.0230007	0.183818
365	Q9DCG9	Multifunctional methyltransferase subunit TRM112-like protein	Trmt112	23.1068	23.2756	24.384	24.7738	23.8962	-1.16013	-2.23478	0.0230008	0.183818
366	P46414	Cyclin-dependent kinase inhibitor 1B	Cdkn1b	20.9564	20.064	19.51	17.9136	18.2509	1.95205	3.86925	0.0233217	0.185872
367	Q80U16	Protein FAM65B	Fam65b	18.7722	19.7466	20.7772	20.3106	21.3538	-1.55448	-2.93728	0.0234076	0.186049
368	Q9D937	Uncharacterized protein C11orf98 homolog		22.9263	21.9786	24.3855	23.5703	23.71	-1.43614	-2.70595	0.0237885	0.188562
369	P16110	Galectin-3	Lgals3	20.0215	20.4009	20.9572	22.1707	22.0859	-1.52676	-2.88137	0.0239689	0.188769
370	P49718	DNA replication licensing factor MCM5	Mcm5	22.4062	23.4707	24.2877	24.1771	24.1643	-1.2712	-2.41362	0.0239902	0.188769
371	Q8R0J7	Vacuolar protein sorting-associated protein 37B	Vps37b	21.131	21.1782	20.194	19.7187	20.4339	1.03904	2.05486	0.0240842	0.188769
372	Q9CQE6	Histone chaperone ASF1A	Asf1a	22.264	21.6085	24.144	23.9813	22.7833	-1.69994	-3.24887	0.024109	0.188769
373	P99029	Peroxiredoxin-5, mitochondrial	Prdx5	22.7966	23.9126	24.9163	25.7765	24.5747	-1.73456	-3.32778	0.0241404	0.188769
374	B2RRE7	OTU domain-containing protein 4	Otud4	18.1079	17.0383	18.7887	18.8688	18.8668	-1.26831	-2.40879	0.0242028	0.188769
375	A6H630	Protein-glutamate O-methyltransferase	Armt1	19.7855	19.258	21.499	20.9936	20.3364	-1.42126	-2.67819	0.0243067	0.188901
376	Q60676	Serine/threonine-protein phosphatase 5	Ppp5c	20.6247	20.5361	21.693	21.5508	21.2217	-0.908091	-1.87656	0.0243492	0.188901
377	Q91WC1	Protection of telomeres protein 1	Pot1	18.5046	18.7263	17.8737	17.7877	17.7199	0.821694	1.76748	0.0246842	0.190354
378	Q91WG2	Rab GTPase-binding effector protein 2	Rabep2	22.4237	22.4644	21.6136	21.479	21.7619	0.825857	1.77259	0.0247248	0.190354
379	P62869	Transcription elongation factor B polypeptide 2	Tceb2	24.8352	24.6278	23.785	23.6582	24.0693	0.894015	1.85834	0.0247323	0.190354
380	P59017	Bcl-2-like protein 13	Bcl2l13	21.9159	21.7662	20.467	21.1977	20.2816	1.19228	2.28514	0.0248925	0.19061
381	Q6P2K6	Serine/threonine-protein phosphatase 4 regulatory subunit 3A	Smek1	21.2256	20.5295	21.7847	21.8978	22.1759	-1.07528	-2.10712	0.0248963	0.19061
382	Q8K411	Presequence protease, mitochondrial	Pitrm1	18.7728	20.1569	20.6942	21.196	21.4271	-1.64091	-3.11862	0.0250492	0.191279
383	P98083	SHC-transforming protein 1	Shc1	18.593	17.38	16.9029	16.1887	15.8842	1.66122	3.16285	0.0251547	0.191583
384	Q8CEE6	PAS domain-containing serine/threonine-protein kinase	Pask	15.3553	15.492	16.2595	16.4297	16.1071	-0.841834	-1.79233	0.0252354	0.191602
385	O88712	C-terminal-binding protein 1	Ctbp1	22.8618	22.48	23.5539	23.6295	23.44	-0.870303	-1.82805	0.0252886	0.191602
386	Q9WTP7	GTP:AMP phosphotransferase AK3, mitochondrial	Ak3	22.196	22.3985	23.0562	23.3372	23.0531	-0.851574	-1.80447	0.0254855	0.19224
387	Q810A7	ATP-dependent RNA helicase DDX42	Ddx42	20.0594	20.8987	21.4653	21.7909	21.5731	-1.13073	-2.18969	0.0255674	0.19224
388	P70236	Dual specificity mitogen-activated protein kinase kinase 6	Map2k6	20.4606	19.4602	18.7434	18.8763	18.2663	1.33171	2.51701	0.0256274	0.19224
389	B2RXR6	Serine/threonine-protein phosphatase 6 regulatory ankyrin repeat subunit B	Ankrd44	21.6365	21.2176	22.4612	22.2252	22.2741	-0.893061	-1.85711	0.0256364	0.19224
390	P40201	Chromodomain-helicase-DNA-binding protein 1	Chd1	18.2919	18.1495	20.099	19.8367	18.8994	-1.39101	-2.62263	0.0257112	0.192307
391	P05201	Aspartate aminotransferase, cytoplasmic	Got1	23.0933	23.8631	24.4896	24.5635	24.5147	-1.0444	-2.0625	0.0258954	0.193189
392	Q9QUJ7	Long-chain-fatty-acid--CoA ligase 4	Acsl4	17.9684	18.4625	19.4082	19.859	18.9769	-1.19922	-2.29615	0.0259886	0.193389
393	P28650	Adenylosuccinate synthetase isozyme 1	Adssl1	21.6278	21.296	22.5025	22.4274	22.1416	-0.895263	-1.85995	0.0262437	0.194791
394	Q9EQ61	Pescadillo homolog	Pes1	21.1735	21.4847	19.936	19.9422	20.6955	1.13786	2.20055	0.0263177	0.194845
395	Q9EPU4	Cleavage and polyadenylation specificity factor subunit 1	Cpsf1	19.0392	19.2815	19.7884	20.294	20.2085	-0.936601	-1.91401	0.0264201	0.195106
396	Q8CGF7	Transcription elongation regulator 1	Tcerg1	22.9789	22.9059	24.1012	24.0406	23.5387	-0.951034	-1.93326	0.0264868	0.195106
397	A2AGH6	Mediator of RNA polymerase II transcription subunit 12	Med12	14.6068	15.0426	17.966	18.0584	15.8073	-2.45253	-5.47375	0.0266403	0.195743
398	Q61210	Rho guanine nucleotide exchange factor 1	Arhgef1	20.8927	21.9894	22.5996	22.651	23.0686	-1.33199	-2.51749	0.0267784	0.196263
399	Q8BHG1	Nardilysin	Nrd1	21.6845	20.7209	22.647	22.4146	22.207	-1.22018	-2.32975	0.026967	0.19648
400	O70133	ATP-dependent RNA helicase A	Dhx9	22.8452	23.6748	24.3555	24.2214	24.8094	-1.20209	-2.30073	0.0269682	0.19648
401	Q8R146	Acylamino-acid-releasing enzyme	Apeh	22.5879	22.7996	23.5146	23.3968	23.5828	-0.804342	-1.74635	0.027044	0.19648
402	Q8C0S1	DIS3-like exonuclease 1	Dis3l	17.2283	17.8968	18.768	19.7062	18.5779	-1.45484	-2.74127	0.0270775	0.19648
403	A2A5R2	Brefeldin A-inhibited guanine nucleotide-exchange protein 2	Arfgef2	16.4042	15.3856	17.5691	16.8121	17.6259	-1.44081	-2.71474	0.0272084	0.196495
404	Q5XJY5	Coatomer subunit delta	Arcn1	22.0378	22.4883	23.2052	23.0408	23.1701	-0.875675	-1.83487	0.0272397	0.196495
405	Q60749	KH domain-containing, RNA-binding, signal transduction-associated protein 1	Khdrbs1	21.7298	23.8681	24.8775	24.6415	25.4064	-2.1762	-4.51962	0.0272816	0.196495
406	Q91YR9	Prostaglandin reductase 1	Ptgr1	23.6591	23.3692	24.4639	24.5893	24.1652	-0.891926	-1.85565	0.0274881	0.197495
407	Q8BZI0	Actin filament-associated protein 1-like 1	Afap1l1	19.479	19.3913	20.7779	20.5065	20.0465	-1.0085	-2.01182	0.0276048	0.197846
408	Q9CWJ9	Bifunctional purine biosynthesis protein PURH;Phosphoribosylaminoimidazolecarboxamide formyltransferase;IMP cyclohydrolase	Atic	24.4281	24.721	25.3463	25.3427	25.4686	-0.811273	-1.75476	0.0277562	0.198443
409	Q1HFZ0	tRNA (cytosine(34)-C(5))-methyltransferase	Nsun2	22.0516	22.0574	23.0738	23.1014	22.6426	-0.884749	-1.84644	0.0278287	0.198475
410	Q06138	Calcium-binding protein 39	Cab39	16.6259	16.5024	17.3003	17.9767	18.6275	-1.40398	-2.64631	0.0280701	0.199709
411	P00493	Hypoxanthine-guanine phosphoribosyltransferase	Hprt1	24.3366	24.5332	25.1585	25.196	25.312	-0.78728	-1.72582	0.0281452	0.199756
412	O35643	AP-1 complex subunit beta-1	Ap1b1	22.5964	22.4289	23.3609	23.1581	23.4722	-0.817761	-1.76267	0.0283211	0.20027
413	P10649	Glutathione S-transferase Mu 1	Gstm1	20.1232	21.0884	21.5452	22.6644	22.1378	-1.51001	-2.84813	0.028355	0.20027
414	P62309	Small nuclear ribonucleoprotein G	Snrpg	21.5978	23.3131	24.6192	23.8137	25.186	-2.08421	-4.24042	0.0285844	0.200989
415	O88307	Sortilin-related receptor	Sorl1	14.4081	15.6712	16.3991	17.3483	18.6938	-2.44077	-5.42932	0.0285945	0.200989
416	Q9ERL7	Glia maturation factor gamma	Gmfg	27.0334	26.719	26.1497	26.0287	26.021	0.809705	1.75285	0.0287291	0.20126
417	O88456	Calpain small subunit 1	Capns1	18.1931	20.3319	21.398	21.4486	23.2975	-2.78554	-6.89493	0.0287801	0.20126
418	Q922V4	Pleiotropic regulator 1	Plrg1	21.2681	21.0853	21.7923	22.0982	22.2669	-0.875737	-1.83495	0.0288402	0.20126
419	Q8R0G9	Nuclear pore complex protein Nup133	Nup133	21.1585	20.5718	22.1419	22.0772	21.5671	-1.06361	-2.09016	0.0290627	0.202329
420	P70404	Isocitrate dehydrogenase [NAD] subunit gamma 1, mitochondrial	Idh3g	18.9806	20.2605	20.7065	21.387	21.9145	-1.71544	-3.28397	0.0293346	0.203382
421	Q80WQ2	Protein VAC14 homolog	Vac14	19.7707	20.1699	20.9867	20.8549	20.6739	-0.868208	-1.82539	0.0293533	0.203382
422	Q80SY5	Pre-mRNA-splicing factor 38B	Prpf38b	20.8569	21.4694	22.7474	22.8061	21.8572	-1.30706	-2.47437	0.0294859	0.203816
423	P54729	NEDD8 ultimate buster 1	Nub1	20.6239	20.7909	19.6509	19.5968	20.1315	0.914306	1.88466	0.0298003	0.205503
424	Q9QZ23	NFU1 iron-sulfur cluster scaffold homolog, mitochondrial	Nfu1	19.2324	20.0052	20.4099	20.8563	20.9815	-1.13043	-2.18924	0.0299134	0.20559
425	P62843	40S ribosomal protein S15	Rps15	24.5546	23.6052	25.3648	24.9982	25.764	-1.29575	-2.45504	0.02996	0.20559
426	Q8C147	Dedicator of cytokinesis protein 8	Dock8	21.5024	20.895	22.0645	22.0607	22.2755	-0.934862	-1.91171	0.0300245	0.20559
427	E9Q5C9		Nolc1	20.6745	17.9857	23.2604	23.1397	21.1657	-3.19181	-9.13754	0.0302261	0.206486
428	P28474	Alcohol dehydrogenase class-3	Adh5	23.3216	23.3463	24.1441	24.0156	24.0832	-0.747026	-1.67833	0.0303251	0.206679
429	Q8BT60	Copine-3	Cpne3	21.1457	20.3349	21.5473	22.107	21.9863	-1.1399	-2.20366	0.030452	0.206797
430	Q8BIJ6	Isoleucine--tRNA ligase, mitochondrial	Iars2	19.408	19.3359	20.2378	20.0894	20.8591	-1.02351	-2.03287	0.030543	0.206797
431	Q8C7R4	Ubiquitin-like modifier-activating enzyme 6	Uba6	20.3139	20.711	21.7251	21.3542	21.2354	-0.925756	-1.89968	0.0305552	0.206797
432	P49717	DNA replication licensing factor MCM4	Mcm4	23.7711	24.0781	24.8723	24.9514	24.547	-0.865611	-1.82211	0.0307072	0.207345
433	E9Q6J5		Bod1l	14.507	15.8508	16.4721	16.4704	16.9767	-1.4608	-2.75261	0.0310533	0.209197
434	Q8R3F9	Speckle targeted PIP5K1A-regulated poly(A) polymerase	Tut1	15.8049	16.3512	17.1986	16.8462	17.8004	-1.20366	-2.30323	0.0311674	0.209199
435	Q64012	RNA-binding protein Raly	Raly	23.2911	24.2313	24.894	24.8416	24.8278	-1.09327	-2.13357	0.0312073	0.209199
436	Q8R2S9	Actin-related protein 8	Actr8	15.5203	15.4013	18.8002	16.907	16.8377	-2.05419	-4.1531	0.0312686	0.209199
437	P24547	Inosine-5-monophosphate dehydrogenase 2	Impdh2	23.4652	23.5719	24.457	24.7462	24.1082	-0.918587	-1.89026	0.0314232	0.209752
438	P84084	ADP-ribosylation factor 5	Arf5	21.7572	21.7862	22.4391	22.683	23.2442	-1.01707	-2.02381	0.0316095	0.210132
439	Q8K1R7	Serine/threonine-protein kinase Nek9	Nek9	20.3856	19.9234	19.1363	19.2364	19.4604	0.876836	1.83634	0.0317179	0.210132
440	Q9R207	Nibrin	Nbn	15.228	14.5602	16.1924	15.6063	16.0975	-1.07126	-2.10127	0.0317954	0.210132
441	Q9EQ28	DNA polymerase delta subunit 3	Pold3	21.3785	21.0156	20.3461	20.5253	20.0771	0.88087	1.84149	0.0318052	0.210132
442	Q9Z0P4	Paralemmin-1	Palm	21.5904	20.795	20.3714	19.479	19.9607	1.2557	2.38783	0.0318934	0.210132
443	P49442	Inositol polyphosphate 1-phosphatase	Inpp1	20.4382	20.5708	19.4034	19.0589	19.9193	1.04395	2.06187	0.0319662	0.210132
444	P35282	Ras-related protein Rab-21	Rab21	20.0245	22.0405	22.6297	23.0751	23.2208	-1.94271	-3.84428	0.0320118	0.210132
445	P61027	Ras-related protein Rab-10	Rab10	17.9352	20.5177	21.495	21.3356	22.3967	-2.51599	-5.7199	0.0322437	0.210132
446	Q8R574	Phosphoribosyl pyrophosphate synthase-associated protein 2	Prpsap2	20.8841	21.2559	21.9128	21.8715	22.6109	-1.06172	-2.08742	0.0323205	0.210132
447	P42669	Transcriptional activator protein Pur-alpha	Pura	20.5884	22.3721	23.1398	23.046	24.0577	-1.93424	-3.82176	0.0323627	0.210132
448	P11352	Glutathione peroxidase 1	Gpx1	24.6057	25.2344	25.8026	25.8046	25.8608	-0.902579	-1.86941	0.0323722	0.210132
449	Q8BML9		Qars	20.7885	21.5167	22.0376	22.1499	22.1492	-0.959656	-1.94485	0.032417	0.210132
450	P26516	26S proteasome non-ATPase regulatory subunit 7	Psmd7	23.0568	22.8074	23.6519	24.0276	23.6428	-0.842014	-1.79255	0.0324337	0.210132
451	Q9JM14	5(3)-deoxyribonucleotidase, cytosolic type	Nt5c	24.6501	24.4485	25.6439	25.1688	25.3761	-0.846961	-1.79871	0.0324887	0.210132
452	Q9WTK5	Nuclear factor NF-kappa-B p100 subunit;Nuclear factor NF-kappa-B p52 subunit	Nfkb2	18.6239	17.672	19.3932	19.0509	19.8615	-1.2872	-2.44054	0.0325732	0.210212
453	Q9CWR1	WD repeat-containing protein 73	Wdr73	17.486	17.4321	18.5399	18.462	18.0003	-0.874983	-1.83399	0.0329565	0.210909
454	Q8BHL8	Proteasome inhibitor PI31 subunit	Psmf1	21.3159	20.0668	22.8239	23.5075	21.7215	-1.99295	-3.98051	0.0329598	0.210909
455	Q00420	GA-binding protein subunit beta-1	Gabpb1	20.9774	20.5785	22.6316	22.6681	21.4036	-1.45645	-2.74432	0.032963	0.210909
456	Q9Z0P5	Twinfilin-2	Twf2	22.5847	23.5803	24.148	24.1966	24.2388	-1.11198	-2.16142	0.0329703	0.210909
457	A3KMP2	Tetratricopeptide repeat protein 38	Ttc38	16.5902	16.7995	17.5117	17.3301	17.8735	-0.876915	-1.83644	0.0330611	0.211027
458	Q9CXU9	Eukaryotic translation initiation factor 1b	Eif1b	20.661	20.7873	21.9696	21.5426	21.3548	-0.89815	-1.86367	0.0335832	0.213349
459	Q6P549	Phosphatidylinositol 3,4,5-trisphosphate 5-phosphatase 2	Inppl1	17.4019	17.5074	16.0924	16.3456	16.9064	1.00657	2.00913	0.0336417	0.213349
460	O88543	COP9 signalosome complex subunit 3	Cops3	21.875	20.7504	22.9034	22.9368	22.214	-1.37203	-2.58835	0.0336443	0.213349
461	Q99JX4	Eukaryotic translation initiation factor 3 subunit M	Eif3m	22.623	22.6898	23.6169	23.291	23.3741	-0.770931	-1.70637	0.0339323	0.214332
462	Q8R3G1	Nuclear inhibitor of protein phosphatase 1	Ppp1r8	22.703	22.0163	24.0643	23.8856	23.0355	-1.30217	-2.46599	0.0339502	0.214332
463	Q4LDD4	Arf-GAP with Rho-GAP domain, ANK repeat and PH domain-containing protein 1	Arap1	16.4302	17.4515	18.4575	17.7945	18.8184	-1.41593	-2.66831	0.0340197	0.214332
464	Q3USJ8	F-BAR and double SH3 domains protein 2	Fchsd2	17.8013	18.0226	15.4269	14.6372	17.064	2.20254	4.6029	0.0341569	0.214732
465	Q01405	Protein transport protein Sec23A	Sec23a	17.7063	16.1916	18.5927	18.3719	18.309	-1.47561	-2.78101	0.0343201	0.215065
466	Q99KH8	Serine/threonine-protein kinase 24;Serine/threonine-protein kinase 24 35 kDa subunit;Serine/threonine-protein kinase 24 12 kDa subunit	Stk24	24.0412	23.9148	23.3974	22.8675	23.134	0.845044	1.79632	0.0343855	0.215065
467	P47955	60S acidic ribosomal protein P1	Rplp1	26.6174	25.982	27.9548	27.828	26.9475	-1.27706	-2.42344	0.034431	0.215065
468	Q9CQQ8	U6 snRNA-associated Sm-like protein LSm7	Lsm7	21.7894	21.2778	23.7565	22.2448	23.1335	-1.51131	-2.85068	0.0349478	0.217453
469	O54786	DNA fragmentation factor subunit alpha	Dffa	22.1942	22.5603	23.6649	22.9342	23.7363	-1.06791	-2.0964	0.0349772	0.217453
470	Q80UP5	Ankyrin repeat domain-containing protein 13A	Ankrd13a	20.8208	21.0947	21.786	21.7125	21.6352	-0.753503	-1.68588	0.0350907	0.217453
471	Q9CQ28	Diphthine--ammonia ligase	Dph6	19.2252	19.1356	18.5639	18.451	18.2573	0.756322	1.68918	0.0351115	0.217453
472	Q05CL8	La-related protein 7	Larp7	20.8505	20.7688	20.165	20.0981	19.9937	0.724036	1.6518	0.0352192	0.217658
473	Q9CWZ3	RNA-binding protein 8A	Rbm8a	28.2346	27.746	27.1558	26.9185	27.2849	0.870573	1.82839	0.0353234	0.217745
474	Q99JW2	Aminoacylase-1	Acy1	18.7787	19.198	20.6657	19.5687	20.6432	-1.30419	-2.46945	0.0353826	0.217745
475	P70677	Caspase-3;Caspase-3 subunit p17;Caspase-3 subunit p12	Casp3	22.8524	22.196	23.9882	24.3824	23.2003	-1.33274	-2.5188	0.0359056	0.220498
476	P84104	Serine/arginine-rich splicing factor 3	Srsf3	26.2889	25.481	28.0169	27.7773	26.6005	-1.57991	-2.9895	0.0361773	0.221191
477	P63325	40S ribosomal protein S10	Rps10	24.186	25.0907	22.6145	23.8962	22.8292	1.52505	2.87797	0.0362164	0.221191
478	P61161	Actin-related protein 2	Actr2	25.7709	26.103	26.8006	26.5383	26.9539	-0.8273	-1.77436	0.036321	0.221191
479	Q9DCT2	NADH dehydrogenase [ubiquinone] iron-sulfur protein 3, mitochondrial	Ndufs3	21.4337	22.2122	22.7456	22.7352	23.3992	-1.13704	-2.19929	0.0363217	0.221191
480	Q8VCW4	Protein unc-93 homolog B1	Unc93b1	18.9742	19.8801	16.4947	16.1765	18.5511	2.35301	5.1089	0.0364651	0.221339
481	P62627	Dynein light chain roadblock-type 1	Dynlrb1	22.6965	22.1215	23.4702	23.5788	23.0536	-0.95854	-1.94334	0.0365535	0.221339
482	P70168	Importin subunit beta-1	Kpnb1	23.8317	24.0509	24.6262	24.6513	24.725	-0.726208	-1.65429	0.0365792	0.221339
483	Q3UPH1	Protein PRRC1	Prrc1	20.8361	19.1973	22.5306	22.4565	21.0989	-2.01195	-4.03327	0.0366668	0.221339
484	F8VPQ2		Arid4a	20.0178	20.9037	19.5851	19.3922	18.8551	1.18332	2.27098	0.0367255	0.221339
485	Q63829	COMM domain-containing protein 3	Commd3	21.7474	21.6397	21.0981	20.9469	20.6358	0.799954	1.74105	0.0371229	0.223191
486	Q9D187	Mitotic spindle-associated MMXD complex subunit MIP18	Fam96b	21.4607	20.9269	22.9685	22.7387	21.7946	-1.30677	-2.47387	0.0371857	0.223191
487	O08992	Syntenin-1	Sdcbp	19.9065	20.5102	19.2774	19.4608	19.2847	0.867429	1.82441	0.0374231	0.224155
488	Q99KV1	DnaJ homolog subfamily B member 11	Dnajb11	24.2082	23.9256	23.326	23.4302	23.0283	0.805364	1.74759	0.0375681	0.224562
489	Q9JJX7	Tyrosyl-DNA phosphodiesterase 2	Tdp2	19.7801	20.4705	19.0904	16.9868	18.4137	1.9616	3.89495	0.037752	0.2252
490	P31725	Protein S100-A9	S100a9	24.4354	24.9403	26.958	29.7029	26.3799	-2.99243	-7.95813	0.0380266	0.226328
491	Q91WM1	Spermatid perinuclear RNA-binding protein	Strbp	20.03	21.1136	21.6176	21.6564	21.8452	-1.13466	-2.19567	0.0381307	0.226328
492	O35900	U6 snRNA-associated Sm-like protein LSm2	Lsm2	24.0055	24.4037	24.9008	25.0571	25.6605	-1.00152	-2.0021	0.0381739	0.226328
493	Q8BZW8	NHL repeat-containing protein 2	Nhlrc2	19.6679	17.8031	20.7262	20.508	20.1501	-1.72592	-3.3079	0.0382965	0.226594
494	Q9CS42	Ribose-phosphate pyrophosphokinase 2	Prps2	21.7799	22.2656	22.7827	22.8533	22.8122	-0.793335	-1.73308	0.0386262	0.228082
495	Q8BHT6	Beta-1,3-glucosyltransferase	B3galtl	15.5813	15.0712	16.6239	15.9302	17.0338	-1.20303	-2.30223	0.0389474	0.229497
496	Q8C8T8	Pre-rRNA-processing protein TSR2 homolog	Tsr2	19.4568	21.1889	22.0024	22.3073	21.6144	-1.65184	-3.14233	0.0390231	0.229497
497	Q9JMH6	Thioredoxin reductase 1, cytoplasmic	Txnrd1	19.7814	21.5663	22.2663	22.082	22.6189	-1.64851	-3.13509	0.0393016	0.230014
498	Q64522	Histone H2A type 2-B	Hist2h2ab	19.9507	21.9627	22.25	23.3023	23.6719	-2.11807	-4.34113	0.039336	0.230014
499	Q9CRB9	MICOS complex subunit Mic19	Chchd3	23.4763	24.1787	22.2953	22.8475	23.0651	1.09152	2.13098	0.0393763	0.230014
500	Q5SQX6	Cytoplasmic FMR1-interacting protein 2	Cyfip2	20.2328	20.8008	21.3812	21.3442	21.2953	-0.823406	-1.76958	0.0395185	0.230014
501	Q60809	CCR4-NOT transcription complex subunit 7	Cnot7	18.6878	19.1375	21.012	20.1513	19.6386	-1.35465	-2.55735	0.0395551	0.230014
502	Q08943	FACT complex subunit SSRP1	Ssrp1	24.8981	24.6749	25.7697	25.7707	25.3016	-0.827514	-1.77462	0.0396378	0.230014
503	Q8BKX6	Serine/threonine-protein kinase SMG1	Smg1	12.9813	12.4851	14.3406	13.6328	13.4712	-1.08164	-2.11645	0.0397774	0.230014
504	Q9EQH2	Endoplasmic reticulum aminopeptidase 1	Erap1	21.0571	20.8852	21.6781	21.651	21.669	-0.694863	-1.61873	0.0398095	0.230014
505	Q8BWY3	Eukaryotic peptide chain release factor subunit 1	Etf1	21.1376	22.6532	23.1278	23.2666	23.7727	-1.49361	-2.81593	0.0398207	0.230014
506	Q6NSR8	Probable aminopeptidase NPEPL1	Npepl1	19.6237	19.7773	20.4106	20.2924	20.5686	-0.723352	-1.65101	0.0403744	0.232751
507	Q61249	Immunoglobulin-binding protein 1	Igbp1	21.4252	21.2858	22.5372	22.4812	21.8301	-0.927322	-1.90174	0.0407268	0.234149
508	P63323	40S ribosomal protein S12	Rps12	27.4325	26.9706	26.5517	26.1931	26.3997	0.820069	1.76549	0.0408488	0.234149
509	Q78JW9	Ubiquitin domain-containing protein UBFD1	Ubfd1	22.4777	21.0589	23.3503	23.2163	22.8603	-1.37394	-2.59178	0.0408578	0.234149
510	Q91VN6	Probable ATP-dependent RNA helicase DDX41	Ddx41	20.162	19.579	20.6959	20.8041	20.609	-0.832527	-1.7808	0.0409973	0.234489
511	Q3UIR3	E3 ubiquitin-protein ligase DTX3L	Dtx3l	17.492	18.2364	18.6903	18.7063	19.0873	-0.963787	-1.95042	0.041159	0.234684
512	P45952	Medium-chain specific acyl-CoA dehydrogenase, mitochondrial	Acadm	21.5296	22.5992	23.0367	23.1316	23.3805	-1.11854	-2.17127	0.0411923	0.234684
513	Q9JKP8	Chromatin accessibility complex protein 1	Chrac1	20.3954	20.527	22.592	22.1382	21.0158	-1.45414	-2.73994	0.0412852	0.234754
514	Q8VCG9	Regulatory factor X-associated protein	Rfxap	18.4169	19.7096	17.5379	17.7573	18.0361	1.28616	2.43878	0.0413889	0.234886
515	Q6ZQK5	Arf-GAP with coiled-coil, ANK repeat and PH domain-containing protein 2	Acap2	19.4322	18.9682	19.944	19.8918	20.1537	-0.796296	-1.73664	0.0415151	0.235145
516	P61202	COP9 signalosome complex subunit 2	Cops2	22.8651	22.582	23.6683	23.4824	23.3073	-0.762478	-1.6964	0.0417178	0.235835
517	Q80UJ7	Rab3 GTPase-activating protein catalytic subunit	Rab3gap1	20.0462	20.0626	20.7216	20.7374	20.7162	-0.670633	-1.59177	0.0418631	0.236199
518	Q9D0M1	Phosphoribosyl pyrophosphate synthase-associated protein 1	Prpsap1	18.6688	19.7159	20.1434	20.7398	21.8261	-1.71077	-3.27335	0.0421718	0.237481
519	P99026	Proteasome subunit beta type-4	Psmb4	24.1788	24.6261	25.2638	25.0222	25.6866	-0.921761	-1.89443	0.0422601	0.23752
520	P32233	Developmentally-regulated GTP-binding protein 1	Drg1	21.7799	22.0717	20.2014	20.6438	21.3931	1.17969	2.26528	0.0424712	0.237899
521	Q6PDN3	Myosin light chain kinase, smooth muscle;Myosin light chain kinase, smooth muscle, deglutamylated form	Mylk	15.9316	16.2885	16.8655	16.718	17.1526	-0.802005	-1.74352	0.0425605	0.237899
522	Q9CW46	Ribonucleoprotein PTB-binding 1	Raver1	22.6898	21.5806	23.7901	23.8254	22.9004	-1.37008	-2.58484	0.0425723	0.237899
523	Q61598	Rab GDP dissociation inhibitor beta	Gdi2	26.2039	26.1616	26.8926	26.809	26.858	-0.670443	-1.59156	0.0426603	0.237935
524	Q99KK7	Dipeptidyl peptidase 3	Dpp3	23.9292	23.4324	24.7119	24.4855	24.3278	-0.827611	-1.77474	0.0428853	0.238734
525	Q9CZR8	Elongation factor Ts, mitochondrial	Tsfm	18.3468	21.1594	21.7758	22.0121	22.9965	-2.50841	-5.68992	0.0431056	0.239503
526	P70398	Probable ubiquitin carboxyl-terminal hydrolase FAF-X	Usp9x	19.6452	19.0558	20.3022	20.1926	20.0498	-0.831065	-1.779	0.0432698	0.239702
527	Q8C176	Transcription initiation factor TFIID subunit 2	Taf2	19.7088	19.0517	17.9004	18.8149	17.8564	1.18972	2.28108	0.0433058	0.239702
528	P49312	Heterogeneous nuclear ribonucleoprotein A1;Heterogeneous nuclear ribonucleoprotein A1, N-terminally processed	Hnrnpa1	27.4873	27.2071	28.3084	28.3917	27.8437	-0.834095	-1.78274	0.0437258	0.241569
529	P35550	rRNA 2-O-methyltransferase fibrillarin	Fbl	22.2695	23.6472	24.429	23.9872	25.2242	-1.58843	-3.00723	0.0440818	0.242782
530	Q8K1M6	Dynamin-1-like protein	Dnm1l	20.8688	20.6245	21.588	21.2757	21.6125	-0.745414	-1.67646	0.0441119	0.242782
531	P62259	14-3-3 protein epsilon	Ywhae	29.16	28.7285	28.2848	28.2211	28.0219	0.768285	1.70324	0.044342	0.243156
532	P63094;Q6R0H7	Guanine nucleotide-binding protein G(s) subunit alpha isoforms short;Guanine nucleotide-binding protein G(s) subunit alpha isoforms XLas	Gnas	19.6394	21.5127	22.0631	22.0483	22.6868	-1.69	-3.22657	0.0443466	0.243156
533	Q08024	Core-binding factor subunit beta	Cbfb	23.6334	23.9883	24.317	24.7875	24.9349	-0.868921	-1.8263	0.04469	0.244579
534	P62245	40S ribosomal protein S15a	Rps15a	20.2048	23.9305	24.7114	25.1006	25.3722	-2.9937	-7.96514	0.0448033	0.24474
535	O35286	Pre-mRNA-splicing factor ATP-dependent RNA helicase DHX15	Dhx15	23.0937	23.8844	24.5026	24.2883	24.4071	-0.910265	-1.87939	0.0449727	0.245206
536	P97493	Thioredoxin, mitochondrial	Txn2	21.5615	22.0365	22.472	22.6617	22.5559	-0.764168	-1.69839	0.0451321	0.245493
537	Q3UPF5	Zinc finger CCCH-type antiviral protein 1	Zc3hav1	18.3146	19.0063	19.6117	19.5698	20.7059	-1.30203	-2.46576	0.0451936	0.245493
538	Q5H8C4	Vacuolar protein sorting-associated protein 13A	Vps13a	14.911	16.7242	17.8399	16.9288	18.1353	-1.81712	-3.52376	0.0454442	0.246396
539	Q91YP3	Deoxyribose-phosphate aldolase	Dera	19.151	18.7107	19.6271	19.7458	19.6437	-0.74136	-1.67175	0.0456328	0.246516
540	Q80U30	Protein CLEC16A	Clec16a	21.2945	21.0758	16.7084	16.6772	20.3194	3.28346	9.73691	0.0456354	0.246516
541	Q505B7	Protein archease	Zbtb8os	24.7486	24.4008	24.0102	23.793	23.6507	0.756747	1.68968	0.0458297	0.247108
542	P62855	40S ribosomal protein S26	Rps26	22.8437	22.4974	24.1607	23.1634	23.8295	-1.04731	-2.06667	0.0461065	0.247808
543	Q8CFV9	Riboflavin kinase	Rfk	21.2473	19.5174	22.2648	21.5535	22.0589	-1.57677	-2.983	0.0461387	0.247808
544	Q9CRD2	ER membrane protein complex subunit 2	Emc2	20.4361	21.6124	18.6953	20.2661	19.1106	1.66692	3.17537	0.0462149	0.247808
545	C0HKE9;C0HKE8;C0HKE7;C0HKE6;C0HKE5;C0HKE4;C0HKE3;C0HKE2;C0HKE1;Q8CGP6;Q8R1M2;Q8CGP7;Q8CGP5;Q8BFU2	Histone H2A type 1-H;Histone H2A.J;Histone H2A type 1-K;Histone H2A type 1-F;Histone H2A type 3	Hist1h2ah;H2afj;Hist1h2ak;Hist1h2af;Hist3h2a	22.8229	24.9894	25.8103	25.4877	27.2154	-2.265	-4.80654	0.0462993	0.247808
546	Q8BR90	UPF0600 protein C5orf51 homolog		19.9219	20.4878	19.2153	19.2715	17.9149	1.4043	2.64689	0.0467315	0.249289
547	Q07802	Transcription factor COE1	Ebf1	21.9922	21.9636	22.9019	22.8479	22.4418	-0.752621	-1.68485	0.0467586	0.249289
548	Q58A65	C-Jun-amino-terminal kinase-interacting protein 4	Spag9	19.5408	18.8089	20.5726	19.8862	20.0899	-1.00805	-2.01119	0.0468971	0.249289
549	P57080	Ubiquitin carboxyl-terminal hydrolase 25	Usp25	19.3081	18.9069	18.0127	18.0537	18.6159	0.88004	1.84043	0.046918	0.249289
550	Q8BP48	Methionine aminopeptidase 1	Metap1	18.7535	18.8018	19.3711	19.3801	19.7151	-0.711138	-1.63709	0.047352	0.251138
551	P46664	Adenylosuccinate synthetase isozyme 2	Adss	23.4004	23.5127	24.0884	24.0989	24.1349	-0.650871	-1.57012	0.0475093	0.251422
552	Q61466	SWI/SNF-related matrix-associated actin-dependent regulator of chromatin subfamily D member 1	Smarcd1	25.3734	24.9554	23.9938	18.4995	18.8034	4.73213	26.5775	0.0475779	0.251422
553	Q80US4	Actin-related protein 5	Actr5	19.003	15.8097	21.1135	20.087	19.4368	-2.80608	-6.9938	0.0478495	0.2524
554	Q9EST5	Acidic leucine-rich nuclear phosphoprotein 32 family member B	Anp32b	23.7314	23.6512	24.9119	24.6456	24.1399	-0.874524	-1.8334	0.0482034	0.253517
555	Q8BKT7	THO complex subunit 5 homolog	Thoc5	19.3451	19.2082	20.0916	19.8509	19.9155	-0.676023	-1.59773	0.0482351	0.253517
556	P61327;Q9CQL1	Protein mago nashi homolog;Protein mago nashi homolog 2	Magoh;Magohb	22.7474	23.365	23.8486	24.0744	25.1159	-1.29007	-2.4454	0.0483605	0.253718
557	Q8BH74	Nuclear pore complex protein Nup107	Nup107	21.1674	20.8614	21.8922	22.0676	21.5039	-0.806883	-1.74943	0.0485214	0.254106
558	Q6ZWY3	40S ribosomal protein S27-like	Rps27l	24.3527	24.2245	23.8154	23.3782	23.0049	0.889109	1.85203	0.0486287	0.254211
559	Q9D172	ES1 protein homolog, mitochondrial	D10Jhu81e	22.9846	23.5071	23.9595	23.9223	24.2192	-0.787846	-1.7265	0.0488516	0.25492
560	Q9JKP7	DNA polymerase epsilon subunit 3	Pole3	21.09	20.5547	23.0108	23.017	21.338	-1.6329	-3.10135	0.0492821	0.256707
561	Q91VH2	Sorting nexin-9	Snx9	20.2869	21.5334	22.1826	21.7916	22.5018	-1.24849	-2.37593	0.0493736	0.256725
562	P47757	F-actin-capping protein subunit beta	Capzb	24.9373	25.4238	25.9007	25.9737	25.8753	-0.736046	-1.6656	0.0496058	0.257473
563	Q6GQT9	Nodal modulator 1	Nomo1	17.6131	18.9857	15.8083	15.8039	17.5405	1.91515	3.77152	0.0501967	0.259855
564	Q9EQS3	C-Myc-binding protein	Mycbp	22.5048	20.1299	23.8967	23.6912	22.6906	-2.10879	-4.31329	0.0502429	0.259855
565	Q9R0G7	Zinc finger E-box-binding homeobox 2	Zeb2	19.2426	19.2818	16.9997	18.5657	18.1431	1.35939	2.56577	0.0505615	0.26104
566	Q9QXK7	Cleavage and polyadenylation specificity factor subunit 3	Cpsf3	21.3905	21.2102	21.8194	21.9934	22.2659	-0.725895	-1.65393	0.0507977	0.261797
567	P53995	Anaphase-promoting complex subunit 1	Anapc1	16.6619	18.1782	19.1192	18.9722	18.3933	-1.40817	-2.65401	0.0509228	0.261978
568	O88544	COP9 signalosome complex subunit 4	Cops4	23.2154	23.3867	23.9464	23.934	23.9493	-0.642191	-1.5607	0.0510835	0.262343
569	O35593	26S proteasome non-ATPase regulatory subunit 14	Psmd14	23.3408	23.7996	24.3122	24.2192	24.3265	-0.715753	-1.64234	0.0521114	0.267151
570	Q9CZN8	Glutamyl-tRNA(Gln) amidotransferase subunit A, mitochondrial	Qrsl1	17.9115	18.8577	16.2054	16.5133	17.7906	1.54814	2.92439	0.0523658	0.267624
571	P14733	Lamin-B1	Lmnb1	29.3574	29.5513	28.6197	28.6725	28.9737	0.699073	1.62346	0.0523871	0.267624
572	Q9Z0W3	Nuclear pore complex protein Nup160	Nup160	19.3041	19.5995	20.2801	20.3836	19.9304	-0.746231	-1.67741	0.0526163	0.268297
573	Q9CR26	Vacuolar protein sorting-associated protein VTA1 homolog	Vta1	22.1741	21.8216	23.0097	22.8491	22.4819	-0.782409	-1.72	0.0527157	0.268297
574	Q9Z0R6	Intersectin-2	Itsn2	20.8538	19.7884	19.6565	18.8056	18.8224	1.22628	2.33962	0.0528422	0.268297
575	Q921M4	Golgin subfamily A member 2	Golga2	20.1012	19.7639	19.2832	18.8718	17.8691	1.25788	2.39143	0.0528869	0.268297
576	Q7TMY4	THO complex subunit 7 homolog	Thoc7	23.6437	22.922	21.9741	21.9049	22.7589	1.07022	2.09975	0.0531216	0.268602
577	Q62448	Eukaryotic translation initiation factor 4 gamma 2	Eif4g2	21.3969	21.1543	22.0646	22.1814	21.7512	-0.723476	-1.65116	0.0531311	0.268602
578	Q6P9R1	ATP-dependent RNA helicase DDX51	Ddx51	16.1508	16.2559	17.6177	17.2683	19.6417	-1.97256	-3.92465	0.0533347	0.268836
579	Q8VDQ8	NAD-dependent protein deacetylase sirtuin-2	Sirt2	19.3974	18.9636	17.6251	17.5473	18.7521	1.20566	2.30642	0.0533816	0.268836
580	Q6P5F9	Exportin-1	Xpo1	23.7672	23.5612	24.369	24.2213	24.3483	-0.648687	-1.56774	0.0534749	0.268836
581	Q6ZWM4	U6 snRNA-associated Sm-like protein LSm8	Lsm8	23.1113	23.6791	24.5516	24.1419	24.0298	-0.845908	-1.7974	0.0536011	0.268836
582	Q9EQC5	N-terminal kinase-like protein	Scyl1	16.1958	17.3392	17.5995	18.0726	18.947	-1.43887	-2.71108	0.0536382	0.268836
583	Q8BG07	Phospholipase D4	Pld4	18.4825	20.5525	21.4059	20.7654	21.6827	-1.76718	-3.40388	0.0537913	0.269141
584	Q9ESU6	Bromodomain-containing protein 4	Brd4	20.7072	20.1197	21.5015	21.6667	20.9125	-0.946807	-1.9276	0.0540454	0.26995
585	Q8BFQ4	WD repeat-containing protein 82	Wdr82	20.4575	21.3114	21.527	22.0261	22.571	-1.15694	-2.22984	0.0543427	0.270119
586	Q9WUK4	Replication factor C subunit 2	Rfc2	22.6405	22.64	23.4288	23.8938	23.1142	-0.838637	-1.78836	0.0544799	0.270119
587	Q8C3Y4	Kinetochore-associated protein 1	Kntc1	18.2365	17.1953	16.144	17.0576	15.5784	1.4559	2.74327	0.0545265	0.270119
588	Q9D0R2	Threonine--tRNA ligase, cytoplasmic	Tars	21.3471	21.2574	21.8477	21.9184	22.0552	-0.638216	-1.5564	0.0545335	0.270119
589	Q3UM45	Protein phosphatase 1 regulatory subunit 7	Ppp1r7	24.2803	23.8547	24.9566	24.9661	24.5693	-0.763172	-1.69722	0.0545423	0.270119
590	Q7TMR0	Lysosomal Pro-X carboxypeptidase	Prcp	19.2065	16.1233	20.8175	19.3422	20.5801	-2.58171	-5.98649	0.0548482	0.270498
591	O35226	26S proteasome non-ATPase regulatory subunit 4	Psmd4	24.6792	24.3855	24.0002	23.5969	22.9063	1.03124	2.04377	0.0548884	0.270498
592	Q8BVG4	Dipeptidyl peptidase 9	Dpp9	18.0205	18.7198	19.0981	19.6285	19.1096	-0.908642	-1.87728	0.0549121	0.270498
593	P83917	Chromobox protein homolog 1	Cbx1	25.8139	25.0009	26.6212	26.2901	26.1035	-0.930874	-1.90643	0.0549899	0.270498
594	Q5SVR0;Q3UYK3	TBC1 domain family member 9B;TBC1 domain family member 9	Tbc1d9b;Tbc1d9	15.2055	14.9995	15.8229	15.751	15.6596	-0.64195	-1.56044	0.0553299	0.271509
595	Q6P069	Sorcin	Sri	24.0961	22.8272	25.0822	24.7219	24.2969	-1.2387	-2.35985	0.0553815	0.271509
596	O09106	Histone deacetylase 1	Hdac1	23.6983	22.9117	24.0724	24.3156	24.0948	-0.855909	-1.8099	0.0556789	0.272007
597	Q8CHP8	Phosphoglycolate phosphatase	Pgp	21.9509	22.1966	23.025	22.7529	22.5827	-0.713146	-1.63938	0.0557464	0.272007
598	Q8K2Y9	Cerebral cavernous malformations protein 2 homolog	Ccm2	19.6363	19.1854	20.5587	19.9746	20.1473	-0.815988	-1.7605	0.0557629	0.272007
599	Q9QYC0	Alpha-adducin	Add1	21.9816	21.2311	22.4449	22.353	22.4737	-0.81752	-1.76237	0.056471	0.274667
600	P23591	GDP-L-fucose synthase	Tsta3	21.55	21.8845	22.6159	22.2281	22.4408	-0.711048	-1.63699	0.0565323	0.274667
601	P70353	Nuclear transcription factor Y subunit gamma	Nfyc	24.0111	23.0775	24.7661	24.5062	24.2727	-0.970663	-1.95974	0.0565906	0.274667
602	Q9R1P0	Proteasome subunit alpha type-4	Psma4	23.9302	24.3061	24.7406	24.7231	24.9535	-0.68761	-1.61061	0.0572919	0.277088
603	Q91YR5	Methyltransferase-like protein 13	Mettl13	15.3354	15.0361	15.6343	16.4652	17.0363	-1.19285	-2.28603	0.0573459	0.277088
604	Q9QY06	Unconventional myosin-IXb	Myo9b	17.3053	16.1424	18.0717	17.62	17.722	-1.08076	-2.11515	0.0573745	0.277088
605	O35855	Branched-chain-amino-acid aminotransferase, mitochondrial	Bcat2	19.7563	20.6389	20.8938	21.3085	21.1513	-0.920264	-1.89246	0.0578854	0.279094
606	Q8VE22	28S ribosomal protein S23, mitochondrial	Mrps23	20.1769	21.3095	21.7485	21.9572	21.624	-1.03337	-2.0468	0.058061	0.279479
607	Q9QZH3	Peptidyl-prolyl cis-trans isomerase E	Ppie	23.2701	22.844	24.0131	23.978	23.5194	-0.779789	-1.71688	0.0581593	0.27949
608	P27048;P63163	Small nuclear ribonucleoprotein-associated protein B;Small nuclear ribonucleoprotein-associated protein N	Snrpb;Snrpn	16.716	22.0162	23.361	23.1267	23.0474	-3.81228	-14.0479	0.0582993	0.279689
609	Q60996	Serine/threonine-protein phosphatase 2A 56 kDa regulatory subunit gamma isoform	Ppp2r5c	19.4765	19.3605	20.5917	19.9301	20.0796	-0.781946	-1.71945	0.0583925	0.279689
610	Q8CIH5	1-phosphatidylinositol 4,5-bisphosphate phosphodiesterase gamma-2	Plcg2	23.1672	23.4214	24.0469	23.7818	24.0494	-0.665039	-1.58561	0.0585054	0.279771
611	Q91WK2	Eukaryotic translation initiation factor 3 subunit H	Eif3h	23.7866	22.6511	24.0284	24.2837	24.5501	-1.06856	-2.09733	0.0587704	0.280215
612	Q9D7M8	DNA-directed RNA polymerase II subunit RPB4	Polr2d	23.828	23.3162	23.0774	22.6919	22.4357	0.837122	1.78648	0.0587905	0.280215
613	P52293	Importin subunit alpha-1	Kpna2	19.7594	20.5323	20.881	21.0217	20.9889	-0.817971	-1.76292	0.0589957	0.280735
614	Q60737	Casein kinase II subunit alpha	Csnk2a1	23.1279	22.525	24.163	23.5177	23.5107	-0.904004	-1.87125	0.0594616	0.282491
615	O35857	Mitochondrial import inner membrane translocase subunit TIM44	Timm44	16.1505	18.6258	18.891	19.3053	20.4534	-2.16174	-4.47454	0.059917	0.28353
616	Q8BKC5	Importin-5	Ipo5	23.5445	23.4229	24.2469	24.1528	23.9617	-0.636778	-1.55485	0.0599629	0.28353
617	Q6PAR5	GTPase-activating protein and VPS9 domain-containing protein 1	Gapvd1	19.5936	18.626	20.4627	20.5053	19.6911	-1.10989	-2.15829	0.0600087	0.28353
618	P14094	Sodium/potassium-transporting ATPase subunit beta-1	Atp1b1	22.1676	23.5528	20.453	20.7407	22.1882	1.73291	3.32397	0.0601369	0.28353
619	Q99K74	Mediator of RNA polymerase II transcription subunit 24	Med24	16.6072	16.3406	17.8109	16.9563	18.6142	-1.31986	-2.49642	0.0602489	0.28353
620	Q8CEC6	Peptidylprolyl isomerase domain and WD repeat-containing protein 1	Ppwd1	20.4411	20.9769	22.5165	22.7151	21.1197	-1.40808	-2.65384	0.0602635	0.28353
621	Q64287	Interferon regulatory factor 4	Irf4	23.4611	22.754	24.3436	24.3113	23.5936	-0.975255	-1.96599	0.060584	0.284579
622	Q9JHW4	Selenocysteine-specific elongation factor	Eefsec	19.7942	19.969	20.3109	22.5504	22.7469	-1.98783	-3.96641	0.0607052	0.28469
623	Q9D903	Probable rRNA-processing protein EBP2	Ebna1bp2	21.6596	21.6424	20.8572	20.5157	21.2394	0.780203	1.71737	0.0609197	0.284793
624	P63085	Mitogen-activated protein kinase 1	Mapk1	23.2139	22.9456	23.661	23.8114	23.6687	-0.633942	-1.5518	0.0609224	0.284793
625	Q5SUR0	Phosphoribosylformylglycinamidine synthase	Pfas	23.4958	23.38	24.1208	23.8965	24.2247	-0.642749	-1.5613	0.0611593	0.285442
626	O70325	Phospholipid hydroperoxide glutathione peroxidase, mitochondrial	Gpx4	21.232	22.1379	22.8565	22.8167	22.2899	-0.969421	-1.95805	0.0617448	0.287093
627	Q60596	DNA repair protein XRCC1	Xrcc1	19.4351	13.8562	20.7698	20.7431	20.2528	-3.9429	-15.3791	0.061843	0.287093
628	P28658	Ataxin-10	Atxn10	18.8093	18.4727	19.3542	19.1218	19.6608	-0.737943	-1.6678	0.061937	0.287093
629	Q922B2	Aspartate--tRNA ligase, cytoplasmic	Dars	23.3724	23.2908	23.9415	23.9527	23.8857	-0.595016	-1.51049	0.0620693	0.287093
630	Q99J99	3-mercaptopyruvate sulfurtransferase	Mpst	22.9918	23.3831	24.038	23.7334	23.8431	-0.684028	-1.60662	0.0620898	0.287093
631	Q9CPW4	Actin-related protein 2/3 complex subunit 5	Arpc5	23.2543	24.2102	24.5616	24.531	25.211	-1.03562	-2.04999	0.0621033	0.287093
632	Q5SWU9	Acetyl-CoA carboxylase 1;Biotin carboxylase	Acaca	16.6962	16.2349	17.2534	17.022	17.1945	-0.691077	-1.61449	0.062287	0.287486
633	Q9CX00	IST1 homolog	Ist1	20.633	20.9605	19.6874	18.5515	20.1877	1.32123	2.49879	0.0625537	0.287716
634	Q8BGS0	Protein MAK16 homolog	Mak16	21.3503	21.3127	21.7758	21.9954	22.1831	-0.653299	-1.57276	0.0625648	0.287716
635	Q9CQI6	Coactosin-like protein	Cotl1	25.4029	25.7842	26.2747	26.202	27.0474	-0.914494	-1.88491	0.0626326	0.287716
636	Q7TQI3	Ubiquitin thioesterase OTUB1	Otub1	24.6891	24.1732	25.6287	25.3584	24.8886	-0.860752	-1.81598	0.062819	0.288045
637	P80318	T-complex protein 1 subunit gamma	Cct3	23.9983	24.6911	24.9955	25.0978	25.307	-0.788729	-1.72755	0.0629581	0.288045
638	Q8CFI7	DNA-directed RNA polymerase II subunit RPB2	Polr2b	21.0343	21.5325	22.1204	21.7622	22.3444	-0.792321	-1.73186	0.0630005	0.288045
639	Q9CVB6	Actin-related protein 2/3 complex subunit 2	Arpc2	25.2954	25.772	26.1418	26.194	26.8281	-0.854239	-1.8078	0.0632557	0.288618
640	Q5SWD9	Pre-rRNA-processing protein TSR1 homolog	Tsr1	18.8062	19.8038	20.7231	19.8565	20.8441	-1.16957	-2.24945	0.0633582	0.288618
641	Q8K0D5	Elongation factor G, mitochondrial	Gfm1	19.2853	17.7101	19.4085	19.9151	20.3801	-1.40353	-2.64549	0.0634227	0.288618
642	Q8CGK3	Lon protease homolog, mitochondrial	Lonp1	20.424	21.522	21.7242	22.0246	22.687	-1.17227	-2.25366	0.0635813	0.288889
643	Q9CQT1	Methylthioribose-1-phosphate isomerase	Mri1	22.3511	21.5814	23.149	22.5345	22.8992	-0.894634	-1.85914	0.0640669	0.290007
644	P45878	Peptidyl-prolyl cis-trans isomerase FKBP2	Fkbp2	24.7941	24.3545	22.4786	22.2529	24.1939	1.59916	3.02967	0.0640716	0.290007
645	Q60739	BAG family molecular chaperone regulator 1	Bag1	21.6175	21.9332	20.5801	19.2387	21.1128	1.46485	2.76035	0.0641256	0.290007
646	Q9DCD2	Pre-mRNA-splicing factor SYF1	Xab2	19.6401	19.8491	20.2418	20.3587	20.5231	-0.62994	-1.5475	0.0646288	0.29167
647	P63147	Ubiquitin-conjugating enzyme E2 B	Ube2b	21.8416	21.6685	23.234	23.3504	22.0759	-1.13169	-2.19115	0.0648625	0.29167
648	Q811S7	Upstream-binding protein 1	Ubp1	17.8967	18.2823	19.3404	18.7116	20.5985	-1.46066	-2.75235	0.0648935	0.29167
649	Q99KP3	Lambda-crystallin homolog	Cryl1	18.1477	19.1354	20.3129	19.1488	20.6207	-1.38596	-2.61345	0.0648985	0.29167
650	P24788	Cyclin-dependent kinase 11B	Cdk11b	20.7434	18.9653	21.6629	21.2491	20.95	-1.433	-2.70007	0.0649934	0.29167
651	E9Q557	Desmoplakin	Dsp	22.3396	19.78	16.3816	12.917	19.4317	4.81641	28.1763	0.0651759	0.291949
652	Q8BYC6	Serine/threonine-protein kinase TAO3	Taok3	20.3146	20.5095	19.4859	19.3986	20.0518	0.766586	1.70124	0.0654159	0.291949
653	Q99NB1	Acetyl-coenzyme A synthetase 2-like, mitochondrial	Acss1	19.7795	21.0904	21.5388	21.2851	22.1254	-1.21481	-2.3211	0.0657226	0.291949
654	Q3V3R1	Monofunctional C1-tetrahydrofolate synthase, mitochondrial	Mthfd1l	22.99	23.25	23.5471	23.8816	23.9463	-0.671652	-1.5929	0.0657928	0.291949
655	Q91VA6	Polymerase delta-interacting protein 2	Poldip2	18.9014	19.4408	18.6691	18.3442	18.2695	0.743538	1.67428	0.0658391	0.291949
656	Q3UKC1	Tax1-binding protein 1 homolog	Tax1bp1	19.4018	19.5933	19.1009	18.7225	18.4812	0.729362	1.65791	0.065886	0.291949
657	Q8CIG8	Protein arginine N-methyltransferase 5	Prmt5	21.5566	21.5035	22.2618	22.6944	21.9485	-0.771511	-1.70706	0.0659074	0.291949
658	Q99NB9	Splicing factor 3B subunit 1	Sf3b1	23.97	22.9824	24.6038	24.4628	24.17	-0.935989	-1.9132	0.0659115	0.291949
659	Q9DAW6	U4/U6 small nuclear ribonucleoprotein Prp4	Prpf4	21.805	22.4354	22.9679	22.6963	22.9396	-0.74775	-1.67917	0.0659562	0.291949
660	Q69ZQ2	Pre-mRNA-splicing factor ISY1 homolog	Isy1	21.6311	21.6598	20.9373	21.0537	21.1568	0.596156	1.51168	0.0663567	0.292444
661	P62334	26S protease regulatory subunit 10B	Psmc6	23.2184	23.7132	24.348	23.9888	24.1924	-0.710611	-1.6365	0.0664091	0.292444
662	P40336	Vacuolar protein sorting-associated protein 26A	Vps26a	22.4891	22.3731	23.3712	23.3178	22.7879	-0.727869	-1.65619	0.0664838	0.292444
663	Q9R1E0	Forkhead box protein O1	Foxo1	19.1741	19.0567	21.307	20.526	19.5309	-1.33926	-2.53021	0.0666182	0.292444
664	Q9WUM3	Coronin-1B	Coro1b	25.2606	25.2312	24.7499	24.3284	24.6958	0.654536	1.57411	0.0667323	0.292444
665	Q99J95	Cyclin-dependent kinase 9	Cdk9	21.0887	21.0054	21.9451	21.6663	21.4951	-0.655125	-1.57475	0.066762	0.292444
666	Q8BPZ8	BRCA1-A complex subunit Abraxas	Fam175a	20.8066	20.2951	20.0863	19.5363	19.7145	0.771819	1.70742	0.0667698	0.292444
667	P51174	Long-chain specific acyl-CoA dehydrogenase, mitochondrial	Acadl	22.3717	24.1899	24.5477	24.4741	25.2118	-1.46372	-2.75818	0.0670836	0.292616
668	Q8BMI3	ADP-ribosylation factor-binding protein GGA3	Gga3	17.633	17.3583	19.8801	19.4081	17.8573	-1.55284	-2.93395	0.0670915	0.292616
669	P70318	Nucleolysin TIAR	Tial1	22.6162	22.2055	23.1006	23.1539	22.9434	-0.655133	-1.57476	0.0671101	0.292616
670	Q8K3A9	7SK snRNA methylphosphate capping enzyme	Mepce	19.8636	19.0374	20.5346	20.0856	20.2992	-0.855921	-1.80991	0.0673242	0.293112
671	Q9JHQ5	Leucine zipper transcription factor-like protein 1	Lztfl1	20.977	21.3204	21.9084	21.6092	21.9112	-0.660926	-1.5811	0.0676267	0.293417
672	Q3U1F9	Phosphoprotein associated with glycosphingolipid-enriched microdomains 1	Pag1	21.0984	21.0919	18.8019	18.9173	20.7736	1.59753	3.02626	0.0676901	0.293417
673	P11031	Activated RNA polymerase II transcriptional coactivator p15	Sub1	27.9896	27.7672	28.5676	28.3736	28.5166	-0.607527	-1.52365	0.0676961	0.293417
674	P47791	Glutathione reductase, mitochondrial	Gsr	22.7907	23.1745	23.4787	23.7014	23.7307	-0.654298	-1.57385	0.0680479	0.294406
675	Q8K2Q0	COMM domain-containing protein 9	Commd9	19.2033	19.925	20.7268	20.0384	20.6359	-0.902892	-1.86981	0.0681261	0.294406
676	Q640N3	Rho GTPase-activating protein 30	Arhgap30	16.7965	19.3589	19.764	19.7598	20.2873	-1.85938	-3.62852	0.0682441	0.29448
677	Q9D662	Protein transport protein Sec23B	Sec23b	20.4353	20.9699	21.3636	21.3948	21.3702	-0.673632	-1.59508	0.0687129	0.296064
678	P29758	Ornithine aminotransferase, mitochondrial	Oat	22.9625	23.8135	24.1432	24.447	24.105	-0.843739	-1.7947	0.0689339	0.296578
679	Q9JJL8	Serine--tRNA ligase, mitochondrial	Sars2	18.5032	18.8597	16.4723	18.3251	16.9986	1.41614	2.66871	0.0694641	0.298419
680	Q91VH6	Protein MEMO1	Memo1	17.6156	20.7489	22.6348	21.1195	21.1508	-2.45277	-5.47466	0.06984	0.299593
681	Q8R3H9	Tetratricopeptide repeat protein 4	Ttc4	20.2067	20.7092	19.3309	19.3196	20.0852	0.879363	1.83956	0.070143	0.300451
682	P80317	T-complex protein 1 subunit zeta	Cct6a	24.8514	25.1948	25.5723	25.5905	25.8129	-0.635466	-1.55344	0.0702666	0.300539
683	Q9CZD3	Glycine--tRNA ligase	Gars	21.976	21.7453	22.8051	22.619	22.2478	-0.696629	-1.62071	0.0703878	0.300617
684	Q9ER72	Cysteine--tRNA ligase, cytoplasmic	Cars	18.5509	19.5608	20.1051	19.8342	19.9153	-0.895706	-1.86052	0.0706386	0.301247
685	Q91VM9	Inorganic pyrophosphatase 2, mitochondrial	Ppa2	20.4652	22.8478	23.16	23.4235	23.4643	-1.69277	-3.23276	0.0707603	0.301325
686	Q8BU04	Putative E3 ubiquitin-protein ligase UBR7	Ubr7	19.521	18.3746	21.6655	21.401	19.4171	-1.88006	-3.68091	0.0713831	0.303475
687	Q9JK48	Endophilin-B1	Sh3glb1	22.7273	23.0179	23.635	23.4544	23.3835	-0.618362	-1.53513	0.0714732	0.303475
688	Q04207	Transcription factor p65	Rela	15.7315	18.4301	20.6347	18.2677	19.6475	-2.43583	-5.41077	0.0721334	0.30543
689	Q9EQK5	Major vault protein	Mvp	22.789	22.7156	18.4906	18.1116	22.3125	3.11405	8.6581	0.072143	0.30543
690	O88665	Bromodomain-containing protein 7	Brd7	19.4501	19.8674	20.6669	20.101	20.3875	-0.726425	-1.65453	0.0723455	0.305843
691	Q80U87	Ubiquitin carboxyl-terminal hydrolase 8	Usp8	17.9466	19.0443	17.2638	17.1095	17.9071	1.06868	2.09751	0.0726913	0.306406
692	Q8CBW3	Abl interactor 1	Abi1	23.3161	22.8639	24.3176	24.3313	23.4206	-0.933171	-1.90947	0.0727477	0.306406
693	Q6PDI5	Proteasome-associated protein ECM29 homolog	Ecm29	19.9112	20.2407	20.9331	20.5068	20.776	-0.662657	-1.583	0.0727938	0.306406
694	Q91W86	Vacuolar protein sorting-associated protein 11 homolog	Vps11	18.0049	15.7634	17.9322	18.8816	19.3382	-1.83322	-3.56331	0.0730334	0.306801
695	O35638	Cohesin subunit SA-2	Stag2	21.2996	20.616	21.882	21.5271	21.7222	-0.752604	-1.68483	0.0731266	0.306801
696	Q9WUR2	Enoyl-CoA delta isomerase 2, mitochondrial	Eci2	19.8128	20.1844	21.2806	20.3069	21.2408	-0.944209	-1.92413	0.0732896	0.306801
697	Q6ZQH8	Nucleoporin NUP188 homolog	Nup188	16.0336	17.2543	17.8597	17.3734	17.8055	-1.0356	-2.04997	0.0733082	0.306801
698	Q8BZN6	Dedicator of cytokinesis protein 10	Dock10	17.6283	18.6695	19.2621	18.7426	19.4432	-1.00038	-2.00053	0.0735586	0.307294
699	D3Z6Q9	Bridging integrator 2	Bin2	22.4168	22.8191	23.4684	23.0047	23.5866	-0.735257	-1.66469	0.0736647	0.307294
700	P62305	Small nuclear ribonucleoprotein E	Snrpe	25.0139	25.725	24.1162	23.6047	24.9494	1.14602	2.21303	0.0737423	0.307294
701	P70670;Q60817	Nascent polypeptide-associated complex subunit alpha, muscle-specific form;Nascent polypeptide-associated complex subunit alpha	Naca	24.4503	24.2139	23.7606	23.6866	23.8059	0.581105	1.49599	0.0742331	0.308899
702	Q8BIW1	Protein prune homolog	Prune	18.6461	18.6002	20.0461	20.0881	18.8845	-1.04974	-2.07016	0.0743409	0.308907
703	Q9WTX6	Cullin-1	Cul1	20.2839	20.745	21.4763	20.9286	21.3289	-0.730153	-1.65881	0.0745998	0.30914
704	Q08642	Protein-arginine deiminase type-2	Padi2	15.1471	14.9542	16.9145	16.6434	15.3259	-1.24394	-2.36845	0.074609	0.30914
705	Q8BH04	Phosphoenolpyruvate carboxykinase [GTP], mitochondrial	Pck2	20.6907	20.8224	21.1669	21.4118	21.8606	-0.723204	-1.65084	0.0747917	0.309237
706	P67871	Casein kinase II subunit beta	Csnk2b	23.4626	22.272	23.7498	23.8816	23.8377	-0.955694	-1.93951	0.0748445	0.309237
707	Q9CYR6	Phosphoacetylglucosamine mutase	Pgm3	17.9162	17.9595	19.213	18.2516	19.7688	-1.14001	-2.20382	0.0751958	0.309524
708	O55023	Inositol monophosphatase 1	Impa1	25.8525	25.6729	24.8817	24.7051	25.4415	0.753243	1.68558	0.0752823	0.309524
709	Q80Y81	Zinc phosphodiesterase ELAC protein 2	Elac2	19.8553	20.1873	20.6313	20.5136	20.7591	-0.613345	-1.5298	0.0753825	0.309524
710	Q8VD62	UPF0696 protein C11orf68 homolog	Bles03	19.9958	19.8264	19.2469	17.7128	19.0847	1.22965	2.3451	0.0754211	0.309524
711	O70439	Syntaxin-7	Stx7	22.8522	23.0572	22.4815	22.1201	22.4084	0.618002	1.53475	0.0758377	0.309524
712	Q61419	Cytidine monophosphate-N-acetylneuraminic acid hydroxylase	Cmah	17.7661	17.6936	18.7457	18.3241	18.1552	-0.678478	-1.60045	0.0758484	0.309524
713	Q3TWF6	WD repeat-containing protein 70	Wdr70	21.907	21.5115	21.2257	21.0243	20.387	0.830245	1.77799	0.0759435	0.309524
714	P62488	DNA-directed RNA polymerase II subunit RPB7	Polr2g	20.1895	20.255	21.3906	20.5443	21.969	-1.07909	-2.1127	0.0759592	0.309524
715	Q07417	Short-chain specific acyl-CoA dehydrogenase, mitochondrial	Acads	21.6139	22.4992	22.6011	23.0175	23.2605	-0.90319	-1.8702	0.0761386	0.309524
716	P17751	Triosephosphate isomerase	Tpi1	26.5952	26.7204	27.3192	27.2888	27.0967	-0.577107	-1.49185	0.0761555	0.309524
717	O54692	Centromere/kinetochore protein zw10 homolog	Zw10	19.2551	18.7943	19.7449	19.7948	19.5043	-0.656646	-1.57641	0.0761718	0.309524
718	Q3TV70	Nuclear receptor 2C2-associated protein	Nr2c2ap	20.1793	20.0141	20.9917	21.0208	20.4159	-0.712762	-1.63894	0.0761873	0.309524
719	P00375	Dihydrofolate reductase	Dhfr	24.0759	24.3584	24.8208	25.097	24.6645	-0.643591	-1.56221	0.0765417	0.310453
720	Q8R3P6	von Willebrand factor A domain-containing protein 9	Vwa9	19.791	15.9872	20.7702	19.7491	21.2579	-2.7033	-6.51289	0.0766288	0.310453
721	Q9D8Y0	EF-hand domain-containing protein D2	Efhd2	24.1566	23.487	22.1841	23.034	23.2391	1.00277	2.00384	0.0769152	0.311181
722	O35127	Protein C10	Grcc10	21.7227	21.161	20.524	21.0369	20.1423	0.874157	1.83294	0.0770957	0.31148
723	P23506	Protein-L-isoaspartate(D-aspartate) O-methyltransferase	Pcmt1	23.8649	23.4431	24.5023	24.4984	24.0495	-0.696027	-1.62004	0.0773286	0.311988
724	O54833	Casein kinase II subunit alpha	Csnk2a2	19.5654	19.4028	19.9106	20.0775	20.4985	-0.678104	-1.60004	0.077737	0.312739
725	Q9ES56	Trafficking protein particle complex subunit 4	Trappc4	18.4288	17.4478	18.7617	18.6745	18.9198	-0.847077	-1.79885	0.0780397	0.312739
726	Q6NVF4	DNA helicase B	Helb	19.0165	19.0906	18.809	16.8626	17.041	1.48269	2.7947	0.0781728	0.312739
727	P83877	Thioredoxin-like protein 4A	Txnl4a	20.2197	15.173	20.5653	21.7344	20.8857	-3.36545	-10.3063	0.0783253	0.312739
728	P97765	WW domain-binding protein 2	Wbp2	22.237	19.8269	22.9615	23.6367	22.1619	-1.88814	-3.70157	0.0784242	0.312739
729	Q9CZ62	Centrosomal protein of 97 kDa	Cep97	20.7355	21.4149	20.1419	19.3116	20.5605	1.07055	2.10023	0.0784384	0.312739
730	P61222	ATP-binding cassette sub-family E member 1	Abce1	18.4908	22.1517	22.6742	22.6059	22.9241	-2.41346	-5.3275	0.0784531	0.312739
731	P25799	Nuclear factor NF-kappa-B p105 subunit;Nuclear factor NF-kappa-B p50 subunit	Nfkb1	20.3475	20.353	21.3033	20.6381	21.5715	-0.820679	-1.76624	0.0784875	0.312739
732	Q8CCS6	Polyadenylate-binding protein 2	Pabpn1	25.9277	25.643	25.2656	24.9772	25.2748	0.612828	1.52925	0.0785218	0.312739
733	Q8BTT6	Digestive organ expansion factor homolog	Diexf	17.8608	17.5615	17.2028	16.9499	17.1728	0.60263	1.51848	0.0786099	0.312739
734	Q61881	DNA replication licensing factor MCM7	Mcm7	24.6961	24.7328	25.5085	25.5653	25.039	-0.656517	-1.57627	0.0789269	0.312739
735	P15532	Nucleoside diphosphate kinase A	Nme1	22.145	22.9363	24.1101	23.7214	26.9997	-2.40311	-5.28942	0.0789633	0.312739
736	Q9CZN7	Serine hydroxymethyltransferase	Shmt2	22.0301	22.688	22.9585	23.1325	23.0715	-0.695127	-1.61903	0.0790016	0.312739
737	Q8BVU5	ADP-ribose pyrophosphatase, mitochondrial	Nudt9	20.3392	19.891	19.619	19.4132	18.6861	0.875633	1.83481	0.0790725	0.312739
738	Q99PV0	Pre-mRNA-processing-splicing factor 8	Prpf8	22.6158	22.6158	23.1387	23.0707	23.3778	-0.579899	-1.49475	0.079123	0.312739
739	Q6P4T2	U5 small nuclear ribonucleoprotein 200 kDa helicase	Snrnp200	23.2132	23.2598	23.7444	23.7023	24.0122	-0.583119	-1.49808	0.0793756	0.313314
740	Q9D0T1	NHP2-like protein 1;NHP2-like protein 1, N-terminally processed	Nhp2l1	24.7434	25.4431	25.6389	25.8129	26.1946	-0.788852	-1.7277	0.0794995	0.313379
741	P33610	DNA primase large subunit	Prim2	20.9076	20.8934	21.4909	21.3079	21.6547	-0.58399	-1.49899	0.0797555	0.313857
742	Q64433	10 kDa heat shock protein, mitochondrial	Hspe1	28.1871	28.0902	27.284	27.3071	27.8227	0.667389	1.5882	0.0799258	0.313857
743	Q9JLC8	Sacsin	Sacs	20.984	20.5502	12.8944	9.69901	19.8469	6.62031	98.3812	0.0799437	0.313857
744	Q62311	Transcription initiation factor TFIID subunit 6	Taf6	18.8979	19.4425	18.3475	18.3271	16.643	1.39766	2.63473	0.0801093	0.314084
745	Q80TP3	E3 ubiquitin-protein ligase UBR5	Ubr5	19.8392	19.8557	18.8724	18.7521	16.418	1.8333	3.56351	0.0806437	0.315315
746	P97372	Proteasome activator complex subunit 2	Psme2	24.4085	24.3567	25.161	24.7037	25.2389	-0.651912	-1.57125	0.0806831	0.315315
747	Q8VEE4	Replication protein A 70 kDa DNA-binding subunit;Replication protein A 70 kDa DNA-binding subunit, N-terminally processed	Rpa1	23.9775	23.9699	24.5613	24.8569	24.3684	-0.621828	-1.53882	0.0807614	0.315315
748	P59325	Eukaryotic translation initiation factor 5	Eif5	22.6417	22.7128	21.9793	22.3169	21.9292	0.602159	1.51799	0.0808602	0.315315
749	Q8BHN1	Gamma-taxilin	Txlng	20.7751	20.1567	16.1661	18.6777	19.5686	2.32843	5.02259	0.0809638	0.315315
750	Q6NSQ7	Protein LTV1 homolog	Ltv1	18.4163	18.8263	17.7395	16.8238	18.1571	1.04783	2.06742	0.0812056	0.315647
751	Q8BU11;Q80W03;Q66JW3	TOX high mobility group box family member 4;TOX high mobility group box family member 3;Thymocyte selection-associated high mobility group box protein TOX	Tox4;Tox3;Tox	19.9257	19.1729	18.9834	18.8257	18.4474	0.797105	1.73761	0.0812653	0.315647
752	Q9QXG2	Rab proteins geranylgeranyltransferase component A 1	Chm	15.6985	17.8017	18.0463	18.4393	18.1238	-1.45299	-2.73774	0.0818132	0.317352
753	Q8BY46	Zinc finger protein 574	Znf574	16.8958	16.8547	15.2472	15.4801	16.6489	1.08318	2.1187	0.0827565	0.320585
754	Q9QZB9	Dynactin subunit 5	Dctn5	20.7145	21.4701	20.6923	19.9717	19.9443	0.889517	1.85256	0.0829286	0.320826
755	P61961	Ubiquitin-fold modifier 1	Ufm1	24.1789	24.8453	25.7601	25.6741	24.8603	-0.919408	-1.89134	0.0830434	0.320845
756	Q9R1P1	Proteasome subunit beta type-3	Psmb3	22.2001	23.8873	24.127	24.0841	25.2648	-1.44828	-2.72882	0.0834603	0.322029
757	Q62377	U2 small nuclear ribonucleoprotein auxiliary factor 35 kDa subunit-related protein 2	Zrsr2	22.7246	16.0939	14.8133	15.341	15.4867	4.19558	18.323	0.0839202	0.323295
758	Q61239	Protein farnesyltransferase/geranylgeranyltransferase type-1 subunit alpha	Fnta	21.126	20.8377	21.865	21.356	21.659	-0.644841	-1.56357	0.0840101	0.323295
759	Q9JLI8	Squamous cell carcinoma antigen recognized by T-cells 3	Sart3	23.3184	23.3158	22.8875	22.7742	22.6268	0.554255	1.46841	0.0843109	0.324025
760	Q8BTW3	Exosome complex component MTR3	Exosc6	21.3921	18.7481	21.9077	21.5136	22.0845	-1.76519	-3.39918	0.0847162	0.325154
761	O88286	Protein Wiz	Wiz	18.639	19.6068	17.4737	17.5929	18.7472	1.18499	2.27362	0.0849843	0.325158
762	Q8QZS1	3-hydroxyisobutyryl-CoA hydrolase, mitochondrial	Hibch	21.6066	22.3005	21.1211	20.9522	21.4956	0.763858	1.69803	0.0851264	0.325158
763	P28078	Class II histocompatibility antigen, M alpha chain	H2-DMa	22.7646	24.2446	21.3837	21.1492	23.024	1.65229	3.14331	0.0851935	0.325158
764	Q9EP53	Hamartin	Tsc1	17.6654	15.2395	14.7611	14.9534	14.8459	1.59899	3.0293	0.085337	0.325158
765	P09528	Ferritin heavy chain;Ferritin heavy chain, N-terminally processed	Fth1	27.1637	27.0409	26.4883	26.5046	26.6716	0.547466	1.46152	0.0853636	0.325158
766	P63082	V-type proton ATPase 16 kDa proteolipid subunit	Atp6v0c	21.7362	22.5829	22.7107	23.3558	24.564	-1.38393	-2.60978	0.0853859	0.325158
767	O70145	Neutrophil cytosol factor 2	Ncf2	19.6281	18.7631	19.5825	20.5249	21.0653	-1.19528	-2.2899	0.0856551	0.325757
768	Q2TBA3	Mucosa-associated lymphoid tissue lymphoma translocation protein 1 homolog	Malt1	17.5225	15.6587	17.9449	17.5423	18.434	-1.38314	-2.60836	0.0858458	0.326033
769	Q91VN4	MICOS complex subunit Mic25	Chchd6	20.7296	20.2558	19.6662	20.1193	19.6167	0.69202	1.61554	0.0862323	0.326033
770	Q9CY64	Biliverdin reductase A	Blvra	21.8098	22.4383	22.8116	22.6227	23.0509	-0.704375	-1.62944	0.0864676	0.326033
771	Q8C0G2	TRAF3-interacting JNK-activating modulator	Traf3ip3	18.4862	19.0275	19.4205	19.3368	20.4164	-0.967762	-1.9558	0.0865048	0.326033
772	Q8C854	Myelin expression factor 2	Myef2	21.3302	20.8168	21.981	22.0663	21.4224	-0.749727	-1.68147	0.0865061	0.326033
773	Q60520	Paired amphipathic helix protein Sin3a	Sin3a	20.1175	20.4495	21.5019	20.855	20.7543	-0.753559	-1.68595	0.0865559	0.326033
774	Q91VC3	Eukaryotic initiation factor 4A-III;Eukaryotic initiation factor 4A-III, N-terminally processed	Eif4a3	23.7531	24.9112	25.2971	25.0303	25.4355	-0.922144	-1.89493	0.0865651	0.326033
775	Q6NZB1	Protein arginine N-methyltransferase 6	Prmt6	18.2801	16.9032	16.675	16.5367	16.5577	1.00185	2.00257	0.0867513	0.326033
776	P53026	60S ribosomal protein L10a	Rpl10a	24.9282	23.9133	25.666	24.9549	25.4313	-0.930014	-1.90529	0.0868705	0.326033
777	P10605	Cathepsin B;Cathepsin B light chain;Cathepsin B heavy chain	Ctsb	22.4992	22.5088	21.8732	22.1584	21.6172	0.62107	1.53802	0.0869201	0.326033
778	P61087	Ubiquitin-conjugating enzyme E2 K	Ube2k	22.7846	22.8374	23.7035	23.6412	23.0931	-0.668251	-1.58914	0.0869571	0.326033
779	Q9WUH1	Transmembrane protein 115	Tmem115	17.6997	17.758	16.8734	16.7517	17.4585	0.700994	1.62562	0.0871661	0.326397
780	Q9D8S4	Oligoribonuclease, mitochondrial	Rexo2	22.3582	21.8906	20.7992	17.5922	20.8656	2.37206	5.1768	0.0878589	0.327678
781	Q3THW5;P0C0S6	Histone H2A.V;Histone H2A.Z	H2afv;H2afz	24.1055	26.7633	26.5286	27.8957	27.6873	-1.93614	-3.82679	0.0878658	0.327678
782	P20108	Thioredoxin-dependent peroxide reductase, mitochondrial	Prdx3	23.4209	23.9003	24.1127	24.2811	24.6813	-0.697798	-1.62203	0.0879309	0.327678
783	P55194	SH3 domain-binding protein 1	Sh3bp1	17.3682	17.0667	17.7132	17.8519	17.7669	-0.559857	-1.47412	0.0879941	0.327678
784	O70194	Eukaryotic translation initiation factor 3 subunit D	Eif3d	23.6794	23.6944	24.2091	24.2008	24.2136	-0.520968	-1.43492	0.0882655	0.327678
785	P14131	40S ribosomal protein S16	Rps16	20.6666	22.6957	23.2727	23.2672	22.7143	-1.40358	-2.64557	0.0882952	0.327678
786	Q8BMF4	Dihydrolipoyllysine-residue acetyltransferase component of pyruvate dehydrogenase complex, mitochondrial	Dlat	21.5976	22.0883	22.3395	22.4092	22.8479	-0.689256	-1.61245	0.0883946	0.327678
787	Q61133	Glutathione S-transferase theta-2	Gstt2	19.7189	20.682	21.3373	20.6701	22.0308	-1.14565	-2.21245	0.0884067	0.327678
788	Q9ERD6	Ras-specific guanine nucleotide-releasing factor RalGPS2	Ralgps2	20.0859	19.6226	20.4689	20.3084	20.7108	-0.641797	-1.56027	0.0886911	0.328314
789	P62141	Serine/threonine-protein phosphatase PP1-beta catalytic subunit	Ppp1cb	21.5008	21.8466	22.3053	22.123	22.3223	-0.576474	-1.4912	0.0890143	0.329093
790	Q64378	Peptidyl-prolyl cis-trans isomerase FKBP5;Peptidyl-prolyl cis-trans isomerase FKBP5, N-terminally processed	Fkbp5	20.349	20.6597	21.0107	21.0309	21.7909	-0.773162	-1.70901	0.0895507	0.330657
791	Q61733	28S ribosomal protein S31, mitochondrial	Mrps31	16.859	18.6349	18.8313	19.4458	18.7959	-1.2774	-2.42402	0.089942	0.331682
792	O35309	N-myc-interactor	Nmi	21.3947	21.2698	22.1475	22.1783	21.6155	-0.648186	-1.5672	0.0902918	0.332271
793	Q9ERN0	Secretory carrier-associated membrane protein 2	Scamp2	19.2642	20.2072	20.7011	20.7336	22.8843	-1.704	-3.25803	0.0903295	0.332271
794	Q9CPP6	NADH dehydrogenase [ubiquinone] 1 alpha subcomplex subunit 5	Ndufa5	19.9436	22.1698	22.4235	22.2806	23.0445	-1.5262	-2.88026	0.0907449	0.333093
795	Q80U70	Polycomb protein Suz12	Suz12	20.5578	21.5394	20.0255	19.6615	20.5703	0.962798	1.94909	0.0907812	0.333093
796	P40124	Adenylyl cyclase-associated protein 1	Cap1	26.4507	26.8527	27.1502	27.1729	27.4304	-0.599457	-1.51515	0.0911888	0.334038
797	P51660	Peroxisomal multifunctional enzyme type 2;(3R)-hydroxyacyl-CoA dehydrogenase;Enoyl-CoA hydratase 2	Hsd17b4	19.0533	20.538	21.0456	20.4986	21.2569	-1.13808	-2.20088	0.0912678	0.334038
798	P51881	ADP/ATP translocase 2;ADP/ATP translocase 2, N-terminally processed	Slc25a5	25.6909	25.8292	23.991	24.6569	25.4912	1.04701	2.06625	0.0915088	0.334424
799	Q8C1A5	Thimet oligopeptidase	Thop1	22.9153	22.6506	23.5968	23.3007	23.2187	-0.58914	-1.50435	0.0916025	0.334424
800	Q76MZ3	Serine/threonine-protein phosphatase 2A 65 kDa regulatory subunit A alpha isoform	Ppp2r1a	24.8371	24.2099	25.3219	25.2376	25.0106	-0.666565	-1.58729	0.0918418	0.334878
801	Q9CWL8	Beta-catenin-like protein 1	Ctnnbl1	22.8445	21.8717	23.3979	23.8647	22.82	-1.00273	-2.00379	0.0920085	0.335067
802	P09405	Nucleolin	Ncl	28.5812	28.3003	27.891	27.721	28.0115	0.566285	1.48071	0.0927324	0.337282
803	P83887;Q8VCK3	Tubulin gamma-1 chain;Tubulin gamma-2 chain	Tubg1;Tubg2	21.7269	21.831	22.5186	22.067	22.638	-0.628883	-1.54637	0.0930216	0.337551
804	P48962	ADP/ATP translocase 1	Slc25a4	22.7804	23.1838	20.4789	21.1974	22.7525	1.50582	2.83987	0.0930377	0.337551
805	P62889	60S ribosomal protein L30	Rpl30	21.6174	23.1821	23.5861	23.1382	24.1551	-1.22671	-2.34033	0.0941223	0.341062
806	Q8BH61	Coagulation factor XIII A chain	F13a1	17.5615	17.0792	17.691	20.2451	18.9283	-1.63441	-3.10462	0.0942465	0.341088
807	Q9CWI3	BRCA2 and CDKN1A-interacting protein	Bccip	22.6061	22.1986	23.2864	22.9821	22.8249	-0.62875	-1.54622	0.0944801	0.34151
808	O88597	Beclin-1	Becn1	19.2088	18.7081	20.8913	19.1528	20.6096	-1.25946	-2.39407	0.0946387	0.34166
809	Q8R1Q8	Cytoplasmic dynein 1 light intermediate chain 1	Dync1li1	22.5358	22.6258	22.1604	22.1075	21.7516	0.574258	1.48891	0.0949421	0.342331
810	P50396	Rab GDP dissociation inhibitor alpha	Gdi1	23.5078	23.8751	24.4868	24.3758	24.0518	-0.61336	-1.52982	0.0952612	0.343058
811	P50518	V-type proton ATPase subunit E 1	Atp6v1e1	21.2238	20.8357	19.6293	19.211	20.8258	1.14108	2.20545	0.0954816	0.343428
812	Q8CIG3	Lysine-specific histone demethylase 1B	Kdm1b	15.8192	16.2951	16.3019	18.3362	19.3918	-1.9528	-3.87124	0.0958145	0.344201
813	Q8R016	Bleomycin hydrolase	Blmh	24.0677	23.6343	24.7293	24.9034	24.1388	-0.739497	-1.66959	0.0959873	0.344397
814	Q91WU5	Arsenite methyltransferase	As3mt	22.8431	22.5206	22.2295	22.1914	21.7669	0.619233	1.53606	0.0961786	0.34466
815	Q9QZM0	Ubiquilin-2	Ubqln2	21.1654	18.7793	22.6681	22.4979	20.6964	-1.98177	-3.94978	0.0964006	0.344866
816	B2RWS6	Histone acetyltransferase p300	Ep300	18.3758	17.604	17.1249	17.3862	15.7817	1.22567	2.33863	0.0964725	0.344866
817	P47809	Dual specificity mitogen-activated protein kinase kinase 4	Map2k4	17.4745	17.5874	19.7085	19.4025	17.6695	-1.39588	-2.63149	0.0968524	0.3458
818	Q5EBH1	Ras association domain-containing protein 5	Rassf5	15.1618	16.668	17.0073	16.6877	17.3064	-1.08558	-2.12223	0.0970004	0.345905
819	P28063	Proteasome subunit beta type-8	Psmb8	24.5417	24.4897	24.9385	24.9848	25.2316	-0.535929	-1.44988	0.0974016	0.34675
820	P80316	T-complex protein 1 subunit epsilon	Cct5	25.4155	25.3089	26.1481	25.9853	25.6838	-0.576858	-1.4916	0.0974753	0.34675
821	P35459	Lymphocyte antigen 6D	Ly6d	23.7237	23.0286	23.7889	24.2337	24.9678	-0.953997	-1.93723	0.0978753	0.347749
822	P63028	Translationally-controlled tumor protein	Tpt1	27.2121	27.2239	27.7501	27.7563	27.6598	-0.504049	-1.41819	0.0982682	0.348159
823	Q9JKY5	Huntingtin-interacting protein 1-related protein	Hip1r	21.3751	21.1593	22.02	21.539	22.2688	-0.675477	-1.59713	0.098328	0.348159
824	Q8BKT8	HAUS augmin-like complex subunit 7	Haus7	16.7545	16.6835	17.8793	17.9663	16.8945	-0.861039	-1.81635	0.0983487	0.348159
825	Q9Z2D1	Myotubularin-related protein 2	Mtmr2	17.8521	15.1074	18.0919	18.0776	18.3651	-1.69842	-3.24546	0.0985539	0.348397
826	P97371	Proteasome activator complex subunit 1	Psme1	25.6374	25.7479	26.3085	26.0849	26.2488	-0.521452	-1.4354	0.0986548	0.348397
827	Q80T69	Round spermatid basic protein 1	Rsbn1	19.8283	19.5399	18.7047	19.1017	19.3212	0.641577	1.56003	0.098929	0.348806
828	Q9CQW1	Synaptobrevin homolog YKT6	Ykt6	20.3926	15.8782	20.9188	20.4308	21.2725	-2.73861	-6.67427	0.0990097	0.348806
829	Q8R050	Eukaryotic peptide chain release factor GTP-binding subunit ERF3A	Gspt1	23.2166	22.4738	23.6588	23.682	23.3096	-0.704907	-1.63004	0.0993057	0.349427
830	P29391;P49945	Ferritin light chain 1;Ferritin light chain 2	Ftl1;Ftl2	26.7011	26.3697	27.0793	26.9313	27.5085	-0.637639	-1.55578	0.100038	0.351581
831	Q8QZY1	Eukaryotic translation initiation factor 3 subunit L	Eif3l	24.2652	23.7625	24.6053	24.6431	24.533	-0.579981	-1.49483	0.100271	0.351973
832	Q60597	2-oxoglutarate dehydrogenase, mitochondrial	Ogdh	23.4561	23.8781	24.2656	24.081	24.4129	-0.586122	-1.50121	0.100586	0.352656
833	Q62018	RNA polymerase-associated protein CTR9 homolog	Ctr9	19.9402	17.2811	20.419	20.0514	20.2793	-1.63926	-3.11505	0.100879	0.353257
834	Q62418	Drebrin-like protein	Dbnl	26.2629	25.7697	25.3905	24.7954	25.6088	0.751377	1.6834	0.10155	0.354829
835	Q925E7	Serine/threonine-protein phosphatase 2A 55 kDa regulatory subunit B delta isoform	Ppp2r2d	18.8023	19.0901	18.2142	17.8521	18.6634	0.702966	1.62785	0.101589	0.354829
836	Q80XC2	tRNA (adenine(58)-N(1))-methyltransferase catalytic subunit TRMT61A	Trmt61a	20.9287	20.6423	20.1854	19.6812	20.4346	0.685103	1.60782	0.101693	0.354829
837	Q61069	Upstream stimulatory factor 1	Usf1	19.8344	19.0059	20.462	19.8388	20.314	-0.784783	-1.72283	0.101986	0.355426
838	Q922K7	Probable 28S rRNA (cytosine-C(5))-methyltransferase	Nop2	19.392	20.1455	16.524	17.8062	19.4746	1.83387	3.56492	0.102435	0.356567
839	Q91YH5	Atlastin-3	Atl3	19.6156	21.6618	15.7225	16.765	20.2875	3.04707	8.26532	0.102732	0.357175
840	Q9WVF7	DNA polymerase epsilon catalytic subunit A	Pole	16.1029	15.0369	16.8653	17.5148	15.9436	-1.2047	-2.30489	0.10295	0.35747
841	P51807	Dynein light chain Tctex-type 1	Dynlt1	22.9423	22.6356	23.3179	23.2007	23.496	-0.549233	-1.46331	0.103062	0.35747
842	Q8VBW6	NEDD8-activating enzyme E1 regulatory subunit	Nae1	22.2652	21.5972	21.3613	21.4231	20.8491	0.72005	1.64724	0.103901	0.359953
843	Q8CI04	Conserved oligomeric Golgi complex subunit 3	Cog3	17.0966	18.3897	18.4809	18.7509	20.2909	-1.43111	-2.69654	0.104372	0.361153
844	Q9QZE5	Coatomer subunit gamma-1	Copg1	21.9047	21.4556	22.5814	22.7131	21.9354	-0.729813	-1.65842	0.104614	0.361401
845	Q3TSG4	RNA demethylase ALKBH5	Alkbh5	21.5244	21.8284	19.8249	21.4881	20.4281	1.09604	2.13767	0.104714	0.361401
846	Q9D1M0	Protein SEC13 homolog	Sec13	24.1662	23.9236	24.6008	24.68	24.434	-0.526715	-1.44065	0.104966	0.361401
847	Q6PGH1	Protein BUD31 homolog	Bud31	22.5272	22.2699	23.3337	22.7704	22.9188	-0.609064	-1.52527	0.105022	0.361401
848	Q8BK64	Activator of 90 kDa heat shock protein ATPase homolog 1	Ahsa1	23.2628	23.6674	24.2648	24.1057	23.8187	-0.597983	-1.5136	0.105228	0.361401
849	Q9D3D0	Alpha-tocopherol transfer protein-like	Ttpal	19.901	20.2384	19.3456	19.7377	19.391	0.578249	1.49304	0.105307	0.361401
850	P62880	Guanine nucleotide-binding protein G(I)/G(S)/G(T) subunit beta-2	Gnb2	20.9483	22.4	22.5264	22.4889	23.4774	-1.15678	-2.2296	0.105311	0.361401
851	Q80WT5	Aftiphilin	Aftph	21.3652	19.8855	19.7894	19.5645	17.8374	1.56164	2.95189	0.105823	0.362667
852	Q922L6	Negative elongation factor D	Nelfcd	18.8992	17.0702	19.4727	19.0275	19.021	-1.18899	-2.27993	0.105928	0.362667
853	O70480	Vesicle-associated membrane protein 4	Vamp4	21.0695	21.5146	21.9584	22.4785	21.6331	-0.731331	-1.66017	0.106564	0.364415
854	Q5FWK3	Rho GTPase-activating protein 1	Arhgap1	21.9171	20.9768	22.7333	21.8084	22.5213	-0.907406	-1.87567	0.107005	0.365371
855	Q8BRF7	Sec1 family domain-containing protein 1	Scfd1	21.0119	21.1453	21.6762	21.4622	21.6121	-0.504953	-1.41908	0.107094	0.365371
856	P59328	WD repeat and HMG-box DNA-binding protein 1	Wdhd1	21.4345	20.9104	22.1628	22.9452	21.4565	-1.01572	-2.02192	0.108069	0.368021
857	Q922Q2	Serine/threonine-protein kinase RIO1	Riok1	19.5865	20.5432	19.291	18.8497	19.5607	0.831046	1.77897	0.108123	0.368021
858	Q9DBH5	Vesicular integral-membrane protein VIP36	Lman2	18.1277	20.145	20.307	20.161	21.9457	-1.66819	-3.17816	0.108797	0.369883
859	Q9D898	Actin-related protein 2/3 complex subunit 5-like protein	Arpc5l	24.4072	22.8035	24.4169	24.8278	24.7292	-1.05262	-2.07429	0.109063	0.370357
860	Q9CZB3	THUMP domain-containing protein 2	Thumpd2	15.0607	17.0458	12.2936	15.696	13.17	2.33338	5.03985	0.109474	0.37132
861	Q8BYA0	Tubulin-specific chaperone D	Tbcd	18.6985	18.6076	18.428	17.8317	17.8734	0.608671	1.52485	0.110373	0.373934
862	Q8CGY8	UDP-N-acetylglucosamine--peptide N-acetylglucosaminyltransferase 110 kDa subunit	Ogt	21.6813	21.263	21.9971	22.159	21.9111	-0.55022	-1.46431	0.110599	0.374266
863	Q923B1	Lariat debranching enzyme	Dbr1	20.0457	19.5551	21.2626	20.9692	19.9748	-0.935159	-1.9121	0.11105	0.375357
864	P08103	Tyrosine-protein kinase HCK	Hck	21.1194	20.008	19.3436	18.7578	20.2019	1.12924	2.18743	0.111254	0.375487
865	Q9CQ89	Protein CutA	Cuta	23.1662	22.2626	23.903	23.9058	23.0256	-0.897036	-1.86224	0.111346	0.375487
866	P35235	Tyrosine-protein phosphatase non-receptor type 11	Ptpn11	21.3009	21.696	22.2374	21.9966	21.9241	-0.55433	-1.46849	0.112134	0.377708
867	Q8BP47	Asparagine--tRNA ligase, cytoplasmic	Nars	23.0334	22.6695	23.4521	23.7407	23.174	-0.604134	-1.52007	0.112672	0.378497
868	Q9D7A8	Armadillo repeat-containing protein 1	Armc1	20.8095	21.3031	20.6161	20.0753	20.5585	0.639652	1.55795	0.112737	0.378497
869	Q9JJ11	Transforming acidic coiled-coil-containing protein 3	Tacc3	18.506	17.1255	19.7635	19.8595	18.0983	-1.42472	-2.68463	0.112848	0.378497
870	O89053	Coronin-1A	Coro1a	27.5858	27.7634	28.1867	28.0067	28.5632	-0.577589	-1.49235	0.112887	0.378497
871	Q8BHG2	UPF0587 protein C1orf123 homolog		21.2653	21.304	22.675	22.7505	21.3738	-0.981785	-1.97491	0.113279	0.379374
872	Q8BG05	Heterogeneous nuclear ribonucleoprotein A3	Hnrnpa3	29.0562	28.703	29.4029	29.4268	29.3491	-0.513338	-1.42735	0.113414	0.379392
873	Q8C7E9	Cleavage stimulation factor subunit 2 tau variant	Cstf2t	19.8317	18.3894	20.747	20.7841	19.4922	-1.23054	-2.34654	0.1151	0.384497
874	Q8C5N3	Pre-mRNA-splicing factor CWC22 homolog	Cwc22	18.8969	17.151	19.2441	19.1519	18.9343	-1.08614	-2.12306	0.115204	0.384497
875	Q6A4J8	Ubiquitin carboxyl-terminal hydrolase 7	Usp7	22.7514	22.5693	23.3062	23.1461	23.0349	-0.502099	-1.41627	0.115712	0.384928
876	Q9ER41	Torsin-1B	Tor1b	18.0171	16.8674	18.5353	17.956	19.9156	-1.36007	-2.56698	0.115829	0.384928
877	Q8K4B0	Metastasis-associated protein MTA1	Mta1	15.438	18.1303	18.1346	18.0968	19.3074	-1.72879	-3.31449	0.116002	0.384928
878	P54071	Isocitrate dehydrogenase [NADP], mitochondrial	Idh2	22.4823	23.396	23.3448	23.8122	24.0059	-0.781774	-1.71924	0.11616	0.384928
879	Q924M7	Mannose-6-phosphate isomerase	Mpi	20.7905	20.4761	20.3026	20.0225	19.2851	0.763257	1.69732	0.116261	0.384928
880	Q8K368	Fanconi anemia group I protein homolog	Fanci	16.3109	16.0469	16.5217	16.7518	16.8191	-0.51864	-1.4326	0.11631	0.384928
881	P52503	NADH dehydrogenase [ubiquinone] iron-sulfur protein 6, mitochondrial	Ndufs6	22.122	21.322	23.311	23.0989	21.9073	-1.05044	-2.07117	0.116402	0.384928
882	Q9D0S9	Histidine triad nucleotide-binding protein 2, mitochondrial	Hint2	18.6634	18.98	19.239	19.2542	19.6856	-0.571248	-1.48581	0.116424	0.384928
883	Q64337	Sequestosome-1	Sqstm1	21.691	21.2721	20.8579	20.7812	18.9937	1.27063	2.41266	0.116521	0.384928
884	Q9ER69	Pre-mRNA-splicing regulator WTAP	Wtap	24.0404	23.1496	23.1775	22.7927	22.075	0.913255	1.88329	0.116803	0.385422
885	O08749	Dihydrolipoyl dehydrogenase, mitochondrial	Dld	23.0896	23.3821	23.504	23.8772	24.1588	-0.610816	-1.52712	0.116961	0.385509
886	Q9D1E6	Tubulin-folding cofactor B	Tbcb	22.6752	22.6522	22.1816	22.259	22.1389	0.470543	1.38563	0.11743	0.386184
887	Q922J9	Fatty acyl-CoA reductase 1	Far1	21.4112	22.0899	20.5983	20.2459	21.5542	0.951107	1.93336	0.117431	0.386184
888	Q9Z1G3	V-type proton ATPase subunit C 1	Atp6v1c1	19.4198	19.9436	20.7098	19.8673	20.985	-0.839014	-1.78883	0.117822	0.387036
889	Q99N96	39S ribosomal protein L1, mitochondrial	Mrpl1	17.6201	20.0851	17.0373	17.0981	17.8793	1.5144	2.85679	0.118053	0.387357
890	Q7TSV4	Phosphoglucomutase-2	Pgm2	21.4815	21.7484	22.3469	21.9227	23.2836	-0.902754	-1.86963	0.118281	0.38767
891	P26443	Glutamate dehydrogenase 1, mitochondrial	Glud1	23.3483	24.4228	24.5229	24.5171	25.1981	-0.860508	-1.81568	0.118668	0.3885
892	P63073	Eukaryotic translation initiation factor 4E	Eif4e	25.3004	25.3418	24.7937	24.9208	24.8426	0.468688	1.38385	0.119103	0.389468
893	P46656	Adrenodoxin, mitochondrial	Fdx1	16.5194	16.0284	17.6929	16.5216	17.1023	-0.831689	-1.77977	0.11923	0.389468
894	A2RSQ0	DENN domain-containing protein 5B	Dennd5b	17.9604	17.0894	18.0042	18.3156	18.3288	-0.691359	-1.6148	0.119454	0.389638
895	Q9CQ60	6-phosphogluconolactonase	Pgls	26.2853	26.7415	27.1115	26.962	27.0597	-0.530958	-1.44489	0.11955	0.389638
896	Q8BHJ9	Pre-mRNA-splicing factor SLU7	Slu7	19.9659	18.4259	20.8231	20.7203	19.6302	-1.19531	-2.28994	0.119767	0.38991
897	P54276	DNA mismatch repair protein Msh6	Msh6	21.8665	21.2418	22.5414	22.5997	21.7853	-0.75461	-1.68718	0.120406	0.391524
898	Q8WTY4	Anamorsin	Ciapin1	20.1964	21.8353	22.2022	22.2429	21.7384	-1.04531	-2.06381	0.120531	0.391524
899	P35585	AP-1 complex subunit mu-1	Ap1m1	20.8393	22.1051	22.1116	22.2387	23.1518	-1.02854	-2.03996	0.12086	0.391886
900	Q8CIE6	Coatomer subunit alpha;Xenin;Proxenin	Copa	21.7924	22.2743	22.6954	22.5314	22.4964	-0.541066	-1.45505	0.12092	0.391886
901	P97492	Regulator of G-protein signaling 14	Rgs14	15.7659	16.3361	17.8639	16.3229	19.7038	-1.91253	-3.76469	0.121045	0.391886
902	Q8BH95	Enoyl-CoA hydratase, mitochondrial	Echs1	22.1528	22.7793	23.1188	22.9872	23.0177	-0.575194	-1.48988	0.121437	0.392718
903	O35075	Down syndrome critical region protein 3 homolog	Dscr3	18.7629	19.0224	19.1823	19.579	19.5104	-0.531251	-1.44518	0.121788	0.393318
904	Q9CQF3	Cleavage and polyadenylation specificity factor subunit 5	Nudt21	23.4087	24.3694	24.5252	24.5441	24.6948	-0.698967	-1.62334	0.121892	0.393318
905	Q9DBX2	Phosducin-like protein	Pdcl	20.9891	20.3002	20.2329	19.7548	20.0157	0.64353	1.56215	0.122136	0.39367
906	P28659	CUGBP Elav-like family member 1	Celf1	22.7423	20.4531	22.8487	23.1958	22.7478	-1.33306	-2.51936	0.123597	0.397675
907	Q9QXK3	Coatomer subunit gamma-2	Copg2	21.6496	21.0118	20.9829	20.6742	20.3238	0.670383	1.5915	0.123664	0.397675
908	Q9DCD0	6-phosphogluconate dehydrogenase, decarboxylating	Pgd	24.0241	24.2916	24.554	24.7685	24.6257	-0.491584	-1.40599	0.123821	0.397675
909	Q9WU28	Prefoldin subunit 5	Pfdn5	24.0975	23.8922	24.6715	24.8413	24.2171	-0.581812	-1.49673	0.124054	0.397675
910	O35326	Serine/arginine-rich splicing factor 5	Srsf5	25.8706	25.1167	26.3881	26.1759	25.9021	-0.661766	-1.58202	0.12406	0.397675
911	Q9ERF3	WD repeat-containing protein 61;WD repeat-containing protein 61, N-terminally processed	Wdr61	23.9753	23.5232	24.4856	24.2462	24.1549	-0.546326	-1.46036	0.124358	0.398192
912	D3Z4S3	Putative peptidyl-tRNA hydrolase PTRHD1	Ptrhd1	22.9054	23.0825	22.3032	22.635	21.0893	0.984771	1.979	0.124812	0.399028
913	Q8C1B7	Septin-11	Sept11	25.0633	24.3879	24.388	23.8788	23.9649	0.648379	1.56741	0.124931	0.399028
914	Q9R1T4	Septin-6	Sept6	25.2017	24.7065	24.5728	24.3281	24.3212	0.546699	1.46074	0.12503	0.399028
915	O88351	Inhibitor of nuclear factor kappa-B kinase subunit beta	Ikbkb	16.2604	16.3587	17.3086	16.7279	19.1335	-1.41377	-2.66432	0.125288	0.399414
916	Q8JZL3	Thiamine-triphosphatase	Thtpa	22.123	21.2327	21.1973	20.991	19.9787	0.955524	1.93928	0.125442	0.39947
917	Q91VR5	ATP-dependent RNA helicase DDX1	Ddx1	23.4726	23.526	23.9319	23.9235	24.0102	-0.455922	-1.37166	0.125943	0.400627
918	P22892	AP-1 complex subunit gamma-1	Ap1g1	18.6848	19.4767	19.4045	19.9433	20.7948	-0.966773	-1.95446	0.126438	0.401765
919	Q6P9L6	Kinesin-like protein KIF15	Kif15	18.7548	17.9568	19.6117	20.1189	18.5217	-1.06161	-2.08726	0.127404	0.403228
920	Q60773	Cyclin-dependent kinase 4 inhibitor D	Cdkn2d	19.6359	18.7353	18.4339	18.786	18.0479	0.762931	1.69693	0.127472	0.403228
921	Q61644	Protein kinase C and casein kinase substrate in neurons protein 1	Pacsin1	18.895	15.9617	19.6204	18.2167	20.9265	-2.1595	-4.46761	0.127604	0.403228
922	O89079	Coatomer subunit epsilon	Cope	23.9775	23.6361	24.4384	24.3893	24.1352	-0.514144	-1.42815	0.127668	0.403228
923	P62075	Mitochondrial import inner membrane translocase subunit Tim13	Timm13	22.0551	20.6805	23.7083	23.7766	21.4842	-1.62191	-3.07783	0.127789	0.403228
924	P24527	Leukotriene A-4 hydrolase	Lta4h	24.6957	24.5095	25.1135	25.4968	24.8877	-0.563449	-1.4778	0.127845	0.403228
925	Q6PDQ2	Chromodomain-helicase-DNA-binding protein 4	Chd4	20.0176	22.3582	22.5787	22.1081	23.1693	-1.4308	-2.69596	0.127866	0.403228
926	Q9D0E1	Heterogeneous nuclear ribonucleoprotein M	Hnrnpm	26.1599	26.5281	26.8703	26.9363	26.7296	-0.50136	-1.41555	0.128333	0.404263
927	Q99KJ8	Dynactin subunit 2	Dctn2	23.8462	23.5035	24.5589	24.1725	24.0016	-0.569491	-1.484	0.128492	0.404328
928	P58501	PAX3- and PAX7-binding protein 1	Paxbp1	20.0117	18.7327	20.3039	20.0338	20.2476	-0.822935	-1.769	0.128762	0.40474
929	Q9WVG6	Histone-arginine methyltransferase CARM1	Carm1	19.9136	20.412	21.5052	20.9947	20.3676	-0.793035	-1.73272	0.129036	0.404903
930	P68510	14-3-3 protein eta	Ywhah	27.6725	27.0256	26.987	26.6663	26.5733	0.606859	1.52294	0.129095	0.404903
931	P10852	4F2 cell-surface antigen heavy chain	Slc3a2	20.0164	21.4281	21.2133	21.8171	22.1114	-0.991669	-1.98848	0.12923	0.404903
932	Q05186	Reticulocalbin-1	Rcn1	17.8438	18.5696	17.7273	17.7052	17.1219	0.68855	1.61166	0.129925	0.405933
933	Q9CZS1	Aldehyde dehydrogenase X, mitochondrial	Aldh1b1	21.6663	21.6888	21.9302	22.2633	22.3475	-0.502768	-1.41693	0.130001	0.405933
934	Q8K2F8	Protein LSM14 homolog A	Lsm14a	21.4644	21.2178	20.8997	20.9831	20.634	0.502164	1.41634	0.13012	0.405933
935	Q9WV80	Sorting nexin-1	Snx1	22.6765	22.0474	23.3281	23.5187	22.5527	-0.771237	-1.70673	0.130348	0.405933
936	Q8CIV8	Tubulin-specific chaperone E	Tbce	17.9272	17.2558	16.7449	16.0592	17.3369	0.877868	1.83766	0.130505	0.405933
937	Q3TCJ1	BRISC complex subunit Abro1	Fam175b	20.0993	18.5811	21.2444	20.2532	19.9713	-1.14941	-2.21824	0.130527	0.405933
938	Q9CWY8	Ribonuclease H2 subunit A	Rnaseh2a	22.8972	22.6095	23.96	23.8558	22.8425	-0.799441	-1.74043	0.130533	0.405933
939	Q9R1Z7	6-pyruvoyl tetrahydrobiopterin synthase	Pts	21.3825	22.0845	20.8476	20.7738	21.4716	0.70247	1.62729	0.130913	0.406681
940	Q8BFW4	Tripartite motif-containing protein 65	Trim65	16.5542	15.8117	18.7748	16.1589	19.9437	-2.1095	-4.31541	0.131226	0.406751
941	P35979	60S ribosomal protein L12	Rpl12	23.6188	25.4511	25.4676	25.4998	25.8877	-1.08345	-2.11909	0.131227	0.406751
942	O35737	Heterogeneous nuclear ribonucleoprotein H;Heterogeneous nuclear ribonucleoprotein H, N-terminally processed	Hnrnph1	25.8886	25.5388	25.326	25.2326	25.0975	0.494987	1.40931	0.131354	0.406751
943	O09012	Peroxisomal targeting signal 1 receptor	Pex5	14.9211	15.9715	18.0555	16.0795	16.2368	-1.34429	-2.53906	0.131971	0.408227
944	Q8R3V5	Endophilin-B2	Sh3glb2	20.0251	20.046	20.4745	20.6251	20.3876	-0.460183	-1.37572	0.132319	0.408872
945	B1AZP2	Disks large-associated protein 4	Dlgap4	16.1127	16.5265	16.0917	14.85	15.5789	0.812751	1.75656	0.133257	0.410409
946	Q99NH0	Ankyrin repeat domain-containing protein 17	Ankrd17	19.1129	15.5436	20.3418	20.4345	18.174	-2.32184	-4.9997	0.133267	0.410409
947	P62996	Transformer-2 protein homolog beta	Tra2b	26.3375	25.5774	26.7446	26.7173	26.3282	-0.63925	-1.55752	0.133389	0.410409
948	Q9QXY6	EH domain-containing protein 3	Ehd3	19.1599	19.6805	20.1525	19.6694	20.8461	-0.802501	-1.74412	0.133466	0.410409
949	P59999	Actin-related protein 2/3 complex subunit 4	Arpc4	24.109	24.9797	25.3227	24.9285	26.3549	-0.991018	-1.98759	0.13352	0.410409
950	O70310	Glycylpeptide N-tetradecanoyltransferase 1	Nmt1	22.5954	22.5293	23.2057	22.7888	23.2239	-0.510414	-1.42446	0.133703	0.41054
951	Q8VDD5	Myosin-9	Myh9	26.5006	25.9953	26.8376	26.7597	26.6988	-0.517413	-1.43139	0.133885	0.410665
952	Q9CQM5	Thioredoxin domain-containing protein 17	Txndc17	25.3839	25.0174	24.7292	24.7253	24.7091	0.479455	1.39422	0.134078	0.410826
953	Q8CDG3	Deubiquitinating protein VCIP135	Vcpip1	19.9305	19.6537	20.7575	21.4269	19.917	-0.908376	-1.87693	0.1346	0.411991
954	P60122	RuvB-like 1	Ruvbl1	24.7756	24.7529	25.3873	25.4235	24.9931	-0.503671	-1.41782	0.134875	0.412401
955	Q8VCW8	Acyl-CoA synthetase family member 2, mitochondrial	Acsf2	21.5584	23.0386	23.2495	22.8587	24.3286	-1.18042	-2.26643	0.135071	0.412568
956	O55236	mRNA-capping enzyme;Polynucleotide 5-triphosphatase;mRNA guanylyltransferase	Rngtt	16.6586	16.823	19.1563	17.558	17.1035	-1.19847	-2.29496	0.135253	0.412691
957	Q80XI4	Phosphatidylinositol 5-phosphate 4-kinase type-2 beta	Pip4k2b	21.2056	21.3652	20.6328	20.1851	21.0966	0.647246	1.56618	0.135676	0.413551
958	Q64105	Sepiapterin reductase	Spr	20.2568	20.5364	20.4885	21.3743	21.6324	-0.76848	-1.70347	0.136701	0.415828
959	P61982	14-3-3 protein gamma;14-3-3 protein gamma, N-terminally processed	Ywhag	27.3531	26.8959	26.6884	26.4438	26.6915	0.516611	1.43059	0.136709	0.415828
960	P10639	Thioredoxin	Txn	27.9617	27.4997	27.2303	27.3701	26.9939	0.532596	1.44653	0.137356	0.417167
961	Q8BP92	Reticulocalbin-2	Rcn2	21.587	18.4026	22.3665	20.9892	22.1925	-1.85459	-3.61649	0.137435	0.417167
962	Q61233	Plastin-2	Lcp1	26.6696	26.8686	27.2108	27.0748	27.7542	-0.577488	-1.49225	0.13842	0.419318
963	Q3UFS4	G patch domain-containing protein 11	Gpatch11	21.0291	20.989	20.3908	20.0444	17.3749	1.73904	3.33812	0.138626	0.419318
964	Q6Y7W8	PERQ amino acid-rich with GYF domain-containing protein 2	Gigyf2	18.4404	19.1901	19.9452	19.6674	19.0568	-0.741172	-1.67153	0.138675	0.419318
965	P61290	Proteasome activator complex subunit 3	Psme3	23.4606	23.8601	24.2048	24.0305	24.2187	-0.490971	-1.40539	0.138719	0.419318
966	P57759	Endoplasmic reticulum resident protein 29	Erp29	25.6293	25.5076	25.2274	25.0906	25.0434	0.447996	1.36414	0.139286	0.420598
967	P62046	Leucine-rich repeat and calponin homology domain-containing protein 1	Lrch1	19.9898	19.5223	19.6739	18.4391	18.6663	0.829638	1.77724	0.140105	0.422633
968	Q9DBC0	Selenoprotein O	Selo	20.057	18.5497	18.5473	17.9165	18.5803	0.955348	1.93905	0.140771	0.423921
969	Q9CXW3	Calcyclin-binding protein	Cacybp	25.2606	25.2584	25.8041	25.8884	25.5107	-0.474914	-1.38984	0.141095	0.423921
970	Q9QZK7	Docking protein 3	Dok3	21.3922	22.0157	22.1584	22.8269	22.1273	-0.666904	-1.58766	0.141182	0.423921
971	Q6PDX6	E3 ubiquitin-protein ligase Rnf220	Rnf220	19.3696	18.6453	18.4735	18.1682	18.5701	0.603509	1.51941	0.141334	0.423921
972	Q9CQC6	Basic leucine zipper and W2 domain-containing protein 1	Bzw1	23.0989	23.4924	23.9771	23.9485	23.5533	-0.530651	-1.44458	0.141563	0.423921
973	Q6ZQF0	DNA topoisomerase 2-binding protein 1	Topbp1	17.1091	17.6965	18.5616	18.9029	17.4832	-0.913087	-1.88307	0.141642	0.423921
974	P10630	Eukaryotic initiation factor 4A-II;Eukaryotic initiation factor 4A-II, N-terminally processed	Eif4a2	19.9875	20.8806	21.878	20.5173	22.448	-1.18036	-2.26633	0.141658	0.423921
975	Q99LC2	Cleavage stimulation factor subunit 1	Cstf1	22.0025	22.15	22.8566	22.6192	22.3058	-0.517612	-1.43158	0.14177	0.423921
976	P60843	Eukaryotic initiation factor 4A-I	Eif4a1	25.8444	25.8473	26.3788	26.3146	26.171	-0.442269	-1.35874	0.142116	0.423921
977	P14148	60S ribosomal protein L7	Rpl7	26.2611	23.9419	24.6176	23.1692	22.7303	1.59583	3.02268	0.142126	0.423921
978	Q61029	Lamina-associated polypeptide 2, isoforms beta/delta/epsilon/gamma	Tmpo	22.8486	24.1203	24.1916	24.0489	25.0247	-0.937218	-1.91483	0.142177	0.423921
979	P51125	Calpastatin	Cast	21.2642	18.6119	22.3016	21.6039	20.7405	-1.61062	-3.05382	0.14235	0.423921
980	Q810D6	Glutamate-rich WD repeat-containing protein 1	Grwd1	19.344	19.4082	19.8153	19.6809	20.0235	-0.463738	-1.37911	0.142421	0.423921
981	Q9JLJ2	4-trimethylaminobutyraldehyde dehydrogenase	Aldh9a1	23.2097	22.6711	23.4887	23.3339	23.5527	-0.518021	-1.43199	0.143583	0.426413
982	P62315	Small nuclear ribonucleoprotein Sm D1	Snrpd1	26.0475	24.8505	27.2493	27.0878	25.5707	-1.18692	-2.27666	0.143637	0.426413
983	Q8BHN3	Neutral alpha-glucosidase AB	Ganab	23.4115	23.2634	23.7893	23.9129	23.6634	-0.451085	-1.36707	0.143697	0.426413
984	Q99LM2	CDK5 regulatory subunit-associated protein 3	Cdk5rap3	19.6946	19.3704	19.9377	19.9175	20.1808	-0.479506	-1.39427	0.144038	0.426972
985	P28843	Dipeptidyl peptidase 4;Dipeptidyl peptidase 4 membrane form;Dipeptidyl peptidase 4 soluble form	Dpp4	22.2423	22.8692	21.4378	20.7717	22.4548	1.00097	2.00135	0.14431	0.426972
986	Q9QZ06	Toll-interacting protein	Tollip	20.3605	18.5707	17.9665	18.296	18.8615	1.09092	2.1301	0.144549	0.426972
987	P68040	Guanine nucleotide-binding protein subunit beta-2-like 1;Guanine nucleotide-binding protein subunit beta-2-like 1, N-terminally processed	Gnb2l1	26.1466	26.6306	26.772	27.0434	26.8765	-0.508725	-1.42279	0.144576	0.426972
988	P07724	Serum albumin	Alb	20.4833	21.1405	21.2479	21.7624	21.2631	-0.612599	-1.52901	0.144683	0.426972
989	Q8CCJ3	E3 UFM1-protein ligase 1	Ufl1	18.3012	19.3706	19.2855	19.5517	19.9643	-0.764576	-1.69887	0.144764	0.426972
990	P84091	AP-2 complex subunit mu	Ap2m1	21.2256	19.8397	20.1955	19.1206	19.2918	0.996707	1.99544	0.145214	0.427867
991	Q7TQK4	Exosome complex component RRP40	Exosc3	20.7894	21.3399	20.2784	20.0812	20.8752	0.653086	1.57253	0.14538	0.427924
992	Q69ZS7	HBS1-like protein	Hbs1l	20.2769	19.7873	19.7422	19.4333	18.5276	0.797701	1.73833	0.145753	0.42859
993	Q9CQ80	Vacuolar protein-sorting-associated protein 25	Vps25	21.5129	22.9229	22.8792	22.8971	24.0165	-1.04635	-2.06529	0.146121	0.429241
994	P53395	Lipoamide acyltransferase component of branched-chain alpha-keto acid dehydrogenase complex, mitochondrial	Dbt	17.0196	19.4945	19.4599	19.1905	20.8203	-1.56652	-2.96189	0.146439	0.429742
995	P14869	60S acidic ribosomal protein P0	Rplp0	25.2795	25.7027	25.8035	25.9672	26.6486	-0.648672	-1.56772	0.147179	0.431135
996	Q9D0L8	mRNA cap guanine-N7 methyltransferase	Rnmt	23.1834	22.1679	23.4884	23.4558	23.1385	-0.685254	-1.60798	0.14721	0.431135
997	O08807	Peroxiredoxin-4	Prdx4	24.8812	25.0197	25.3997	25.3995	25.338	-0.428608	-1.34593	0.147751	0.431456
998	Q8BFQ8	Parkinson disease 7 domain-containing protein 1	Pddc1	21.2585	22.8732	21.0548	21.145	21.2653	0.910821	1.88012	0.147763	0.431456
999	O08709	Peroxiredoxin-6	Prdx6	25.0146	25.1721	25.5148	25.4161	25.7096	-0.453421	-1.36928	0.147894	0.431456
1000	Q921N6	Probable ATP-dependent RNA helicase DDX27	Ddx27	17.9941	19.0693	16.111	17.6518	18.1104	1.24067	2.36308	0.147911	0.431456
1001	P09103	Protein disulfide-isomerase	P4hb	26.8552	26.2448	26.0157	26.1422	25.8936	0.532802	1.44674	0.148133	0.431671
1002	P50136	2-oxoisovalerate dehydrogenase subunit alpha, mitochondrial	Bckdha	21.0372	20.7993	20.598	20.4955	20.2419	0.473172	1.38816	0.148343	0.431853
1003	P62751	60S ribosomal protein L23a	Rpl23a	27.123	27.6345	26.2551	25.4665	27.3073	1.0358	2.05025	0.148959	0.432903
1004	P48758	Carbonyl reductase [NADPH] 1	Cbr1	22.2448	22.4659	22.8832	22.7976	22.7118	-0.442128	-1.35861	0.149001	0.432903
1005	Q62189	U1 small nuclear ribonucleoprotein A	Snrpa	24.4541	23.8014	24.6542	24.5364	24.8413	-0.549557	-1.46364	0.149746	0.434229
1006	Q61827	Transcription factor MafK	Mafk	19.4386	19.1082	19.8273	19.6884	21.3586	-1.01805	-2.02518	0.149755	0.434229
1007	Q65Z40	Wings apart-like protein homolog	Wapal	19.0301	18.8402	20.0304	20.0901	18.9613	-0.75875	-1.69202	0.149922	0.434282
1008	Q9D0W5	Peptidyl-prolyl cis-trans isomerase-like 1	Ppil1	23.883	24.4804	24.5587	24.701	24.9026	-0.539071	-1.45304	0.150108	0.434391
1009	Q6ZWX6	Eukaryotic translation initiation factor 2 subunit 1	Eif2s1	23.7055	24.5846	24.5853	24.7322	25.0588	-0.647074	-1.56599	0.150391	0.434778
1010	Q99LX0	Protein deglycase DJ-1	Park7	26.4706	26.1505	25.9571	25.9129	25.6156	0.482038	1.39671	0.150893	0.435389
1011	Q9WVA3	Mitotic checkpoint protein BUB3	Bub3	24.6329	24.9844	25.1578	25.3669	25.2918	-0.463481	-1.37886	0.15102	0.435389
1012	Q91YE6	Importin-9	Ipo9	21.6429	20.7171	21.9306	21.7297	21.7581	-0.626169	-1.54346	0.15105	0.435389
1013	Q80UW8	DNA-directed RNA polymerases I, II, and III subunit RPABC1	Polr2e	23.426	23.9452	23.2988	22.9102	23.254	0.531286	1.44522	0.151308	0.435701
1014	Q9DBR1	5-3 exoribonuclease 2	Xrn2	22.3044	22.4319	22.8689	22.6443	22.9303	-0.446318	-1.36256	0.151683	0.436351
1015	Q8CBE3	WD repeat-containing protein 37	Wdr37	18.7573	20.0306	17.2681	17.2016	19.4035	1.43621	2.70609	0.152173	0.437064
1016	Q8C3J5	Dedicator of cytokinesis protein 2	Dock2	20.0135	22.0013	22.1526	21.6227	23.166	-1.30638	-2.4732	0.152231	0.437064
1017	P48025	Tyrosine-protein kinase SYK	Syk	25.7994	25.7198	26.2681	26.0591	26.2457	-0.431334	-1.34848	0.153135	0.438912
1018	P58802	TBC1 domain family member 10A	Tbc1d10a	15.1927	16.0519	16.6657	15.7809	16.8646	-0.814781	-1.75903	0.153257	0.438912
1019	P58404	Striatin-4	Strn4	20.9365	18.7272	20.7742	21.5907	20.8386	-1.23601	-2.35547	0.153327	0.438912
1020	Q8CG72	Poly(ADP-ribose) glycohydrolase ARH3	Adprhl2	23.0974	22.4803	22.7267	21.6934	21.1964	0.916712	1.88781	0.153579	0.438912
1021	Q9CQN1	Heat shock protein 75 kDa, mitochondrial	Trap1	21.7507	22.4716	22.5253	22.5724	23.2419	-0.668752	-1.5897	0.153627	0.438912
1022	Q9D880	Mitochondrial import inner membrane translocase subunit TIM50	Timm50	21.56	22.163	19.4168	21.37	21.2585	1.17974	2.26535	0.154553	0.440344
1023	Q14AI0	Sister chromatid cohesion protein DCC1	DSCC1	19.7261	18.2336	18.549	16.9461	17.9982	1.14872	2.21717	0.154857	0.440344
1024	Q9Z103	Activity-dependent neuroprotector homeobox protein	Adnp	18.1491	18.5898	18.8872	18.8222	18.7995	-0.466816	-1.38206	0.154864	0.440344
1025	Q7TMQ7	WD repeat-containing protein 91	Wdr91	19.4093	19.776	18.9297	18.219	19.4171	0.737383	1.66715	0.154892	0.440344
1026	Q9CR21	Acyl carrier protein, mitochondrial	Ndufab1	20.8748	22.1659	19.6899	21.2882	20.3364	1.08216	2.11721	0.154932	0.440344
1027	P49962	Signal recognition particle 9 kDa protein	Srp9	21.6827	22.3683	21.7006	21.4824	20.8144	0.693056	1.6167	0.155352	0.440344
1028	Q9JLT4	Thioredoxin reductase 2, mitochondrial	Txnrd2	19.1927	19.8917	19.741	20.3441	21.1753	-0.877929	-1.83774	0.155516	0.440344
1029	P63328	Serine/threonine-protein phosphatase 2B catalytic subunit alpha isoform	Ppp3ca	21.995	21.3039	22.2554	22.0279	22.3166	-0.550465	-1.46456	0.15569	0.440344
1030	P21855	B-cell differentiation antigen CD72	Cd72	23.4077	23.4917	22.5215	22.7612	23.334	0.577447	1.49221	0.156169	0.440344
1031	A2A432	Cullin-4B	Cul4b	20.1894	18.8126	20.4348	20.2421	20.2004	-0.791433	-1.73079	0.156179	0.440344
1032	Q9QYI3	DnaJ homolog subfamily C member 7	Dnajc7	23.7144	23.5967	23.2518	23.1877	23.2755	0.417208	1.33534	0.156186	0.440344
1033	P42208	Septin-2	Sept2	23.6983	21.9567	24.0117	24.1551	23.3737	-1.01929	-2.02692	0.156227	0.440344
1034	Q9Z1K5	E3 ubiquitin-protein ligase ARIH1	Arih1	20.6926	18.0232	21.4938	20.4017	20.5808	-1.46752	-2.76546	0.156229	0.440344
1035	Q9JIF0	Protein arginine N-methyltransferase 1	Prmt1	25.33	24.9261	25.7863	25.6685	25.4062	-0.492236	-1.40662	0.156241	0.440344
1036	P26323	Friend leukemia integration 1 transcription factor	Fli1	22.9151	22.0204	23.2823	23.2042	22.8306	-0.637926	-1.55609	0.157586	0.443295
1037	Q9CQ48	NudC domain-containing protein 2	Nudcd2	23.5557	22.6391	23.9875	23.9021	23.4156	-0.670983	-1.59216	0.157645	0.443295
1038	P16254	Signal recognition particle 14 kDa protein;Signal recognition particle 14 kDa protein, N-terminally processed	Srp14	17.3634	20.0642	20.0038	19.7862	20.6287	-1.42575	-2.68655	0.157744	0.443295
1039	Q91YI0	Argininosuccinate lyase	Asl	20.2489	18.9625	20.929	19.8244	20.9755	-0.970607	-1.95966	0.157988	0.443434
1040	Q60692	Proteasome subunit beta type-6	Psmb6	24.0227	23.9197	24.329	24.6482	24.2937	-0.452418	-1.36833	0.158098	0.443434
1041	Q99KI0	Aconitate hydratase, mitochondrial	Aco2	24.5884	25.6223	25.6191	25.7256	25.9656	-0.664805	-1.58535	0.158489	0.444105
1042	Q921M3	Splicing factor 3B subunit 3	Sf3b3	24.7068	24.3978	25.0533	24.9774	24.9369	-0.436869	-1.35366	0.159335	0.445762
1043	Q61033	Lamina-associated polypeptide 2, isoforms alpha/zeta	Tmpo	21.5895	22.2853	22.7881	22.926	22.1121	-0.671313	-1.59252	0.159386	0.445762
1044	P32020	Non-specific lipid-transfer protein	Scp2	23.4241	23.8497	24.2725	24.1552	23.9342	-0.483744	-1.39837	0.159603	0.44594
1045	Q8CI32	BAG family molecular chaperone regulator 5	Bag5	20.1405	21.987	20.1385	19.9591	20.1628	0.976965	1.96832	0.160134	0.446751
1046	Q8K363	ATP-dependent RNA helicase DDX18	Ddx18	20.1849	19.9589	20.5285	21.028	20.306	-0.54892	-1.46299	0.160199	0.446751
1047	O54781	SRSF protein kinase 2;SRSF protein kinase 2 N-terminal;SRSF protein kinase 2 C-terminal	Srpk2	20.332	23.521	20.1481	21.0969	18.4907	2.0146	4.0407	0.160785	0.447957
1048	Q99020	Heterogeneous nuclear ribonucleoprotein A/B	Hnrnpab	26.7596	26.8223	27.4031	27.4071	26.9734	-0.470196	-1.3853	0.161304	0.448578
1049	O35892	Nuclear autoantigen Sp-100	Sp100	23.0462	23.0356	22.4403	21.6788	22.8825	0.707077	1.63249	0.161316	0.448578
1050	Q07076	Annexin A7	Anxa7	21.83	22.0468	22.6933	22.1887	22.3796	-0.482181	-1.39685	0.161926	0.449845
1051	O88811	Signal transducing adapter molecule 2	Stam2	19.6199	19.7328	17.9061	16.8238	19.8143	1.49496	2.81857	0.162095	0.449887
1052	Q9ER88	28S ribosomal protein S29, mitochondrial	Dap3	16.8646	17.1229	18.5168	16.9621	19.972	-1.48988	-2.80865	0.162334	0.450121
1053	Q8CBY8	Dynactin subunit 4	Dctn4	20.2743	21.2896	21.5146	21.117	21.9086	-0.731464	-1.66032	0.162734	0.450475
1054	Q4KMM3	Oxidation resistance protein 1	Oxr1	21.7662	18.5632	18.848	18.8663	17.6958	1.69463	3.23695	0.162782	0.450475
1055	P62911	60S ribosomal protein L32	Rpl32	25.6592	25.0781	24.8931	24.554	25.0352	0.541197	1.45518	0.163005	0.450475
1056	Q9WUD1	STIP1 homology and U box-containing protein 1	Stub1	19.8175	18.1722	20.4859	20.1757	19.3978	-1.02493	-2.03486	0.163223	0.450475
1057	Q8C3R1	BRCA1-associated ATM activator 1	Brat1	15.6333	15.75	17.237	17.5319	15.5615	-1.08517	-2.12162	0.163244	0.450475
1058	P54103	DnaJ homolog subfamily C member 2;DnaJ homolog subfamily C member 2, N-terminally processed	Dnajc2	20.6439	21.4006	21.3247	21.5985	22.2974	-0.717931	-1.64482	0.163388	0.450475
1059	Q9CZU6	Citrate synthase, mitochondrial	Cs	24.2477	24.7587	24.9101	24.8591	25.8131	-0.69086	-1.61425	0.163749	0.450714
1060	Q9EP97	Sentrin-specific protease 3	Senp3	19.9553	19.2333	18.8659	18.8302	19.3238	0.587647	1.50279	0.163933	0.450714
1061	O88696	ATP-dependent Clp protease proteolytic subunit, mitochondrial	Clpp	22.7312	22.4641	22.085	22.3361	22.0249	0.449005	1.3651	0.163938	0.450714
1062	Q9D8X2	Coiled-coil domain-containing protein 124	Ccdc124	21.66	21.6175	22.0545	21.9041	22.2718	-0.438016	-1.35474	0.164302	0.45129
1063	P57716	Nicastrin	Ncstn	19.328	20.8966	16.8918	19.5242	19.1618	1.58635	3.0029	0.164714	0.451995
1064	Q8BHZ4	Zinc finger protein 592	Znf592	17.9387	18.4892	18.0122	17.5236	16.4968	0.869783	1.82739	0.165423	0.452756
1065	P08003	Protein disulfide-isomerase A4	Pdia4	25.9205	26.1357	25.5035	25.5665	25.7325	0.427268	1.34469	0.165474	0.452756
1066	Q8BK72	28S ribosomal protein S27, mitochondrial	Mrps27	18.3959	19.1593	19.3733	19.0858	20.3869	-0.837791	-1.78731	0.165548	0.452756
1067	Q99L45	Eukaryotic translation initiation factor 2 subunit 2	Eif2s2	20.818	22.1685	22.084	22.0926	22.9935	-0.896803	-1.86193	0.165657	0.452756
1068	Q99PT1	Rho GDP-dissociation inhibitor 1	Arhgdia	29.7583	28.942	28.9213	28.6762	28.7546	0.566136	1.48055	0.165857	0.452756
1069	P09671	Superoxide dismutase [Mn], mitochondrial	Sod2	19.5058	23.7581	23.7059	23.6621	23.6394	-2.03719	-4.10445	0.165922	0.452756
1070	Q8BRN9	Coiled-coil and C2 domain-containing protein 1B	Cc2d1b	20.6655	20.147	21.324	21.1864	20.539	-0.610225	-1.5265	0.166638	0.454259
1071	Q921G7	Electron transfer flavoprotein-ubiquinone oxidoreductase, mitochondrial	Etfdh	21.3009	22.1951	21.2555	20.7591	21.3007	0.642859	1.56142	0.16692	0.454259
1072	Q80YR5	Scaffold attachment factor B2	Safb2	22.5356	22.2693	22.1658	21.9654	21.4563	0.539932	1.4539	0.16694	0.454259
1073	Q6NXI6	Regulation of nuclear pre-mRNA domain-containing protein 2	Rprd2	18.1601	17.313	20.2241	19.4441	17.633	-1.36383	-2.57368	0.167536	0.455456
1074	Q64520	Guanylate kinase	Guk1	21.2652	21.3866	21.0179	21.0006	20.5238	0.47847	1.39327	0.168361	0.457271
1075	Q8BUV3	Gephyrin;Molybdopterin adenylyltransferase;Molybdopterin molybdenumtransferase	Gphn	21.1387	20.7636	20.6183	20.5933	20.1514	0.496773	1.41105	0.169177	0.458839
1076	Q61035	Histidine--tRNA ligase, cytoplasmic	Hars	23.2321	23.1881	23.8217	23.6769	23.4377	-0.435292	-1.35218	0.169253	0.458839
1077	Q4VBD2	Transmembrane anterior posterior transformation protein 1	Tapt1	20.5015	21.6847	17.9535	18.0436	21.4198	1.95418	3.87495	0.1702	0.460805
1078	P62322	U6 snRNA-associated Sm-like protein LSm5	Lsm5	26.2151	26.3476	25.9062	25.7827	25.9379	0.405742	1.32477	0.170828	0.460805
1079	Q8C5L6	Inositol polyphosphate 5-phosphatase K	Inpp5k	19.8847	19.4768	20.5579	21.0468	19.7184	-0.760245	-1.69378	0.170876	0.460805
1080	Q9D6L8	Peptidyl-prolyl cis-trans isomerase-like 3	Ppil3	22.3413	21.3734	22.8601	22.2063	22.5126	-0.668941	-1.58991	0.170981	0.460805
1081	Q8BGR9	Ubiquitin-like domain-containing CTD phosphatase 1	Ublcp1	22.6569	22.8911	21.8619	21.6178	22.7647	0.692511	1.61609	0.171011	0.460805
1082	Q9QXZ0	Microtubule-actin cross-linking factor 1	Macf1	16.2616	17.4027	17.3872	17.3111	18.2178	-0.806526	-1.749	0.17111	0.460805
1083	Q8CHG3	GRIP and coiled-coil domain-containing protein 2	Gcc2	17.7603	22.5526	17.6036	18.996	15.6924	2.72576	6.61508	0.171127	0.460805
1084	Q8R1G6	PDZ and LIM domain protein 2	Pdlim2	19.7834	19.2054	20.8983	20.133	19.6789	-0.74235	-1.6729	0.171325	0.460805
1085	Q8BL97	Serine/arginine-rich splicing factor 7	Srsf7	26.4177	25.8518	26.6872	26.6205	26.5302	-0.477877	-1.39269	0.1714	0.460805
1086	Q9WUK2	Eukaryotic translation initiation factor 4H	Eif4h	27.2256	26.672	26.6707	26.4503	26.1296	0.53196	1.44589	0.171673	0.461113
1087	A2AN08	E3 ubiquitin-protein ligase UBR4	Ubr4	19.2666	20.0225	19.296	19.0449	18.9369	0.551937	1.46605	0.172074	0.461543
1088	Q62376	U1 small nuclear ribonucleoprotein 70 kDa	Snrnp70	25.2629	24.0922	25.673	25.5892	25.009	-0.746224	-1.6774	0.172223	0.461543
1089	Q60634	Flotillin-2	Flot2	18.5997	19.4331	16.5965	16.555	19.2773	1.54014	2.90822	0.172307	0.461543
1090	P80314	T-complex protein 1 subunit beta	Cct2	25.7029	25.5821	26.2259	25.9774	25.9745	-0.416726	-1.33489	0.17329	0.463063
1091	Q921G8	Gamma-tubulin complex component 2	Tubgcp2	16.0163	17.074	18.0291	17.7796	16.6201	-0.931113	-1.90675	0.173499	0.463063
1092	Q9JIY5	Serine protease HTRA2, mitochondrial	Htra2	20.3841	20.5902	19.8266	20.2981	19.9557	0.460365	1.37589	0.173502	0.463063
1093	Q8CH18	Cell division cycle and apoptosis regulator protein 1	Ccar1	23.1192	21.7875	23.6272	23.4692	22.7754	-0.837235	-1.78662	0.17351	0.463063
1094	P58021	Transmembrane 9 superfamily member 2	Tm9sf2	20.1019	20.7525	12.7517	18.5564	19.6581	3.43847	10.8413	0.174333	0.46482
1095	P58742	Aladin	Aaas	16.7392	17.043	17.0655	17.5251	18.663	-0.860105	-1.81517	0.174487	0.46482
1096	P63330;P62715	Serine/threonine-protein phosphatase 2A catalytic subunit alpha isoform;Serine/threonine-protein phosphatase 2A catalytic subunit beta isoform	Ppp2ca;Ppp2cb	20.9366	23.6342	23.4272	23.3844	24.0712	-1.3422	-2.53538	0.17488	0.465422
1097	Q9Z1X4	Interleukin enhancer-binding factor 3	Ilf3	22.624	22.736	23.4136	22.8471	23.1942	-0.471647	-1.38669	0.175032	0.465422
1098	Q8VCQ3	Nuclear receptor-binding factor 2	Nrbf2	19.4019	19.2236	18.6094	17.4033	19.1733	0.917462	1.88879	0.175328	0.465734
1099	Q9CW03	Structural maintenance of chromosomes protein 3	Smc3	23.9082	24.1692	24.4536	24.3795	24.5174	-0.411447	-1.33002	0.175468	0.465734
1100	P70303	CTP synthase 2	Ctps2	21.2149	20.7594	21.4628	21.353	21.4814	-0.445268	-1.36157	0.175644	0.465775
1101	P46638	Ras-related protein Rab-11B	Rab11b	22.9152	23.0952	23.3731	23.3232	23.5561	-0.4123	-1.33081	0.175916	0.466073
1102	P50516	V-type proton ATPase catalytic subunit A	Atp6v1a	22.0534	22.0641	22.7437	22.9731	22.1281	-0.556213	-1.4704	0.17624	0.466313
1103	Q8BFR4	N-acetylglucosamine-6-sulfatase	Gns	20.0943	19.6279	18.1168	19.8361	18.9287	0.900556	1.86679	0.176326	0.466313
1104	Q7TSS2	Ubiquitin-conjugating enzyme E2 Q1	Ube2q1	17.211	17.9234	19.1649	18.4524	17.6503	-0.855322	-1.80916	0.176791	0.466606
1105	O08692	Neutrophilic granule protein	Ngp	20.8941	22.8597	22.4087	25.6304	23.0808	-1.82978	-3.55483	0.176791	0.466606
1106	Q8K2Z4	Condensin complex subunit 1	Ncapd2	21.9181	22.1652	22.6393	22.3608	22.4012	-0.42539	-1.34294	0.177242	0.466606
1107	Q3TKY6	Peptidyl-prolyl cis-trans isomerase CWC27 homolog	Cwc27	22.2901	22.0874	22.7515	22.7557	22.3853	-0.442084	-1.35857	0.177301	0.466606
1108	Q08509	Epidermal growth factor receptor kinase substrate 8	Eps8	20.7056	20.7245	22.9975	23.6606	20.3717	-1.62821	-3.0913	0.177389	0.466606
1109	Q9CQT2	RNA-binding protein 7	Rbm7	21.766	21.7392	22.0611	22.2958	22.1095	-0.402857	-1.32212	0.177397	0.466606
1110	O54988	STE20-like serine/threonine-protein kinase	Slk	19.8986	18.9408	19.0373	18.7849	17.1528	1.09468	2.13566	0.178311	0.468157
1111	Q99MN1	Lysine--tRNA ligase	Kars	24.093	23.6842	24.3934	24.4558	24.1649	-0.449449	-1.36552	0.178631	0.468157
1112	Q9CXG3	Peptidyl-prolyl cis-trans isomerase-like 4	Ppil4	22.7931	22.4738	22.4144	22.0959	22.0384	0.45053	1.36654	0.178698	0.468157
1113	Q8VD58	Protein EVI2B	Evi2b	20.818	21.4268	18.8942	19.3592	21.3272	1.26215	2.39853	0.178787	0.468157
1114	P28867	Protein kinase C delta type;Protein kinase C delta type regulatory subunit;Protein kinase C delta type catalytic subunit	Prkcd	22.0048	20.8935	22.1705	21.804	22.4914	-0.706174	-1.63147	0.178789	0.468157
1115	Q68FD5	Clathrin heavy chain 1	Cltc	25.0711	24.8033	25.4018	25.223	25.4368	-0.416642	-1.33482	0.179002	0.468294
1116	Q9JIQ3	Diablo homolog, mitochondrial	Diablo	21.8266	21.507	22.0934	22.0471	22.0939	-0.411311	-1.32989	0.179497	0.468794
1117	P70288	Histone deacetylase 2	Hdac2	22.4464	21.4928	23.5339	23.662	21.8961	-1.06102	-2.0864	0.179514	0.468794
1118	Q9DC48	Pre-mRNA-processing factor 17	Cdc40	20.6199	20.8144	21.1508	21.6078	20.9133	-0.506847	-1.42094	0.179766	0.468878
1119	P63037	DnaJ homolog subfamily A member 1	Dnaja1	23.6682	23.6949	24.103	24.043	24.0543	-0.385208	-1.30605	0.179868	0.468878
1120	Q3UHJ0	AP2-associated protein kinase 1	Aak1	20.4376	18.9789	20.9471	21.0117	19.953	-0.928998	-1.90395	0.18102	0.47082
1121	P84089	Enhancer of rudimentary homolog	Erh	27.7526	27.3449	26.9991	27.0787	27.2497	0.439599	1.35623	0.181189	0.47082
1122	P61967	AP-1 complex subunit sigma-1A	Ap1s1	18.3423	18.526	19.1513	18.478	19.5139	-0.613616	-1.53009	0.181362	0.47082
1123	Q8VE88	Protein FAM114A2	Fam114a2	20.9299	20.0697	21.1971	21.0304	20.9405	-0.556241	-1.47043	0.181437	0.47082
1124	Q99LP6	GrpE protein homolog 1, mitochondrial	Grpel1	22.1303	21.7937	23.0917	23.3621	21.8851	-0.817658	-1.76254	0.181564	0.47082
1125	Q6Q899	Probable ATP-dependent RNA helicase DDX58	Ddx58	20.4253	20.5009	20.6229	20.9674	21.8195	-0.673508	-1.59495	0.181622	0.47082
1126	Q9CWZ7	Gamma-soluble NSF attachment protein	Napg	23.0623	22.4236	22.3406	22.1487	22.2824	0.485716	1.40028	0.181814	0.47082
1127	Q922H9	Zinc finger protein 330	Znf330	21.0942	20.4035	19.8032	20.4663	20.2438	0.577767	1.49254	0.181906	0.47082
1128	Q9D6V8	Polyadenylate-binding protein-interacting protein 2	Paip2	21.3392	21.5018	22.4324	21.4241	22.2726	-0.622554	-1.5396	0.182065	0.47082
1129	Q8CGC7	Bifunctional glutamate/proline--tRNA ligase;Glutamate--tRNA ligase;Proline--tRNA ligase	Eprs	22.5673	22.7527	23.0604	23.1676	22.9566	-0.401487	-1.32087	0.18244	0.471099
1130	Q91VI7	Ribonuclease inhibitor	Rnh1	24.6815	24.1826	24.0391	24.1427	23.4593	0.551661	1.46577	0.182497	0.471099
1131	Q3TBD2	Minor histocompatibility protein HA-1	Hmha1	21.3992	22.1651	22.2942	22.0748	22.8596	-0.627399	-1.54478	0.183111	0.472154
1132	Q8VBT0	Thioredoxin-related transmembrane protein 1	Tmx1	21.2701	23.6311	19.0748	18.9952	22.6904	2.19712	4.58564	0.183229	0.472154
1133	P61164	Alpha-centractin	Actr1a	22.4039	22.2387	22.5457	22.7029	23.4015	-0.562075	-1.47639	0.183448	0.472197
1134	Q3THG9	Alanyl-tRNA editing protein Aarsd1	Aarsd1	15.952	16.4714	18.9616	18.1434	15.9339	-1.46791	-2.76621	0.183889	0.472197
1135	P70704	Phospholipid-transporting ATPase IA	Atp8a1	19.0504	18.4071	16.3521	16.9819	18.9502	1.30068	2.46345	0.183901	0.472197
1136	Q80V42	Carboxypeptidase M	Cpm	20.054	20.7591	20.8744	21.0029	23.337	-1.33161	-2.51683	0.184185	0.472197
1137	Q61599	Rho GDP-dissociation inhibitor 2	Arhgdib	29.7773	29.5998	29.3198	29.0658	29.4194	0.42021	1.33812	0.184312	0.472197
1138	P58252	Elongation factor 2	Eef2	26.5776	26.7857	27.0387	27.0672	27.1145	-0.391768	-1.312	0.184474	0.472197
1139	Q8VCN9	Tubulin-specific chaperone C	Tbcc	19.7654	18.8886	20.7453	20.3847	19.3663	-0.83842	-1.78809	0.184538	0.472197
1140	P80315	T-complex protein 1 subunit delta	Cct4	24.397	24.795	25.2	25.2156	24.7866	-0.471394	-1.38645	0.18454	0.472197
1141	Q9WUP7	Ubiquitin carboxyl-terminal hydrolase isozyme L5	Uchl5	23.0425	23.1085	23.4164	23.4802	23.4736	-0.381234	-1.30246	0.184748	0.472313
1142	Q80WJ7	Protein LYRIC	Mtdh	20.4311	21.0679	18.5642	16.7597	21.0281	1.96548	3.90543	0.185028	0.472616
1143	Q6PGB6	N-alpha-acetyltransferase 50	Naa50	19.9494	21.9953	22.3251	23.0673	21.3045	-1.25997	-2.3949	0.185739	0.474016
1144	Q9DAK9	14 kDa phosphohistidine phosphatase	Phpt1	25.4645	24.8713	24.4362	24.969	24.5209	0.525907	1.43984	0.185962	0.474169
1145	Q9D0B6	Protein PBDC1	Pbdc1	24.6137	24.3406	24.2593	24.0076	23.8613	0.434415	1.35136	0.18643	0.474346
1146	Q8K3I9	Glucocorticoid-induced transcript 1 protein	Glcci1	18.9779	17.0081	19.8553	20.9711	18.027	-1.62484	-3.08407	0.18665	0.474346
1147	Q8K1Z0	Ubiquinone biosynthesis protein COQ9, mitochondrial	Coq9	20.2941	20.418	19.6671	18.999	20.3137	0.696122	1.62014	0.186656	0.474346
1148	Q9Z1Z2	Serine-threonine kinase receptor-associated protein	Strap	26.0105	25.3398	25.2724	25.2185	25.0673	0.489114	1.40358	0.186681	0.474346
1149	Q9JMD0	BUB3-interacting and GLEBS motif-containing protein ZNF207	Znf207	23.7302	21.8822	24.9553	24.4627	22.9127	-1.30401	-2.46914	0.187208	0.475271
1150	Q61048	WW domain-binding protein 4	Wbp4	18.0229	20.2144	20.3721	20.4515	19.7926	-1.08678	-2.12399	0.187578	0.475796
1151	Q78PG9	Coiled-coil domain-containing protein 25	Ccdc25	23.4598	22.7989	22.7919	22.7333	22.179	0.561273	1.47557	0.1882	0.47689
1152	Q3UZ39	Leucine-rich repeat flightless-interacting protein 1	Lrrfip1	22.1544	17.555	22.571	22.3343	21.1606	-2.16723	-4.49159	0.188548	0.47689
1153	Q8K2F0	Bromodomain-containing protein 3	Brd3	20.5707	19.2104	21.3847	21.4886	19.9302	-1.04397	-2.0619	0.18868	0.47689
1154	P42128	Forkhead box protein K1	Foxk1	20.4483	18.7288	20.4909	20.2906	20.5451	-0.853615	-1.80702	0.188725	0.47689
1155	Q62351	Transferrin receptor protein 1	Tfrc	21.9385	22.1465	22.1675	22.5552	23.1165	-0.57053	-1.48507	0.188827	0.47689
1156	Q62192	CD180 antigen	Cd180	17.494	18.0142	18.5833	17.7829	19.358	-0.82063	-1.76618	0.189126	0.477232
1157	Q9CYI4	Putative RNA-binding protein Luc7-like 1	Luc7l	23.1023	22.4523	22.5038	22.22	22.0919	0.505387	1.4195	0.189853	0.47843
1158	Q8CG48	Structural maintenance of chromosomes protein 2	Smc2	23.158	22.9418	23.5452	23.7772	23.2079	-0.460204	-1.37574	0.189929	0.47843
1159	P81269	Cyclic AMP-dependent transcription factor ATF-1	Atf1	21.6016	20.6379	22.4113	22.3075	21.1455	-0.835006	-1.78386	0.190656	0.479847
1160	Q8BJY1	26S proteasome non-ATPase regulatory subunit 5	Psmd5	22.0739	22.3791	22.9718	22.3525	22.8129	-0.485949	-1.40051	0.190849	0.47992
1161	P25918	B-lymphocyte antigen CD19	Cd19	21.0248	21.2271	19.7441	20.3467	21.1306	0.718844	1.64586	0.191275	0.480576
1162	P97364	Selenide, water dikinase 2	Sephs2	20.2631	20.2069	21.1208	21.7107	20.1835	-0.769994	-1.70526	0.191493	0.480709
1163	Q6PDK2	Histone-lysine N-methyltransferase 2D	Kmt2d	13.4086	13.5743	13.9587	13.757	13.9301	-0.390509	-1.31086	0.191749	0.480939
1164	P47811	Mitogen-activated protein kinase 14	Mapk14	22.6429	22.1915	22.8132	22.7555	22.9802	-0.432438	-1.34951	0.192213	0.481443
1165	P83741	Serine/threonine-protein kinase WNK1	Wnk1	19.6476	17.9928	20.1466	19.6424	19.3336	-0.887312	-1.84973	0.192413	0.481443
1166	Q99K48	Non-POU domain-containing octamer-binding protein	Nono	26.599	26.1086	26.8986	27.0064	26.5708	-0.471445	-1.3865	0.192726	0.481443
1167	Q99P72	Reticulon-4	Rtn4	19.1582	18.2987	18.9692	19.308	20.1282	-0.740027	-1.67021	0.192788	0.481443
1168	Q99JT2	Serine/threonine-protein kinase 26	Stk26	21.402	21.0161	22.3231	21.4668	21.5666	-0.57644	-1.49116	0.192819	0.481443
1169	Q3THK7	GMP synthase [glutamine-hydrolyzing]	Gmps	22.8574	22.5713	23.0678	23.0934	23.1606	-0.392957	-1.31308	0.193095	0.481443
1170	Q9CSU0	Regulation of nuclear pre-mRNA domain-containing protein 1B	Rprd1b	24.3392	24.4146	24.7359	24.7957	24.7194	-0.37342	-1.29542	0.193105	0.481443
1171	P15307	Proto-oncogene c-Rel	Rel	20.3732	21.5036	21.5446	21.3692	21.8589	-0.652504	-1.57189	0.193317	0.481558
1172	Q9CQR6	Serine/threonine-protein phosphatase 6 catalytic subunit;Serine/threonine-protein phosphatase 6 catalytic subunit, N-terminally processed	Ppp6c	21.278	21.3241	22.3558	22.4787	21.2079	-0.713073	-1.63929	0.193772	0.481943
1173	P97369	Neutrophil cytosol factor 4	Ncf4	20.3709	20.5792	20.474	21.4195	21.2883	-0.585514	-1.50057	0.193983	0.481943
1174	P24288	Branched-chain-amino-acid aminotransferase, cytosolic	Bcat1	19.5885	19.257	19.5753	20.0304	20.0379	-0.458451	-1.37407	0.194048	0.481943
1175	Q61183	Poly(A) polymerase alpha	Papola	20.993	19.4749	21.316	21.4688	20.5338	-0.872213	-1.83047	0.194195	0.481943
1176	Q6P3E7	Histone deacetylase 10	Hdac10	20.4475	21.3964	20.3231	20.319	20.4526	0.557072	1.47128	0.194297	0.481943
1177	Q60848	Lymphocyte-specific helicase	Hells	18.1747	19.7417	19.6755	19.4084	20.8305	-1.0133	-2.01853	0.194836	0.48287
1178	P26039	Talin-1	Tln1	24.1928	24.3596	24.5862	24.6946	24.6828	-0.378341	-1.29985	0.195645	0.484462
1179	Q78IK4	MICOS complex subunit Mic27	Apool	20.6032	21.9454	16.4355	17.5577	21.97	2.61991	6.14711	0.196073	0.484746
1180	Q9QYJ3	DnaJ homolog subfamily B member 1	Dnajb1	20.7285	21.6301	22.3222	22.4496	21.1838	-0.805888	-1.74822	0.196092	0.484746
1181	Q9DD02	Protein Hikeshi	L7rn6	20.6556	21.4924	21.5996	21.3501	22.7785	-0.835433	-1.78439	0.196733	0.48501
1182	O08997	Copper transport protein ATOX1	Atox1	24.579	23.4416	25.1582	24.8479	24.2306	-0.735271	-1.66471	0.196922	0.48501
1183	P53810	Phosphatidylinositol transfer protein alpha isoform	Pitpna	24.3321	24.3872	24.8263	24.4891	25.1872	-0.47457	-1.3895	0.197192	0.48501
1184	Q01853	Transitional endoplasmic reticulum ATPase	Vcp	26.046	25.9764	26.5067	26.4616	26.2318	-0.3888	-1.3093	0.197246	0.48501
1185	P49710	Hematopoietic lineage cell-specific protein	Hcls1	28.2143	27.1595	27.3262	27.0301	26.8449	0.619835	1.5367	0.197308	0.48501
1186	Q6P5D8	Structural maintenance of chromosomes flexible hinge domain-containing protein 1	Smchd1	21.1684	22.5077	22.325	22.4492	22.9726	-0.744213	-1.67506	0.197495	0.48501
1187	P23116	Eukaryotic translation initiation factor 3 subunit A	Eif3a	23.7016	23.3576	23.9556	24.0689	23.7991	-0.411585	-1.33015	0.197595	0.48501
1188	Q61655	ATP-dependent RNA helicase DDX19A	Ddx19a	23.104	22.9441	23.6991	23.6875	23.1049	-0.473132	-1.38812	0.197832	0.48501
1189	Q9D2R0	Acetoacetyl-CoA synthetase	Aacs	16.5082	17.1392	17.1429	17.3788	17.3553	-0.468644	-1.38381	0.198042	0.48501
1190	G5E8P0		Tubgcp6	16.3678	16.2876	15.7275	15.6656	16.23	0.453308	1.36918	0.198102	0.48501
1191	Q9D051	Pyruvate dehydrogenase E1 component subunit beta, mitochondrial	Pdhb	24.695	25.1383	24.1809	24.264	24.7975	0.502503	1.41667	0.198118	0.48501
1192	Q9JKY0	Cell differentiation protein RCD1 homolog	Rqcd1	21.5702	21.5546	22.0611	21.8688	21.8872	-0.376593	-1.29827	0.198194	0.48501
1193	Q9Z2M7	Phosphomannomutase 2	Pmm2	23.8996	23.5755	23.4892	23.1375	23.3313	0.41819	1.33625	0.199155	0.486953
1194	Q91VM5	RNA binding motif protein, X-linked-like-1	Rbmxl1	21.8756	21.3664	22.1258	21.8613	22.2459	-0.456651	-1.37235	0.199449	0.487089
1195	P16460	Argininosuccinate synthase	Ass1	20.1591	17.0412	21.1179	20.4197	19.1448	-1.62731	-3.08937	0.199544	0.487089
1196	Q9R0P3	S-formylglutathione hydrolase	Esd	22.7254	22.599	22.0718	22.274	22.4405	0.400124	1.31962	0.199939	0.487372
1197	Q9JLQ2	ARF GTPase-activating protein GIT2	Git2	20.6764	20.3149	21.2902	21.4233	20.5088	-0.578448	-1.49324	0.199995	0.487372
1198	Q9QY76	Vesicle-associated membrane protein-associated protein B	Vapb	21.0628	22.0633	19.4945	20.0707	21.721	1.13431	2.19514	0.200785	0.488889
1199	Q5SU73	Coilin	Coil	19.8252	19.8194	19.1719	17.9688	19.7569	0.856449	1.81058	0.201707	0.490116
1200	Q9ES52	Phosphatidylinositol 3,4,5-trisphosphate 5-phosphatase 1	Inpp5d	22.7012	22.9218	23.2911	22.9431	23.6046	-0.468078	-1.38327	0.201784	0.490116
1201	Q6PB44	Tyrosine-protein phosphatase non-receptor type 23	Ptpn23	18.4444	17.3335	18.0608	16.2771	14.8534	1.49186	2.81252	0.201793	0.490116
1202	Q8CJF7	Protein ELYS	Ahctf1	16.5608	19.1326	9.59442	9.66898	19.4316	4.94841	30.8758	0.202075	0.490392
1203	Q9Z1E3	NF-kappa-B inhibitor alpha	Nfkbia	17.5091	15.7998	17.8331	16.875	18.3402	-1.02826	-2.03957	0.202502	0.490984
1204	P97310	DNA replication licensing factor MCM2	Mcm2	23.9656	24.2335	24.7082	24.8264	24.1901	-0.475301	-1.39021	0.202655	0.490984
1205	P35922	Fragile X mental retardation protein 1 homolog	Fmr1	19.9073	20.8957	21.3558	20.7377	20.9517	-0.613607	-1.53008	0.203194	0.491569
1206	P51163	Uroporphyrinogen-III synthase	Uros	19.0126	19.3796	19.2768	20.1203	19.7902	-0.532999	-1.44693	0.203233	0.491569
1207	P70698	CTP synthase 1	Ctps1	20.6676	20.8349	21.3538	21.3037	20.8802	-0.428009	-1.34538	0.20372	0.491938
1208	Q9JKF7	39S ribosomal protein L39, mitochondrial	Mrpl39	19.5289	19.8559	20.4966	20.8811	19.6614	-0.653957	-1.57348	0.203723	0.491938
1209	Q6A0A9	Constitutive coactivator of PPAR-gamma-like protein 1	FAM120A	19.0188	19.9836	19.979	19.8238	20.9524	-0.750521	-1.6824	0.204275	0.492476
1210	Q9JHU4	Cytoplasmic dynein 1 heavy chain 1	Dync1h1	21.6021	21.9355	22.1487	22.065	22.2847	-0.397337	-1.31707	0.204315	0.492476
1211	Q9QUR6	Prolyl endopeptidase	Prep	24.6911	24.2529	25.005	25.0803	24.6662	-0.445172	-1.36148	0.204453	0.492476
1212	P97807	Fumarate hydratase, mitochondrial	Fh	25.2053	25.4691	25.6713	25.6501	25.8503	-0.386754	-1.30745	0.205243	0.493972
1213	Q6ZPY7	Lysine-specific demethylase 3B	Kdm3b	20.2243	18.4408	20.7673	20.7097	19.556	-1.01176	-2.01637	0.205792	0.494886
1214	Q922R8	Protein disulfide-isomerase A6	Pdia6	25.7862	25.713	25.1128	25.448	25.4903	0.399206	1.31878	0.205984	0.494937
1215	Q8VCT3	Aminopeptidase B	Rnpep	19.8744	19.4126	20.0091	20.1544	20.0056	-0.412844	-1.33131	0.206607	0.496026
1216	Q8BR70	Protein YIPF6	Yipf6	16.9186	17.0532	16.2091	16.2747	16.9636	0.503426	1.41758	0.207249	0.497159
1217	Q9CT10	Ran-binding protein 3	Ranbp3	24.085	23.2087	24.6481	24.6074	23.7136	-0.676161	-1.59788	0.207933	0.497882
1218	P51912	Neutral amino acid transporter B(0)	Slc1a5	18.9239	20.0016	17.9716	17.1778	19.6405	1.19948	2.29656	0.207972	0.497882
1219	P29351	Tyrosine-protein phosphatase non-receptor type 6	Ptpn6	25.0124	25.78	25.8293	25.6796	26.4323	-0.584201	-1.49921	0.208062	0.497882
1220	Q99JT9	1,2-dihydroxy-3-keto-5-methylthiopentene dioxygenase	Adi1	24.5384	23.7181	24.0369	23.3974	22.3595	0.863685	1.81968	0.208369	0.498207
1221	Q8BGQ7	Alanine--tRNA ligase, cytoplasmic	Aars	21.406	21.3855	22.3186	22.0507	21.4058	-0.529314	-1.44324	0.208732	0.498213
1222	P43277	Histone H1.3	Hist1h1d	22.8429	26.3607	20.2816	21.7725	24.6115	2.37996	5.20523	0.208871	0.498213
1223	O88342	WD repeat-containing protein 1	Wdr1	26.2022	26.1257	26.5397	26.3753	26.741	-0.388034	-1.30861	0.208957	0.498213
1224	Q6ZWQ0	Nesprin-2	Syne2	17.4631	15.5235	15.4258	15.6149	15.7548	0.894804	1.85936	0.209152	0.498213
1225	Q8CGZ0	Calcium homeostasis endoplasmic reticulum protein	Cherp	22.5995	20.6565	23.0858	23.0281	21.9055	-1.04511	-2.06352	0.209225	0.498213
1226	Q921L5	Conserved oligomeric Golgi complex subunit 2	Cog2	16.5705	14.6335	16.4666	16.483	16.5043	-0.88266	-1.84377	0.209438	0.498311
1227	Q64373	Bcl-2-like protein 1	Bcl2l1	20.7948	20.317	21.2531	21.3693	20.6238	-0.52617	-1.4401	0.209931	0.498885
1228	Q9WUD8	Fas apoptotic inhibitory molecule 1	Faim	21.5726	19.11	21.3346	21.2593	21.747	-1.10563	-2.15193	0.210508	0.498885
1229	Q9CPR4	60S ribosomal protein L17	Rpl17	26.5878	27.2571	25.8899	24.0716	26.9401	1.28856	2.44284	0.210552	0.498885
1230	Q8BVF2	Phosducin-like protein 3	Pdcl3	22.614	21.6422	22.8373	22.9088	22.3935	-0.585111	-1.50015	0.210599	0.498885
1231	P23611	Interferon regulatory factor 8	Irf8	20.766	20.3842	20.432	20.1313	19.4115	0.583504	1.49848	0.210652	0.498885
1232	P35279;P61294	Ras-related protein Rab-6A;Ras-related protein Rab-6B	Rab6a;Rab6b	23.2875	24.1624	24.0707	24.1155	24.9375	-0.649638	-1.56877	0.210705	0.498885
1233	O35609	Secretory carrier-associated membrane protein 3	Scamp3	22.4211	22.4028	21.0057	21.0787	22.6321	0.839748	1.78974	0.211673	0.50077
1234	Q8BWT1	3-ketoacyl-CoA thiolase, mitochondrial	Acaa2	22.2074	23.5014	23.1541	23.5008	24.5109	-0.867569	-1.82459	0.212114	0.501408
1235	Q9JKR6	Hypoxia up-regulated protein 1	Hyou1	22.9458	23.4703	23.6945	23.9387	23.3999	-0.469632	-1.38476	0.212749	0.502294
1236	Q60953	Protein PML	Pml	22.7659	22.9353	23.5794	22.9143	23.4423	-0.46141	-1.37689	0.212834	0.502294
1237	Q8C5L7	RNA-binding protein 34	Rbm34	20.8477	19.6038	20.1467	18.9386	19.1331	0.819584	1.7649	0.214095	0.504862
1238	Q6KCD5	Nipped-B-like protein	Nipbl	18.0935	19.2322	19.3383	18.9106	19.8335	-0.697966	-1.62222	0.214473	0.505305
1239	P58281	Dynamin-like 120 kDa protein, mitochondrial;Dynamin-like 120 kDa protein, form S1	Opa1	19.84	20.1923	20.3135	20.2624	21.1869	-0.571428	-1.48599	0.214629	0.505305
1240	P61971	Nuclear transport factor 2	Nutf2	26.0453	25.5977	25.4777	25.4008	25.3954	0.396881	1.31666	0.21509	0.505981
1241	Q3THS6	S-adenosylmethionine synthase isoform type-2	Mat2a	23.7588	23.5145	24.2022	24.0193	23.8579	-0.38986	-1.31027	0.215569	0.506306
1242	P19783	Cytochrome c oxidase subunit 4 isoform 1, mitochondrial	Cox4i1	26.1309	27.1902	24.4741	25.0746	26.8996	1.17786	2.2624	0.215575	0.506306
1243	Q9D5V6	Synapse-associated protein 1	Syap1	23.7619	23.0652	23.2154	22.9214	21.6438	0.819992	1.7654	0.216221	0.507415
1244	Q3U0V2	Tumor necrosis factor receptor type 1-associated DEATH domain protein	Tradd	21.7659	21.6116	21.452	21.2122	21.2996	0.36746	1.29008	0.216756	0.508261
1245	Q504N7	Pyrin and HIN domain-containing protein 1-like		20.2215	20.7009	20.0159	20.2195	19.8796	0.422841	1.34056	0.217308	0.509146
1246	Q3UMQ8	H/ACA ribonucleoprotein complex non-core subunit NAF1	Naf1	17.3875	15.013	18.7161	19.0366	15.9877	-1.71323	-3.27894	0.217607	0.509438
1247	P46718	Programmed cell death protein 2	Pdcd2	20.1709	19.9286	19.9462	19.4859	17.9821	0.911623	1.88116	0.218476	0.511063
1248	Q3UIA2	Rho GTPase-activating protein 17	Arhgap17	23.5174	23.45	24.0635	23.9043	23.6451	-0.387291	-1.30793	0.219124	0.512168
1249	Q9QWV9	Cyclin-T1	Ccnt1	20.5981	18.3994	21.1225	20.6922	19.9188	-1.07909	-2.11271	0.219493	0.51262
1250	Q99LZ3	DNA replication complex GINS protein SLD5;DNA replication complex GINS protein SLD5, N-terminally processed	Gins4	22.0819	20.81	20.729	21.2182	20.0044	0.795371	1.73552	0.219746	0.512655
1251	A2AF47	Dedicator of cytokinesis protein 11	Dock11	19.2944	19.7396	19.793	19.7935	20.4956	-0.510358	-1.4244	0.21986	0.512655
1252	Q8R010	Aminoacyl tRNA synthase complex-interacting multifunctional protein 2	Aimp2	21.3043	21.5349	22.2499	21.4399	22.0552	-0.495395	-1.40971	0.220337	0.513357
1253	Q62433	Protein NDRG1	Ndrg1	19.6927	19.5255	19.7093	20.1978	20.1664	-0.4154	-1.33367	0.220607	0.513576
1254	O08810	116 kDa U5 small nuclear ribonucleoprotein component	Eftud2	24.7561	25.3189	24.8681	24.4589	24.4006	0.461603	1.37707	0.221037	0.513851
1255	Q9D2C2	Protein SAAL1	Saal1	19.6942	18.7148	20.1866	20.1302	19.2897	-0.664305	-1.58481	0.221078	0.513851
1256	Q61550	Double-strand-break repair protein rad21 homolog	Rad21	22.7762	22.1345	22.9494	22.8516	22.8642	-0.433053	-1.35009	0.221459	0.514329
1257	Q8K2I4	Beta-mannosidase	Manba	18.3891	17.8754	17.6502	17.9618	17.403	0.460601	1.37611	0.222069	0.514981
1258	Q9QXT0	Protein canopy homolog 2	Cnpy2	23.6954	22.8751	22.9584	22.5842	22.811	0.500761	1.41496	0.22217	0.514981
1259	P63280	SUMO-conjugating enzyme UBC9	Ube2i	26.1678	26.8723	26.7733	27.0587	27.1464	-0.472752	-1.38775	0.22227	0.514981
1260	Q9EQ32	Phosphoinositide 3-kinase adapter protein 1	Pik3ap1	21.903	22.6847	21.8402	21.7828	21.8585	0.466702	1.38195	0.222823	0.515854
1261	Q9DB29	Isoamyl acetate-hydrolyzing esterase 1 homolog	Iah1	20.0723	20.372	18.5746	18.7316	20.5256	0.944899	1.92505	0.223471	0.516942
1262	Q9CZ28	Vacuolar-sorting protein SNF8	Snf8	20.2917	21.0177	22.4781	22.0316	20.4076	-0.984377	-1.97846	0.224035	0.517583
1263	Q61510	E3 ubiquitin/ISG15 ligase TRIM25	Trim25	21.4415	20.6328	21.265	21.5922	21.8211	-0.522274	-1.43622	0.224103	0.517583
1264	P61965	WD repeat-containing protein 5	Wdr5	21.3741	22.5635	22.5492	22.291	23.0709	-0.668207	-1.5891	0.224343	0.517727
1265	O08915	AH receptor-interacting protein	Aip	23.6093	23.0339	23.6639	23.8527	23.7071	-0.419619	-1.33757	0.224598	0.517907
1266	Q6ZWU9	40S ribosomal protein S27	Rps27	26.0835	26.0675	25.4501	24.6628	26.1012	0.670846	1.59201	0.224889	0.518056
1267	P33609	DNA polymerase alpha catalytic subunit	Pola1	21.2633	21.0109	21.699	21.4307	21.4151	-0.377847	-1.2994	0.225071	0.518056
1268	P54726	UV excision repair protein RAD23 homolog A	Rad23a	24.0318	23.3759	23.6943	22.9694	22.5482	0.633232	1.55104	0.225195	0.518056
1269	O88685	26S protease regulatory subunit 6A	Psmc3	24.948	25.0682	25.3725	25.4676	25.2473	-0.354419	-1.27847	0.226199	0.519474
1270	Q91WF7	Polyphosphoinositide phosphatase	Fig4	15.9754	17.49	12.7001	13.2181	17.5559	2.24128	4.72817	0.226306	0.519474
1271	Q9JHG7	Phosphatidylinositol 4,5-bisphosphate 3-kinase catalytic subunit gamma isoform	Pik3cg	15.4807	16.3575	16.8658	16.8859	15.9504	-0.648261	-1.56728	0.226491	0.519474
1272	Q8K4L3	Supervillin	Svil	16.6166	16.8344	16.4572	16.4719	15.1671	0.693476	1.61718	0.226524	0.519474
1273	Q8BQZ5	Cleavage and polyadenylation specificity factor subunit 4	Cpsf4	18.3379	20.5495	21.4932	21.6619	19.3586	-1.39423	-2.62849	0.22686	0.519755
1274	P50431	Serine hydroxymethyltransferase, cytosolic	Shmt1	23.4733	22.2886	23.9071	23.9857	22.9635	-0.737756	-1.66758	0.227003	0.519755
1275	Q61164	Transcriptional repressor CTCF	Ctcf	21.4448	24.2731	21.2431	21.005	22.3842	1.31481	2.4877	0.227589	0.520346
1276	Q6PGC1	ATP-dependent RNA helicase Dhx29	Dhx29	13.9912	15.2347	15.8261	14.564	18.1321	-1.56113	-2.95085	0.227618	0.520346
1277	P56959	RNA-binding protein FUS	Fus	26.4521	25.9641	27.3044	26.8463	26.2214	-0.582599	-1.49754	0.22795	0.520697
1278	Q9DBC7	cAMP-dependent protein kinase type I-alpha regulatory subunit;cAMP-dependent protein kinase type I-alpha regulatory subunit, N-terminally processed	Prkar1a	23.5332	23.3217	23.9953	24.0123	23.5168	-0.414006	-1.33238	0.228288	0.520754
1279	O70230	Zinc finger protein 143	Znf143	21.7245	21.7778	21.2618	21.0145	21.6814	0.431935	1.34904	0.228332	0.520754
1280	P85094	Isochorismatase domain-containing protein 2A, mitochondrial	Isoc2a	18.0464	19.7571	19.4677	19.4289	22.0991	-1.43013	-2.6947	0.22957	0.523168
1281	Q9WVR4	Fragile X mental retardation syndrome-related protein 2	Fxr2	20.3007	20.0362	19.8079	19.9279	19.6672	0.367411	1.29004	0.22996	0.523648
1282	O55201	Transcription elongation factor SPT5	Supt5h	23.7959	23.2797	24.2268	23.9171	23.7724	-0.434334	-1.35129	0.230237	0.523871
1283	P97823	Acyl-protein thioesterase 1	Lypla1	21.6015	22.0732	22.3559	19.5876	19.6369	1.31055	2.48035	0.230495	0.524049
1284	Q8BHB4	WD repeat-containing protein 3	Wdr3	17.0152	18.7823	16.4819	14.9322	17.9832	1.43297	2.70001	0.230843	0.524397
1285	P20152	Vimentin	Vim	24.791	26.443	26.0405	26.3214	26.9537	-0.821498	-1.76724	0.231008	0.524397
1286	Q9CR57	60S ribosomal protein L14	Rpl14	25.3732	25.8181	24.5488	25.6093	24.9219	0.568952	1.48345	0.231291	0.524631
1287	O08579	Emerin	Emd	23.1826	23.5343	22.1839	21.9427	23.5856	0.787764	1.7264	0.231794	0.525152
1288	Q9CR41	Huntingtin-interacting protein K	Hypk	24.8662	24.3981	25.4389	25.4624	24.6142	-0.539649	-1.45362	0.23188	0.525152
1289	P59729	Ras and Rab interactor 3	Rin3	17.7326	17.4959	18.0859	17.7649	18.1338	-0.380597	-1.30188	0.233413	0.528213
1290	Q7M6Y3	Phosphatidylinositol-binding clathrin assembly protein	Picalm	20.9578	19.5128	21.127	20.5354	21.1902	-0.715535	-1.64209	0.234055	0.529254
1291	Q8VBV7	COP9 signalosome complex subunit 8	Cops8	23.1466	23.3233	23.7235	23.4343	23.6246	-0.359131	-1.28265	0.234287	0.5293
1292	O08663	Methionine aminopeptidase 2	Metap2	24.457	23.7984	23.7956	23.7575	23.5197	0.436788	1.35359	0.234725	0.5293
1293	P97386	DNA ligase 3	Lig3	17.0855	18.1245	18.5598	17.6702	18.5748	-0.663286	-1.58369	0.234877	0.5293
1294	Q9D8T2	Gasdermin-D	Gsdmdc1	20.7037	21.2451	21.6419	21.0312	21.7336	-0.494505	-1.40884	0.234973	0.5293
1295	Q9Z0N1;Q9Z0N2	Eukaryotic translation initiation factor 2 subunit 3, X-linked;Eukaryotic translation initiation factor 2 subunit 3, Y-linked	Eif2s3x;Eif2s3y	22.246	23.9188	23.3931	23.8128	24.8987	-0.95246	-1.93517	0.235085	0.5293
1296	O54774	AP-3 complex subunit delta-1	Ap3d1	18.6642	18.4056	17.7992	17.707	18.5726	0.508656	1.42272	0.235164	0.5293
1297	Q6NVE8	WD repeat-containing protein 44	Wdr44	20.4037	19.5897	19.4655	19.7255	19.3532	0.481972	1.39665	0.236605	0.530803
1298	O35129	Prohibitin-2	Phb2	18.651	21.2518	20.4236	21.0068	22.4178	-1.33136	-2.5164	0.23672	0.530803
1299	P08249	Malate dehydrogenase, mitochondrial	Mdh2	26.0987	26.9054	26.719	27.0522	27.2333	-0.499451	-1.41368	0.236781	0.530803
1300	Q69ZR9	Protein FAM208A	Fam208a	18.089	17.0344	17.0657	17.0069	17.029	0.527869	1.4418	0.236781	0.530803
1301	Q8C547	HEAT repeat-containing protein 5B	Heatr5b	18.4535	17.2131	16.7212	13.2308	17.747	1.93359	3.82006	0.236873	0.530803
1302	P31786	Acyl-CoA-binding protein	Dbi	25.5009	21.3161	26.6002	26.2112	23.6488	-2.07828	-4.22304	0.236923	0.530803
1303	Q9JJ78	Lymphokine-activated killer T-cell-originated protein kinase	Pbk	19.8689	20.2465	21.2891	21.2273	19.8469	-0.730083	-1.65873	0.237225	0.530933
1304	Q7TQ95	Protein lunapark	Lnp	17.9296	17.8029	16.6919	16.9953	18.0123	0.6331	1.55089	0.237346	0.530933
1305	O09111	NADH dehydrogenase [ubiquinone] 1 beta subcomplex subunit 11, mitochondrial	Ndufb11	21.0368	22.3207	19.4025	20.4418	21.8352	1.1189	2.17182	0.238493	0.533092
1306	P35293	Ras-related protein Rab-18	Rab18	22.4657	22.8269	20.6624	20.5174	23.1529	1.20202	2.30061	0.238882	0.533167
1307	Q9JKX4	Protein AATF	Aatf	20.2381	18.3333	20.1592	20.0483	20.0768	-0.80907	-1.75208	0.238893	0.533167
1308	O09117	Synaptophysin-like protein 1	Sypl1	20.8163	21.4376	19.8399	19.9331	21.324	0.761294	1.69501	0.239334	0.533744
1309	O55125	Protein NipSnap homolog 1	Nipsnap1	20.0992	20.7906	20.9694	20.8994	20.7603	-0.431508	-1.34864	0.239674	0.533993
1310	P33174	Chromosome-associated kinesin KIF4	Kif4	16.761	19.7653	19.4029	19.0052	20.3279	-1.31548	-2.48885	0.239812	0.533993
1311	Q9D2G2	Dihydrolipoyllysine-residue succinyltransferase component of 2-oxoglutarate dehydrogenase complex, mitochondrial	Dlst	23.312	23.1822	23.2795	23.7998	23.9489	-0.428973	-1.34627	0.240043	0.5341
1312	P53811	Phosphatidylinositol transfer protein beta isoform	Pitpnb	20.8669	20.3584	20.6884	21.2497	21.2761	-0.458799	-1.3744	0.241589	0.536798
1313	Q9JHS9	Spliceosome-associated protein CWC15 homolog	Cwc15	24.686	22.7145	25.5674	25.219	23.6944	-1.12668	-2.18356	0.241624	0.536798
1314	Q9JHI7	Exosome complex component RRP45	Exosc9	22.0858	22.1337	21.7763	21.7422	21.8249	0.328645	1.25583	0.242251	0.537783
1315	Q6PGG6	Guanine nucleotide-binding protein-like 3-like protein	Gnl3l	16.1082	17.1207	17.0231	16.8755	18.3252	-0.793522	-1.7333	0.243465	0.539928
1316	Q8C436	Protein-lysine methyltransferase METTL21D	Vcpkmt	18.5491	17.9897	20.13	19.8979	17.8675	-1.02908	-2.04072	0.243771	0.539928
1317	Q18PI6	SLAM family member 5	Cd84	19.5609	21.2336	18.3882	17.3971	20.8226	1.52794	2.88374	0.243825	0.539928
1318	Q8CHY6	Transcriptional repressor p66 alpha	Gatad2a	20.6373	22.2854	20.4612	20.4758	21.1405	0.768852	1.70391	0.243974	0.539928
1319	Q9CQJ2	PIH1 domain-containing protein 1	Pih1d1	19.9329	20.0467	20.632	20.9082	19.9391	-0.50327	-1.41742	0.244143	0.539928
1320	Q9CYA6	Zinc finger CCHC domain-containing protein 8	Zcchc8	22.6729	21.6246	23.1969	22.968	22.2195	-0.646052	-1.56488	0.244947	0.541297
1321	Q924H7	WW domain-containing adapter protein with coiled-coil	Wac	20.8114	17.925	21.2962	21.8254	19.4513	-1.48945	-2.80783	0.245342	0.541757
1322	Q8K2V1	Serine/threonine-protein phosphatase 4 regulatory subunit 1	Ppp4r1	19.239	16.1618	18.4976	19.5143	18.9203	-1.27698	-2.42331	0.245565	0.54184
1323	P26369	Splicing factor U2AF 65 kDa subunit	U2af2	25.962	25.9181	25.5099	25.5168	25.7656	0.342607	1.26805	0.245823	0.542
1324	P63087	Serine/threonine-protein phosphatase PP1-gamma catalytic subunit	Ppp1cc	22.5037	22.5641	22.0136	21.7774	22.5146	0.432049	1.34915	0.246739	0.542434
1325	P08775	DNA-directed RNA polymerase II subunit RPB1	Polr2a	21.3736	21.9388	22.2565	22.062	21.8874	-0.412408	-1.33091	0.246792	0.542434
1326	O35177	Enhancer of filamentation 1	Nedd9	19.4495	18.4649	18.8573	18.2093	18.0133	0.597218	1.5128	0.246861	0.542434
1327	Q99PW4	TP53-regulating kinase	Tp53rk	17.8633	18.8329	19.6287	18.0746	20.5187	-1.05925	-2.08385	0.246968	0.542434
1328	Q8K4I3	Rho guanine nucleotide exchange factor 6	Arhgef6	20.4284	20.7974	20.2949	20.2013	20.2808	0.353923	1.27803	0.247063	0.542434
1329	Q9D7P6	Iron-sulfur cluster assembly enzyme ISCU, mitochondrial	Iscu	19.062	19.9286	20.5844	20.2107	19.5316	-0.613544	-1.53001	0.247136	0.542434
1330	Q9Z0H7	B-cell lymphoma/leukemia 10	Bcl10	21.7223	21.8637	21.1121	21.6394	21.4725	0.385031	1.30589	0.247979	0.543602
1331	Q80TM9	Nischarin	Nisch	21.0403	19.116	19.1827	18.8288	19.6543	0.856198	1.81026	0.248041	0.543602
1332	P54923	[Protein ADP-ribosylarginine] hydrolase	Adprh	22.9901	22.7789	23.3294	23.2697	23.0881	-0.344586	-1.26979	0.248706	0.544651
1333	Q9D3D9	ATP synthase subunit delta, mitochondrial	Atp5d	23.8962	24.6253	23.6177	22.6465	24.272	0.748685	1.68026	0.249158	0.545232
1334	Q9JJV2	Profilin-2	Pfn2	22.0576	21.4937	21.4427	21.5853	20.8344	0.488192	1.40269	0.249893	0.546431
1335	O55131	Septin-7	Sept7	24.818	24.9152	25.1067	25.2821	25.1944	-0.327812	-1.25511	0.251795	0.549861
1336	Q8BGF3	WD repeat-containing protein 92	Wdr92	20.2605	19.2286	19.4511	18.8978	19.2528	0.543995	1.458	0.251839	0.549861
1337	Q8BWR2	PITH domain-containing protein 1	Pithd1	20.668	20.6085	20.3393	17.2596	20.2583	1.3525	2.55354	0.252709	0.551347
1338	P70372	ELAV-like protein 1	Elavl1	25.5272	26.5777	26.4752	26.7875	26.4653	-0.523571	-1.43751	0.253261	0.55214
1339	Q9CRA8	Exosome complex component RRP46	Exosc5	21.7581	21.7073	20.9724	20.8383	21.8402	0.515713	1.4297	0.253969	0.552292
1340	P57776	Elongation factor 1-delta	Eef1d	26.9623	26.5068	26.4007	26.4917	26.1688	0.380816	1.30208	0.254062	0.552292
1341	Q8R307	Vacuolar protein sorting-associated protein 18 homolog	Vps18	17.2964	18.7633	17.9323	15.8325	17.2643	1.02012	2.02809	0.254228	0.552292
1342	P59108	Copine-2	Cpne2	16.296	16.9638	17.0585	17.4946	16.7863	-0.483275	-1.39791	0.254382	0.552292
1343	Q9D287	Pre-mRNA-splicing factor SPF27	Bcas2	24.8139	24.2182	25.0388	24.9475	24.7643	-0.400784	-1.32023	0.254516	0.552292
1344	Q62241	U1 small nuclear ribonucleoprotein C	Snrpc	24.9193	21.2404	25.5503	24.6494	23.7276	-1.56258	-2.95381	0.254628	0.552292
1345	Q9CR16	Peptidyl-prolyl cis-trans isomerase D	Ppid	24.4399	24.2703	24.8101	24.9687	24.4337	-0.382443	-1.30355	0.25475	0.552292
1346	Q8R1K4	5-phosphohydroxy-L-lysine phospho-lyase	Phykpl	19.0661	17.2322	17.8581	17.3409	16.5596	0.896356	1.86136	0.255009	0.552292
1347	O55222	Integrin-linked protein kinase	Ilk	17.3812	20.0365	19.6853	19.7116	19.8497	-1.03999	-2.05622	0.255083	0.552292
1348	P26883	Peptidyl-prolyl cis-trans isomerase FKBP1A	Fkbp1a	27.0594	26.5217	26.5919	26.4223	26.1074	0.416687	1.33486	0.255224	0.552292
1349	O88531	Palmitoyl-protein thioesterase 1	Ppt1	20.4686	21.5236	20.5372	20.8001	18.8675	0.927825	1.90241	0.255698	0.552906
1350	Q6PE01	U5 small nuclear ribonucleoprotein 40 kDa protein	Snrnp40	24.7766	24.5975	24.7913	25.0973	25.2912	-0.3729	-1.29495	0.256253	0.553356
1351	Q8C050	Ribosomal protein S6 kinase alpha-5	Rps6ka5	20.4999	20.1382	20.6878	20.4613	21.0009	-0.397612	-1.31733	0.256285	0.553356
1352	Q9JIF7	Coatomer subunit beta	Copb1	22.8484	22.7018	22.9645	23.2179	23.1448	-0.333989	-1.26049	0.257029	0.554167
1353	Q9Z1Z0	General vesicular transport factor p115	Uso1	22.0652	20.4702	22.3182	22.5705	21.3684	-0.817995	-1.76295	0.257041	0.554167
1354	Q9DB05	Alpha-soluble NSF attachment protein	Napa	23.8961	23.7784	24.018	24.1575	24.3661	-0.343291	-1.26865	0.25731	0.554338
1355	Q8BNV1	tRNA (uracil-5-)-methyltransferase homolog A	Trmt2a	26.3471	14.098	24.8028	24.6538	24.8439	-4.54426	-23.3324	0.257563	0.554473
1356	Q7TPS5	C2 domain-containing protein 5	C2cd5	15.8996	17.2386	17.7139	17.7316	16.5625	-0.766861	-1.70156	0.258364	0.555069
1357	Q9Z0H4	CUGBP Elav-like family member 2	Celf2	24.5236	24.8069	24.8751	25.2297	24.9638	-0.357609	-1.2813	0.258797	0.555069
1358	Q8R149	BUD13 homolog	Bud13	19.8299	18.2771	20.103	19.4094	19.7526	-0.701513	-1.62621	0.258798	0.555069
1359	O70591	Prefoldin subunit 2	Pfdn2	23.9534	23.8492	24.5228	24.4192	23.9361	-0.391421	-1.31169	0.258893	0.555069
1360	Q00PI9	Heterogeneous nuclear ribonucleoprotein U-like protein 2	Hnrnpul2	24.646	24.6365	24.8788	25.0258	24.9741	-0.3183	-1.24686	0.25908	0.555069
1361	Q61735	Leukocyte surface antigen CD47	Cd47	24.1219	24.468	23.4357	23.7513	24.2974	0.466816	1.38206	0.259085	0.555069
1362	Q3UQA7	Selenoprotein H	Selh	20.9303	23.4564	22.954	22.7721	24.4011	-1.18242	-2.26956	0.259218	0.555069
1363	Q3UA16	Kinetochore protein Spc25	Spc25	19.9527	20.3494	20.1699	21.0308	20.6614	-0.469679	-1.3848	0.25955	0.555069
1364	Q6PFD9	Nuclear pore complex protein Nup98-Nup96;Nuclear pore complex protein Nup98;Nuclear pore complex protein Nup96	Nup98	21.5219	20.9912	22.1822	21.9689	21.2048	-0.528711	-1.44264	0.259552	0.555069
1365	Q3TDN2	FAS-associated factor 2	Faf2	20.0769	21.5293	18.4348	17.078	21.5314	1.78837	3.45425	0.260373	0.55614
1366	Q91VE6	MKI67 FHA domain-interacting nucleolar phosphoprotein	Nifk	22.1249	22.2468	22.0196	20.7468	21.9506	0.613523	1.52999	0.260434	0.55614
1367	Q9R1T2	SUMO-activating enzyme subunit 1;SUMO-activating enzyme subunit 1, N-terminally processed	Sae1	24.424	24.6214	24.8718	24.9518	24.736	-0.330499	-1.25745	0.260644	0.556181
1368	C0HKD9;C0HKD8			24.4492	23.6159	23.9443	23.5394	22.713	0.633639	1.55147	0.261826	0.558295
1369	Q9Z130	Heterogeneous nuclear ribonucleoprotein D-like	Hnrnpdl	25.9079	25.8261	25.5894	25.5539	25.5207	0.312339	1.24172	0.263889	0.561269
1370	Q8CAY6	Acetyl-CoA acetyltransferase, cytosolic	Acat2	22.3516	21.8564	22.8101	23.0636	22.0313	-0.531009	-1.44494	0.264194	0.561269
1371	Q6NZQ4	PAX-interacting protein 1	Paxip1	17.7442	18.0724	17.8385	17.5543	16.62	0.570723	1.48527	0.264265	0.561269
1372	P43274	Histone H1.4	Hist1h1e	24.2022	27.1638	21.6731	23.1855	26.167	2.00782	4.02175	0.264315	0.561269
1373	Q8VE97	Serine/arginine-rich splicing factor 4	Srsf4	23.6004	23.7211	24.2361	24.0817	23.7482	-0.361294	-1.28458	0.264671	0.561269
1374	P70336	Rho-associated protein kinase 2	Rock2	20.1234	20.3948	19.2771	20.0031	20.1098	0.462481	1.37791	0.264896	0.561269
1375	Q9DCT5	Stromal cell-derived factor 2	Sdf2	20.6012	20.6825	20.9784	20.7024	21.7994	-0.518169	-1.43214	0.264995	0.561269
1376	Q62293;Q3T9E4		Tgtp1	16.1733	16.1908	15.2368	14.2318	16.4667	0.870306	1.82805	0.265101	0.561269
1377	Q9JLV6	Bifunctional polynucleotide phosphatase/kinase;Polynucleotide 3-phosphatase;Polynucleotide 5-hydroxyl-kinase	Pnkp	16.9623	21.4002	20.2156	20.8215	21.6914	-1.72825	-3.31325	0.265133	0.561269
1378	P47753	F-actin-capping protein subunit alpha-1	Capza1	27.6411	27.4637	27.3059	27.2001	27.1945	0.318911	1.24739	0.265145	0.561269
1379	Q9WTX8	Mitotic spindle assembly checkpoint protein MAD1	Mad1l1	21.3174	20.8885	21.7102	21.4695	21.2716	-0.380771	-1.30204	0.265501	0.561614
1380	Q9Z2W0	Aspartyl aminopeptidase	Dnpep	19.773	20.9475	21.0638	20.3918	21.9017	-0.758874	-1.69217	0.26659	0.562517
1381	O54825	Bystin	Bysl	19.5141	20.1237	19.9448	20.3037	20.4972	-0.429682	-1.34694	0.266734	0.562517
1382	P83940	Transcription elongation factor B polypeptide 1	Tceb1	25.3022	24.6056	25.8663	25.8095	24.8801	-0.564756	-1.47914	0.266802	0.562517
1383	Q8R311;Q91ZV0	cTAGE family member 5;Melanoma inhibitory activity protein 2	Ctage5;Mia2	16.4204	19.1501	15.2303	17.1279	17.0993	1.29939	2.46126	0.267063	0.562517
1384	Q8BWY9	Protein CIP2A	Kiaa1524	19.5379	19.6331	19.8006	20.0812	19.8566	-0.327327	-1.25469	0.267416	0.562517
1385	F7BJB9		Morc3	20.1594	20.9699	21.1943	20.8754	20.948	-0.441273	-1.3578	0.267528	0.562517
1386	P62077	Mitochondrial import inner membrane translocase subunit Tim8 B	Timm8b	21.0789	19.6529	22.2593	21.6507	20.1499	-0.987363	-1.98256	0.267633	0.562517
1387	O54946	DnaJ homolog subfamily B member 6	Dnajb6	21.9779	22.0752	21.7388	21.6921	21.7205	0.309437	1.23922	0.26788	0.562517
1388	Q9JHJ0	Tropomodulin-3	Tmod3	24.8282	24.5709	24.523	24.2761	24.292	0.335849	1.26212	0.267909	0.562517
1389	Q9CQI3	Glia maturation factor beta	Gmfb	22.9931	22.7235	23.1278	23.0009	23.7216	-0.425139	-1.3427	0.268042	0.562517
1390	Q9JM76	Actin-related protein 2/3 complex subunit 3	Arpc3	25.7992	25.8682	26.0986	26.0917	26.2558	-0.315051	-1.24406	0.268049	0.562517
1391	Q8BHS3	Pre-mRNA-splicing factor RBM22	Rbm22	22.9306	22.4769	23.2745	23.4014	22.73	-0.431532	-1.34867	0.269187	0.563873
1392	Q6P1F6	Serine/threonine-protein phosphatase 2A 55 kDa regulatory subunit B alpha isoform	Ppp2r2a	22.926	22.0284	23.1815	23.0174	22.6776	-0.481659	-1.39635	0.269379	0.563873
1393	Q9JLN9	Serine/threonine-protein kinase mTOR	Mtor	17.0588	16.8882	17.0402	16.4586	15.4485	0.6577	1.57757	0.26964	0.563873
1394	Q8BXL9	Intermediate filament family orphan 1	Iffo1	20.8318	19.6001	21.2814	21.2189	20.2142	-0.688891	-1.61204	0.269813	0.563873
1395	Q91XL9	Oxysterol-binding protein-related protein 1	Osbpl1a	20.9097	22.3857	20.8234	21.3503	20.8184	0.650333	1.56953	0.269837	0.563873
1396	A2RSY6	TRMT1-like protein	Trmt1l	19.5266	19.1009	19.4377	19.6326	20.2183	-0.449131	-1.36522	0.27014	0.563873
1397	Q8VD65	Phosphoinositide 3-kinase regulatory subunit 4	Pik3r4	18.7024	19.1737	19.6111	19.3459	19.0607	-0.401164	-1.32057	0.270142	0.563873
1398	Q9CWW6	Peptidyl-prolyl cis-trans isomerase NIMA-interacting 4	Pin4	23.1957	23.7385	24.5671	23.4635	23.9816	-0.536959	-1.45091	0.270242	0.563873
1399	Q5SV85	Synergin gamma	Synrg	21.174	19.1996	19.9106	19.415	18.373	0.953919	1.93713	0.270958	0.564232
1400	Q99KB8	Hydroxyacylglutathione hydrolase, mitochondrial	Hagh	20.3606	18.4627	20.1138	20.1826	20.1757	-0.745704	-1.67679	0.271012	0.564232
1401	P42932	T-complex protein 1 subunit theta	Cct8	25.7006	25.688	26.0217	26.1423	25.8766	-0.319271	-1.2477	0.271038	0.564232
1402	Q9CQA3	Succinate dehydrogenase [ubiquinone] iron-sulfur subunit, mitochondrial	Sdhb	23.6547	24.1656	24.0159	24.3393	24.6273	-0.417366	-1.33549	0.271273	0.564232
1403	Q9R1C7	Pre-mRNA-processing factor 40 homolog A	Prpf40a	23.137	22.1134	23.5044	23.4768	22.6573	-0.587677	-1.50283	0.271607	0.564232
1404	Q9Z2A0	3-phosphoinositide-dependent protein kinase 1	Pdpk1	19.2774	19.3755	19.1573	19.1299	17.9404	0.583868	1.49886	0.271699	0.564232
1405	Q8BJZ4	28S ribosomal protein S35, mitochondrial	Mrps35	16.8691	20.9315	19.8507	20.7029	20.726	-1.5262	-2.88026	0.271956	0.564232
1406	P21107	Tropomyosin alpha-3 chain	Tpm3	26.8305	27.6512	26.9144	26.7383	26.788	0.427301	1.34472	0.272115	0.564232
1407	P70388	DNA repair protein RAD50	Rad50	21.4445	20.5663	20.5354	20.9055	19.7694	0.601953	1.51777	0.272164	0.564232
1408	Q99LB6	Methionine adenosyltransferase 2 subunit beta	Mat2b	22.9495	23.2092	23.4047	23.5387	23.2853	-0.330245	-1.25723	0.272348	0.564232
1409	Q8BMS1	Trifunctional enzyme subunit alpha, mitochondrial;Long-chain enoyl-CoA hydratase;Long chain 3-hydroxyacyl-CoA dehydrogenase	Hadha	22.8043	24.2267	23.7562	24.0774	24.8735	-0.720169	-1.64738	0.272612	0.564379
1410	Q9CQ92	Mitochondrial fission 1 protein	Fis1	24.6434	25.3499	24.1651	23.5204	25.1698	0.71156	1.63757	0.273289	0.564789
1411	Q6P5G6	UBX domain-containing protein 7	Ubxn7	21.3046	21.1676	22.2779	22.5538	20.9386	-0.687335	-1.61031	0.273775	0.564789
1412	Q9CZ44	NSFL1 cofactor p47	Nsfl1c	25.9838	25.3288	25.4389	25.2376	25.0851	0.402428	1.32173	0.273783	0.564789
1413	Q9Z0H3	SWI/SNF-related matrix-associated actin-dependent regulator of chromatin subfamily B member 1	Smarcb1	22.055	23.2559	23.0084	23.2095	23.3651	-0.538922	-1.45289	0.273917	0.564789
1414	Q8BH60	Golgi-associated PDZ and coiled-coil motif-containing protein	Gopc	19.6611	20.1103	19.059	20.0519	18.8035	0.580889	1.49577	0.273941	0.564789
1415	P70202	Latexin	Lxn	24.1512	22.1879	24.2411	24.1932	23.5158	-0.813831	-1.75787	0.274153	0.564789
1416	Q8BMG7	Rab3 GTPase-activating protein non-catalytic subunit	Rab3gap2	18.348	18.3212	18.6971	18.5534	18.6761	-0.307568	-1.23762	0.274166	0.564789
1417	Q9D892	Inosine triphosphate pyrophosphatase	Itpa	24.4607	24.2468	24.0409	24.0361	24.0509	0.311157	1.2407	0.275166	0.566449
1418	Q8BR65	Sin3 histone deacetylase corepressor complex component SDS3	Suds3	21.5762	21.5792	21.7949	21.8448	24.4681	-1.12496	-2.18095	0.275692	0.567067
1419	Q9D8C4	Interferon-induced 35 kDa protein homolog	Ifi35	22.1758	22.3687	22.1257	21.9058	21.7904	0.331602	1.25841	0.275855	0.567067
1420	Q99LL5	Periodic tryptophan protein 1 homolog	Pwp1	20.3815	20.3866	20.9764	20.8593	20.4159	-0.366466	-1.28919	0.276331	0.567646
1421	P08030	Adenine phosphoribosyltransferase	Aprt	20.9803	21.9843	21.7118	21.8226	22.7999	-0.629168	-1.54667	0.276594	0.567662
1422	Q7TNV0	Protein DEK	Dek	25.3625	24.936	26.0983	25.7699	25.0768	-0.499061	-1.41329	0.276728	0.567662
1423	Q80V86	Integrator complex subunit 8	Ints8	17.4042	17.8054	17.3741	17.3106	17.0811	0.349588	1.2742	0.276963	0.567745
1424	Q8R3I3	Conserved oligomeric Golgi complex subunit 6	Cog6	15.826	16.024	16.4869	15.8215	17.146	-0.559829	-1.47409	0.277484	0.568413
1425	Q9JKP5	Muscleblind-like protein 1	Mbnl1	26.1195	25.3087	25.4813	25.3071	25.0181	0.445276	1.36157	0.278414	0.569918
1426	Q8K224	N-acetyltransferase 10	Nat10	19.2533	19.6152	17.7671	16.9007	20.0602	1.1916	2.28406	0.279579	0.571502
1427	Q9EPL8	Importin-7	Ipo7	21.688	20.3634	21.6747	21.4336	21.6504	-0.560533	-1.47481	0.279579	0.571502
1428	Q6A026	Sister chromatid cohesion protein PDS5 homolog A	Pds5a	20.6036	21.6685	21.524	21.3107	22.6989	-0.708478	-1.63408	0.280715	0.572246
1429	Q8N7N5	DDB1- and CUL4-associated factor 8	Dcaf8	20.32	19.6514	20.7111	20.3658	20.1588	-0.426242	-1.34373	0.280723	0.572246
1430	Q8K1R3	Polyribonucleotide nucleotidyltransferase 1, mitochondrial	Pnpt1	15.2728	20.298	19.7992	19.2951	19.6423	-1.79346	-3.46646	0.280849	0.572246
1431	B2RQC6	CAD protein;Glutamine-dependent carbamoyl-phosphate synthase;Aspartate carbamoyltransferase;Dihydroorotase	Cad	21.5825	21.6741	22.1676	22.0597	21.6954	-0.345906	-1.27095	0.280877	0.572246
1432	Q9R0I7	YLP motif-containing protein 1	Ylpm1	21.2178	20.1701	20.1571	20.6091	17.3858	1.3099	2.47924	0.280924	0.572246
1433	P47226	Testin	Tes	20.0334	19.2702	21.6209	21.2212	19.1447	-1.01045	-2.01454	0.281995	0.574026
1434	P07901	Heat shock protein HSP 90-alpha	Hsp90aa1	27.8758	27.361	28.0652	28.097	27.7915	-0.366164	-1.28892	0.282194	0.574031
1435	Q8BGR5	Protein FAM53B	Fam53b	20.1849	18.9297	19.6241	16.3712	18.8012	1.29178	2.4483	0.282824	0.574911
1436	Q8R015	Biogenesis of lysosome-related organelles complex 1 subunit 5	Bloc1s5	17.0123	20.1905	18.0642	16.5857	17.389	1.25512	2.38687	0.283535	0.575657
1437	Q6P9Q6	FK506-binding protein 15	Fkbp15	21.8736	20.4144	21.9048	21.7629	21.5628	-0.599533	-1.51523	0.283586	0.575657
1438	Q8VE62	Polyadenylate-binding protein-interacting protein 1	Paip1	19.59	18.5741	21.0467	21.3859	18.4442	-1.21025	-2.31378	0.2838	0.575691
1439	P14576	Signal recognition particle 54 kDa protein	Srp54	19.6765	20.6715	20.5546	20.3422	21.4716	-0.615494	-1.53208	0.28518	0.578089
1440	Q8CH25	SAFB-like transcription modulator	Sltm	20.2832	21.8004	17.8083	19.6695	21.4565	1.39702	2.63357	0.286309	0.579652
1441	P61406	Telomerase-binding protein EST1A	Smg6	16.7583	17.5756	17.6173	17.2003	18.704	-0.673632	-1.59508	0.2865	0.579652
1442	Q8BMQ2	General transcription factor 3C polypeptide 4	Gtf3c4	20.7268	19.9078	20.0313	19.9511	19.6918	0.425855	1.34337	0.286547	0.579652
1443	P62242	40S ribosomal protein S8	Rps8	25.5985	26.0278	26.615	25.7579	26.4238	-0.452432	-1.36834	0.286766	0.579693
1444	P10126	Elongation factor 1-alpha 1	Eef1a1	28.5943	28.6429	28.7677	29.046	28.9729	-0.310252	-1.23992	0.287083	0.579932
1445	Q6P1B1	Xaa-Pro aminopeptidase 1	Xpnpep1	21.633	21.6642	21.9598	21.992	21.8813	-0.295748	-1.22752	0.287704	0.580563
1446	Q9Z1M8	Protein Red	Ik	20.4439	23.1478	22.8186	22.2599	23.5113	-1.06742	-2.09568	0.287846	0.580563
1447	Q5NCR9	Nuclear speckle splicing regulatory protein 1	Nsrp1	21.3292	19.1873	21.599	21.3998	20.4646	-0.896207	-1.86117	0.288059	0.580563
1448	P13405	Retinoblastoma-associated protein	Rb1	17.6566	18.7841	18.1921	17.6083	14.4019	1.48624	2.80158	0.288192	0.580563
1449	P70671	Interferon regulatory factor 3	Irf3	21.3283	21.3436	21.4991	20.4058	20.622	0.493632	1.40799	0.288868	0.58143
1450	Q8K2T8	RNA polymerase II-associated factor 1 homolog	Paf1	23.164	22.4696	22.7952	22.2538	21.9889	0.470827	1.3859	0.289183	0.58143
1451	Q8BVE3	V-type proton ATPase subunit H	Atp6v1h	20.8139	20.8254	21.3301	21.1819	20.9211	-0.324709	-1.25241	0.28922	0.58143
1452	Q6PHZ2	Calcium/calmodulin-dependent protein kinase type II subunit delta	Camk2d	21.8603	21.6807	21.8734	20.8829	21.1789	0.458734	1.37434	0.289642	0.581878
1453	Q8VIJ6	Splicing factor, proline- and glutamine-rich	Sfpq	25.6382	26.3884	26.4569	26.3382	26.4168	-0.390718	-1.31105	0.290046	0.582288
1454	Q4VBE8	WD repeat-containing protein 18	Wdr18	17.0274	19.2885	18.5482	18.7134	20.7273	-1.1717	-2.25276	0.29058	0.582649
1455	Q3TKT4	Transcription activator BRG1	Smarca4	22.1533	22.8323	22.2318	21.8288	22.2081	0.403231	1.32247	0.290625	0.582649
1456	Q8VE70	Programmed cell death protein 10	Pdcd10	21.4162	22.0813	22.1817	21.7728	22.8973	-0.535216	-1.44916	0.291887	0.584777
1457	A2CG63	AT-rich interactive domain-containing protein 4B	Arid4b	19.004	19.3867	20.0164	19.3834	19.3932	-0.402272	-1.32159	0.292692	0.585987
1458	Q8VEJ4	Notchless protein homolog 1	Nle1	17.8556	21.6421	21.31	21.0424	20.879	-1.32826	-2.51099	0.29319	0.586582
1459	Q9JII6	Alcohol dehydrogenase [NADP(+)]	Akr1a1	23.7165	23.3779	22.9618	22.7251	23.6233	0.443778	1.36016	0.29347	0.586709
1460	P60867	40S ribosomal protein S20	Rps20	23.599	26.2322	25.4432	25.5479	27.259	-1.16771	-2.24655	0.293698	0.586709
1461	Q76N33	AMSH-like protease	Stambpl1	22.5451	22.4806	23.113	23.317	22.4101	-0.433918	-1.3509	0.293857	0.586709
1462	Q61545	RNA-binding protein EWS	Ewsr1	24.7589	23.3278	25.6377	25.2772	23.8125	-0.865777	-1.82232	0.294172	0.586936
1463	P58137	Acyl-coenzyme A thioesterase 8	Acot8	19.8642	20.098	19.8543	19.0467	19.7693	0.424366	1.34198	0.294399	0.586987
1464	Q8C0M9	Isoaspartyl peptidase/L-asparaginase;Isoaspartyl peptidase/L-asparaginase alpha chain;Isoaspartyl peptidase/L-asparaginase beta chain	Asrgl1	22.0559	22.1937	22.1644	21.7447	20.5309	0.644798	1.56352	0.294783	0.587351
1465	Q9CR68	Cytochrome b-c1 complex subunit Rieske, mitochondrial;Cytochrome b-c1 complex subunit 11	Uqcrfs1	22.076	23.2621	20.8641	21.2407	23.0771	0.941736	1.92084	0.295192	0.587765
1466	A2AQ19	RNA polymerase-associated protein RTF1 homolog	Rtf1	23.2315	22.2313	22.5743	22.4158	20.9674	0.745597	1.67667	0.295646	0.588267
1467	Q6URW6	Myosin-14	Myh14	21.2285	20.5481	20.1509	20.798	20.4324	0.427868	1.34524	0.296501	0.589343
1468	Q9CPQ3	Mitochondrial import receptor subunit TOM22 homolog	Tomm22	22.4582	23.5841	20.3773	21.2926	23.6689	1.24159	2.36458	0.296591	0.589343
1469	Q9CQE1	Protein NipSnap homolog 3B	Nipsnap3b	20.6927	23.2608	22.5773	22.7766	23.4701	-0.964579	-1.95149	0.297288	0.589981
1470	P56480	ATP synthase subunit beta, mitochondrial	Atp5b	27.9349	28.3443	28.3672	28.3998	28.6583	-0.335529	-1.26184	0.297395	0.589981
1471	Q9QZH6	Evolutionarily conserved signaling intermediate in Toll pathway, mitochondrial	Ecsit	17.3213	16.7281	15.3474	15.7728	17.4626	0.830416	1.7782	0.297519	0.589981
1472	Q9D706	RNA polymerase II-associated protein 3	Rpap3	20.8394	19.8361	19.8969	19.8204	19.9605	0.445132	1.36144	0.297733	0.590005
1473	P53994;P59279	Ras-related protein Rab-2A;Ras-related protein Rab-2B	Rab2a;Rab2b	23.2411	23.9182	22.4055	22.6395	23.8177	0.62542	1.54266	0.298964	0.591774
1474	Q8BH59	Calcium-binding mitochondrial carrier protein Aralar1	Slc25a12	20.2695	21.8924	18.198	18.8763	21.848	1.44016	2.71351	0.299169	0.591774
1475	P62307	Small nuclear ribonucleoprotein F	Snrpf	26.0706	25.6258	25.8759	25.3547	25.0089	0.43506	1.35197	0.299235	0.591774
1476	Q8K124	Pleckstrin homology domain-containing family O member 2	Plekho2	20.2673	18.7451	19.4974	18.1858	18.631	0.734789	1.66415	0.30012	0.593123
1477	Q9CXI5	Mesencephalic astrocyte-derived neurotrophic factor	Manf	22.1905	18.1283	19.0691	19.4286	17.14	1.61347	3.05987	0.300538	0.593548
1478	Q8BH15	CCR4-NOT transcription complex subunit 10	Cnot10	18.3328	18.3318	17.4733	16.5267	18.6762	0.773592	1.70952	0.301045	0.594147
1479	Q6PFR5	Transformer-2 protein homolog alpha	Tra2a	23.6917	23.4562	24.0455	23.9889	23.6614	-0.32464	-1.25235	0.302317	0.595897
1480	O35658	Complement component 1 Q subcomponent-binding protein, mitochondrial	C1qbp	24.5017	24.6819	24.6141	25.1349	25.061	-0.34492	-1.27008	0.302341	0.595897
1481	P62331	ADP-ribosylation factor 6	Arf6	22.7273	22.9817	23.0961	22.9177	24.0606	-0.503618	-1.41776	0.303523	0.597568
1482	P62317	Small nuclear ribonucleoprotein Sm D2	Snrpd2	25.3439	24.7987	25.8358	25.3468	25.2256	-0.398085	-1.31776	0.303598	0.597568
1483	Q60664	Lymphoid-restricted membrane protein;Processed lymphoid-restricted membrane protein	Lrmp	23.5449	24.4852	22.8408	22.9066	24.2621	0.67853	1.60051	0.303862	0.597684
1484	P22682	E3 ubiquitin-protein ligase CBL	Cbl	18.8627	17.9508	21.3234	21.1322	17.3679	-1.5344	-2.89669	0.304582	0.598697
1485	Q9QYB5	Gamma-adducin	Add3	22.742	22.903	22.991	23.024	23.4507	-0.332799	-1.25945	0.305123	0.599355
1486	Q9JLQ0	CD2-associated protein	Cd2ap	21.494	21.3065	20.8983	20.5028	21.4898	0.436605	1.35342	0.305565	0.59982
1487	D3Z7P3	Glutaminase kidney isoform, mitochondrial	Gls	20.3452	20.9417	20.7218	20.9041	22.6252	-0.773617	-1.70955	0.306035	0.600339
1488	Q8C4B4	Protein unc-119 homolog B	Unc119b	19.5221	19.7973	23.2474	23.4102	18.2223	-1.96691	-3.90929	0.30664	0.600352
1489	P62918	60S ribosomal protein L8	Rpl8	26.5938	26.7608	26.1416	26.1008	26.7039	0.361855	1.28508	0.306756	0.600352
1490	Q9CX86	Heterogeneous nuclear ribonucleoprotein A0	Hnrnpa0	28.0613	27.7851	27.6636	27.5914	27.6277	0.295622	1.22741	0.306761	0.600352
1491	Q9D6K8	FUN14 domain-containing protein 2	Fundc2	20.5085	21.1161	19.1918	19.4481	21.2996	0.832486	1.78075	0.306874	0.600352
1492	Q8BMJ2	Leucine--tRNA ligase, cytoplasmic	Lars	21.4835	22.1115	22.0517	22.2883	22.124	-0.357189	-1.28093	0.307071	0.600352
1493	Q9CQN7	39S ribosomal protein L41, mitochondrial	Mrpl41	21.1407	18.2752	20.6498	20.4368	21.0524	-1.00507	-2.00705	0.307355	0.600506
1494	Q6ZQI3	Malectin	Mlec	21.3689	24.1204	20.0975	20.3337	23.2881	1.50487	2.838	0.307678	0.600734
1495	Q8BZM1	Glomulin	Glmn	16.5063	16.3679	16.8336	16.3688	17.601	-0.497346	-1.41161	0.308074	0.600842
1496	O70293;Q8VEB1	G protein-coupled receptor kinase 6;G protein-coupled receptor kinase 5	Grk6;Grk5	20.3723	20.8444	19.2743	19.9295	20.8182	0.601015	1.51678	0.308204	0.600842
1497	Q61103	Zinc finger protein ubi-d4	Dpf2	23.7337	22.6064	23.8455	23.6126	23.4882	-0.478731	-1.39352	0.308351	0.600842
1498	O88974	Histone-lysine N-methyltransferase SETDB1	Setdb1	16.9344	17.7334	18.0646	17.5244	17.6844	-0.423903	-1.34155	0.308727	0.600874
1499	P97822	Acidic leucine-rich nuclear phosphoprotein 32 family member E	Anp32e	27.8431	26.9554	27.2154	26.772	26.9216	0.429566	1.34683	0.30878	0.600874
1500	P45591	Cofilin-2	Cfl2	19.861	19.325	16.1111	19.4249	19.3796	1.28778	2.44152	0.309411	0.601701
1501	Q9WTM5	RuvB-like 2	Ruvbl2	24.9984	25.0296	25.4516	25.4299	25.0874	-0.308998	-1.23885	0.309688	0.601839
1502	Q5XG71	Small subunit processome component 20 homolog	Utp20	13.7995	16.2996	13.2234	11.9487	15.5523	1.47475	2.77936	0.310076	0.601907
1503	Q8K4Z3	NAD(P)H-hydrate epimerase	Apoa1bp	22.3954	21.8686	22.3999	22.3688	22.6561	-0.342904	-1.26831	0.310228	0.601907
1504	Q8R2M2	Deoxynucleotidyltransferase terminal-interacting protein 2	Dnttip2	20.6556	20.7602	21.6807	21.3587	20.5239	-0.479888	-1.39464	0.310795	0.601907
1505	Q8VDG3	Poly(A)-specific ribonuclease PARN	Parn	21.8722	22.0307	21.6081	21.0681	21.9578	0.406777	1.32572	0.310798	0.601907
1506	Q6ZQ38	Cullin-associated NEDD8-dissociated protein 1	Cand1	24.0458	23.5703	24.1016	24.0607	24.2321	-0.323422	-1.2513	0.310826	0.601907
1507	Q99MD9	Nuclear autoantigenic sperm protein	Nasp	26.5781	25.5271	25.8339	25.6404	25.2272	0.485434	1.40001	0.310961	0.601907
1508	Q9D211	CDKN2AIP N-terminal-like protein	Cdkn2aipnl	21.8064	22.9711	22.3265	20.959	21.9163	0.654785	1.57438	0.312312	0.603896
1509	Q8BJU0	Small glutamine-rich tetratricopeptide repeat-containing protein alpha	Sgta	24.1464	22.9452	23.0224	23.44	22.4303	0.581574	1.49648	0.312403	0.603896
1510	Q99N69	Leupaxin	Lpxn	23.094	22.6242	22.5491	21.8225	22.8243	0.460467	1.37599	0.313673	0.605714
1511	Q9CWN7	CCR4-NOT transcription complex subunit 11	Cnot11	20.1126	20.0225	19.9943	19.8756	17.9539	0.792937	1.7326	0.313758	0.605714
1512	Q71RI9	Kynurenine--oxoglutarate transaminase 3	Ccbl2	17.6816	19.395	19.4915	18.7479	19.3939	-0.672786	-1.59415	0.314167	0.606101
1513	P54227	Stathmin	Stmn1	27.1442	26.0667	27.288	27.1868	26.774	-0.477483	-1.39231	0.31503	0.607208
1514	Q80X90	Filamin-B	Flnb	19.765	18.1994	18.35	19.0465	14.4926	1.68583	3.21726	0.315533	0.607208
1515	Q921J2	GTP-binding protein Rheb	Rheb	21.3922	21.2839	21.714	21.2992	22.2234	-0.407448	-1.32634	0.315612	0.607208
1516	P09411	Phosphoglycerate kinase 1	Pgk1	26.6279	26.7136	26.8535	27.0329	26.9724	-0.282135	-1.21599	0.315706	0.607208
1517	Q9D6Y7	Mitochondrial peptide methionine sulfoxide reductase	Msra	23.7547	23.6002	24.1529	24.1429	23.7076	-0.323673	-1.25151	0.315782	0.607208
1518	A2AR02	Peptidyl-prolyl cis-trans isomerase G	Ppig	20.7766	20.1998	20.1694	20.3465	19.835	0.371249	1.29347	0.316238	0.607471
1519	Q8BI84	Melanoma inhibitory activity protein 3	Mia3	15.4917	17.8887	15.454	14.4992	16.7962	1.10704	2.15403	0.316404	0.607471
1520	Q99K85	Phosphoserine aminotransferase	Psat1	24.3092	24.2111	24.6043	24.7758	24.3332	-0.310961	-1.24053	0.316674	0.607471
1521	Q9Z2I9	Succinyl-CoA ligase [ADP-forming] subunit beta, mitochondrial	Sucla2	21.8287	22.6899	22.4396	22.5697	23.1443	-0.458559	-1.37417	0.316751	0.607471
1522	E9Q555	E3 ubiquitin-protein ligase RNF213	Rnf213	15.3246	16.104	16.4635	15.4706	17.2803	-0.69046	-1.6138	0.317703	0.60872
1523	Q99LD8	N(G),N(G)-dimethylarginine dimethylaminohydrolase 2	Ddah2	23.2743	23.0431	23.0679	22.8527	22.5884	0.322395	1.2504	0.317884	0.60872
1524	P14685	26S proteasome non-ATPase regulatory subunit 3	Psmd3	24.3612	22.8436	24.3467	24.0403	24.1237	-0.567837	-1.4823	0.318028	0.60872
1525	O54879	High mobility group protein B3	Hmgb3	23.872	25.1685	22.2073	23.4073	24.9271	1.00631	2.00877	0.31839	0.609012
1526	Q9QUM9	Proteasome subunit alpha type-6	Psma6	24.9328	25.3186	25.3661	25.2992	25.7004	-0.329546	-1.25662	0.318754	0.609192
1527	Q8BH69	Selenide, water dikinase 1	Sephs1	24.5868	24.4877	24.7447	24.8006	24.9041	-0.279215	-1.21353	0.318902	0.609192
1528	E9Q5K9	YTH domain-containing protein 1	Ythdc1	20.7393	19.7328	20.3714	19.5715	18.785	0.660086	1.58018	0.31946	0.60986
1529	Q91ZR1	Ras-related protein Rab-4B	Rab4b	17.6763	20.6361	19.7535	19.6719	21.7884	-1.24838	-2.37574	0.319811	0.61013
1530	P51855	Glutathione synthetase	Gss	20.033	19.2486	20.3507	20.379	19.5923	-0.466512	-1.38176	0.320554	0.611147
1531	Q03267	DNA-binding protein Ikaros	Ikzf1	23.3749	23.3872	23.4664	23.7115	23.865	-0.299898	-1.23106	0.321187	0.611954
1532	Q8R317	Ubiquilin-1	Ubqln1	24.5061	22.968	24.9746	24.776	23.6357	-0.725037	-1.65294	0.321401	0.611962
1533	Q91ZJ5	UTP--glucose-1-phosphate uridylyltransferase	Ugp2	22.0641	21.3029	22.1345	22.1687	21.8787	-0.377127	-1.29875	0.321748	0.612061
1534	Q3TIU4	2,5-phosphodiesterase 12	Pde12	19.2965	19.8093	17.7624	17.7419	20.2458	0.969545	1.95822	0.321872	0.612061
1535	Q9JMH9	Unconventional myosin-XVIIIa	Myo18a	21.079	20.6679	20.6435	20.5801	20.4834	0.304472	1.23497	0.322611	0.613027
1536	Q91YE7	RNA-binding protein 5	Rbm5	21.8575	21.0464	20.9989	20.9491	21.2473	0.386803	1.30749	0.322801	0.613027
1537	Q9R060	Cytosolic Fe-S cluster assembly factor NUBP1	Nubp1	21.0938	21.6001	21.6544	21.656	21.6716	-0.313753	-1.24294	0.323682	0.6143
1538	Q923D5	WW domain-binding protein 11	Wbp11	22.3547	21.1685	22.7808	22.6581	21.6591	-0.604398	-1.52034	0.324236	0.614952
1539	Q9ERA6	Tuftelin-interacting protein 11	Tfip11	20.0083	19.1933	20.2134	19.5312	20.5457	-0.495988	-1.41029	0.324478	0.615012
1540	P97377;Q80YP0	Cyclin-dependent kinase 2;Cyclin-dependent kinase 3	Cdk2;Cdk3	19.2454	19.9279	19.9412	19.827	20.0454	-0.351175	-1.2756	0.325323	0.615909
1541	O54916	RalBP1-associated Eps domain-containing protein 1	Reps1	20.203	18.9186	19.378	18.8573	18.8862	0.520322	1.43427	0.325374	0.615909
1542	P56812	Programmed cell death protein 5	Pdcd5	20.9134	21.8321	23.5031	23.1363	20.6468	-1.05598	-2.07914	0.326233	0.617081
1543	Q80VH0	B-cell scaffold protein with ankyrin repeats	Bank1	21.0457	21.5253	21.9134	21.26	21.8229	-0.37989	-1.30124	0.326416	0.617081
1544	Q9D0D5	General transcription factor IIE subunit 1	Gtf2e1	20.1992	19.4677	21.5412	21.5025	19.2004	-0.914609	-1.88506	0.326825	0.617442
1545	O09130	NFATC2-interacting protein	Nfatc2ip	23.2204	22.3631	23.4803	23.3321	22.8573	-0.431484	-1.34862	0.32705	0.617442
1546	Q60775	ETS-related transcription factor Elf-1	Elf1	23.1957	22.6409	23.9319	23.4565	22.8024	-0.47861	-1.3934	0.327242	0.617442
1547	Q7TMK9	Heterogeneous nuclear ribonucleoprotein Q	Syncrip	23.3863	25.3728	24.7795	24.921	25.657	-0.739639	-1.66976	0.328156	0.618766
1548	G3X9K3	Brefeldin A-inhibited guanine nucleotide-exchange protein 1	Arfgef1	17.9534	16.8172	15.8517	15.2012	18.021	1.02732	2.03823	0.328443	0.618906
1549	Q99LG4	Tetratricopeptide repeat protein 5	Ttc5	21.1085	20.7689	20.8767	20.6048	20.3348	0.333243	1.25984	0.328921	0.61919
1550	Q99104	Unconventional myosin-Va	Myo5a	13.939	14.8116	14.7135	14.3625	16.3274	-0.759154	-1.6925	0.329018	0.61919
1551	Q99LF4	tRNA-splicing ligase RtcB homolog	Rtcb	25.0393	25.1604	25.3845	25.3865	25.3366	-0.269388	-1.2053	0.329248	0.619193
1552	P26043	Radixin	Rdx	23.931	23.3083	23.3395	23.5116	22.7948	0.404368	1.32351	0.329444	0.619193
1553	P50295	Arylamine N-acetyltransferase 2	Nat2	22.2814	21.918	21.8727	21.7687	21.7858	0.290662	1.2232	0.330531	0.620803
1554	Q6PE54	Probable ATP-dependent RNA helicase DHX40	Dhx40	14.9155	15.0955	14.4263	14.3286	15.1174	0.38139	1.3026	0.330726	0.620803
1555	Q8BJF9	Charged multivesicular body protein 2b	Chmp2b	21.0992	20.2186	20.4046	19.871	20.4188	0.427415	1.34482	0.331966	0.622693
1556	Q91WQ3	Tyrosine--tRNA ligase, cytoplasmic;Tyrosine--tRNA ligase, cytoplasmic, N-terminally processed	Yars	21.9509	21.2786	22.1371	22.4458	21.5687	-0.435794	-1.35266	0.332363	0.622693
1557	Q8BVY0	Ribosomal L1 domain-containing protein 1	Rsl1d1	21.5795	21.8961	22.0762	20.2536	20.9745	0.63634	1.55438	0.332388	0.622693
1558	O08740	DNA-directed RNA polymerase II subunit RPB11	Polr2j	23.1863	23.0628	23.4242	23.132	23.8877	-0.356746	-1.28053	0.332587	0.622693
1559	Q9ESZ8	General transcription factor II-I	Gtf2i	16.6019	19.994	18.9846	18.8929	20.8821	-1.28859	-2.44289	0.333365	0.623389
1560	O35864	COP9 signalosome complex subunit 5	Cops5	22.741	22.7916	23.3184	23.1728	22.7636	-0.318678	-1.24719	0.333386	0.623389
1561	P27773	Protein disulfide-isomerase A3	Pdia3	27.6023	27.2522	27.1781	27.1602	27.0845	0.286374	1.21957	0.333948	0.623909
1562	Q569Z6	Thyroid hormone receptor-associated protein 3	Thrap3	25.0825	23.3173	25.2013	25.2991	24.2262	-0.708986	-1.63466	0.334092	0.623909
1563	O88441	Metaxin-2	Mtx2	21.7848	22.1035	22.2482	22.0408	22.4783	-0.311635	-1.24111	0.334629	0.624513
1564	P06537	Glucocorticoid receptor	Nr3c1	20.0785	19.6532	19.8022	19.308	19.4931	0.331452	1.25828	0.335331	0.62507
1565	Q3B7Z2	Oxysterol-binding protein 1	Osbp	20.561	20.0707	19.8377	20.3016	19.7445	0.354551	1.27859	0.335356	0.62507
1566	Q9R190	Metastasis-associated protein MTA2	Mta2	20.4846	22.7591	21.7265	22.3031	23.8884	-1.01749	-2.02439	0.33619	0.626223
1567	Q8C7V8	Coiled-coil domain-containing protein 134	Ccdc134	22.1349	20.178	22.669	22.3792	20.9909	-0.856586	-1.81075	0.337291	0.627301
1568	Q8BG67	Protein EFR3 homolog A	Efr3a	17.5683	18.5558	16.1323	14.5148	19.0946	1.48143	2.79226	0.337593	0.627301
1569	Q9CQH3	NADH dehydrogenase [ubiquinone] 1 beta subcomplex subunit 5, mitochondrial	Ndufb5	21.6393	22.7335	19.8242	21.338	22.5647	0.944097	1.92398	0.337715	0.627301
1570	Q9QX47	Protein SON	Son	22.9039	22.1749	22.4315	22.295	21.5198	0.457283	1.37295	0.337984	0.627301
1571	Q8VDP2	UPF0428 protein CXorf56 homolog		21.4209	21.2926	21.6795	21.8437	21.4274	-0.293457	-1.22557	0.338055	0.627301
1572	Q8BYL4	Tyrosine--tRNA ligase, mitochondrial	Yars2	15.6687	17.1126	16.1238	17.5455	17.74	-0.745786	-1.67689	0.338456	0.627301
1573	P63017	Heat shock cognate 71 kDa protein	Hspa8	29.0945	28.8869	28.6578	28.7677	28.7353	0.270438	1.20617	0.33849	0.627301
1574	Q99MK8	Beta-adrenergic receptor kinase 1	Adrbk1	23.3773	23.3346	23.6226	23.557	23.6789	-0.263524	-1.20041	0.338542	0.627301
1575	P63276	40S ribosomal protein S17	Rps17	24.3539	26.6105	25.8451	25.9588	27.3275	-0.894961	-1.85956	0.338704	0.627301
1576	O70172	Phosphatidylinositol 5-phosphate 4-kinase type-2 alpha	Pip4k2a	20.3243	21.3629	20.3674	20.5583	20.3571	0.41599	1.33421	0.339716	0.628511
1577	Q9Z179	SHC SH2 domain-binding protein 1	Shcbp1	19.6582	19.5705	19.2973	19.7225	18.0168	0.602137	1.51796	0.339793	0.628511
1578	Q9DC50	Peroxisomal carnitine O-octanoyltransferase	Crot	20.1811	20.1546	20.2213	19.5117	19.7486	0.340689	1.26636	0.340204	0.628511
1579	B2RY56	RNA-binding protein 25	Rbm25	23.5342	23.0577	23.8548	23.6785	23.3583	-0.334562	-1.26099	0.340576	0.628511
1580	Q9CSH3	Exosome complex exonuclease RRP44	Dis3	17.9647	20.6042	20.303	19.7265	20.4558	-0.877328	-1.83697	0.340753	0.628511
1581	Q8BY87	Ubiquitin carboxyl-terminal hydrolase 47	Usp47	19.0757	18.9196	19.5439	18.8066	19.9902	-0.449224	-1.36531	0.341292	0.628511
1582	Q923B6	Metalloreductase STEAP4	Steap4	18.7934	19.3884	18.3683	18.9541	18.8451	0.368411	1.29093	0.341485	0.628511
1583	P68368	Tubulin alpha-4A chain	Tuba4a	21.3029	22.8979	22.48	22.6127	22.9061	-0.565874	-1.48028	0.341497	0.628511
1584	Q7JJ13	Bromodomain-containing protein 2	Brd2	21.0445	18.7442	21.4608	21.7513	19.5777	-1.0356	-2.04996	0.341609	0.628511
1585	Q80Y55	BSD domain-containing protein 1	Bsdc1	18.2286	16.9296	17.2639	16.8868	17.1276	0.486355	1.4009	0.341723	0.628511
1586	Q8VE80	THO complex subunit 3	Thoc3	22.2076	22.3185	21.9425	22.2934	21.4593	0.364619	1.28754	0.341727	0.628511
1587	Q8K1J5	Protein SDE2 homolog	Sde2	19.6967	18.8308	19.7963	19.6595	19.4775	-0.380645	-1.30192	0.342996	0.630446
1588	Q6P5F7	Protein tweety homolog 3	Ttyh3	16.2036	16.2096	16.3522	16.2607	17.3472	-0.446756	-1.36297	0.343601	0.631161
1589	P12265	Beta-glucuronidase	Gusb	19.6562	19.1815	20.0035	21.3146	19.1235	-0.728356	-1.65675	0.34467	0.632727
1590	Q9CQJ6	Density-regulated protein	Denr	21.5067	22.5317	21.4697	20.5473	22.1494	0.630401	1.54799	0.345018	0.632966
1591	O35639	Annexin A3	Anxa3	17.3287	17.8931	17.2132	22.1741	18.2653	-1.60663	-3.0454	0.345426	0.633318
1592	P42227	Signal transducer and activator of transcription 3	Stat3	22.2441	21.8767	22.4137	22.1714	22.4842	-0.295996	-1.22773	0.346028	0.634023
1593	P59326	YTH domain-containing family protein 1	Ythdf1	21.2659	19.54	22.0568	21.437	20.1683	-0.817756	-1.76266	0.347156	0.635691
1594	Q8BGW1	Alpha-ketoglutarate-dependent dioxygenase FTO	Fto	18.9377	18.4082	20.3479	18.3524	19.3249	-0.668757	-1.5897	0.348528	0.637803
1595	P97494	Glutamate--cysteine ligase catalytic subunit	Gclc	22.6095	22.0815	22.1065	22.2694	21.5171	0.381171	1.3024	0.349709	0.639432
1596	Q922Y1	UBX domain-containing protein 1	Ubxn1	22.6317	22.5503	23.5843	22.328	23.2554	-0.464908	-1.38023	0.350148	0.639432
1597	P63166	Small ubiquitin-related modifier 1	Sumo1	25.4616	24.6259	25.5202	25.4205	25.2793	-0.362897	-1.28601	0.350277	0.639432
1598	Q3UHD6	Sorting nexin-27	Snx27	19.9441	18.482	19.1252	17.8745	18.7406	0.632927	1.55071	0.350296	0.639432
1599	Q64523;Q6GSS7	Histone H2A type 2-C;Histone H2A type 2-A	Hist2h2ac;Hist2h2aa1	18.7235	20.5124	20.0437	19.6919	21.8077	-0.896478	-1.86152	0.351086	0.640473
1600	Q9JKV1	Proteasomal ubiquitin receptor ADRM1	Adrm1	21.2037	21.4153	21.9644	22.287	21.0567	-0.459933	-1.37548	0.351973	0.641691
1601	P16045	Galectin-1	Lgals1	23.5221	23.6046	24.3045	24.9717	23.1886	-0.591565	-1.50688	0.352713	0.642543
1602	P54731	FAS-associated factor 1	Faf1	20.881	20.2633	21.4859	21.5193	20.2786	-0.522406	-1.43635	0.352881	0.642543
1603	Q61595	Kinectin	Ktn1	17.0143	17.9486	14.6064	16.619	17.9906	1.07612	2.10836	0.353174	0.642676
1604	P49138	MAP kinase-activated protein kinase 2	Mapkapk2	19.9809	20.0999	20.1743	20.6411	20.1983	-0.297516	-1.22903	0.35438	0.644098
1605	Q9Z2U0	Proteasome subunit alpha type-7	Psma7	26.2783	26.1882	25.9535	25.9284	26.0514	0.25552	1.19377	0.354504	0.644098
1606	Q8BGQ1	Spermatogenesis-defective protein 39 homolog	Vipas39	16.7122	19.3788	18.8505	18.6122	19.2052	-0.843786	-1.79475	0.355405	0.644098
1607	Q9CZY3	Ubiquitin-conjugating enzyme E2 variant 1	Ube2v1	21.9613	22.5465	22.3401	22.4989	23.046	-0.374463	-1.29636	0.355545	0.644098
1608	A3KGV1	Outer dense fiber protein 2	Odf2	19.5399	19.3988	20.7354	19.5776	19.5248	-0.47657	-1.39143	0.355651	0.644098
1609	Q80TR8	Protein VPRBP	Vprbp	19.1751	18.8559	19.0912	18.4459	18.482	0.342492	1.26795	0.355652	0.644098
1610	O89110	Caspase-8;Caspase-8 subunit p18;Caspase-8 subunit p10	Casp8	22.1851	21.0142	21.8445	22.0674	22.2061	-0.439702	-1.35632	0.355708	0.644098
1611	Q9DBR0	A-kinase anchor protein 8	Akap8	24.1932	23.2374	23.7247	23.32	22.5654	0.511942	1.42597	0.355879	0.644098
1612	O35598	Disintegrin and metalloproteinase domain-containing protein 10	Adam10	19.5267	17.8154	17.7953	17.885	18.5099	0.607656	1.52378	0.355943	0.644098
1613	A2AL36	Centriolin	Cntrl	16.0275	17.9316	17.0038	17.8382	18.2411	-0.714855	-1.64132	0.357755	0.646892
1614	Q9CQ75	NADH dehydrogenase [ubiquinone] 1 alpha subcomplex subunit 2	Ndufa2	22.5028	22.4394	22.7746	22.7905	22.6168	-0.256217	-1.19434	0.35793	0.646892
1615	P16858	Glyceraldehyde-3-phosphate dehydrogenase	Gapdh	28.9584	29.3452	29.3234	29.5177	29.4521	-0.279224	-1.21354	0.359013	0.648446
1616	Q8BN78	Transcriptional regulator Kaiso	Zbtb33	18.4818	17.7422	17.9513	17.6039	17.7469	0.344625	1.26982	0.359509	0.64894
1617	Q9ESX5	H/ACA ribonucleoprotein complex subunit 4	Dkc1	22.7666	22.0424	23.2503	22.3047	22.9474	-0.429654	-1.34691	0.361178	0.65155
1618	P97311	DNA replication licensing factor MCM6	Mcm6	25.1561	24.9546	25.5511	25.7293	24.9376	-0.35065	-1.27514	0.361407	0.65156
1619	Q9CPT4	Myeloid-derived growth factor	Mydgf	23.663	23.5606	23.2036	23.383	23.4661	0.260857	1.19819	0.361691	0.651669
1620	P33611	DNA polymerase alpha subunit B	Pola2	22.2626	22.2859	22.6191	22.6584	22.3432	-0.26596	-1.20244	0.362792	0.652356
1621	P13020	Gelsolin	Gsn	21.2372	22.5541	22.3837	22.0717	22.7001	-0.489501	-1.40396	0.36289	0.652356
1622	Q91YY4	ATP synthase mitochondrial F1 complex assembly factor 2	Atpaf2	18.6576	18.6392	18.4493	17.1228	18.7155	0.552551	1.46668	0.362937	0.652356
1623	Q8K3G5	Inactive serine/threonine-protein kinase VRK3	Vrk3	20.917	20.4006	20.641	21.0293	21.3878	-0.360547	-1.28391	0.362966	0.652356
1624	P60898	DNA-directed RNA polymerase II subunit RPB9	Polr2i	22.264	21.6964	21.2685	22.3354	20.5196	0.605716	1.52173	0.36335	0.652642
1625	Q9EQM6	Microprocessor complex subunit DGCR8	Dgcr8	16.366	18.452	19.4935	17.6028	17.7904	-0.8866	-1.84881	0.364261	0.653876
1626	Q8C079	Striatin-interacting protein 1	Strip1	19.0857	18.222	18.3309	17.5131	18.6551	0.487462	1.40198	0.364907	0.654633
1627	Q8R0K9	Transcription factor E2F4	E2f4	18.5551	15.8807	18.5306	18.3679	17.3996	-0.881465	-1.84224	0.365789	0.655813
1628	P60670	Nuclear protein localization protein 4 homolog	Nploc4	20.9303	21.2409	21.388	21.1626	21.5593	-0.284338	-1.21785	0.366406	0.656515
1629	P28740	Kinesin-like protein KIF2A	Kif2a	15.4226	19.3898	18.1478	18.4545	19.2482	-1.21062	-2.31437	0.366738	0.656583
1630	Q9DBC3	Cap-specific mRNA (nucleoside-2-O-)-methyltransferase 1	Cmtr1	19.0718	19.7618	19.6942	19.4028	20.5449	-0.46383	-1.3792	0.366894	0.656583
1631	O35887	Calumenin	Calu	26.3472	25.5234	25.7211	25.6033	25.4322	0.349772	1.27436	0.367358	0.657011
1632	Q8K2H4	Arf-GAP with coiled-coil, ANK repeat and PH domain-containing protein 1	Acap1	19.5902	19.8786	20.2145	19.4906	21.0293	-0.510401	-1.42445	0.368186	0.657795
1633	Q8R349	Cell division cycle protein 16 homolog	Cdc16	20.7651	20.896	21.5331	21.491	20.6205	-0.384356	-1.30528	0.368248	0.657795
1634	Q5SW75	Protein phosphatase Slingshot homolog 2	Ssh2	16.5792	15.8039	16.7152	15.4213	13.4275	1.00355	2.00493	0.368493	0.65783
1635	Q3TWW8	Serine/arginine-rich splicing factor 6	Srsf6	25.2206	25.2602	25.3378	24.7799	24.6409	0.320901	1.24911	0.370477	0.660967
1636	Q9QYJ0	DnaJ homolog subfamily A member 2	Dnaja2	23.5582	23.3895	24.0907	23.4427	23.8133	-0.308412	-1.23834	0.370895	0.661308
1637	Q9DB15	39S ribosomal protein L12, mitochondrial	Mrpl12	24.3142	24.2695	23.9947	24.435	22.9843	0.487143	1.40167	0.371535	0.661779
1638	P58389	Serine/threonine-protein phosphatase 2A activator	Ppp2r4	24.2823	23.4285	24.2371	24.1118	24.2529	-0.345195	-1.27032	0.371613	0.661779
1639	P47856	Glutamine--fructose-6-phosphate aminotransferase [isomerizing] 1	Gfpt1	17.445	18.5651	17.1727	17.154	18.1489	0.513194	1.42721	0.372387	0.662045
1640	P01837	Ig kappa chain C region		25.6316	26.946	25.2496	25.0036	26.6204	0.66426	1.58475	0.372491	0.662045
1641	Q99JY3	GTPase IMAP family member 4	Gimap4	22.1127	24.4589	24.2878	23.0654	25.4273	-0.97431	-1.9647	0.372592	0.662045
1642	Q8C5P5	5-nucleotidase domain-containing protein 1	Nt5dc1	19.7947	19.2779	19.1125	19.1487	19.4463	0.300416	1.2315	0.372896	0.662045
1643	Q6ZWV7	60S ribosomal protein L35	Rpl35	24.9808	23.8802	24.1969	22.8389	24.3934	0.620746	1.53767	0.372913	0.662045
1644	Q91VL8	Telomeric repeat-binding factor 2-interacting protein 1	Terf2ip	21.9988	21.3389	21.8838	21.9202	22.1489	-0.31547	-1.24442	0.373124	0.662045
1645	Q9ERB0	Synaptosomal-associated protein 29	Snap29	26.2123	25.0979	25.497	25.2468	24.9443	0.425741	1.34326	0.374194	0.66354
1646	P62270	40S ribosomal protein S18	Rps18	23.354	24.9044	24.2861	24.4364	25.5848	-0.639908	-1.55823	0.3748	0.664116
1647	Q6NV83	U2 snRNP-associated SURP motif-containing protein	U2surp	22.0622	21.4794	23.1551	22.5665	21.3644	-0.591168	-1.50647	0.374974	0.664116
1648	Q2TPA8	Hydroxysteroid dehydrogenase-like protein 2	Hsdl2	19.4144	19.6748	19.0275	19.2048	19.5336	0.28926	1.22201	0.375437	0.664533
1649	Q6PAM1	Alpha-taxilin	Txlna	21.2823	20.0516	20.6035	20.6612	16.6933	1.34763	2.54493	0.375846	0.664852
1650	Q9R0P5	Destrin	Dstn	23.3077	23.2537	23.729	24.3281	23.0682	-0.42776	-1.34514	0.376258	0.665179
1651	Q91VD9	NADH-ubiquinone oxidoreductase 75 kDa subunit, mitochondrial	Ndufs1	23.0184	23.2242	23.1737	23.5229	23.4694	-0.267365	-1.20361	0.376879	0.665546
1652	Q6PAJ1	Breakpoint cluster region protein	Bcr	14.9311	17.0842	17.7511	17.3083	15.6567	-0.897738	-1.86314	0.377073	0.665546
1653	Q9CZX8	40S ribosomal protein S19	Rps19	24.0783	25.9516	25.509	25.123	26.5374	-0.708191	-1.63375	0.377151	0.665546
1654	P10518	Delta-aminolevulinic acid dehydratase	Alad	20.9685	22.8328	22.4056	22.5132	22.5089	-0.575244	-1.48993	0.377709	0.666012
1655	Q8K114	Integrator complex subunit 9	Ints9	19.3011	18.4541	19.7179	19.0425	19.0686	-0.398742	-1.31836	0.377871	0.666012
1656	Q9CPX6	Ubiquitin-like-conjugating enzyme ATG3	Atg3	22.6278	21.9901	22.001	21.72	22.2193	0.328846	1.25601	0.378212	0.66621
1657	Q8K2X3	CST complex subunit STN1	Obfc1	20.6499	20.8257	20.4504	20.3696	20.6319	0.253781	1.19233	0.379297	0.667718
1658	Q8BHX1	HAUS augmin-like complex subunit 1	Haus1	17.4752	17.9137	18.168	17.944	17.8238	-0.284094	-1.21765	0.379757	0.667925
1659	Q8R0H9	ADP-ribosylation factor-binding protein GGA1	Gga1	21.5365	21.3419	21.5524	21.0259	20.7322	0.335706	1.26199	0.380248	0.667925
1660	Q8K3C3	Protein LZIC	Lzic	23.8468	23.791	23.6473	23.4923	23.5929	0.241408	1.18215	0.380283	0.667925
1661	Q571I9	Aldehyde dehydrogenase family 16 member A1	Aldh16a1	20.7284	20.4581	21.1432	21.7112	20.3151	-0.463228	-1.37862	0.380532	0.667925
1662	Q9CR86	Calcium-regulated heat stable protein 1	Carhsp1	23.6358	21.8338	24.4059	24.2502	22.1966	-0.882744	-1.84388	0.380559	0.667925
1663	P14115	60S ribosomal protein L27a	Rpl27a	25.6235	25.1365	25.2416	24.2403	25.35	0.435994	1.35284	0.381025	0.668341
1664	P60229	Eukaryotic translation initiation factor 3 subunit E	Eif3e	23.9269	23.7872	24.0428	24.0634	24.1958	-0.243622	-1.18396	0.381832	0.669353
1665	Q8VI33	Transcription initiation factor TFIID subunit 9	Taf9	20.5477	18.5286	21.4319	21.3399	18.8692	-1.00885	-2.0123	0.382622	0.670012
1666	Q8BW70	Ubiquitin carboxyl-terminal hydrolase 38	Usp38	19.0211	17.3887	18.3138	17.1805	17.2649	0.618508	1.53529	0.382667	0.670012
1667	Q9WVQ5	Methylthioribulose-1-phosphate dehydratase	Apip	23.25	22.8729	23.2252	23.3927	23.3521	-0.261918	-1.19907	0.383209	0.670173
1668	P19437	B-lymphocyte antigen CD20	Ms4a1	24.3029	25.8118	23.5058	23.2614	25.7293	0.891839	1.85554	0.383442	0.670173
1669	O35955	Proteasome subunit beta type-10	Psmb10	23.8607	23.9435	24.3133	23.788	24.5792	-0.324728	-1.25243	0.383449	0.670173
1670	Q9DBJ1	Phosphoglycerate mutase 1	Pgam1	25.6843	25.6995	25.7228	26.009	26.1292	-0.261729	-1.19891	0.383983	0.670638
1671	Q922R5	Serine/threonine-protein phosphatase 4 regulatory subunit 3B	Smek2	19.4889	16.997	17.8359	17.4092	17.2447	0.746331	1.67752	0.384174	0.670638
1672	Q8VEM8	Phosphate carrier protein, mitochondrial	Slc25a3	24.0945	25.2227	22.571	23.2389	25.4296	0.912101	1.88178	0.384787	0.671306
1673	Q99MN9	Propionyl-CoA carboxylase beta chain, mitochondrial	Pccb	20.0939	21.0777	19.5952	19.6548	20.8902	0.53905	1.45302	0.385208	0.671486
1674	Q78JE5	F-box only protein 22	Fbxo22	20.0531	19.8538	20.3895	18.1376	19.3371	0.665376	1.58598	0.385488	0.671486
1675	P62071	Ras-related protein R-Ras2	Rras2	18.743	19.5142	19.1039	19.3242	20.5752	-0.53916	-1.45313	0.385581	0.671486
1676	P42209	Septin-1	Sept1	23.8081	24.0361	24.3889	24.2274	23.9592	-0.269724	-1.20558	0.386279	0.6723
1677	P08071	Lactotransferrin	Ltf	19.5898	21.2159	20.1554	24.1997	20.7541	-1.30023	-2.46268	0.386678	0.672594
1678	Q791V5	Mitochondrial carrier homolog 2	Mtch2	22.2021	23.3151	21.1881	21.6528	23.2861	0.716325	1.64299	0.387065	0.672866
1679	P30416	Peptidyl-prolyl cis-trans isomerase FKBP4;Peptidyl-prolyl cis-trans isomerase FKBP4, N-terminally processed	Fkbp4	25.0153	24.4139	25.0343	25.3855	24.7338	-0.336612	-1.26279	0.387702	0.673572
1680	Q9JM13	Rab5 GDP/GTP exchange factor	Rabgef1	17.5239	18.5711	18.4411	17.9364	19.4394	-0.558154	-1.47238	0.388121	0.67366
1681	P70399	Tumor suppressor p53-binding protein 1	Tp53bp1	19.5016	17.0918	19.5011	19.4178	18.328	-0.785581	-1.72379	0.388215	0.67366
1682	Q8CI95	Oxysterol-binding protein-related protein 11	Osbpl11	18.1463	18.4212	18.1157	17.7329	18.1717	0.27698	1.21166	0.388602	0.673863
1683	Q9D1C1	Ubiquitin-conjugating enzyme E2 C	Ube2c	21.9974	21.5282	22.8677	23.2306	21.1654	-0.658409	-1.57834	0.388794	0.673863
1684	P31938	Dual specificity mitogen-activated protein kinase kinase 1	Map2k1	23.0331	23.0044	22.8093	21.7659	23.124	0.452319	1.36824	0.389186	0.674142
1685	E9Q7G0		Numa1	22.3484	23.7487	23.1628	23.4325	24.1108	-0.520145	-1.4341	0.389664	0.674411
1686	Q8BTI8	Serine/arginine repetitive matrix protein 2	Srrm2	21.8214	18.9532	22.9496	22.3189	19.6564	-1.25436	-2.38561	0.389804	0.674411
1687	P67778	Prohibitin	Phb	23.6255	24.7378	24.2427	24.5619	25.0716	-0.443756	-1.36014	0.390596	0.675382
1688	P43276	Histone H1.5	Hist1h1b	23.839	27.8041	22.1681	23.7831	26.5901	1.64109	3.11901	0.391209	0.675461
1689	Q8CII2	Cell division cycle protein 123 homolog	Cdc123	19.2693	18.579	19.1483	16.0306	18.7038	0.963198	1.94963	0.391405	0.675461
1690	P46935	E3 ubiquitin-protein ligase NEDD4	Nedd4	18.5779	15.1124	18.8332	18.0406	16.9512	-1.09654	-2.13841	0.391478	0.675461
1691	P43275	Histone H1.1	Hist1h1a	23.8817	28.7744	20.2402	22.9909	28.101	2.55067	5.85905	0.391715	0.675461
1692	Q8BJL0	SWI/SNF-related matrix-associated actin-dependent regulator of chromatin subfamily A-like protein 1	Smarcal1	17.9253	17.6514	18.7491	18.3215	17.534	-0.41314	-1.33158	0.3918	0.675461
1693	Q6NZC7	SEC23-interacting protein	Sec23ip	20.9369	20.2261	20.7387	21.5398	20.6636	-0.399183	-1.31876	0.392595	0.675913
1694	O35250	Exocyst complex component 7	Exoc7	17.974	18.1864	19.1393	17.6421	18.9701	-0.503649	-1.41779	0.392598	0.675913
1695	Q8C7Q4	RNA-binding protein 4	Rbm4	21.8324	20.2987	21.0033	19.2759	20.8195	0.699334	1.62376	0.39293	0.675913
1696	P29341	Polyadenylate-binding protein 1	Pabpc1	26.1921	25.4504	26.386	26.3227	25.8065	-0.350476	-1.27498	0.392989	0.675913
1697	O08585	Clathrin light chain A	Clta	26.1219	24.8933	26.5073	26.2142	25.3548	-0.51786	-1.43183	0.39336	0.676152
1698	Q9D067	Nuclear protein MDM1	Mdm1	19.4913	18.0317	18.9647	16.7094	18.2888	0.773867	1.70985	0.393932	0.676738
1699	P48428	Tubulin-specific chaperone A	Tbca	25.7439	25.6308	25.3969	24.8937	25.7748	0.332245	1.25897	0.39448	0.676917
1700	Q8BP40	Lysophosphatidic acid phosphatase type 6	Acp6	23.7965	23.5839	23.8892	24.2326	23.7605	-0.270573	-1.20629	0.394501	0.676917
1701	Q91W67	Ubiquitin-like protein 7	Ubl7	20.6778	19.9427	20.7608	20.8498	20.3322	-0.337408	-1.26348	0.395131	0.677471
1702	Q8BV49	Pyrin and HIN domain-containing protein 1	Pyhin1	23.3772	25.0104	23.0389	22.7651	24.5968	0.726879	1.65505	0.395437	0.677471
1703	Q3UJB9	Enhancer of mRNA-decapping protein 4	Edc4	21.3303	20.7301	21.8454	22.1466	20.6375	-0.512995	-1.42701	0.395521	0.677471
1704	Q61074	Protein phosphatase 1G	Ppm1g	24.9621	24.1744	24.2317	24.5097	23.9124	0.350315	1.27484	0.396262	0.677945
1705	Q8R4X3	RNA-binding protein 12	Rbm12	21.9415	21.1345	21.717	21.8799	21.9867	-0.323209	-1.25111	0.396288	0.677945
1706	P47968	Ribose-5-phosphate isomerase	Rpia	24.603	24.8164	24.8878	25.0508	24.9106	-0.240086	-1.18106	0.396494	0.677945
1707	Q8BTV2	Cleavage and polyadenylation specificity factor subunit 7	Cpsf7	23.3706	23.0361	23.0444	23.0531	22.7183	0.264705	1.20139	0.398378	0.679706
1708	Q99J77		Nans	24.5638	24.5263	24.3359	24.2896	24.3262	0.227778	1.17103	0.398599	0.679706
1709	Q9Z1F9	SUMO-activating enzyme subunit 2	Uba2	24.9439	24.4379	25.2435	25.1048	24.6571	-0.310908	-1.24049	0.398696	0.679706
1710	Q8R1S4	Metastasis suppressor protein 1	Mtss1	20.5819	20.1728	20.7789	20.4379	20.7261	-0.270252	-1.20602	0.399028	0.679706
1711	Q9R1P4	Proteasome subunit alpha type-1	Psma1	24.7515	25.1296	25.0929	25.1326	25.3825	-0.262133	-1.19925	0.399047	0.679706
1712	Q793I8	TRAF-interacting protein with FHA domain-containing protein A	Tifa	24.8909	24.9081	25.1395	25.2477	25.0168	-0.235158	-1.17704	0.399169	0.679706
1713	Q5FWH2	Putative E3 ubiquitin-protein ligase UNKL	Unkl	16.9419	16.2526	16.5077	16.5186	15.4477	0.439273	1.35592	0.399321	0.679706
1714	Q8K0V4	CCR4-NOT transcription complex subunit 3	Cnot3	21.5654	20.3494	22.5692	22.4446	20.2549	-0.798818	-1.73968	0.399592	0.679706
1715	Q69ZA1	Cyclin-dependent kinase 13	Cdk13	18.9614	18.1768	19.0869	18.8382	18.7489	-0.322228	-1.25026	0.399622	0.679706
1716	Q9CQD1	Ras-related protein Rab-5A	Rab5a	19.277	20.6911	19.7115	20.2413	16.6268	1.12419	2.17979	0.401788	0.682993
1717	O08796	Eukaryotic elongation factor 2 kinase	Eef2k	20.77	20.6096	20.5161	20.7354	19.7401	0.359241	1.28275	0.402776	0.684075
1718	O54943	Period circadian protein homolog 2	Per2	19.757	19.3844	19.7634	20.2193	19.6186	-0.296387	-1.22807	0.402893	0.684075
1719	Q9CPV5	Polyamine-modulated factor 1	Pmf1	21.2323	20.564	20.6737	20.8371	20.16	0.341229	1.26684	0.403621	0.684911
1720	Q62318	Transcription intermediary factor 1-beta	Trim28	26.5689	25.8081	26.6463	26.6548	26.2411	-0.325536	-1.25313	0.40453	0.686055
1721	O35691	Pinin	Pnn	24.4862	23.5737	23.9068	23.6974	23.4321	0.351185	1.27561	0.405359	0.687062
1722	P63242	Eukaryotic translation initiation factor 5A-1	Eif5a	26.3528	26.0011	26.7413	26.8388	25.9848	-0.344724	-1.26991	0.405842	0.68748
1723	P51437	Cathelin-related antimicrobial peptide	Camp	21.7665	24.2209	22.2168	25.9884	24.3918	-1.20532	-2.30588	0.406316	0.687703
1724	P46471	26S protease regulatory subunit 7	Psmc2	24.1629	23.8525	24.2493	24.3614	24.1451	-0.244229	-1.18446	0.406445	0.687703
1725	O08900	Zinc finger protein Aiolos	Ikzf3	23.0172	23.5896	23.7826	23.1698	24.0189	-0.353685	-1.27782	0.406728	0.687783
1726	Q93092	Transaldolase	Taldo1	27.0955	26.6931	26.4947	26.4803	26.885	0.274283	1.20939	0.407113	0.68779
1727	P08228	Superoxide dismutase [Cu-Zn]	Sod1	28.0021	26.9234	28.3739	28.26	27.2232	-0.489642	-1.4041	0.407275	0.68779
1728	Q8R0F3	Sulfatase-modifying factor 1	Sumf1	21.1664	22.6869	20.9447	21.3144	21.9404	0.526796	1.44073	0.407439	0.68779
1729	Q61026	Nuclear receptor coactivator 2	Ncoa2	19.3098	14.1505	18.3855	18.3662	17.6029	-1.38807	-2.61729	0.407688	0.687811
1730	Q8BGD9	Eukaryotic translation initiation factor 4B	Eif4b	24.1211	22.6804	23.4094	23.0329	22.057	0.567644	1.4821	0.409593	0.690626
1731	Q6PIP5	NudC domain-containing protein 1	Nudcd1	22.0184	21.7272	21.8219	21.7054	21.2404	0.283536	1.21717	0.409969	0.69086
1732	P16330	2,3-cyclic-nucleotide 3-phosphodiesterase	Cnp	24.2225	25.1645	23.54	23.682	25.152	0.56886	1.48335	0.410922	0.691594
1733	P55264	Adenosine kinase	Adk	23.3936	22.9029	23.6408	23.2627	23.3647	-0.274465	-1.20955	0.410963	0.691594
1734	O70252	Heme oxygenase 2	Hmox2	21.7516	23.9917	22.9938	23.2833	24.6659	-0.776033	-1.71242	0.411132	0.691594
1735	Q9DCL9	Multifunctional protein ADE2;Phosphoribosylaminoimidazole-succinocarboxamide synthase;Phosphoribosylaminoimidazole carboxylase	Paics	24.5511	24.6	24.4227	24.4785	24.0836	0.247267	1.18696	0.411352	0.691594
1736	Q80X50	Ubiquitin-associated protein 2-like	Ubap2l	22.6695	21.6086	23.0946	22.9967	21.8405	-0.504893	-1.41902	0.411853	0.692037
1737	O35344	Importin subunit alpha-4	Kpna3	23.1343	22.8115	23.2049	23.3221	23.1159	-0.241406	-1.18214	0.412467	0.692068
1738	Q9D5K4	S100P-binding protein	S100pbp	16.5573	17.0045	16.757	16.6383	15.927	0.340175	1.26591	0.412658	0.692068
1739	Q9CY58	Plasminogen activator inhibitor 1 RNA-binding protein	Serbp1	21.2721	22.939	22.4572	22.1407	23.5933	-0.62491	-1.54211	0.412685	0.692068
1740	Q9DB90	Protein SMG9	Smg9	19.7274	18.6448	19.3441	20.017	19.4102	-0.404368	-1.32351	0.412849	0.692068
1741	Q9JJA4	Ribosome biogenesis protein WDR12	Wdr12	23.2743	22.9113	23.34	23.4446	23.2298	-0.245325	-1.18536	0.413058	0.692068
1742	Q00899	Transcriptional repressor protein YY1	Yy1	20.7349	22.7493	20.3485	19.7078	22.4088	0.920384	1.89262	0.414209	0.693597
1743	Q9WV03	Protein FAM50A	Fam50a	22.741	21.8127	22.7902	22.826	22.2907	-0.358734	-1.2823	0.414916	0.694383
1744	P61089	Ubiquitin-conjugating enzyme E2 N	Ube2n	23.9315	24.2673	24.2551	24.034	25.1885	-0.393144	-1.31325	0.415297	0.694445
1745	Q9D1P4	Cysteine and histidine-rich domain-containing protein 1	Chordc1	24.0621	23.2828	24.2475	24.279	23.5723	-0.360464	-1.28384	0.415603	0.694445
1746	Q8C754	Vacuolar protein sorting-associated protein 52 homolog	Vps52	17.4777	17.607	17.2351	15.0772	17.9286	0.795402	1.73556	0.415667	0.694445
1747	A6PWY4	WD repeat-containing protein 76	Wdr76	20.9408	22.2912	21.1904	21.7917	20.0013	0.621537	1.53851	0.416214	0.694961
1748	Q07813	Apoptosis regulator BAX	Bax	23.7968	23.5051	23.8466	23.6825	24.2463	-0.27417	-1.2093	0.416739	0.695363
1749	Q99JR8	SWI/SNF-related matrix-associated actin-dependent regulator of chromatin subfamily D member 2	Smarcd2	20.0098	21.9301	20.8794	21.4511	22.7847	-0.735088	-1.6645	0.416932	0.695363
1750	P11440	Cyclin-dependent kinase 1	Cdk1	22.9435	22.28	23.2168	23.4137	22.3835	-0.392924	-1.31305	0.417572	0.696032
1751	A2BH40	AT-rich interactive domain-containing protein 1A	Arid1a	22.0832	20.7032	22.3894	22.0946	21.2387	-0.514385	-1.42839	0.418238	0.696745
1752	P54822	Adenylosuccinate lyase	Adsl	23.6693	23.5072	24.0687	24.1269	23.4475	-0.29277	-1.22499	0.41865	0.697034
1753	P62908	40S ribosomal protein S3	Rps3	24.7612	25.5387	24.8843	25.7119	26.1988	-0.448348	-1.36448	0.419119	0.697416
1754	O70404	Vesicle-associated membrane protein 8	Vamp8	23.3719	23.4435	23.4731	23.6127	23.8508	-0.237865	-1.17925	0.419883	0.698289
1755	P62702	40S ribosomal protein S4, X isoform	Rps4x	22.2203	24.7684	23.6872	24.1503	24.8931	-0.749187	-1.68085	0.420524	0.698519
1756	Q501J6	Probable ATP-dependent RNA helicase DDX17	Ddx17	24.4439	24.462	24.8367	24.5518	24.6547	-0.228115	-1.1713	0.420622	0.698519
1757	P03930	ATP synthase protein 8	Mtatp8	24.6525	26.0568	23.3863	24.0444	26.1246	0.836219	1.78537	0.421207	0.698519
1758	O88738	Baculoviral IAP repeat-containing protein 6	Birc6	18.5267	18.7698	19.157	19.4366	18.4054	-0.351394	-1.27579	0.421267	0.698519
1759	Q9DBG3	AP-2 complex subunit beta	Ap2b1	22.6668	22.5207	22.3257	22.5154	22.2522	0.229332	1.17229	0.421399	0.698519
1760	Q60931	Voltage-dependent anion-selective channel protein 3	Vdac3	23.4581	24.0684	23.2884	24.231	26.0412	-0.75696	-1.68993	0.421665	0.698519
1761	Q6NZN0	RNA-binding protein 26	Rbm26	19.1959	20.5	20.3767	19.7538	20.8706	-0.485809	-1.40037	0.421698	0.698519
1762	Q64514	Tripeptidyl-peptidase 2	Tpp2	22.9067	22.0362	23.0373	23.0764	22.3916	-0.3637	-1.28672	0.422944	0.699734
1763	P63101	14-3-3 protein zeta/delta	Ywhaz	29.16	29.1646	29.0096	28.8271	28.9883	0.220641	1.16525	0.422976	0.699734
1764	P23492	Purine nucleoside phosphorylase	Pnp	25.1119	25.0057	25.3488	25.6461	24.9965	-0.271655	-1.20719	0.423151	0.699734
1765	Q9CQU0	Thioredoxin domain-containing protein 12	Txndc12	24.3202	23.7085	24.6358	24.3013	24.0243	-0.306162	-1.23641	0.423482	0.699884
1766	Q9JKB1;P58321	Ubiquitin carboxyl-terminal hydrolase isozyme L3;Ubiquitin carboxyl-terminal hydrolase isozyme L4	Uchl3;Uchl4	24.8462	24.9129	25.2274	25.1383	24.9519	-0.226297	-1.16983	0.424072	0.700007
1767	Q80TY0	Formin-binding protein 1	Fnbp1	23.0976	22.9883	22.9838	22.6573	22.7957	0.230679	1.17339	0.425185	0.700007
1768	P17095	High mobility group protein HMG-I/HMG-Y	Hmga1	21.3526	21.8769	21.364	15.403	22.3584	1.90628	3.74841	0.425455	0.700007
1769	Q8C0L9	Glycerophosphocholine phosphodiesterase GPCPD1	Gpcpd1	19.9358	19.6072	20.1442	19.8713	20.0158	-0.238926	-1.18011	0.42563	0.700007
1770	P0DP28;P0DP27;P0DP26			26.9968	26.0387	25.6386	26.6165	26.084	0.404706	1.32382	0.425773	0.700007
1771	P97480	Eyes absent homolog 3	Eya3	19.7701	16.2977	19.5317	19.0204	18.3774	-0.942602	-1.92199	0.426014	0.700007
1772	Q8BFR5	Elongation factor Tu, mitochondrial	Tufm	24.7082	25.1477	24.9264	25.0873	25.7377	-0.32254	-1.25053	0.426136	0.700007
1773	Q66JX5	FGFR1 oncogene partner	Fgfr1op	22.0915	20.2511	22.0289	21.7846	21.3191	-0.539562	-1.45353	0.426185	0.700007
1774	Q9R0Q7	Prostaglandin E synthase 3	Ptges3	25.977	24.8191	25.3188	25.1901	24.3421	0.447733	1.3639	0.426325	0.700007
1775	Q8BFY9	Transportin-1	Tnpo1	22.2471	21.7715	22.2696	22.3192	22.1792	-0.246694	-1.18649	0.426528	0.700007
1776	P24270	Catalase	Cat	25.0008	24.4216	24.5084	24.3226	24.5125	0.263417	1.20032	0.426575	0.700007
1777	Q6A0A2	La-related protein 4B	Larp4b	15.4049	17.9013	17.4407	18.6517	16.4504	-0.861186	-1.81653	0.426592	0.700007
1778	O89086	RNA-binding protein 3	Rbm3	28.3223	26.7986	28.2617	27.7249	28.0682	-0.457773	-1.37342	0.426676	0.700007
1779	Q63932	Dual specificity mitogen-activated protein kinase kinase 2	Map2k2	21.0517	17.8243	20.1295	20.6429	20.09	-0.849487	-1.80186	0.426993	0.700135
1780	P62915	Transcription initiation factor IIB	Gtf2b	22.5598	22.1418	22.5951	22.3834	22.8749	-0.267017	-1.20332	0.427502	0.700575
1781	O54984	ATPase Asna1	Asna1	23.1936	22.6262	23.6127	23.3738	22.7556	-0.337484	-1.26355	0.428082	0.701131
1782	Q9D358	Low molecular weight phosphotyrosine protein phosphatase	Acp1	24.5215	23.7968	23.8937	24.2278	23.2222	0.377927	1.29947	0.42862	0.701619
1783	Q922M7	Ashwin		19.6169	19.2214	20.8864	20.7162	18.6463	-0.663796	-1.58425	0.429028	0.701765
1784	Q8BZX4	Splicing regulatory glutamine/lysine-rich protein 1	Srek1	21.6116	19.0808	22.7722	22.6959	19.2063	-1.21197	-2.31654	0.429548	0.701765
1785	Q61792	LIM and SH3 domain protein 1	Lasp1	24.8734	23.0751	24.6269	24.2618	24.5459	-0.503927	-1.41807	0.429651	0.701765
1786	Q9D1J3	SAP domain-containing ribonucleoprotein	Sarnp	26.6379	27.2907	26.621	26.3014	27.0107	0.319903	1.24825	0.429672	0.701765
1787	P62137	Serine/threonine-protein phosphatase PP1-alpha catalytic subunit	Ppp1ca	24.0241	24.1107	24.3365	24.1531	24.3716	-0.219688	-1.16448	0.431194	0.703568
1788	O35368	Interferon-activable protein 203	Ifi203	19.7212	21.901	18.8618	18.9737	21.6676	0.976734	1.96801	0.431756	0.703568
1789	P35601	Replication factor C subunit 1	Rfc1	19.0116	21.6053	18.2641	19.6375	20.4284	0.865137	1.82151	0.432336	0.703568
1790	Q8BIQ5	Cleavage stimulation factor subunit 2	Cstf2	23.7763	22.9674	23.9389	23.7717	23.3753	-0.323437	-1.25131	0.432411	0.703568
1791	Q8VEK3	Heterogeneous nuclear ribonucleoprotein U	Hnrnpu	26.5288	27.4329	26.3667	26.2669	27.145	0.387968	1.30855	0.432511	0.703568
1792	P52480	Pyruvate kinase PKM	Pkm	26.0462	26.6405	26.4554	26.5783	26.8105	-0.271353	-1.20694	0.432568	0.703568
1793	P06745	Glucose-6-phosphate isomerase	Gpi	25.1097	25.0842	25.3449	25.3824	25.2083	-0.214895	-1.16062	0.432774	0.703568
1794	O35350	Calpain-1 catalytic subunit	Capn1	21.8216	21.7055	22.1011	21.5807	22.5908	-0.327273	-1.25464	0.432863	0.703568
1795	P01635	Ig kappa chain V-V region K2		20.5999	23.6393	21.4061	20.6276	21.8214	0.834583	1.78334	0.432946	0.703568
1796	P11103	Poly [ADP-ribose] polymerase 1	Parp1	20.1348	24.5639	22.5976	23.0679	25.3832	-1.33357	-2.52025	0.433319	0.703782
1797	Q9CZ04	COP9 signalosome complex subunit 7a	Cops7a	20.0727	20.0199	19.6234	19.6791	20.0995	0.245671	1.18564	0.434311	0.704163
1798	P70365	Nuclear receptor coactivator 1	Ncoa1	16.6545	16.4005	17.143	15.4866	15.335	0.539287	1.45325	0.434687	0.704163
1799	P48725	Pericentrin	Pcnt	14.2072	15.7477	15.1342	15.0562	16.5184	-0.592118	-1.50746	0.434786	0.704163
1800	Q8QZZ7	EKC/KEOPS complex subunit Tprkb	Tprkb	20.5307	21.59	21.1535	21.1383	22.2806	-0.463816	-1.37918	0.434864	0.704163
1801	Q56A08	G patch domain and KOW motifs-containing protein	Gpkow	21.0122	19.6913	20.2038	20.4734	18.2396	0.712816	1.639	0.434915	0.704163
1802	P30681	High mobility group protein B2	Hmgb2	28.206	29.6083	27.2337	27.5565	29.6527	0.759482	1.69288	0.43575	0.704163
1803	Q9CQQ4	Gem-associated protein 2	Gemin2	20.5948	19.2359	19.1146	19.5159	19.8253	0.430117	1.34734	0.435875	0.704163
1804	Q99LD4	COP9 signalosome complex subunit 1	Gps1	20.9757	21.7967	21.7302	22.006	21.3997	-0.325783	-1.25334	0.435885	0.704163
1805	Q9QXD8	LIM domain-containing protein 1	Limd1	19.6976	18.0958	21.1912	20.4137	17.9263	-0.947072	-1.92796	0.435902	0.704163
1806	P97825	Hematological and neurological expressed 1 protein;Hematological and neurological expressed 1 protein, N-terminally processed	Hn1	22.7855	20.0616	20.7258	20.9048	20.5229	0.705715	1.63095	0.435968	0.704163
1807	Q9CQQ7	ATP synthase F(0) complex subunit B1, mitochondrial	Atp5f1	22.4946	23.9382	22.7787	23.8559	25.1432	-0.709518	-1.63526	0.436848	0.704534
1808	Q62425	Cytochrome c oxidase subunit NDUFA4	Ndufa4	22.9982	25.0748	22.3946	22.7356	24.5897	0.796512	1.7369	0.437157	0.704534
1809	Q3UA37	Glutamine-rich protein 1	Qrich1	21.2185	19.3282	20.9347	20.3426	21.1907	-0.549336	-1.46341	0.437286	0.704534
1810	Q3TDD9	Protein phosphatase 1 regulatory subunit 21	Ppp1r21	18.7737	19.1481	20.4912	19.1956	18.7085	-0.504211	-1.41835	0.437386	0.704534
1811	Q9CQM9	Glutaredoxin-3	Glrx3	25.6634	25.4334	25.4542	25.2929	25.2311	0.222348	1.16663	0.437568	0.704534
1812	Q6P5B0	RRP12-like protein	Rrp12	15.3663	15.4999	17.9858	13.785	18.249	-1.24013	-2.3622	0.437992	0.704534
1813	Q9WTQ8	Mitochondrial import inner membrane translocase subunit Tim23	Timm23	20.3321	21.3447	18.3466	20.0285	21.5817	0.852815	1.80602	0.438022	0.704534
1814	Q9DBE9	pre-rRNA processing protein FTSJ3	Ftsj3	20.4328	21.4156	20.5015	19.6278	21.1668	0.492159	1.40655	0.43813	0.704534
1815	Q9JLI6	Selenocysteine lyase	Scly	21.6372	21.1066	21.8643	21.6218	21.4285	-0.266326	-1.20274	0.438639	0.704603
1816	Q8BKH7	Target of rapamycin complex 2 subunit MAPKAP1	Mapkap1	16.4082	16.3691	16.5613	16.2218	17.6082	-0.408437	-1.32725	0.438819	0.704603
1817	Q9D6S7	Ribosome-recycling factor, mitochondrial	Mrrf	17.2921	18.4085	18.1995	17.438	20.3304	-0.805664	-1.74795	0.439092	0.704603
1818	O09044	Synaptosomal-associated protein 23	Snap23	22	22.2198	21.037	20.9835	22.7265	0.527597	1.44153	0.439139	0.704603
1819	P62257	Ubiquitin-conjugating enzyme E2 H	Ube2h	22.6659	21.7257	22.6863	22.6031	22.2727	-0.324876	-1.25256	0.44102	0.707013
1820	Q60648	Ganglioside GM2 activator	Gm2a	22.6269	22.2562	22.5358	22.4091	20.8812	0.499462	1.41369	0.441126	0.707013
1821	Q8BVK9	Sp110 nuclear body protein	Sp110	19.9381	19.2369	19.5581	19.8819	20.2782	-0.31859	-1.24711	0.441704	0.707551
1822	P01872	Ig mu chain C region	Ighm	23.197	24.3214	22.8417	22.8615	24.1084	0.48866	1.40314	0.44234	0.708088
1823	P68404	Protein kinase C beta type	Prkcb	22.5622	22.8319	23.1329	23.169	22.5887	-0.266483	-1.20287	0.442525	0.708088
1824	Q9D0N7	Chromatin assembly factor 1 subunit B	Chaf1b	20.1091	19.9429	20.399	20.5386	19.9219	-0.260527	-1.19792	0.443291	0.708925
1825	Q99JX7	Nuclear RNA export factor 1	Nxf1	21.2767	22.6568	22.1389	21.9055	23.6607	-0.60168	-1.51748	0.444233	0.710042
1826	Q91VJ4	Serine/threonine-protein kinase 38	Stk38	20.9683	20.1375	21.1858	20.6119	20.8132	-0.317425	-1.2461	0.445412	0.711536
1827	Q9CWM4	Prefoldin subunit 1	Pfdn1	24.3921	23.0987	24.5663	24.6344	23.482	-0.482119	-1.39679	0.446759	0.712633
1828	Q8BHD7	Polypyrimidine tract-binding protein 3	Ptbp3	23.9378	24.1572	24.222	23.9882	24.8026	-0.290052	-1.22268	0.447046	0.712633
1829	Q8BGC0	HIV Tat-specific factor 1 homolog	Htatsf1	22.5054	19.022	22.1295	21.4513	21.3504	-0.880096	-1.8405	0.447059	0.712633
1830	Q99JI4	26S proteasome non-ATPase regulatory subunit 6	Psmd6	24.156	23.4642	24.1984	24.1623	23.8911	-0.273844	-1.20903	0.447075	0.712633
1831	Q8VCI5	Peroxisomal biogenesis factor 19	Pex19	22.5697	20.0655	22.4339	22.4301	21.2254	-0.712208	-1.63831	0.448134	0.713931
1832	Q99JY4	TraB domain-containing protein	Trabd	16.142	16.9486	18.4559	14.8487	20.5073	-1.39206	-2.62453	0.448541	0.714189
1833	Q9D6J6	NADH dehydrogenase [ubiquinone] flavoprotein 2, mitochondrial	Ndufv2	21.6813	21.3949	21.7813	21.4973	22.1091	-0.257776	-1.19563	0.449845	0.715874
1834	Q5U4D9	THO complex subunit 6 homolog	Thoc6	20.5494	20.9862	20.988	20.9445	21.055	-0.228041	-1.17124	0.450472	0.716482
1835	Q9D0K2	Succinyl-CoA:3-ketoacid coenzyme A transferase 1, mitochondrial	Oxct1	22.742	23.426	23.1648	23.3574	23.5524	-0.274231	-1.20935	0.450755	0.716541
1836	Q8C0I1	Alkyldihydroxyacetonephosphate synthase, peroxisomal	Agps	18.8704	20.5102	19.1113	19.3207	19.3168	0.440746	1.35731	0.451066	0.716645
1837	Q3U1G5	Interferon-stimulated 20 kDa exonuclease-like 2	Isg20l2	18.3781	19.4336	17.2957	17.6307	19.7075	0.694589	1.61842	0.452269	0.717405
1838	B2RX14	Terminal uridylyltransferase 4	Zcchc11	18.7429	18.4538	18.6987	18.3521	17.8847	0.28647	1.21965	0.452278	0.717405
1839	P97770	THUMP domain-containing protein 3	Thumpd3	19.5285	18.8443	19.5157	19.4382	19.3831	-0.259289	-1.19689	0.452521	0.717405
1840	P14434;P14438	H-2 class II histocompatibility antigen, A-B alpha chain;H-2 class II histocompatibility antigen, A-U alpha chain	H2-Aa	23.4673	25.6619	24.9515	24.5478	26.3096	-0.705018	-1.63016	0.452739	0.717405
1841	O70493	Sorting nexin-12	Snx12	22.423	22.351	22.2726	21.8488	22.331	0.236253	1.17793	0.452837	0.717405
1842	Q8BJ05	Zinc finger CCCH domain-containing protein 14	Zc3h14	20.7381	20.5304	21.3485	21.2428	20.3214	-0.336676	-1.26284	0.45302	0.717405
1843	P58462	Forkhead box protein P1	Foxp1	23.2327	22.4453	23.9986	23.9539	22.216	-0.550568	-1.46466	0.453512	0.717794
1844	A2AB59	Rho GTPase-activating protein 27	Arhgap27	17.8259	19.5801	19.308	18.8011	19.4551	-0.48503	-1.39962	0.454566	0.719072
1845	Q9WUA2	Phenylalanine--tRNA ligase beta subunit	Farsb	22.08	22.157	22.0252	22.3175	22.8559	-0.281044	-1.21507	0.455322	0.719878
1846	P54116	Erythrocyte band 7 integral membrane protein	Stom	16.9351	18.2238	17.4107	18.2616	18.3794	-0.437784	-1.35452	0.455884	0.720376
1847	Q9EQN3	TSC22 domain family protein 4	Tsc22d4	20.8235	20.5144	21.0344	20.6769	20.9859	-0.230139	-1.17295	0.456172	0.72044
1848	Q9D8M7	PHD finger protein 10	Phf10	21.608	19.8056	20.7275	20.493	18.9655	0.644838	1.56356	0.45692	0.720621
1849	P47963	60S ribosomal protein L13	Rpl13	25.9252	26.1017	26.0571	24.596	26.0588	0.442809	1.35925	0.457159	0.720621
1850	Q921W4	Quinone oxidoreductase-like protein 1	Cryzl1	19.9441	20.1734	20.0239	20.5963	20.2911	-0.245034	-1.18512	0.457184	0.720621
1851	P19157	Glutathione S-transferase P 1	Gstp1	24.8911	25.3359	25.2137	25.2531	25.612	-0.246078	-1.18598	0.457274	0.720621
1852	Q9JJ28	Protein flightless-1 homolog	Flii	19.8647	20.3839	20.4274	20.1305	20.5817	-0.255545	-1.19379	0.457635	0.7208
1853	Q8R550	SH3 domain-containing kinase-binding protein 1	Sh3kbp1	23.0129	23.1873	23.5853	22.9702	23.5111	-0.255469	-1.19372	0.458013	0.720838
1854	P61358	60S ribosomal protein L27	Rpl27	23.5826	25.1466	24.9778	24.0999	25.6788	-0.55425	-1.46841	0.458153	0.720838
1855	Q61470	Leukocyte antigen CD37	Cd37	21.6546	22.1436	20.4236	20.9208	22.6124	0.580176	1.49503	0.458599	0.720881
1856	Q61768	Kinesin-1 heavy chain	Kif5b	21.4175	22.6055	21.3766	20.9193	22.3159	0.474192	1.38914	0.458675	0.720881
1857	Q61191	Host cell factor 1;HCF N-terminal chain 1;HCF N-terminal chain 2;HCF N-terminal chain 3;HCF N-terminal chain 4;HCF N-terminal chain 5;HCF N-terminal chain 6;HCF C-terminal chain 1;HCF C-terminal chain 2;HCF C-terminal chain 3;HCF C-terminal chain 4;HCF C-terminal chain 5;HCF C-terminal chain 6	Hcfc1	23.8069	22.7878	24.3898	24.2328	22.8005	-0.510319	-1.42437	0.459055	0.72109
1858	P97461	40S ribosomal protein S5;40S ribosomal protein S5, N-terminally processed	Rps5	23.6389	24.1412	23.7133	22.5305	24.0977	0.442924	1.35936	0.459396	0.721236
1859	Q9CZM2	60S ribosomal protein L15	Rpl15	24.6173	22.7297	24.4636	21.9588	22.1953	0.800934	1.74223	0.459769	0.721434
1860	P38060	Hydroxymethylglutaryl-CoA lyase, mitochondrial	Hmgcl	21.8886	22.0787	22.4241	21.5727	23.2884	-0.444738	-1.36107	0.461053	0.72306
1861	O35841	Apoptosis inhibitor 5	Api5	24.4726	24.6105	24.7753	24.6651	24.7884	-0.20135	-1.14977	0.461438	0.723274
1862	Q8CI33	CWF19-like protein 1	Cwf19l1	20.755	22.1068	21.6371	21.6152	22.2549	-0.404817	-1.32392	0.461739	0.723359
1863	P18052	Receptor-type tyrosine-protein phosphatase alpha	Ptpra	15.9712	16.7901	16.3214	16.3499	18.0981	-0.542516	-1.45651	0.462049	0.723455
1864	D3YXG0		Hmcn1	14.9594	16.1448	14.7446	14.2018	16.0532	0.552196	1.46632	0.462646	0.724001
1865	P62821	Ras-related protein Rab-1A	Rab1A	22.5945	23.3241	23.0467	23.0052	23.8314	-0.335136	-1.2615	0.462998	0.724088
1866	P59708	Splicing factor 3B subunit 6	Sf3b6	22.1728	23.1459	23.33	23.1539	22.5495	-0.351779	-1.27613	0.463198	0.724088
1867	Q9Z1K6	E3 ubiquitin-protein ligase ARIH2	Arih2	20.0936	20.2741	20.1871	20.1477	19.3059	0.303644	1.23426	0.463571	0.724283
1868	Q8BGE6	Cysteine protease ATG4B	Atg4b	19.0322	18.5579	19.872	19.3324	18.4024	-0.407214	-1.32612	0.464708	0.72567
1869	P47962	60S ribosomal protein L5	Rpl5	27.5058	26.4503	27.1828	26.3778	26.1972	0.392118	1.31232	0.465415	0.726283
1870	Q99MR6	Serrate RNA effector molecule homolog	Srrt	24.5648	24.0615	24.2899	24.1302	23.7371	0.260709	1.19807	0.465598	0.726283
1871	Q9Z110	Delta-1-pyrroline-5-carboxylate synthase;Glutamate 5-kinase;Gamma-glutamyl phosphate reductase	Aldh18a1	17.769	19.6114	18.5569	19.3645	19.7796	-0.543443	-1.45745	0.466162	0.726775
1872	A2ADY9	Protein DDI1 homolog 2	Ddi2	22.6189	21.7056	22.9725	22.9692	21.802	-0.418982	-1.33698	0.466893	0.727525
1873	Q8VDM6	Heterogeneous nuclear ribonucleoprotein U-like protein 1	Hnrnpul1	23.8953	22.8281	24.0284	23.8389	23.2873	-0.356498	-1.28031	0.467673	0.728045
1874	P62852	40S ribosomal protein S25	Rps25	24.3448	25.2444	24.5871	23.6341	24.9201	0.414142	1.33251	0.467726	0.728045
1875	Q99M28	RNA-binding protein with serine-rich domain 1	Rnps1	24.8042	22.8835	24.9636	25.2126	23.343	-0.662567	-1.5829	0.469017	0.729617
1876	Q99JX3	Golgi reassembly-stacking protein 2	Gorasp2	22.4607	21.5925	22.0544	21.3714	21.7059	0.315991	1.24487	0.469236	0.729617
1877	O88843	Death domain-containing protein CRADD	Cradd	18.7917	19.0577	19.7192	19.3305	18.6659	-0.31388	-1.24305	0.470455	0.730907
1878	P05202	Aspartate aminotransferase, mitochondrial	Got2	23.7595	24.6323	24.044	24.3267	25.6311	-0.471365	-1.38642	0.470567	0.730907
1879	Q6WVG3	BTB/POZ domain-containing protein KCTD12	Kctd12	24.0173	23.8961	24.1353	24.1989	24.1205	-0.194824	-1.14458	0.470907	0.731046
1880	P97315	Cysteine and glycine-rich protein 1	Csrp1	26.4673	25.2671	25.5957	25.6522	25.3337	0.340008	1.26576	0.471939	0.732028
1881	P47738	Aldehyde dehydrogenase, mitochondrial	Aldh2	25.7417	26.1928	25.8739	26.2016	26.6724	-0.282069	-1.21594	0.472266	0.732028
1882	P42232	Signal transducer and activator of transcription 5B	Stat5b	18.7234	18.0673	19.1183	18.7195	18.2718	-0.307795	-1.23781	0.472307	0.732028
1883	Q9Z0V7	Mitochondrial import inner membrane translocase subunit Tim17-B	Timm17b	20.7318	21.3659	19.6908	19.6669	21.9101	0.626286	1.54359	0.472791	0.732028
1884	Q99L13	3-hydroxyisobutyrate dehydrogenase, mitochondrial	Hibadh	24.0451	24.3362	24.0009	24.2349	23.5848	0.250438	1.18957	0.472794	0.732028
1885	P35486	Pyruvate dehydrogenase E1 component subunit alpha, somatic form, mitochondrial	Pdha1	22.6318	22.6741	22.7298	22.6668	23.3077	-0.248492	-1.18797	0.473066	0.73206
1886	Q9DBG5	Perilipin-3	Plin3	22.6117	22.3432	22.6849	22.1948	21.6151	0.312513	1.24187	0.473759	0.732386
1887	Q9QVP9	Protein-tyrosine kinase 2-beta	Ptk2b	22.0454	21.7876	22.0429	21.9035	22.561	-0.252651	-1.19139	0.473778	0.732386
1888	P41105	60S ribosomal protein L28	Rpl28	25.5744	25.4128	25.5166	25.7554	23.2939	0.638291	1.55648	0.474239	0.732525
1889	Q99J62	Replication factor C subunit 4	Rfc4	21.9231	23.176	22.7131	22.8401	23.1583	-0.354265	-1.27833	0.474371	0.732525
1890	Q7TNE3	Sperm-associated antigen 7	Spag7	23.9073	23.4166	23.8703	23.4881	22.4252	0.400711	1.32016	0.474625	0.732529
1891	E9Q634	Unconventional myosin-Ie	Myo1e	17.7691	20.5517	19.5458	19.2574	20.9946	-0.772172	-1.70784	0.47509	0.73286
1892	Q8CF89	TGF-beta-activated kinase 1 and MAP3K7-binding protein 1	Tab1	19.4813	17.9762	19.1796	19.368	18.8474	-0.402917	-1.32218	0.476194	0.734174
1893	Q9Z1R2	Large proline-rich protein BAG6	Bag6	21.6313	19.9217	21.4135	21.4831	20.8033	-0.456804	-1.3725	0.476542	0.734323
1894	Q6PIU9	Uncharacterized protein FLJ45252 homolog		21.5624	19.4482	22.048	21.8014	19.8624	-0.73193	-1.66086	0.479012	0.737739
1895	Q7TPD0	Integrator complex subunit 3	Ints3	20.171	20.1163	20.5417	20.2658	20.2312	-0.202607	-1.15078	0.480166	0.739127
1896	Q9D168	Integrator complex subunit 12	Ints12	15.8047	17.0453	18.2142	15.6025	17.5043	-0.682011	-1.60438	0.480566	0.739352
1897	Q9JL26	Formin-like protein 1	Fmnl1	23.2133	23.1228	23.31	23.157	23.7197	-0.227525	-1.17082	0.481771	0.740199
1898	O35381	Acidic leucine-rich nuclear phosphoprotein 32 family member A	Anp32a	27.384	26.8735	27.431	27.1956	27.4387	-0.22639	-1.1699	0.481929	0.740199
1899	P51859	Hepatoma-derived growth factor	Hdgf	25.1478	23.4666	26.2972	25.8257	23.2766	-0.825949	-1.7727	0.481982	0.740199
1900	Q9D7N9	Adipocyte plasma membrane-associated protein	Apmap	18.3071	21.2495	18.0745	15.7563	21.3085	1.3985	2.63628	0.482132	0.740199
1901	Q3U0V1	Far upstream element-binding protein 2	Khsrp	26.9331	25.8387	26.3483	26.2399	25.4575	0.370661	1.29294	0.483704	0.742222
1902	Q7TPV4	Myb-binding protein 1A	Mybbp1a	21.4935	22.0438	23.5504	20.8468	22.8688	-0.653364	-1.57283	0.484403	0.742905
1903	Q3UHI4	Protein TMED8	Tmed8	20.0631	18.956	19.578	20.678	19.5225	-0.416582	-1.33476	0.485287	0.743019
1904	Q8BGZ4	Cell division cycle protein 23 homolog	Cdc23	21.0766	20.5646	20.6878	20.7215	20.3501	0.234116	1.17619	0.485619	0.743019
1905	P35329	B-cell receptor CD22	Cd22	20.9171	21.7474	20.3256	18.8486	22.378	0.814846	1.75911	0.485637	0.743019
1906	Q9Z1T1	AP-3 complex subunit beta-1	Ap3b1	18.9527	19.446	19.1699	18.645	19.0471	0.245346	1.18538	0.485704	0.743019
1907	Q3UQU0	Bromodomain-containing protein 9	Brd9	20.5061	19.3922	19.9447	19.659	19.2067	0.345704	1.27077	0.485751	0.743019
1908	Q6A0D4	Raftlin	Rftn1	18.7966	19.4554	19.2566	18.8652	20.698	-0.480598	-1.39532	0.486508	0.743786
1909	Q9JIK5	Nucleolar RNA helicase 2	Ddx21	18.8654	22.5442	21.0112	21.1016	22.7847	-0.92773	-1.90228	0.487073	0.743833
1910	Q8BZR9	Uncharacterized protein C17orf85 homolog		22.5273	20.8661	22.0372	21.9653	22.3285	-0.413619	-1.33202	0.487278	0.743833
1911	Q9CSN1	SNW domain-containing protein 1	Snw1	23.5965	24.2119	24.2867	23.9229	24.2328	-0.243256	-1.18366	0.487304	0.743833
1912	Q8VEK0	Cell cycle control protein 50A	Tmem30a	13.1198	20.0631	18.1711	17.7108	18.471	-1.52612	-2.88011	0.487664	0.743993
1913	Q8BXZ1	Protein disulfide-isomerase TMX3	Tmx3	20.0243	22.88	19.1287	18.3033	23.0878	1.2789	2.42654	0.489252	0.745658
1914	Q99K95	Protein RTF2 homolog	Rtfdc1	20.6473	20.0956	20.728	20.3991	20.6836	-0.232134	-1.17457	0.489271	0.745658
1915	P42125	Enoyl-CoA delta isomerase 1, mitochondrial	Eci1	22.8626	23.3572	22.9889	23.1901	24.2138	-0.35434	-1.2784	0.489522	0.745658
1916	Q3U2S8	Voltage-gated hydrogen channel 1	Hvcn1	20.9548	21.841	21.4241	21.1971	23.1945	-0.540675	-1.45465	0.490199	0.746174
1917	Q8CG47	Structural maintenance of chromosomes protein 4	Smc4	22.6735	22.6489	23.039	22.8904	22.6575	-0.201088	-1.14956	0.490473	0.746174
1918	Q921I9	Exosome complex component RRP41	Exosc4	22.4076	22.9085	23.0108	22.0064	21.9601	0.33229	1.25901	0.490818	0.746174
1919	Q91W96	Anaphase-promoting complex subunit 4	Anapc4	17.4535	21.2059	19.1535	18.4956	17.6796	0.886794	1.84906	0.490897	0.746174
1920	Q61656	Probable ATP-dependent RNA helicase DDX5	Ddx5	24.3202	26.3611	25.5854	25.5625	26.4396	-0.521821	-1.43577	0.491139	0.746174
1921	P42230	Signal transducer and activator of transcription 5A	Stat5a	16.3504	17.1079	16.7507	14.5904	16.9906	0.618571	1.53535	0.49148	0.746303
1922	P01843	Ig lambda-1 chain C region		21.5177	21.3703	21.4539	21.5273	22.0437	-0.230954	-1.17361	0.491949	0.746513
1923	P56135	ATP synthase subunit f, mitochondrial	Atp5j2	24.3136	20.9954	22.5324	23.471	24.504	-0.848003	-1.80001	0.492131	0.746513
1924	Q5U5Q9	BRCA1-A complex subunit RAP80	Uimc1	19.151	18.685	18.8817	17.9267	18.978	0.322536	1.25053	0.494917	0.75035
1925	Q8K4Z5	Splicing factor 3A subunit 1	Sf3a1	24.9724	23.8272	24.8049	24.8936	24.455	-0.318044	-1.24664	0.496903	0.751852
1926	Q9WTP6	Adenylate kinase 2, mitochondrial;Adenylate kinase 2, mitochondrial, N-terminally processed	Ak2	24.6678	24.8026	24.9004	24.8589	25.0017	-0.185142	-1.13693	0.497019	0.751852
1927	Q02053	Ubiquitin-like modifier-activating enzyme 1	Uba1	25.8701	25.6505	26.0094	25.8136	26.0374	-0.193131	-1.14324	0.497201	0.751852
1928	Q9JIH2	Nuclear pore complex protein Nup50	Nup50	23.6	22.2914	23.3564	23.6194	22.9436	-0.36078	-1.28412	0.497256	0.751852
1929	Q9DBR7	Protein phosphatase 1 regulatory subunit 12A	Ppp1r12a	23.0932	22.2089	22.8706	22.1201	21.971	0.330515	1.25746	0.497367	0.751852
1930	Q9JII5	DAZ-associated protein 1	Dazap1	25.7283	25.005	25.8478	25.6065	25.4081	-0.254124	-1.19261	0.497454	0.751852
1931	Q6P542	ATP-binding cassette sub-family F member 1	Abcf1	19.4423	22.1352	21.352	20.3904	23.1327	-0.836318	-1.78549	0.49905	0.752672
1932	Q8K352	SAM and SH3 domain-containing protein 3	Sash3	24.3703	23.7666	24.812	24.1223	24.1048	-0.277933	-1.21246	0.499291	0.752672
1933	Q3TXS7	26S proteasome non-ATPase regulatory subunit 1	Psmd1	24.0257	23.9541	24.128	24.1969	24.1866	-0.180558	-1.13332	0.499321	0.752672
1934	Q6NZJ6	Eukaryotic translation initiation factor 4 gamma 1	Eif4g1	21.6912	22.1572	22.2399	22.0115	22.1513	-0.210029	-1.15671	0.499412	0.752672
1935	P99024	Tubulin beta-5 chain	Tubb5	27.3733	27.0386	27.1503	26.8908	26.9753	0.200451	1.14906	0.499523	0.752672
1936	Q8CFE3	REST corepressor 1	Rcor1	21.5697	21.1331	21.787	21.5329	21.3898	-0.218492	-1.16352	0.499545	0.752672
1937	Q9CXE2	B-cell CLL/lymphoma 7 protein family member A	Bcl7a	23.8611	22.5623	24.7484	24.4735	22.3427	-0.643212	-1.5618	0.500094	0.75311
1938	Q9CPP0	Nucleoplasmin-3	Npm3	23.9101	23.5139	23.8541	23.2439	23.3116	0.242128	1.18274	0.500598	0.75348
1939	Q8BW96;Q91YS8	Calcium/calmodulin-dependent protein kinase type 1D;Calcium/calmodulin-dependent protein kinase type 1	Camk1d;Camk1	19.3731	18.1184	18.6311	18.1889	18.4229	0.331464	1.25829	0.501023	0.753731
1940	Q8CIN4	Serine/threonine-protein kinase PAK 2;PAK-2p27;PAK-2p34	Pak2	25.3329	24.8528	24.8716	25.127	24.5777	0.234067	1.17615	0.50306	0.756406
1941	Q8BPG6	Sulfatase-modifying factor 2	Sumf2	19.6235	19.0915	20.1228	19.7892	19.0772	-0.305571	-1.23591	0.503704	0.756708
1942	P24369	Peptidyl-prolyl cis-trans isomerase B	Ppib	24.1198	25.8045	24.9302	25.3847	25.8986	-0.442323	-1.35879	0.50378	0.756708
1943	P62849	40S ribosomal protein S24	Rps24	25.5486	24.8709	26.3036	24.7498	25.7727	-0.398966	-1.31856	0.504666	0.757362
1944	P97496	SWI/SNF complex subunit SMARCC1	Smarcc1	24.3713	23.5328	24.5566	24.5972	23.6859	-0.327849	-1.25514	0.504927	0.757362
1945	Q9ER00	Syntaxin-12	Stx12	20.8086	20.5554	18.2437	21.0102	20.7946	0.665825	1.58647	0.504994	0.757362
1946	P60766	Cell division control protein 42 homolog	Cdc42	23.5532	24.3436	24.0675	23.6713	25.5171	-0.470248	-1.38535	0.505314	0.757452
1947	Q70FJ1	A-kinase anchor protein 9	Akap9	14.2854	15.9431	15.3755	16.0656	15.192	-0.430056	-1.34729	0.50689	0.759424
1948	Q9R0A0	Peroxisomal membrane protein PEX14	Pex14	20.1541	18.9733	19.0936	19.5328	19.1119	0.31764	1.24629	0.507544	0.760013
1949	P47941	Crk-like protein	Crkl	24.4737	23.7929	24.7071	24.4371	24.0458	-0.263336	-1.20025	0.508011	0.760323
1950	Q00422	GA-binding protein alpha chain	Gabpa	23.802	23.5207	23.5479	23.4119	23.4645	0.186607	1.13808	0.508763	0.761057
1951	Q9QWF0	Chromatin assembly factor 1 subunit A	Chaf1a	19.2285	18.6022	19.7908	20.1324	18.2326	-0.469896	-1.38501	0.509267	0.76139
1952	Q61189	Methylosome subunit pICln	Clns1a	24.3108	22.5212	23.2759	22.9268	22.784	0.420406	1.3383	0.509508	0.76139
1953	Q9JIX0	Transcription and mRNA export factor ENY2	Eny2	21.3895	21.454	23.214	22.2013	20.5737	-0.574559	-1.48922	0.509867	0.761536
1954	Q61214	Dual specificity tyrosine-phosphorylation-regulated kinase 1A	Dyrk1a	19.8451	18.5655	19.7106	19.1049	16.4988	0.767196	1.70196	0.510724	0.762426
1955	Q64693	POU domain class 2-associating factor 1	Pou2af1	26.5425	25.2067	26.2671	25.673	23.8639	0.606574	1.52264	0.511108	0.76261
1956	Q8VDN2	Sodium/potassium-transporting ATPase subunit alpha-1	Atp1a1	22.4046	23.5492	21.7477	21.5865	23.8304	0.588751	1.50394	0.511888	0.76335
1957	P61750	ADP-ribosylation factor 4	Arf4	22.3425	22.4402	22.491	22.2963	23.1411	-0.251439	-1.19039	0.512127	0.76335
1958	Q9D154	Leukocyte elastase inhibitor A	Serpinb1a	27.15	27.7676	27.7208	27.3056	28.191	-0.280319	-1.21446	0.512745	0.763851
1959	Q5F2E7	Nuclear fragile X mental retardation-interacting protein 2	Nufip2	20.4025	18.9303	19.766	19.5986	18.1157	0.506371	1.42047	0.513584	0.763851
1960	Q3TQI7	Uncharacterized protein C9orf78 homolog		22.1763	20.9464	22.2039	21.8273	21.6321	-0.326366	-1.25385	0.513727	0.763851
1961	Q3TBT3	Stimulator of interferon genes protein	Tmem173	19.5183	21.9313	18.8338	17.6456	22.3372	1.11931	2.17243	0.514208	0.763851
1962	D0QMC3	Myeloid cell nuclear differentiation antigen-like protein	Mndal	20.5875	24.1188	20.4184	20.1366	23.3873	1.03906	2.05488	0.514352	0.763851
1963	P97452	Ribosome biogenesis protein BOP1	Bop1	21.1627	20.176	20.4023	20.2836	20.516	0.268705	1.20473	0.514424	0.763851
1964	Q99M31	Heat shock 70 kDa protein 14	Hspa14	22.1863	22.6692	22.8884	22.6361	22.4193	-0.220235	-1.16492	0.514521	0.763851
1965	Q9CX56	26S proteasome non-ATPase regulatory subunit 8	Psmd8	23.6934	23.5858	23.9361	23.8278	23.6967	-0.180628	-1.13338	0.51468	0.763851
1966	E9Q1P8	Interferon regulatory factor 2-binding protein 2	Irf2bp2	22.1338	19.9884	22.103	22.4031	20.5367	-0.6199	-1.53677	0.514996	0.763851
1967	Q9DC51	Guanine nucleotide-binding protein G(k) subunit alpha	Gnai3	19.0683	20.66	20.2971	19.336	21.8536	-0.631433	-1.5491	0.515383	0.763851
1968	Q5DW34	Histone-lysine N-methyltransferase EHMT1	Ehmt1	19.7678	18.3896	18.3624	19.1205	18.6654	0.362587	1.28573	0.515521	0.763851
1969	Q02257	Junction plakoglobin	Jup	18.164	20.5904	18.3837	12.6868	21.4439	1.87239	3.66138	0.515875	0.763851
1970	Q80W47	WD repeat domain phosphoinositide-interacting protein 2	Wipi2	20.4959	20.6496	20.4903	20.2942	20.3963	0.179176	1.13224	0.516144	0.763851
1971	Q3USH5	Splicing factor, suppressor of white-apricot homolog	Sfswap	19.1455	18.27	19.2676	18.9445	18.7227	-0.270519	-1.20624	0.516171	0.763851
1972	Q9CZ42	ATP-dependent (S)-NAD(P)H-hydrate dehydratase	Carkd	20.7252	21.7288	21	21.9014	21.7706	-0.330371	-1.25734	0.516901	0.763851
1973	Q61335	B-cell receptor-associated protein 31	Bcap31	20.3943	22.0689	19.4309	19.2858	22.5026	0.825169	1.77174	0.517106	0.763851
1974	Q8C156	Condensin complex subunit 2	Ncaph	23.3565	23.0236	23.1866	23.3355	22.0112	0.345618	1.2707	0.51736	0.763851
1975	Q9JJ94	Sjoegren syndrome nuclear autoantigen 1 homolog	Ssna1	22.0307	21.4079	22.5288	22.0929	21.4507	-0.304881	-1.23532	0.517399	0.763851
1976	O54931	A-kinase anchor protein 2	Akap2	19.8558	17.5698	20.223	19.877	18.0705	-0.677372	-1.59922	0.517439	0.763851
1977	Q8CAQ8	MICOS complex subunit Mic60	Immt	22.9448	24.1538	22.297	22.5779	24.2282	0.514919	1.42891	0.517854	0.764044
1978	Q8BGS2	BolA-like protein 2	Bola2	24.0675	24.062	24.16	24.1379	22.8646	0.343885	1.26917	0.518281	0.764044
1979	Q4FK66	Pre-mRNA-splicing factor 38A	Prpf38a	23.1067	22.4748	22.9814	23.1063	22.9327	-0.21604	-1.16154	0.518396	0.764044
1980	Q8VE47	Ubiquitin-like modifier-activating enzyme 5	Uba5	21.9315	21.4698	21.6606	21.8116	22.3645	-0.244896	-1.18501	0.518701	0.764044
1981	Q7TMY8	E3 ubiquitin-protein ligase HUWE1	Huwe1	19.924	19.3847	20.0386	19.8491	19.7131	-0.212615	-1.15879	0.518879	0.764044
1982	Q60611	DNA-binding protein SATB1	Satb1	17.8868	19.1784	19.3475	19.0361	18.3347	-0.373511	-1.2955	0.519407	0.764436
1983	Q7TSI3	Serine/threonine-protein phosphatase 6 regulatory subunit 1	Ppp6r1	22.3558	20.254	22.2835	21.4169	21.6715	-0.485768	-1.40033	0.521733	0.767472
1984	Q60960	Importin subunit alpha-5;Importin subunit alpha-5, N-terminally processed	Kpna1	21.8018	20.4901	20.4715	21.4847	20.2651	0.405532	1.32458	0.522324	0.767953
1985	O70201	Baculoviral IAP repeat-containing protein 5	Birc5	18.9742	19.1959	18.7921	19.7441	19.5086	-0.263273	-1.2002	0.523144	0.768771
1986	Q9DAW9	Calponin-3	Cnn3	24.601	23.5903	24.8954	24.2906	24.0432	-0.314077	-1.24322	0.524336	0.770136
1987	O09000	Nuclear receptor coactivator 3	Ncoa3	20.4663	19.0533	20.0022	19.8067	17.6186	0.61728	1.53398	0.524662	0.770226
1988	P18654	Ribosomal protein S6 kinase alpha-3	Rps6ka3	21.0127	21.5573	21.385	21.1142	22.3085	-0.317608	-1.24626	0.525693	0.771138
1989	A2RT67	DENN domain-containing protein 3	Dennd3	16.4837	15.8651	16.4802	15.8795	17.1318	-0.322789	-1.25075	0.525812	0.771138
1990	Q921W0	Charged multivesicular body protein 1a	Chmp1a	19.2828	19.8885	20.6971	19.036	20.207	-0.394304	-1.31431	0.526436	0.771665
1991	Q99JB2	Stomatin-like protein 2, mitochondrial	Stoml2	22.6989	22.4048	22.3486	22.4593	22.309	0.179598	1.13257	0.527184	0.772373
1992	Q9CQJ8	NADH dehydrogenase [ubiquinone] 1 beta subcomplex subunit 9	Ndufb9	21.8335	22.7515	19.5923	21.7359	23.2589	0.763434	1.69753	0.52814	0.77322
1993	Q60780	Growth arrest-specific protein 7	Gas7	23.6949	22.8502	23.3491	23.5138	21.4074	0.515808	1.42979	0.528586	0.77322
1994	Q8R5F3	O-acetyl-ADP-ribose deacetylase 1	Oard1	18.9835	19.486	18.7404	19.1441	21.9673	-0.715843	-1.64244	0.528586	0.77322
1995	Q8C863	E3 ubiquitin-protein ligase Itchy	Itch	18.2719	18.0054	18.3301	17.7934	17.6079	0.228129	1.17132	0.528864	0.77322
1996	Q9EQP2	EH domain-containing protein 4	Ehd4	22.7073	23.062	22.912	22.6491	22.4987	0.198057	1.14715	0.529087	0.77322
1997	Q6P8X1	Sorting nexin-6;Sorting nexin-6, N-terminally processed	Snx6	22.719	22.6361	22.655	22.1733	22.6137	0.196915	1.14624	0.529683	0.773703
1998	Q9D1P2	Histone acetyltransferase KAT8	Kat8	20.3243	20.8608	20.9648	20.6196	20.8135	-0.206782	-1.15411	0.531659	0.776062
1999	Q3V1V3	ESF1 homolog	Esf1	18.3483	16.8138	18.8388	17.9482	17.3143	-0.452709	-1.36861	0.53183	0.776062
[truncated: 918 more rows]
