# Supplementary material for: A SIRT7-dependent acetylation switch regulates early B cell differentiation and lineage commitment through Pax5
Source: Nat Immunol. 2024 Oct 18;25(12):2308–19. doi: 10.1038/s41590-024-01995-7 (PMC11588656; doi:10.1038/s41590-024-01995-7)
Supplement: Supplementary file 5 — List of Pax5 protein–protein interactions and mammalian acetyltransferases. [file 41590_2024_1995_MOESM5_ESM.xlsx]

## Sheet: Hoja1
Okuyama et al. (2019) PAX5 PPIs	BioGRID		Merged		Hyndman and Knepper (2017) HATs
9530053A07Rik	EP300		9530053A07Rik		ATF2
ABCB7	BKRF1		ABCB7		CDYL
AHDC1	TLE4		AHDC1		CLOCK
AMPD2	DAXX		AMPD2		CREBBP
ARF4	RB1		ARF4		ELP3
ARID1A	TBP		ARID1A		EP300
ARID1B	ACOT12		ARID1B		GTF3C4
ARID3A	BCAS2		ARID3A		HAT1
ARID3B	C1ORF109		ARID3B		KAT2A
ARL1	CCNC		ARL1		KAT2B
ATAD1	CDK3		ATAD1		KAT5
ATAD3	CDKN1B		ATAD3		KAT6A
BCL11A	CIB3		BCL11A		KAT6B
BRD4	CKS1B		BRD4		KAT7
CAD	CSNK2A1		CAD		KAT8
CAP1	CXORF38		CAP1		NCOA1
CCNK	DTX2		CCNK		NCOA3
CDK12	EHD3		CDK12		TAF1
CECR2	FBLN1		CECR2		ACAT1
CHAMP1	GNG13		CHAMP1		ATAT1
CHD8	GRHL2		CHD8		NAT10
CHMP5	HGS		CHMP5
CORO1A	HIST1H3A		CORO1A
CPSF6	HMBOX1		CPSF6
CPSF7	HMGB3		CPSF7
CRAT	HOXC8		CRAT
CREM	ID3		CREM
CTPS1	KAT2B		CTPS1
CUX1	KLHL14		CUX1
DDX1	KLHL38		DDX1
DDX6	KRTAP10-8		DDX6
DLG5	KRTAP9-3		DLG5
DNAJB6	LARP4		DNAJB6
DVL3	LDLRAP1		DVL3
E2F6	LONRF1		E2F6
EBF1	MAPK1		EBF1
EIF4H	MAPK9		EIF4H
ELMSAN1	MYB		ELMSAN1
ERG	NEIL2		ERG
ETFA	NFYC		ETFA
FLI1	NGLY1		FLI1
FOXO1	OSGIN1		FOXO1
FOXP1	PAX8		FOXP1
GATAD2A	PHC3		GATAD2A
GBP3	PNMA5		GBP3
GBP7	RAD52		GBP7
GMEB2	RNF144B		GMEB2
GRM1	RUNX1		GRM1
GSE1	SAE1		GSE1
GTF3C4	SEC14L4		GTF3C4
GVIN1	STAC		GVIN1
HCLS1	TLK2		HCLS1
HMGA1	UBE2I		HMGA1
IKZF1	UBE3A		IKZF1
IPO4	UBXN2B		IPO4
IRF2BP2	UBXN7		IRF2BP2
JMJD1C	ZMYM5		JMJD1C
KMT2B	KRAS		KMT2B
KMT2D			KMT2D
LEF1			LEF1
LIN54			LIN54
LPXN			LPXN
MDM4			MDM4
MEF2D			MEF2D
MOGS			MOGS
MSL3			MSL3
MTA1			MTA1
MYH9			MYH9
NCOA3			NCOA3
NCOA6			NCOA6
NR2C1			NR2C1
NR2C2			NR2C2
ORC3			ORC3
PAX5			PAX5
PCCA			PCCA
PCX			PCX
PDHB			PDHB
PDIA6			PDIA6
PFDN5			PFDN5
PTBP1			PTBP1
RAI1			RAI1
RFX1			RFX1
RUNX1			RUNX1
SF1			SF1
SIPA1			SIPA1
SMARCA4			SMARCA4
SMARCD2			SMARCD2
SMARCE1			SMARCE1
SMC4			SMC4
SNX1			SNX1
SOX21			SOX21
STAG2			STAG2
STAT3			STAT3
TAF15			TAF15
TAF6			TAF6
TAF9B			TAF9B
THBS4			THBS4
TLE3			TLE3
TPH2			TPH2
TRIP13			TRIP13
USP7			USP7
VBP1			VBP1
VIM			VIM
YWHAG			YWHAG
YWHAZ			YWHAZ
ZBTB14			ZBTB14
ZBTB33			ZBTB33
ZCWPW1			ZCWPW1
ZEB2			ZEB2
ZFP292			ZFP292
ZFP592			ZFP592
ADCY3			ADCY3
CRKL			CRKL
FADS2P1			FADS2P1
IKZF3			IKZF3
LENG8			LENG8
OLFR174			OLFR174
PAX4			PAX4
PFDN4			PFDN4
SAP130			SAP130
SECISBP2			SECISBP2
SNX15			SNX15
SUGP2			SUGP2
TIMM50			TIMM50
XPO1			XPO1
ZMIZ1			ZMIZ1
ACACB			ACACB
ACAP1			ACAP1
ACTL6A			ACTL6A
AHRR			AHRR
ANP32A			ANP32A
ARID2			ARID2
BC017643			BC017643
CNTNAP1			CNTNAP1
CUL5			CUL5
CUX2			CUX2
DNM1L			DNM1L
DOT1L			DOT1L
DPF2			DPF2
EFHB			EFHB
EIF3M			EIF3M
EP400			EP400
FAM65C			FAM65C
GATAD2B			GATAD2B
GM4950			GM4950
KIF2A			KIF2A
LONP1			LONP1
MBD2			MBD2
MRPL28			MRPL28
MSN			MSN
NCOR1			NCOR1
NFKBIZ			NFKBIZ
OGT			OGT
PIAS1			PIAS1
PIN4			PIN4
PNO1			PNO1
POLD1			POLD1
POU2F1			POU2F1
PRSS1			PRSS1
SEC31A			SEC31A
SF3A3			SF3A3
SHROOM4			SHROOM4
SLK			SLK
SMDT1			SMDT1
SSXB2			SSXB2
STT3A			STT3A
SWAP70			SWAP70
TAP1			TAP1
TRPC5			TRPC5
VAV1			VAV1
VPS13D			VPS13D
ZFP281			ZFP281
ELF1			ELF1
PSMD14			PSMD14
TCP1			TCP1
HAUS6			HAUS6
PNISR			PNISR
SNAPC4			SNAPC4
TFAP4			TFAP4
IPO9			IPO9
KRT13			KRT13
KRT8			KRT8
NACA			NACA
CTCF			CTCF
DDX54			DDX54
CCDC130			CCDC130
HADHB			HADHB
RAB5C			RAB5C
RANBP2			RANBP2
MSANTD2			MSANTD2
ZIC2			ZIC2
ADRM1			ADRM1
ALDH9A1			ALDH9A1
ARFGAP1			ARFGAP1
ATL3			ATL3
BAP1			BAP1
BRI3BP			BRI3BP
CBFB			CBFB
CD300LH			CD300LH
EFTUD2			EFTUD2
GNAS			GNAS
INTS1			INTS1
LSM7			LSM7
MEAF6			MEAF6
MYO1C			MYO1C
NCOR2			NCOR2
PDCD6IP			PDCD6IP
PFAS			PFAS
PSMC1			PSMC1
RBM14			RBM14
SIN3A			SIN3A
WDR3			WDR3
ZFP687			ZFP687
HIVEP3			HIVEP3
BAZ2B			BAZ2B
BRIX1			BRIX1
GM4340			GM4340
GTF2H1			GTF2H1
KDM1A			KDM1A
LDHA			LDHA
NFRKB			NFRKB
PCDHA9			PCDHA9
PIK3CG			PIK3CG
Q3U0D2			Q3U0D2
RCOR3			RCOR3
SCAF11			SCAF11
SLC12A4			SLC12A4
SUPT5			SUPT5
TCF3			TCF3
TFDP1			TFDP1
TTC30A2			TTC30A2
TUBGCP3			TUBGCP3
USP9X			USP9X
YY1			YY1
ZBED4			ZBED4
ZFP384			ZFP384
CORO1C			CORO1C
KRT76			KRT76
ABCE1			ABCE1
			EP300
			BKRF1
			TLE4
			DAXX
			RB1
			TBP
			ACOT12
			BCAS2
			C1ORF109
			CCNC
			CDK3
			CDKN1B
			CIB3
			CKS1B
			CSNK2A1
			CXORF38
			DTX2
			EHD3
			FBLN1
			GNG13
			GRHL2
			HGS
			HIST1H3A
			HMBOX1
			HMGB3
			HOXC8
			ID3
			KAT2B
			KLHL14
			KLHL38
			KRTAP10-8
			KRTAP9-3
			LARP4
			LDLRAP1
			LONRF1
			MAPK1
			MAPK9
			MYB
			NEIL2
			NFYC
			NGLY1
			OSGIN1
			PAX8
			PHC3
			PNMA5
			RAD52
			RNF144B
			SAE1
			SEC14L4
			STAC
			TLK2
			UBE2I
			UBE3A
			UBXN2B
			UBXN7
			ZMYM5
			KRAS
