# Supplementary material for: A SIRT7-dependent acetylation switch regulates early B cell differentiation and lineage commitment through Pax5
Source: Nat Immunol. 2024 Oct 18;25(12):2308–19. doi: 10.1038/s41590-024-01995-7 (PMC11588656; doi:10.1038/s41590-024-01995-7)
Supplement: Supplementary file 6 — Genes bound by Pax5WT, Pax5K198Q and Pax5K198R proteins from ChIP–seq data. [file 41590_2024_1995_MOESM6_ESM.xlsx]

## Sheet: Significantly bound genes
Genes bound by Pax5WT		Genes bound by Pax5K198Q		Genes bound by Pax5K198R
Gnai3		Ngfr		Gnai3
Klf6		Gmpr		Klf6
Ngfr		Acvr1b		Tbx2
Actr2		Txnrd3		Ngfr
Gna12		Vpreb3		Actr2
Fgf23		Rmnd5b		Gna12
Gmpr		Kpnb1		Fgf23
Mnt		Cabin1		Gmpr
Rtca		Naglu		Mnt
Dbt		Pabpc1		Dazap2
Dazap2		Chordc1		Trappc10
Galnt1		Bcap31		Ccm2
Raf1		Ppm1j		Egfl6
Tamalin		Ppard		Raf1
Acvr1b		Def6		Acvr1b
Adora3		Nr2f6		Adora3
Gm2a		Abhd3		Rdx
Grm6		Scrib		Gm2a
Haao		Mrpl2		Grm6
Rpl13		Il17ra		Haao
Txnrd3		Ap2a2		Rpl13
Bcl11a		Rab8a		Txnrd3
Pxmp4		Cnot11		Fasl
Vpreb3		Sh3gl1		Bcl11a
Hip1r		Ogdh		Vpreb3
Nsun5		Cd79a		Hip1r
Sec24b		Dusp3		Nsun5
N4bp3		Itpkc		Heatr6
Rmnd5b		Clec11a		Sec24b
Zfp276		Arid3b		N4bp3
Cnnm3		Ulk2		Slc46a1
Gmcl1		Cstb		Cnnm3
Uhrf1		Msh6		Mxd1
Rrp15		Ctr9		Calm1
Mef2d		Kit		Gatd3a
Kpnb1		Reep5		Uhrf1
Sost		Ergic3		Rrp15
Acap1		Trap1		Zmat2
Ifrd1		Odr4		Mef2d
Cabin1		Napa		Kpnb1
Akt1		Ankhd1		Afg3l1
Naglu		Aamp		Sost
Coasy		Epha2		Tulp3
Pabpc1		Pip4k2a		Flot1
Chordc1		Strada		Acap1
Rtcb		Trappc2b		Cabin1
Map3k3		Hnrnpa0		Akt1
Ltbp2		Relt		Naglu
Abcd1		Nutf2		Coasy
Supt6		Man1a2		Pabpc1
Clgn		Srp14		Chordc1
Napsa		Tor2a		Rtcb
Vrk3		Ubp1		Ccdc47
Rmnd5a		Nprl2		Map3k3
Ppm1j		Slc22a8		Ltbp2
Kdm7a		Gm266		Srpk3
Ppard		Cfap161		Abcd1
Def6		Hps3		Ift46
Abhd3		Zmiz2		Clgn
Scrib		Pten		Vrk3
Mien1		Crbn		Rmnd5a
Clpp		Cacybp		Ppm1j
Prkd1		Rbsn		Kdm7a
Baz1b		Dguok		Zfp523
Mrpl2		Ppp1cb		Ppard
Adprh		Limk1		Def6
Timmdc1		Sash1		Nr2f6
Il17ra		Pcolce2		Babam1
Arrdc2		Atf6b		Abhd3
Ap2a2		Capza2		Scrib
Ap1m1		Aph1a		Mien1
Rab8a		Macroh2a1		Ccdc97
Lipe		Adss2		Clpp
Cnot11		Prelid3b		Prkra
Sh3gl1		Lnx2		Baz1b
Eif2b5		Dyrk3		Ppp2r5d
Mrpl4		Mapkapk2		Mrpl2
Pde4a		Sdc4		Adprh
Abhd17a		Exosc10		Timmdc1
Mob3a		Stac2		Il17ra
Ccdc65		C1qtnf1		Arrdc2
Ogdh		Top2b		Ap2a2
Cd79a		Tnfaip1		Prkar2b
Med29		Wsb1		Cdkn1b
Gars1		Ptgis		Ap1m1
Dusp3		Dhx40		Rab8a
Fosb		Kcnab3		Lipe
Ercc1		Chct1		Cnot11
Gdf15		Cenpv		Sh3gl1
Itpkc		Mrpl45		Eif2b5
Dnase2a		Septin9		Grin2c
Kpna1		Natd1		Pde4a
Ssbp2		Gga3		Ogdh
Stat5b		Cd22		Cd79a
Angptl2		Dvl2		Rps11
Irf5		Arid3a		Paf1
Tbccd1		Mtrf1l		Gars1
Clec11a		Katna1		Cyp4f18
Etfb		Perp		Tpm4
Arid3b		Reep3		Dusp3
Ulk2		Lims1		Ercc1
Mapk14		Atp2b1		Abcb4
Pax3		Dusp6		Brd4
Lbr		Socs2		Gdf15
Hdgf		Ddx50		Itpkc
Thop1		Tbc1d15		Kpna1
Map2k1		Timm13		Cux1
Sgta		Sumo3		Stat5b
Cstb		Papolg		Angptl2
Wdr1		Ppp2ca		Ddx56
Ccn4		Btg2		Tmed4
Ndrg1		Pes1		Dnajb11
Msh6		Cnot8		Clec11a
Stx1a		Nampt		Zfp110
Rfx1		Rock2		Coro1c
Asf1b		Cct6b		Arid3b
Por		Ccl1		Cd244a
Trim28		Atp2a3		Ulk2
Ctr9		Cpd		Mapk14
Kit		Sec23a		Lbr
Pan2		Pnn		Hdgf
Cs		Mbip		Thop1
Gpr108		Yy1		Cstb
Reep5		Slc25a29		Wdr1
Arhgap8		Slc17a4		Ndrg1
Trap1		Tbc1d7		Prlr
Odr4		Nxnl2		Msh6
Napa		Sptlc1		Fbxo11
Ctsb		Lman2		Stx1a
Inpp5k		Irx4		Prkaca
Fam131c		Clptm1l		Asf1b
Serpinb9		Atg10		Por
Aamp		Cd180		Trim28
Peds1		Hexb		Ctr9
Epha2		Polk		Kit
Pdk1		Ap3b1		Pan2
Cdt1		Elovl7		Cs
Pola1		Zfyve16		Slc30a4
Pip4k2a		Nt5el		Adh5
Krt23		Vdac2		Reep5
Psmd2		Dnajc9		Arhgap8
Strada		Psmc6		Trap1
M6pr		Anxa11		Odr4
Tgfbr1		Capn7		Napa
Khsrp		Bap1		Ctsb
Hnrnpa0		Kpna3		Crkl
Arid1a		Tnfsf11		Lrwd1
Rplp1		Rgcc		Aamp
Relt		Wbp4		Peds1
Sertad1		Pebp4		Epha2
Carhsp1		Spry2		Pdk1
Elk3		Gdnf		Pola1
Herpud2		Lrp10		Cdk4
Nutf2		Rad1		Pip4k2a
Man1a2		Ank		B4galnt1
Rala		Rrm2b		Krt23
Stk38		Fbxo32		Acat2
Cabp7		Fam118a		Ctnnb1
Pttg1ip		Slc38a2		Eif1b
Srp14		Hapstr1		Psmd2
Tor2a		Cyc1		Msh5
Ubp1		Dgat1		Clic1
Zmynd10		Lrch3		Strada
Ifrd2		Vps26c		Gatad1
Nprl2		Chaf1b		M6pr
Nxf1		Tmbim6		Ppp2r1a
Slc22a8		Denr		Tgfbr1
Gm266		Creld2		Khsrp
Tsacc		Chd1		Hnrnpa0
Fads1		Cd2ap		Arid1a
Fgf11		Mrps18a		Rplp1
Cfap161		Pim1		Relt
Acad9		Sik1		Sertad1
Snapc2		Ralbp1		Carhsp1
Hps3		Twsg1		Elk3
Kif11		Rhoq		Herpud2
Zfp715		Mcfd2		Nutf2
Arih2		Luc7l		Man1a2
Fnbp4		Cuta		Rala
Cad		Taf11		Vps72
Pten		Thumpd2		Stk38
Crbn		H2-Oa		Cabp7
Ppp1r12c		Brd2		Zfp212
Birc3		Kcnc1		Pttg1ip
Elof1		Lta		Srp14
Pip4k2c		Dhx16		Tor2a
Pax5		Yipf5		Ppp2cb
Dynlt2b		Sec11c		Pla2g12b
Dnajc7		Ankrd22		Ubp1
Cacybp		Ak3		Kdsr
Blk		Cdca5		Tmem115
Ankrd28		Jak2		Ifrd2
Dguok		Syvn1		Nprl2
Psmb1		Tnks2		Nxf1
Dll1		Lrp5		Slc22a8
Nol3		Ccnj		Mrpl52
E2f4		Taf5		Gm266
Ppp1cb		Slk		Fads1
Limk1		Btbd1		Cars1
Edf1		Anapc11		Fgf11
Fbxw5		Pcyt2		Cfap161
Aldh1a3		Chuk		Sugp1
Mmp13		Poll		Acad9
Sash1		Parp6		Snapc2
Slc39a1		Mbd6		Ccnt1
Pcolce2		Echs1		Wnt8a
Atf6b		Clybl		Hps3
Capza2		Taf3		Kif11
Aph1a		Rassf3		Tnpo3
Med22		Thoc3		Zfp715
Lta4h		Stk17b		Strn3
Macroh2a1		Ctdsp1		Atp6v0d1
Gtf2ird2		Bard1		Arih2
Adss2		Rnpepl1		Fnbp4
Fnta		Capn10		Cad
Celsr1		Atg4b		Pten
Fli1		Dars1		Crbn
Prelid3b		Tsn		Birc3
Lnx2		Epb41l5		Elof1
Dyrk3		Dbi		Pip4k2c
Mapkapk2		Nek7		Pax5
Ttll1		Cd55		Cacybp
Sdc4		Ube2t		Anapc1
Brca1		Rassf5		Blk
Exosc10		Elk4		Ankrd28
Stac2		Lhx4		Rbsn
Plxdc1		Pycr2		Dguok
C1qtnf1		Ccdc181		Csf1
Top2b		Pacc1		Tex261
Tnfaip1		Hsd17b7		Psmb1
Wsb1		Mgst3		Dll1
Rhbdl3		Ppp6c		Nol3
Ghdc		Epc1		Matcap1
Slc12a7		Zbtb43		E2f4
Crk		Acvr1c		Ppp1cb
Rab5a		BC005624		Tsen15
Nkiras2		Cntrl		Limk1
Ptgis		Dph7		Galns
Mafk		Wdsub1		Edf1
Cdc73		Clp1		Fbxw5
Spag7		Ccdc34		Aldh1a3
Pfn1		Nat10		Casd1
Tomm34		Pdia3		Cnksr3
Ywhab		Rtf1		Sash1
Stk3		Ptpra		Slc39a1
Ksr1		Dusp2		Pcolce2
Dhx40		Kat14		Plxnd1
Kcnab3		Rbck1		Atf6b
Chct1		E2f5		Acadsb
Cenpv		Rab5if		Capza2
Dnah17		Dhx35		Plekho1
Mief2		Anxa5		Aph1a
Tada2a		Afg2a		Cnih1
Aatf		Il12a		Med22
Dync1h1		Ppm1l		Macroh2a1
Mpdu1		Ccnl1		Gtf2ird2
Avpi1		Efna1		Adss2
Pank3		Mfsd14a		Fnta
Mrpl45		Gar1		Plpp1
Septin9		Cnn3		Celsr1
Slc22a5		Snx27		Fli1
Natd1		Slc39a8		Prelid3b
Gga3		Ubxn2b		Ube2a
Dalrd3		Coq3		Lnx2
Cd22		Pdlim5		Dyrk3
Mdh2		Nr4a3		Mapkapk2
Rnf145		Tex10		Myh9
Atp6v1e1		Txn1		Ttll1
Dvl2		Ptgr1		Plcg1
Map1s		Smu1		Kctd5
Calm3		B4galt1		Sdc4
Cd70		Tmem38b		Brca1
Arid3a		Rad23b		Exosc10
Zfp451		Cd72		Stac2
Mtrf1l		Leprot		Plxdc1
Rwdd1		Laptm5		C1qtnf1
Katna1		Cpt2		Top2b
Cd164		Exo5		Tnfaip1
Mical1		Eloa		Wsb1
Traf3ip2		Fuca1		Rhbdl3
Popdc3		Srsf10		Serinc3
Tnfaip3		Akr1a1		Ghdc
Perp		Mob3c		Nkiras2
Lims1		Stil		Ptgis
Cdk1		Ptp4a2		Mafk
Bltp3b		Rcan3		Stard3
Dusp6		Psmb2		Cdc73
Hbs1l		Psmc2		Stk4
Apaf1		Prkag2		Pfn1
Nedd1		Rheb		Stk3
Ifngr1		Tmub1		Dhx40
Snrpf		Tnfrsf9		Nol11
Fgd6		Tomm7		Kcnab3
Ndufa12		5730480H06Rik		Chct1
Socs2		Nelfa		Ncor1
Nuak1		Ugdh		Cenpv
Cry1		Cenpc1		Pip4k2b
Hnrnph3		Dck		Phf23
Supv3l1		Ccng2		Dnah17
Ddit4		Cdk2ap1		Mief2
Dnajb12		Ran		Ikzf1
Pno1		Bcl7a		Myl4
Tbc1d15		Rnf34		Cbx1
2310011J03Rik		Aacs		Aatf
Rab1a		Sppl3		Dync1h1
Pwwp3a		Snx8		Pex12
Csrp2		Lfng		Ndel1
Timm13		Wasl		Mpdu1
Ncln		Pop7		Pank3
Nopchap1		Evx1		Mrpl45
Wdr82		Igf2bp3		Septin9
Adarb1		Npy		Slc22a5
Sumo3		Prss3b		Natd1
Hint1		Fbxl14		Ywhah
Papolg		Hmces		Gga3
Pfkl		Ruvbl1		Dalrd3
Pex13		Sec61a1		Fis1
Ppp2ca		Abtb1		Mfsd3
Mrnip		Xpc		Cd22
Il13		Slc6a6		Rnf145
Sar1b		Bhlhe40		Atp6v1e1
Btg2		Thumpd3		Dvl2
Pes1		Bcat1		Map1s
Dynll2		Mbd4		D8Ertd738e
Cnot8		Dbx1		Calm3
Rnft1		Zscan26		Cops3
Ppm1d		Ndufc2		Ddx39a
Nampt		Smg1		Cdc37
Rock2		Nucb2		Arid3a
Laptm4a		Fchsd2		Gle1
Adi1		Il21r		Fbxo5
Ubxn2a		Dgat2		Mtrf1l
Allc		Psma1		Hdac2
Cmpk2		Far1		Rwdd1
Rab10		Rusf1		Hey2
Cct6b		Cd37		Katna1
Ccl1		Vps35l		Cd164
Smarcd2		Mki67		Popdc3
Ddx5		Fadd		Tnfaip3
Psmd12		Dkk4		Perp
Nherf1		Tm2d2		Lims1
Grb2		Msmo1		Ube2d1
Recql5		Acsl1		Cdk1
Galk1		Cfap97		Actr6
Ncbp3		Tbc1d9		Bltp3b
Atp2a3		Pgls		Dusp6
Exoc7		Cox4i1		Arg1
Ube2g1		Adat1		Nedd1
Dhrs13		Cog2		Fgd6
Blmh		Egln1		Ndufa12
Cpd		Mmp10		Socs2
Lrrc59		Pou2af1		Nudt4
Tac4		Carm1		Nuak1
Snx11		Nedd4		Cry1
Eftud2		Myo1e		Hsp90b1
Dcakd		Lca5		Hnrnph3
Map3k14		Pkm		Ddx50
Gtf2a1		Cox7a2		Ddit4
Klhdc2		Stoml1		Dnajb12
Nemf		Hcn4		Pno1
Sec23a		Elovl5		Tbc1d15
Cdkl1		Gclc		2310011J03Rik
Trappc6b		Snx1		Rab1a
Pnn		Atp1b3		Pwwp3a
Mbip		Cmtm6		Rab3ip
Sav1		Stt3b		Timm13
Timm9		Dnajc13		Ncln
Ppm1a		Nudt16		Hcfc2
Plek2		Rbm6		Nopchap1
Pitrm1		Slc25a20		Wdr82
Asb2		Atp6v1g1		Adarb1
Acot2		Aftph		Sumo3
Fos		Dsel		Hint1
Vash1		Ascc3		Fgf18
Yy1		Akna		Papolg
Adss1		Egr3		Pfkl
Slc17a4		Map3k9		Pex13
Exoc2		Cops8		Cpeb4
Nedd9		Ipo13		Cdc34
Tbc1d7		Pmepa1		Ppp2ca
Cenpp		Il22ra2		Mrnip
Nxnl2		Hacd3		Rad50
Ly86		Dusp26		Ube2b
Sema4d		Prex1		Btg2
Sptlc1		Wipi2		Pes1
Ercc6l2		Kdm1b		Polm
Sfxn1		Hook3		Dynll2
Lman2		Ccs		Cnot8
Ptdss1		Abhd2		Ppm1d
Ccnh		Rnf44		Lrrc72
Agtpbp1		Dennd6a		Nampt
Nkd2		Map3k7		Tspan13
Pdcd6		Zc3h7a		Rock2
Sdha		Gnl3		Laptm4a
Irx4		Ubald1		Trib2
Lpcat1		Atp6v0a2		Map2k6
Clptm1l		Mcl1		Adi1
Atg10		Tram2		Ubxn2a
Cd180		Dnajc16		Allc
Serf1		Gpi1		Cmpk2
Hexb		Slfn2		Rab10
Polk		Sde2		Cct6b
F2rl1		Bdp1		Ccl1
Otp		Ankrd12		Ddx42
Ap3b1		Atad2		Smarcd2
Elovl7		Dusp5		Scn4a
Plk2		Lsm1		Polg2
Zfyve16		Irf2bpl		Psmd12
Nt5el		Txndc11		Nherf1
Kctd6		4632404H12Rik		Grb2
Samd8		Coro7		Galk1
Vdac2		Klf16		Ncbp3
Ube2e1		Spsb1		Atp2a3
Thrb		Nek11		Exoc7
Rtraf		Dpp9		Ube2g1
Dnajc9		Hexd		Dhrs13
Ero1a		Golga1		Blmh
Psmc6		Slc44a3		Cpd
Anxa11		Uba6		Lrrc59
Tasor		Arl4d		Snx11
Capn7		Igsf8		Eftud2
Bap1		Syde2		Map3k14
Nisch		Cd276		Gtf2a1
Kpna3		Aff3		Nemf
Spryd7		Enpp6		Sec23a
Tkt		Camk2a		Cdkl1
Ska3		Sufu		Gemin2
Mrpl57		Mios		Pnn
Micu2		Ptpn23		Psma6
Fgf9		C1galt1		Mbip
Tnfsf11		Ccdc88a		Mthfd1
Rgcc		Atxn2l		Sav1
Esco2		Macrod1		Tmx1
Dpysl2		Cep85		Actr10
Ebf2		Anln		Ppm1a
Nkx3-1		Utp15		Zfp36l1
Pebp4		Sem1		Wdr37
Pdlim2		Ss18l1		Pitrm1
Gfra2		Bdkrb1		Asb2
Itm2b		Zfp335		Dcaf4
Spry2		Socs5		Acot2
Fbxl3		Aagab		Npc2
Gdnf		Ift172		Cyp46a1
Lrp10		Tob1		Yy1
Cct5		Nostrin		Atp5mj
Rad1		Smim3		Adss1
Ank		Zbtb1		Gng4
Retreg1		Tex2		Slc17a4
Ywhaz		Plcl1		Exoc2
Rrm2b		Pnpla8		Nedd9
Lrp12		Gadd45a		Tbc1d7
Myc		Sft2d2		Mcur1
Washc5		Asprv1		Nup153
Fbxo32		Nfyc		Cenpp
Mtbp		Gna11		Nxnl2
Tef		Ric1		Wrnip1
Rbx1		Fam222a		Ly86
Mief1		Tubg1		Sema4d
Fam118a		Gna15		Sptlc1
Samm50		Angptl6		Ptch1
Ndufa6		Pkn2		Ercc6l2
Slc38a2		Actr1b		Sfxn1
Srebf2		Rag2		Lman2
Rpap3		Senp1		Cetn3
Nubp1		Cd79b		Adcy2
Hapstr1		Alkbh5		Ccnh
Bcl6		Azi2		Agtpbp1
Anks3		Ahdc1		Nkd2
Hes1		Smyd4		Pdcd6
Cyc1		Epg5		Sdha
Hgh1		Tcta		Irx4
Dgat1		Mllt6		Lpcat1
Bop1		Rims4		Clptm1l
Gpaa1		Dnaaf9		Atg10
Plec		Slc30a1		Cd180
Trappc9		Batf2		Serf1
Lmf2		Cplx3		Mccc2
Alcam		Grhpr		Hexb
Atg3		Dstyk		Polk
Ntan1		Wdr18		F2rl1
Drd3		Jmjd4		Ap3b1
Arl6		Gpr142		Elovl7
Tbc1d23		Slc38a10		Plk2
Meltf		Dennd4c		Zfyve16
Pak2		Dtx4		Erbin
Lrch3		Akap12		Nt5el
Gsk3b		Wdr70		Pdhb
Senp2		Mtrr		Kctd6
Usp25		Ptma		Samd8
Rfc4		Lrfn3		Vdac2
Vps26c		Rbm11		Ube2e1
Psmg1		Tnfsf10		Thrb
Chaf1b		Dok4		Glud1
Runx1		Map2k4		9230112D13Rik
Atp5po		Rnf126		Dnajc9
Gart		Katnal1		Zswim8
Tmem50b		Ptger4		Vcl
Ifnar1		Surf6		Ap3m1
Ifnar2		Tspan14		Ero1a
Lmbr1l		Zfp281		Psmc6
Kmt2d		Rbm25		Anxa11
Tmbim6		Wapl		Capn7
Asic1		Suco		Bap1
Cox14		Dnah1		Kpna3
Slc11a2		Mmaa		Spryd7
Calcoco1		Copg2		Tkt
Nus1		Nepro		Ska3
Slc10a2		Mreg		Micu2
Noct		Icmt		Fgf9
Denr		Mindy2		Erich6b
Sympk		Spring1		Nufip1
Kcnk5		Pnrc1		Tsc22d1
Creld2		Kank1		Tnfsf11
Agap3		Fbxw8		Rgcc
Dlx2		Irgm1		Naa16
Chd1		Adra2c		Wbp4
Slc25a27		Ino80		Esco2
Cd2ap		Asrgl1		Dpysl2
Sgo1		Arf6		Nkx3-1
Hsp90ab1		Add3		Pebp4
Nfkbie		Zfp322a		Pdlim2
Mrps18a		Tssk6		Gfra2
Usp49		Gm11437		Itm2b
Ppil1		Cactin		Spry2
Pim1		Wdr47		Obi1
Sik1		Zfp36		Fbxl3
Ndc80		Soat1		Cln5
Eif2ak2		Cdc42		Gpr180
Vapa		Aasdhppt		Gdnf
Ralbp1		Terf2ip		Lrp10
Atp6v0c		Otud1		Fbxo4
Epas1		Snip1		Rad1
Rhoq		Pigm		Ank
Mcfd2		Snai1		Rnf19a
Luc7l		Ffar1		Ywhaz
Nudt3		Tgs1		Rrm2b
Mllt1		Nhlrc1		Atp6v1c1
Taf11		Tmem123		Lrp12
Thumpd2		Camk2n2		Myc
Thoc1		Pou4f1		Washc5
Esco1		Wdfy3		Fbxo32
H2-Oa		Pik3cg		Derl1
Brd2		Ulk3		Mtbp
Kcnc1		Ptp4a3		Dnaaf11
Mzb1		Ccdc171		Rbx1
Hspa9		Rnf216		Mief1
Etf1		Wdr36		Josd1
Stard4		Foxo1		Fam118a
Lta		Ccny		Samm50
Zfp521		Sipa1l1		Ndufa6
Dhx16		Gimap9		Slc38a2
Spry4		Zfpm1		Srebf2
Nr3c1		Bsnd		Rpap3
Diaph1		Ajuba		Endou
Yipf5		Dpagt1		Hapstr1
Smad4		Actbl2		Bcl6
Sec11c		Suox		Anks3
Pmaip1		Dynlrb1		Crebbp
Afg3l2		Irf2bp2		Hes1
Seh1l		Sft2d3		Cyc1
Setbp1		Tapt1		Dgat1
Me2		Ncor2		Bop1
Napg		Gfod1		Gpaa1
Lmnb1		Spsb4		Plec
Prrc1		S1pr1		Arc
Gnaq		Phf13		Lmf2
Scgb1a1		Gnai2		Rabl2
Incenp		Sbk1		Atg3
Fads2		Dscam		Mzt2
Rfk		Abhd12		Ntan1
Carnmt1		Misp3		Bfar
Ccdc86		Or2m12		Cldnd1
Prpf19		Fbxl22		Tbc1d23
Naa40		Tmem252		Meltf
Ankrd22		Irs3		Pak2
Ak3		Qrfp		Dnm1l
Snx15		Nup160		Tfrc
Cdca5		Nrxn3		Lrch3
Jak2		Tmed3		Gsk3b
Syvn1		Tmem121		Senp2
Tnks2		Med26		Usp25
Nudt8		Smim7		Rfc4
Rab1b		Ubqln1		Eif4a2
Cnih2		Fam43a		Vps26c
Dpp3		F2r		Psmg1
Lrp5		Sppl2c		Chaf1b
Ovol1		Zfp831		Clic6
Spata6l		Prkca		Runx1
Arl2		Otulin		Atp5po
Smc3		Saysd1		Gart
Pdcd4		Tgif1		Tmem50b
Hhex		Kcnb1		Ifnar1
Hells		Rab2a		Il10rb
Ccnj		Pik3r6		Kmt2d
Tm9sf3		Mettl5		Nckap5l
Smndc1		Lrrk2		Tmbim6
Trim8		Tesk1		Smarcd1
Fundc1		Kbtbd7		Cox14
Taf5		Mrps16		Slc11a2
Pcgf6		Peak1		Noct
Gk		Setx		Denr
Btbd1		Zfp507		Sympk
Bnc1		Wdfy4		Kcnk5
Alyref		Mab21l3		Creld2
Pcyt2		Pomk		Agap3
Rfng		Gpam		Cela3a
Wdr45b		Trarg1		Hes7
Dnmbp		Zfp146		Igf2r
Twnk		Foxc1		Chd1
Poll		Stpg2		Cd2ap
Bbs4		Rnf149		Mrpl14
Parp6		Tmem64		Sgo1
Sat1		Cenpe		Hsp90ab1
Sp4		Scml4		Mrps18a
Esyt1		1700048O20Rik		Pim1
Myl6b		Xrcc1		Cmtr1
Chmp6		Tbc1d22a		Tmprss3
Mbd6		Eya2		Sik1
Ttc4		Gnpda1		Ndc80
Atp5f1a		Ptpn4		Lbh
Crisp1		Gpr20		Eif2ak2
Atp23		Ezr		Vapa
Echs1		Afap1		Ralbp1
Dpysl4		Egr1		Epas1
Ifitm3		Cpn2		Rhoq
Tmem192		Atg4d		Mcfd2
Clybl		Bcor		Meiob
Tmc6		Cib1		Luc7l
Cbx4		Acot11		Nudt3
Pde8a		Lonrf1		Mllt1
Mkln1		Ficd		Taf11
Bach1		Mapkbp1		Thumpd2
Cct8		Rpia		Cox7a2l
Taf3		Hyou1		Thoc1
Rassf3		Dnpep		Esco1
Iscu		Tcf4		H2-Oa
Cplx2		Tent4b		Brd2
Thoc3		Tusc1		Kcnc1
Unc5a		Abhd10		Mzb1
Uimc1		Sox4		Hspa9
Smad7		Pxn		Etf1
Lactb2		Fgfr1op2		Stard4
Hspd1		Lcor		Ercc3
Sf3b1		Lrrc8c		Lta
Slc39a10		Vps37d		Riok3
Acadl		Arhgdia		Dhx16
Wdr12		Ppp2r5a		Spry4
Tex30		Vps13a		Nr3c1
Rev1		Lrrfip1		Diaph1
Stk17b		Kansl1l		Yipf5
Pms1		Ccdc88c		Smad4
Ogfrl1		Chst3		Sec11c
Ctdsp1		Cdc42ep3		Afg3l2
Ppm1f		Rtl6		Seh1l
Bard1		Gemin6		Setbp1
Cops7b		Xrcc6		Me2
Ndufa10		Cap1		Napg
Rnpepl1		Elob		Lmnb1
Capn10		Ndrg3		Prrc1
Pask		Abhd16b		Gnaq
Bok		Nab1		Cndp2
Atg4b		Rgs9bp		Scgb1a1
Pdcd1		Pgpep1		Incenp
Klhl30		Tmem229b		Fads2
Ubxn4		Scn11a		Lpxn
Dars1		Cacna1b		Rfk
Tsn		Them6		Carnmt1
Dbi		Arhgap25		Ccdc86
Nek7		Slc39a11		Prpf19
Cd55		Prmt7		Ddb1
Csrp1		Mdn1		Naa40
Ube2t		Tut7		Ak3
Rassf5		Gsk3a		Snx15
Lhx4		Ano6		Cdca5
Lamc2		Plxnb1		Jak2
Coq8a		Dtnbp1		Vps51
Ahctf1		Ms4a10		Syvn1
Tfb2m		Foxk1		Tnks2
Nvl		Chadl		Pacs1
Pycr2		Foxb2		Rab1b
Mpc2		Zfp958		Zng1
Ccdc181		Naca		Mrpl11
Esrrg		Nrm		Dpp3
Pacc1		Axin1		Lrp5
Atf3		Ark2n		Spata6l
Fam107b		Vpreb1b		Arl2
Fcgr2b		Chic2		Spindoc
Atf6		Mysm1		Smc3
Hsd17b7		Tmem107		Pdcd4
Aldh9a1		Scube1		Hhex
Mgst3		0610039K10Rik		Ccnj
Rabgap1l		Sypl1		Tm9sf3
Ppp6c		Efna5		Smndc1
Orc4		Zbtb18		Trim8
Epc1		Zfp12		Arl3
Il2ra		Tuba1b		Taf5
Prkcq		Pik3c2b		Pcgf6
Mastl		Abcc5		Gk
Zbtb43		Cfi		Slk
Fpgs		Asph		Trub1
Acvr1c		Rag1		3110040N11Rik
Tor1b		Ppp1r1b		Btbd1
BC005624		Lrrc58		Gcgr
Cntrl		9130023H24Rik		P4hb
Rab14		Zfp706		Pcyt2
Stom		Pop1		Ubtd1
Zmynd19		Ipmk		Wdr45b
Dph7		Nsmce2		Chuk
Wdsub1		Ctbp1		Scd2
Ube2e3		Csnk1g2		Twnk
Cers6		Stk24		Poll
Prg2		Ewsr1		Gbf1
Ola1		Slc27a4		Bbs4
Ccdc34		Acbd6		Parp6
Cstf3		Fip1l1		Sacm1l
Hipk3		Chst15		Dnase1l3
Cat		Synj2		Sp4
Dph6		Rest		Cdk2
Cd82		Gstcd		Esyt1
Dgkz		Zc3hc1		Myl6b
Pdia3		Thrap3		Chmp6
Jag1		Entpd7		Tepsin
Vps39		Cox5b		Mbd6
Ltk		Fmnl3		Atp23
Rtf1		Plcg2		Paip1
Ptpra		Birc5		Echs1
Chac1		Pbx4		Hras
Ivd		Prkag3		Tmem192
Rassf2		Trabd		Clybl
Sppl2a		4930512M02Rik		Tmc6
Dusp2		Max		Cbx4
Prom2		Mdc1		Pde8a
Zc3h8		Mirlet7i		Bach1
Kat14		Mirlet7a-1		Cct8
Gzf1		Mir181a-2		Wdr73
Cst11		Mir139		Pigq
Acss1		Mir26b		Sclt1
Gins1		Mir365-2		Itih5
Angpt4		Mir34a		Taf3
Rtf2		Mir184		Rassf3
Zbp1		Zdhhc18		Iscu
Cimip1		Tacc1		Get4
Fabp5		Hs3st2		Cplx2
E2f5		Gpd1l		Thoc3
Mrgbp		Dpy19l4		Uimc1
Rab5if		Pgm2l1		Smad7
Dhx35		Aldh6a1		Rb1cc1
Atp11b		Grhl1		Lactb2
Anxa5		Utp25		Hspd1
Mfsd1		Usp12		Sf3b1
Il12a		Scgb2b26		Slc39a10
Ppm1l		Ttc32		Acadl
Smad9		Ap2s1		Orc2
Nbea		Zfp524		Sgo2a
Eif2a		Cdkn2d		Ercc5
Ptpn22		Alk		Tex30
Hipk1		Man2a1		Khdrbs2
Csde1		Kdm4b		Rev1
Tspan2		Asb1		Eif5b
Gpsm2		Erfe		Mrpl30
Efna1		Gnl1		Stk17b
Mfsd14a		C2cd5		Pms1
Neurog2		Dido1		Tmem131
Prss12		Smc5		Ogfrl1
Lef1		S1pr3		Ctdsp1
Casp6		Tbl1x		Ppm1f
Pla2g12a		Srpk2		Atic
Gar1		Vxn		Bard1
Gstcd		Mapk11		Cops7b
Kcnq5		Tmcc1		Rnpepl1
Lamtor2		Tatdn2		Capn10
Dclk2		Tcp1		Pask
Cnn3		Ccdc134		Stk25
Snx27		Insm1		Atg4b
Metap1		Isy1		Pdcd1
Bcl10		Trappc9		Dgkd
Trp53inp1		Gch1		Klhl30
Nbn		Usp53		Ubxn4
Ubxn2b		Cry2		Dars1
Coq3		Il3ra		Tsn
Gtf2b		Ddx20		Dbi
Pdlim5		Ssb		Nek7
Slc35a1		4930589L23Rik		Atp6v1g3
Exosc3		Rraga		Cd55
Nr4a3		Insr		Csrp1
Tex10		Hacd1		Ube2t
Tnfsf8		Fam171a1		Rassf5
Txn1		Atp9b		Lhx4
Ptgr1		Mbd3		Lamc1
Ptbp3		Tfam		Coq8a
Tle1		Vps26a		Ahctf1
Smu1		Sgpl1		Tfb2m
B4galt1		Amz2		Efcab2
Tmem38b		Marcks		Acbd3
Rad23b		St3gal1		Pycr2
Dcaf12		Bclaf1		Dusp23
Unc13a		Tmem132e		Slamf9
Cd72		Spdl1		Mpc2
Leprot		Spred2		Atp1b1
St3gal3		Myo19		Ccdc181
Bend5		Mesd		Kifap3
Atg4c		Tpd52		Esrrg
Rnf11		Mn1		Nek2
Caap1		Selenom		Pacc1
Laptm5		Inpp5b		Atf3
Cc2d1b		Klhl9		Fam107b
Cpt2		Foxe1		Fcgr2b
Magoh		Ccin		Sephs1
Ndc1		Nxph4		Phyh
Tmem59		Mtch1		Hsd17b7
Exo5		Smim15		Mgst3
Ctps1		Spin1		Mettl13
Rragc		Tasor2		Cenpl
Mycbp		Eml4		Mrc1
Epha8		Mtcl1		Rabgap1l
Eloa		Pknox1		Vim
Fuca1		Qki		Dnajc1
Pnrc2		Mbd1		Ppp6c
Akr1a1		Plekhm3		Orc4
Gpbp1l1		Klhl21		Epc1
Mob3c		Otud3		Prkcq
Stil		2001-08-01		Mastl
Capzb		Arhgap17		Zbtb43
Pla2g2d		Pakap		Med27
Ptp4a2		Zfp292		Fpgs
Phc2		Ankrd11		Gpd2
Rcan3		Zfp382		Acvr1c
Zbtb8a		C5ar2		Tor1b
Maco1		Pate2		BC005624
Stmn1		Zfp26		Psmd5
Psmb2		Mbnl1		Cntrl
Sh3bgrl3		Pdzd8		Ttll11
Nudc		Ube2n		Ifih1
Map3k6		Plxnc1		Zmynd19
Rspo1		Sfr1		Dph7
Fam76a		Hps6		Wdsub1
Stx12		Pabir1		Galnt3
Sesn2		Prep		Nckap1
Sf3a3		Zbtb2		Ube2e3
Fbxo42		Thap7		Prg2
Cdk14		Igll1		Chrna1
Psmc2		Larp4		Ola1
Xrcc2		Card9		Katnbl1
Prkag2		Nsmf		Ccdc34
Rheb		Hvcn1		Cstf3
Tnfrsf9		Selplg		Cat
Errfi1		Gsdme		Api5
Car6		5031425E22Rik		Dph6
H6pd		Mir147		Creb3l1
Tomm7		Mir182		Dgkz
Dffb		Ccdc42		Pdia3
Atad3a		Trit1		Jag1
Ski		Akap10		Haus2
Dvl1		Eps15		Vps39
Cd38		Cdkn2aipnl		Itpka
Lrpap1		Dennd1a		Ltk
Nelfa		Ublcp1		Rtf1
Stx18		Stk10		Ptpra
Mrpl33		Sptbn1		Chac1
Mapre3		Cstad		Atrn
Anapc4		Ppp4r3b		Ivd
Tada2b		Rel		Rassf2
Ugdh		Ugp2		Sppl2a
Chrna9		Tdrd7		Dusp2
Ppat		Osbp2		Zc3h8
Cenpc1		Stam		Kat14
Dr1		Sec61a2		Gzf1
Tgfbr3		Narf		Cst11
Klhl8		Matn4		Acss1
Cds1		Ppp1r16b		Fam210b
Rasgef1b		Ccr7		Rtf2
Fgf5		Cdk5rap3		Cimip1
Dck		Cltc		Fabp5
Ccng2		Trpm7		Ptpn1
Cdk2ap1		Sema6d		E2f5
Sdad1		Mir760		Car13
Slc15a4		Mir193b		Mrgbp
Scarb2		Snord12		Zbtb46
Ran		Sowaha		Nfs1
Bcl7a		Agpat3		Rab5if
Psph		Cfap410		Rpn2
Rnf34		Gm10941		Ghrh
Kdm2b		Psap		Ctnnbl1
Aacs		Sec63		Dhx35
Prkab1		Snx3		Atp11b
Cabp1		Nt5dc1		Anxa5
Sppl3		Phactr2		Naa15
Snx8		Acap3		Mfsd1
Lfng		A430005L14Rik		Il12a
Spdye4b		Espn		Ppm1l
Arpc1a		Slc25a33		Nbea
Pdap1		Sh2d5		Eif2a
Wasl		Usp48		Ptpn22
Pop7		Pithd1		Csde1
Agfg2		Srrm1		Gpsm2
Evx1		Pafah2		Ints3
Hibadh		Mycbp		Crtc2
Avl9		Cep131		Pmvk
Igf2bp3		Pabpc4		Efna1
Npy		Gna13		Mfsd14a
Mtpn		Bptf		Larp7
Slc13a4		1810010H24Rik		Prss12
Ccdc184		Mapt		Lef1
Prss3b		Fam168a		Pla2g12a
Hpgds		Jun		Gar1
Pcyox1		Ezh1		Kcnq5
Cct7		Chtop		Khdc4
Fbxl14		Zfp592		Naxe
Mogs		Sema4b		Rps3a1
Cnbp		Idh2		Gclm
Hmces		Agbl1		Cnn3
Ruvbl1		Rapgefl1		Snx27
Sec61a1		Susd1		Metap1
Abtb1		Plxdc1		Slc39a8
Slc41a3		Fktn		Bcl10
Nup210		Acnat2		Trp53inp1
Xpc		Ankrd40		Nbn
Slc6a6		Ptrh2		Ubxn2b
Bhlhe40		Bag1		Coq3
Tuba8		Spry1		Sdcbp
Klrb1f		Nfkbid		Gtf2b
Clec2d		Wwp1		Pdlim5
Bcl2l14		Rmdn1		Casp8ap2
Ddx47		Cdh17		Slc35a1
Atf7ip		Sirpd		Nr4a3
Plbd1		Egln2		Tex10
Thumpd3		Myo1c		Tnfsf8
Bcat1		Dhx33		Txn1
Ogg1		Trim16		Ptgr1
Cmas		Mrpl55		Ugcg
Mbd4		Trim11		Ptbp3
Dmwd		Cables2		Snx30
Dbx1		Irf1		Slc46a2
Tars3		Maf		Alad
Pex11a		Aida		Zdhhc21
Nfkbib		Ncoa3		Smu1
Zscan26		Tnpo1		B4galt1
Mrpl46		Src		Tmem38b
Ndufc2		Cpne2		Rad23b
Arl6ip1		Nod2		Dcaf12
Nucb2		Spmip7		Unc13a
Fchsd2		Cbfa2t2		Glipr2
Ppp4c		Gck		Psip1
Coro1a		Dbnl		Leprot
Pold3		Slc52a3		St3gal3
Il21r		Mtmr3		Rnf11
Dgat2		Sema4d		Usp1
Nsmce1		Ocel1		Caap1
Psma1		Calm1		Laptm5
Far1		Gdf15		Tnfrsf1b
Rusf1		Kcnk10		Cpt2
Cd37		Zc3h6		Czib
Bcat2		Acoxl		Magoh
Lamtor1		Ywhaz		Ndc1
Mettl9		Ripor2		Tmem59
Cdr2		Gabpb1		Exo5
Rexo5		H2bc11		Rragc
Eef1akmt2		Hif1a		Mycbp
Vps35l		8430423G03Rik		Mycl
Mki67		Sord		Epha8
Tmem9b		Smurf1		Eloa
Fadd		Slc12a6		Fuca1
Dock11		Mospd3		Pnrc2
Ftsj1		Ephb4		Urod
Hcfc1		Pum2		Akr1a1
Adprhl1		Polr2j		Gpbp1l1
Coprs		Hspb1		Nsun4
Nek3		Akt3		Mob3c
Vps36		Sdhc		Stil
Plpbp		Ckap5		Capzb
Brf2		Ablim1		Pink1
Eif4ebp1		Dennd5b		Ddost
Leprotl1		Diablo		Ptp4a2
Dkk4		Ston2		Rcan3
Gins4		Xirp1		Zbtb8a
Msmo1		Etfrf1		Maco1
Sap30		Mxi1		Psmb2
Irf2		Wdhd1		Sh3bgrl3
Cenpu		Mlec		Gpn2
Acsl1		Exosc1		Nudc
Cfap97		Trappc2		Mrps15
N4bp1		Rad51ap1		Map3k6
Snx20		Cryba4		Fam76a
Gins3		Rps24		Stx12
Itfg1		Tank		Gmeb1
Lonp2		Steap3		Sf3a3
Tbc1d9		Rif1		Utp11
Ist1		Arpc5l		Fbxo42
Irx5		Gpat3		Cdk14
Usb1		Prdm8		Psmc2
Cfap20		Dab2ip		Xrcc2
Pgls		Irak2		Prkag2
Gins2		Adamts7		Rheb
Zdhhc7		Traf1		Tmub1
Pik3r2		Brpf1		Park7
Hsbp1		G3bp2		Tnfrsf9
Lsm4		Stxbp1		Car6
Ints10		Eng		H6pd
Nip7		Tfeb		Ctnnbip1
Adat1		Flrt1		Hycc1
Cog2		Kdr		Tomm7
Gnpat		Mymx		Dffb
Egln1		Fnbp1		Atad3a
Mmp10		Bcs1l		Ski
Dcun1d5		H2-T24		Nadk
Grik4		Sfxn5		Mrpl20
Ets1		Arpc2		Cd38
St3gal4		Brwd1		5730480H06Rik
Srpr		Barhl1		Rgs12
Fdx1		Eif2s3x		Lrpap1
Pou2af1		Paqr5		Tnip2
Dlat		Cacfd1		Nelfa
Pts		Rexo4		Stx18
Tmed1		Fbxl5		Mrpl33
Lysmd2		Kbtbd2		Mapre3
Carm1		Aox2		Anapc4
Smarca4		Cd47		Pi4k2b
Kank2		Mllt10		Ugdh
Rnf111		Anks1		Rhoh
Nedd4		Ilrun		Chrna9
Myo1e		Optn		Ppat
Fem1b		Fam107b		Polr2b
Lca5		Bdh1		Cenpc1
Zw10		Ccnf		Dr1
Ptpn9		Psd2		Hsd17b11
Pkm		Clec16a		Klhl8
1700017B05Rik		Slc25a51		Aff1
Psma4		Abhd17c		Plac8
Fbxo22		Rps15a-ps6		Cds1
Csk		Slc29a3		Fgf5
Tspan3		Blnk		Tpst2
Cox7a2		Zbtb7a		Dck
Stoml1		Maml3		Ccng2
Hcn4		Vps8		Eif2b1
Elovl5		Zcchc2		Cdk2ap1
Gclc		Hmga1		Uso1
Map2k5		Efhd1		Sdad1
Snx1		Syk		Scarb2
Smad3		Skic8		Ran
Atp1b3		Hagh		Vps33a
Cmtm6		Cox18		Mmp17
Stt3b		Zdhhc13		Psph
Tgfbr2		Stk38		Mapkapk5
Pik3cb		Tex35		P2rx4
Faim		Usf3		Rnf34
Mlh1		Tbc1d1		Kdm2b
Pccb		Prr14l		Aacs
Rab6b		Stt3a		Prkab1
Topbp1		Plekha1		Cabp1
Dnajc13		Afap1l1		Sppl3
Rbm6		Igfbp2		Snx8
Bsn		Septin8		Lfng
Slc25a20		Entpd5		Mmab
Dctpp1		Cisd2		Spdye4b
Atp6v1g1		Sacs		Pdap1
Nol4l		Poli		Wasl
Aftph		Erg		Pop7
Chchd5		Gm12338		Evx1
Ascc3		Klhl14		Hibadh
Trim62		Trip4		Avl9
Vhl		Fam20b		Igf2bp3
Ankrd6		Scp2		Npy
Akna		Kif21b		Mtpn
Oma1		Zfr		Try4
Zdhhc5		Plekho1		Prss3b
Rassf4		Mexis		Mrps33
Myo6		Abhd11		Hpgds
Egr3		Foxd2os		Pcyox1
Exoc3		Sdccag8		Fbxl14
Map3k9		Clcn2		Mogs
Ccdc93		Cdc42se2		Cnbp
Hsdl1		Gramd4		Hmces
Cops8		Dhodh		Rpn1
Ipo13		Fxn		Ruvbl1
En2		Pde4c		Sec61a1
Zc3h12a		Arhgap26		Abtb1
Pmepa1		Samhd1		Slc41a3
Chsy1		Stradb		Nup210
Phb1		Cacnb1		Xpc
Chmp7		Itga9		Slc6a6
Fhip2a		Arid1b		Bhlhe40
Zpld1		Trdmt1		Tuba8
Spg11		Cdkal1		Bms1
Map3k10		Dlg4		Klrb1f
Asb16		Gm12596		Clec2d
Atp1a1		Snhg15		Ddx47
Fam117b		Metap1d		Recql
Wdr48		Asb7		Irag2
Il22ra2		Arhgap20		Thumpd3
Pank1		Tm2d1		Bcat1
Hacd3		Fcho1		Cmas
Dusp26		Il20rb		Vgll4
Htr2a		Snx5		Mbd4
Prrc2b		Pkn3		Necap1
Adra2a		H13		Qpctl
Prex1		Mogat1		Dmwd
Washc2		Bltp2		Nova2
Wipi2		Gm20431		Rhpn2
Klf9		Gm11426		Dbx1
Rnf139		Tbc1d16		Tm2d3
Ndufb7		Ppif		Ctsc
Clip2		Cfap251		Zscan26
Letmd1		Prx		Psmc4
Kdm1b		Lsp1		Det1
Jcad		Cpeb3		Mrpl46
Hook3		Aff1		Me3
Rasl10a		Arid5a		Ddias
Zfp623		Mical1		Ndufc2
Ccdc15		Rmc1		Coq7
Mars1		Ucp2		Arl6ip1
Ythdf1		Faap20		Smg1
Abhd2		Rapgef3		Nucb2
Eps8l3		Fbxl8		Ipo5
Rnf44		BC025920		Pde3b
Fam117a		Gm13375		Maz
Map3k7		3110056K07Rik		Fchsd2
Hif3a		Shank1		Ppp4c
Hdhd3		Trp53i11		Lipt2
Ubald1		Gm525		Pold3
Snx2		Cgas		Spns1
Atp6v0a2		Smchd1		Il21r
Heca		Ndufb5		Dgat2
Tmem33		Usp3		Il4ra
Mcl1		Stat3		Nsmce1
Sdr42e1		Nsrp1		Psma1
Tram2		Ssh2		Kdm8
Dnajc16		Tanc1		Copb1
Gpi1		Gm15326		Far1
Slfn2		Ankrd9		Dkk3
Tdp2		Parp11		Rusf1
Sde2		Gucy1b2		Cd37
Bdp1		Tprg1		Bcat2
Cited2		Casp9		Nomo1
Ankrd12		Ccdc167		Sergef
Atad2		Mpv17l		Lamtor1
Tmx4		Dhrs1		Mettl9
Mylip		Sh3yl1		Mfsd13b
Dusp5		Slc1a3		Ilk
Washc4		Hemk1		Rexo5
Adat3		Rnf7		Thumpd1
Irf2bpl		Psrc1		Vps35l
Txndc11		Grb7		Dhx32
Myl12b		Baz2b		Mki67
4632404H12Rik		Ppil1		Atp6ap2
Nup54		Prdx1		Wee1
Ric8b		Cyfip2		Tmem9b
Ppp1r21		Nhlrc3		Fadd
Coro7		Amdhd2		Dock11
Klf16		Tenm4		Sash3
Spsb1		Lsm11		Rbmx2
Tlk1		Cdc7		Ftsj1
Mrps2		Pcif1		Hcfc1
Ypel3		Cluh		Coprs
Mpv17l2		Tsen2		Angpt2
Nek11		Rbm38		Nek3
Kri1		Adamtsl1		Vps36
Fhl3		Cebpg		Erlin2
Rtp1		Mapk8		Plpbp
Cdkn2aip		Wdfy1		Brf2
Padi6		Slc45a4		Eif4ebp1
Gde1		Lpgat1		Leprotl1
Dpp9		Ccnt1		Dkk4
Hexd		Padi2		Gins4
Pik3cd		Mycn		Gsr
Rcc2		4933405E24Rik		Msmo1
Pcsk7		Gm4285		Klhl2
Gpr176		Commd9		Sap30
Lpar3		Coa7		Cenpu
Golga1		Zc3h12a		Acsl1
Slc44a3		Myl12b		Cfap97
Uba6		Itpr2		Brd7
Arl4d		Gabrr2		Rbl2
Igsf8		Pigt		Eif2ak3
Egln3		Rai1		Setd6
Syde2		Phf20		Got2
Mindy1		Mnt		Dnaja2
Arhgap18		Vamp4		Lonp2
Xylb		Cds1		Tbc1d9
Rragb		Nfix		Ist1
Unkl		Gm15559		Usb1
Cox8a		Nfe2		Pgls
Cd276		Ankrd24		Map1lc3b
Aff3		Hadha		Gins2
Enpp6		Zbtb4		Pik3r2
Camk2a		Rbms1		Mphosph6
Sufu		Vav2		Lsm4
Ube2r2		Cdc25b		Cdh5
Mios		Itpripl1		Phaf1
Ptpn23		Fhod1		Hsd11b2
Chst11		Heg1		Slc7a6
Secisbp2		Krtcap2		Nip7
Elf1		Notch1		Maml2
C1galt1		Mad1l1		Med17
Susd1		Otud7b		Adat1
Ccdc88a		Nudt3		Cdh15
Ska1		Ncoa2		Cog2
Atxn2l		Tssc4		Gnpat
Macrod1		Alpl		Egln1
Cep85		Gm15569		Mmp10
Micall1		Tmem260		Ets1
Trmt10a		Mindy1		St3gal4
Ppp1r11		Adap2		Fdx1
Calm2		Rgs10		Pou2af1
Gcsh		Lclat1		Dixdc1
Rsad1		Taf15		Dlat
Batf		Slc11a1		Pts
Zc3h10		Slc4a4		Treh
Eepd1		Lrp11		Carm1
Tpst1		Dyrk1a		Smarca4
Slx4		Snx29		Polr2m
Oxsr1		Irak3		Rnf111
Anln		Slc35f4		Nedd4
H1f2		Ube2e2		Myo1e
Rps27l		Ak1		Fem1b
Utp15		Lpcat3		Phip
Vwa8		Sh3rf3		Lca5
Lnpep		St3gal6		Zw10
Orai2		Rex1bd		Ptpn9
Myo1d		Prxl2a		Pkm
Ppp2r2d		Phf23		1700017B05Rik
Ttc7		Slc1a5		Fbxo22
Sem1		Orc5		Csk
Rab8b		Irag2		Cox7a2
Mcrs1		Ergic2		Stoml1
Bdkrb1		Gpx4		Hcn4
Plekhm1		Tbc1d13		Elovl5
Zbed4		Tbc1d14		Gclc
Zfp335		Rapgef6		Dapk2
Socs5		Psph		Snx1
Manea		Iftap		Smad3
Sik2		Bfsp2		Atp1b3
Lyn		Nrros		Rasa2
Sesn1		Uqcc1		Ube3d
Trpa1		Kmt2b		Cmtm6
Aagab		Rere		Cmtm7
Ift172		Acaca		Stt3b
Brat1		Gm12830		Tgfbr2
Tob1		Abi3		Pik3cb
Pdxk		Maco1		Faim
Zdhhc17		Dnase1		Lrrfip2
Lmtk2		Cpm		Mlh1
Tsga10		Frmd5		Rab6b
Rnf13		Nop56		Topbp1
Ntmt1		Cds2		Dnajc13
Gmds		St3gal2		Nudt16
Nostrin		Tha1		Rbm6
Kcnj12		Arid1a		Slc25a20
H2-DMb2		Bud13		Usp4
Dicer1		Usp33		Armc7
Ptpa		Ovol2		Dctpp1
Ppp1r15a		Srd5a3		Degs1
Ttll4		Nol12		Atp6v1g1
Noc4l		Rab35		Nol4l
Fmnl1		Abcg1		Aftph
Asb13		D730003I15Rik		Dsel
Rpl10a		Zkscan17		Pkd1
Ccdc115		Dnajb6		Ascc3
Atoh8		Serpinf1		Plcb4
Smim3		Uxs1		Trim62
Zbtb1		9030204H09Rik		Vhl
Uqcrfs1		Eif4g3		Ankrd6
Sec23ip		Gm12724		Akna
Arl5c		Tppp		Oma1
Tmem30b		Fto		Zdhhc5
Plcl1		Nron		Rassf4
Chst12		Slc38a6		Josd2
Sema7a		Ebf1		Myo6
Pnpla8		Ikzf3		Egr3
Gadd45a		Fzr1		Rpl21
Edil3		Taf10		Map3k9
Fbxo33		Cyth1		Klhl42
Coq10a		Gxylt2		Ccdc93
Rac2		Sorcs2		Ipo13
Tiprl		Slc9a1		Pi4ka
Dlgap5		Tlk1		En2
Sft2d2		Pold1		Zc3h12a
Mycn		Peds1		Ctdp1
Plekhh3		Bcorl1		C030006K11Rik
Asprv1		Chmp3		Pmepa1
Dennd3		Serhl		Lmna
Nfyc		Zp3r		Chsy1
Reep2		Hp1bp3		Phb1
Scube3		C920021L13Rik		Chmp7
St18		Vat1l		Fhip2a
Gna11		Ap2b1		Zpld1
Ric1		N4bp3		Spg11
Zyg11b		Cxcr4		Map3k10
Med13		Hltf		Asb16
Mrpl12		Exosc3		Atp1a1
Fam222a		Camta1		Ubac1
Tubg1		Polr2e		Fam117b
Rhbdd2		Bmf		Il22ra2
Gna15		Znrf3		Bahd1
Mthfd1l		Prkab2		Vps13d
Pkn2		Syf2		Hacd3
Lrrn3		Spo11		Dusp26
Zfhx3		Cdk5rap2		Coil
Plcl2		Safb2		Htr2a
Actr1b		Best1		Cog6
Abca5		Ranbp9		Pxk
Camk1d		Ppp1r18		Prrc2b
Fkbp1a		2610028E06Rik		Adra2a
Rag2		Ube2d1		Prex1
Kyat1		Lgr5		Wipi2
Timm8b		Dnai2		Klf9
Psmd7		Pde11a		Rnf139
Rln1		Dnmt3aos		Ndufb7
Senp1		M1ap		Letmd1
Nop2		Arl4a		Kdm1b
Tyw1		Slc4a11		Clic4
Cd79b		Slc39a14		Hook3
Alkbh5		Lyn		Rasl10a
Cerk		Zfp61		Zfp623
Atp6v1h		Gtf2h2		Ythdf1
Azi2		Sertad2		Abhd2
Ahdc1		Cnot6		Eps8l3
Smyd4		Tap2		Nagk
Alg5		Srek1ip1		Blvrb
1700025G04Rik		Fbxl3		Rnf44
Epg5		Slx4		Dock4
Cysltr2		Etv6		Fam117a
Helq		Ica1		Ppp1r16a
Tcta		Strn		Map3k7
Mllt6		Bcl2l11		Rbpj
Rims4		Pygo2		Zc3h7a
Dnaaf9		Mtmr1		Tm7sf3
Cdsn		St7l		Hnrnpu
Lgr6		Gm10433		Hif3a
Mfsd12		Tab2		Ldlrap1
Trappc5		Lgmn		Ubald1
Slc30a1		Lrp8		Snx2
Spag5		Ufm1		Atp6v0a2
Galnt12		Hpf1		Heca
Batf2		Lrpap1		Tmem33
Cplx3		Gm11482		Mcl1
Grhpr		Vps39		Tram2
Dstyk		Ehmt1		Dnajc16
Ctnnal1		Recql5		Gpi1
Themis2		Mtres1		Slfn2
Ypel5		Ptpn1		Tdp2
Wdr18		Gm12409		Sde2
Jmjd4		Skp1		Fn3krp
Smg6		Azin2		Bdp1
Tmem59l		Nek8		Cited2
Pnpla7		Pigyl		Ankrd12
Siah1a		Ttc7		Mtmr12
Gpr142		a		Exd2
Rpl37		Cecr2		Atad2
Lyplal1		1700073E17Rik		Tmx4
Slc38a10		Lbh		Slco4a1
Zfp644		Rbp7		Mylip
Pip5k1c		Oprm1		Fermt1
Ppp1r16b		Rxra		Dusp5
Dennd4c		Nbn		Btg1
Dtx4		Hdac5		Washc4
Slc7a5		Depdc5		Ccno
Cox15		Asb2		Adat3
Lcorl		Ggta1		Lsm1
Mrpl41		Prkcb		Irf2bpl
Smyd5		E2f2		Txndc11
Akap12		Rer1		Myl12b
Galnt11		Myo5a		4632404H12Rik
Wnt4		Sgms1		Sidt2
Wdr70		Mib1		Nup54
Rnf38		Cenps		Ppp1r21
Mtrr		Btk		Coro7
Sfxn5		Cnksr3		Klf16
Cisd1		Celf1		Spsb1
Ptma		Ypel3		Tlk1
Timm8a2		Col6a3		Mrps2
Rbm34		Cul7		Ypel3
Tex44		Rpe		Nek11
Nol10		Col23a1		Kri1
Slc25a28		Jak1		Ppp1r9b
Klhdc8a		Slc28a3		Cdkn2aip
Lap3		Plppr1		Padi6
Rprd1a		Slc43a2		Gde1
Sf3b6		Fam234b		Dpp9
Slc16a1		Nfia		Hexd
Mideas		Orai1		Pik3cd
C1qa		Nfe2l2		Dennd4a
Lrfn3		Ehbp1		Lrrc18
Rbm11		Ift25		Pcsk7
Tnfsf10		Atp2b2		Ubn2
Rbm45		Trim24		Lpar3
Apmap		Crybg2		Golga1
Dok4		Sft2d1		Slc44a3
Dnph1		Por		Ibtk
Itpk1		Patz1		Atg5
Ptov1		Surf4		Igsf21
Scamp5		Taok3		Uba6
Rimoc1		Lancl2		Arl4d
Mga		Ivd		Egln3
Nenf		Abi1		Syde2
Ift57		Rell1		Arhgap18
Fnip1		1700123M08Rik		Zfp51
Foxn3		Osbpl3		Xylb
Uggt1		Mthfd1l		Parp11
Usp31		3010003L21Rik		Osbpl11
Palm		Meaf6		Cox8a
Map2k4		Sfrp2		Ginm1
Fbxw17		Acox3		Cd276
Smpd1		Pop5		Bbs9
Setd1a		Ptk2b		Ubac2
Btbd10		Phf14		Aff3
5031439G07Rik		Itga4		Enpp6
Rnf126		Cep250		Camk2a
Agps		Cmc2		Sufu
Katnal1		Ppat		Ube2r2
Trir		Fbxl12		Mios
Mthfsd		D430041D05Rik		Ptpn23
Cpsf2		Gfi1b		Chst11
Ptger4		Ctbp2		Secisbp2
Adgrf1		Pex11b		Elf1
Mrps6		Rftn1		C1galt1
Rundc3b		Sergef		Susd1
Steep1		Naa12		Ccdc88a
Gpbp1		Sema6a		Atxn2l
Surf6		Sardh		Crocc
Tspan14		Tex14		Macrod1
Zfp281		Mga		Cep85
Marchf4		Bcas1		Slc25a23
Scaf11		Cdk14		Rbm17
Fam199x		Ccdc186		Trmt10a
Eef2k		Fpgs		Ppp1r11
Colgalt1		Dcun1d4		Tbcc
Tiparp		Lmo2		Calm2
Cmklr1		Urm1		Gcsh
Dhcr24		Mir1945		Svopl
Rabif		Snora78		Fam13b
B4galnt4		Mir2137		Coa8
Greb1		Mir1966		Batf
Pigs		Zfp263		Eepd1
Rbm25		Cacna1s		Tpst1
Ccdc122		Mob4		Dbil5
Wapl		Mpnd		Chchd4
Camsap2		Hibch		Oxsr1
Zfyve1		Arap2		Anln
Suco		Wtap		H1f2
Atg101		Manf		Rps27l
Ipo8		Inpp1		Ss18
Ankrd35		AI837181		Utp15
Bicd2		Cfap45		Vwa8
Dnah1		Arl4c		Smad6
Mmaa		Ptpa		Lnpep
Copg2		Hps1		Atg2b
Nepro		Psma3		Myo1d
Bbln		Opa1		Ppp2r2d
Mreg		Tmem163		Ttc7
Icmt		Gfm2		Sem1
Tcf20		Pole4		Zfp704
Polr3g		Cdk5r2		Elac1
Irgq		Irf8		Mcrs1
Ninj1		Pkd1l2		Bdkrb1
Mindy2		Zfp609		Plekhm1
Bri3bp		Kcnab2		Trim37
Rap2b		Gas5		Zbed4
Spring1		Hint3		Zfp335
Cog3		Pcmt1		Socs5
Arhgef3		Fbxo33		Lyn
Lrrc20		Galnt6		Sesn1
Setmar		Parp4		Trpa1
Tedc1		Herpud1		Aagab
Itpr3		Rc3h1		Ift172
Wdr55		Tmem120b		Gga1
Flt3		Zfp41		Brat1
Pold1		Lrpprc		Tob1
Pnrc1		Pag1		Pdxk
Kank1		Ttc21a		Taf4
Cars2		Aig1		Enc1
Fbxw8		Impdh1		Pcif1
Gxylt1		Btbd8		Zdhhc17
Serinc5		Gm28042		Lmtk2
Irgm1		Eif4g2		Tsga10
Prkar1a		Arhgef10		Ntmt1
Adra2c		E130311K13Rik		Gmds
Cox19		Ift56		Nostrin
Synrg		Dennd3		H2-DMb2
Them4		Ciapin1		Dicer1
Pofut1		Nckap5		Ptpa
Nupl2		Cep63		Ppp1r15a
Ssbp4		Tcp11l2		Ttll4
Ino80		Fancc		Rmnd1
Asrgl1		Etohd2		Fmnl1
Ccn3		Atxn10		Asb13
Arf6		Suz12		Fdxacb1
Add3		Fan1		Psmf1
Zfp322a		Inpp5d		Ccdc115
2900026A02Rik		Cd109		Pwp2
Mapk3		Nedd9		Atoh8
Tk2		Xpnpep3		Mzt1
Jrk		Cnot2		Smim3
Zbtb11		Rasgrp3		Fbxo45
She		Coro2b		Zbtb1
Trpc6		Phlda1		Tex2
Nyx		Keap1		Uqcrfs1
Tob2		Gm20458		Sec23ip
Cited1		Kctd18		Kcnj2
Bzw1		Coro1c		Arl5c
Ccnjl		Acvr2b		Tmem30b
Cep68		Sv2b		Plcl1
Gm11437		Lrrc32		Grifin
Cactin		Gnb1		Chst12
Tmem102		Ctif		Sema7a
Olfm5		Tom1		Pnpla8
Wdr47		Nemp2		Gadd45a
Edrf1		Thop1		Gng12
Zfp36		Mocs2		Grap2
Clec2m		Stk35		Fbxo33
Gpr146		Dip2c		Rac2
Pura		Luc7l3		Dlgap5
Mfsd5		Zfp414		Wdtc1
Soat1		Mapk1ip1l		St8sia4
Cdc42		Ablim3		Sft2d2
Kcng3		Ap2a1		Mycn
Aasdhppt		Gm5535		Asprv1
Dut		Trim36		Dennd3
Ubiad1		Iqgap1		Nfyc
Zfp316		Slpi		Cul7
Vkorc1l1		Gm17484		Ankib1
Onecut3		Adgrl2		St18
Dntt		Anp32e		Tubb4b
Insm2		Atp10a		Gna11
Tle4		Fcgr3		Ric1
Gpr3		Cic		Zyg11b
Zswim3		Slit1		Med13
Terf2ip		Plec		Mrpl12
Haspin		Wiz		Fam222a
Otud1		Strn3		Tubg2
Snip1		Rhobtb1		Tubg1
B3galt6		Tifab		Rhbdd2
Mis18bp1		Eif4b		Gna15
Cbfb		Agtpbp1		Angptl6
Eef1g		Ankrd10		Mthfd1l
Llgl1		Adamtsl2		Abcf1
Rgs13		Rimbp3		Pkn2
Epb41l5		Tiam2		Lrrn3
Lkaaear1		Gfra1		Zfhx3
Slc17a5		Spi1		Plcl2
Pigm		Banf1		Actr1b
Gphn		A930033H14Rik		Abca5
Rps19bp1		Hpgds		Camk1d
Dipk1c		Dctd		Slc19a2
Zfp771		Dpy19l1		Rag2
Tmem199		Pex3		Timm8b
Snai1		Il12b		Psmd7
Amer3		Rnf14		Cdc40
1600012H06Rik		Hdlbp		Senp1
Ffar1		Tfdp1		Nop2
Tgs1		Apc		Tyw1
Sc5d		Lrrc10b		Cd79b
Nhlrc1		Mgat5		Alkbh5
Zbtb12		Pacsin2		Chmp4b
Micos13		Cish		Colgalt2
Tmem123		Abhd14a		Pcnx4
Camk2n2		Ttpal		Atp6v1h
Pou4f1		Arih1		Azi2
Hexim1		Gng13		Ahdc1
Wdfy3		Smagp		Dap
Pik3cg		Ggnbp2		Smyd4
Ulk3		Rgl2		Foxj3
Ptp4a3		Gne		Alg5
Usp42		Chd2		1700025G04Rik
Ccdc171		Jarid2		Epg5
Pou3f1		Hnrnpl		Kcnk9
Ankrd37		Slit2		Cysltr2
S1pr4		Baz1a		Helq
Wdr36		Dtnb		Tcta
B4gat1		Sapcd1		Mllt6
Clrn3		Ube2i		Rims4
Sfswap		Greb1l		Lgr6
Zfp207		Wdr81		Trappc5
Riox1		Nkx1-1		Ddx24
Epb41l2		Rfx4		Slc30a1
Utp14b		Rcbtb1		Spag5
Foxo1		Cd6		Batf2
Srsf4		Bcl2l1		Or4e2
Ccny		Angptl4		Cplx3
Shisa2		Rps6ka1		Grhpr
Sipa1l1		Smarca4		Gipc3
Socs3		Agpat1		Dstyk
Gimap9		Zfp423		Gorab
Zfpm1		Cyb5r1		Ctnnal1
Pfn3		1700116B05Rik		Ypel5
Nrip1		E2f7		Zkscan8
Slc45a4		Ppp2r1b		Wdr18
Zbtb39		Pax7		Jmjd4
Efcab9		Gm49361		Smg6
H2bl1		Mir5130		Tmem59l
N6amt1		Mir5099		Tgfb2
Bsnd		Mir3075		Kmt2c
Ajuba		Mir5118		Siah1a
Arhgef39		Zhx1		Spns2
Ofcc1		Foxp1		Gpr142
Actbl2		Mir5618		Rpl37
Abra		Mia2		Lyplal1
Suox		Has3		Slc38a10
Plekhf2		Asap1		Zfp644
Ppp1r13b		Vipr2		Pip5k1c
Rarres1		Smarca2		Ppp1r16b
Ssc4d		Esd		Dennd4c
Dynlrb1		Nfkbil1		Dtx4
Stambpl1		Satb2		Tesk2
Irf2bp2		Il10ra		Xkr8
Aff1		Cux1		Slc7a5
Sft2d3		Pan3		Cox15
Cyren		Ddi2		Crhbp
Tapt1		1110059E24Rik		Lcorl
Lrrc3b		Rabep1		Mrpl41
Clptm1		AW209491		Ppp1r12b
Ncor2		Ndufa12		Gramd1b
Pdf		Birc6		Smyd5
Gfod1		Yjefn3		Akap12
Virma		Fam193a		Galnt11
Bicdl1		Gm5523		Wnt4
Spsb4		4933433G15Rik		Wdr70
Lsm14b		Mirt1		Ttyh2
Xkr5		9930014A18Rik		Scamp2
Fasn		3300005D01Rik		Rnf38
S1pr1		Gm17322		Mtrr
Phf13		Wscd2		Sfxn5
Gnai2		4930509E16Rik		Cisd1
Rbm15b		4632428C04Rik		Ptma
Ccr2		Rmi2		Zbed3
Sbk1		4930505N22Rik		Timm8a2
Tprg1		Gm10532		Tex44
Dscam		Sipa1l3		Lap3
Ankrd42		Prrc2c		Gnpnat1
Abhd12		Sowahc		Rprd1a
Vav2		Arhgap12		Sf3b6
Bhlha9		Ccnd3		Slc16a1
Prmt9		A930001A20Rik		Mideas
Lsm8		1700018B08Rik		Lrfn3
H1f10		Gm26920		Rbm11
Tmem72		Atg7		Tnfsf10
Or2m12		Kat6b		Dok4
Ppp3ca		Nktr		Dnph1
Ankrd13d		Pcmtd1		Itpk1
Fbxl22		Ptprc		Bcl9
Neurl3		Mir7655		Lgr4
Rin3		Mir6367		Ptov1
Kif13a		Zfp280d		Scamp5
Slc4a7		Trps1		Rimoc1
Zfp13		Gm27217		Tbca
Brox		Kri1		Mga
Mei4		Mir6957		Nenf
Nkx2-3		Mir7656		Ift57
Tmem252		Lrrc1		Olfml2b
Prr12		Mir6934		Fnip1
Irs3		Mir8102		Vav3
Ptbp1		Rgs21		Uggt1
Qrfp		Mir8109		Rassf7
Nup160		Mir7008		Usp31
Rnf7		Mir8105		Palm
Slbp		Mir7687		Map2k4
Gdf6		Nav2		Fbxw17
Nrxn3		Mir8120		Smpd1
Ubald2		Mir7023		Setd1a
Samhd1		Gm27162		Btbd10
Kcnj4		1700022E09Rik		5031439G07Rik
A730035I17Rik		Srcap		Trim41
Bptf		Gm7160		Rnf126
Rasip1		Srgap2		Agps
Mtap		Cep70		Katnal1
Il1f10		Lrrc28		Trir
9930012K11Rik		Kansl3		Mthfsd
Uqcr10		1810053B23Rik		Cpsf2
Ppp1r37		1700044C05Rik		Mnd1
Polr2a		Neil1		Ptger4
Drc7		Rhof		Adgrf1
Tmed3		Zbtb11os1		Tspo
Tmem121		Stat1		Mrps6
Med26		1700028D13Rik		Gpbp1
Proser1		2010308F09Rik		Surf6
Pgrmc2		Ilkap		Tspan14
Ifnk		Hivep2		Cct2
Foxd4		1700012I11Rik		Zfp281
Cir1		Nck2		4921524J17Rik
Vcpkmt		Morf4l1		Marchf4
Ppp1r3d		Tmem131		Slc9a8
Cd24a		2410004B18Rik		Scaf11
Ubqln1		Ly6e		Fam199x
Nxph3		4933417E11Rik		Tspan15
Fbxo31		Ube2f		Colgalt1
Pex2		Copb2		Tiparp
Gtf2i		1700016L21Rik		Zfp292
Exosc4		Gm17767		Dhcr24
Fam43a		2310043L19Rik		Rabif
Rps21		A430093F15Rik		B4galnt4
F2r		Ralgps2		Greb1
Frat2		Resf1		Pigs
Sprn		Zfas1		Rbm25
Irak2		B3gnt2		Ccdc122
Tmem17		1700052K11Rik		Wapl
Mypop		Birc2		Camsap2
2310057M21Rik		Chrm3		Suco
Sppl2c		1700094J05Rik		Atg101
Zfp831		Ccdc162		Ankrd35
Maml1		Ly6m		Cer1
Ccnq		Itpk1		Bicd2
Or11i1		Cspp1		Tsga13
Slc39a3		Dclk2		Dnah1
Fam76b		Slc2a8		Mmaa
Rtn4r		1700016A09Rik		Copg2
Prkca		Uck2		Pck2
Eid2		Eprs1		Nepro
Or2k2		Clasp1		Mreg
Otulin		Gm37065		Icmt
Saysd1		Ints7		Polr3g
Pik3ap1		Lbr		Bmpr1a
Tgif1		Nphp3		Irgq
Kcnb1		Rcsd1		Ninj1
Wnk1		Tbl1xr1		Mindy2
Dnaja3		Fcrl1		Bri3bp
Cpox		Atp1b1		Rap2b
Upf2		AY702102		Spring1
Scn4b		Il1r2		Cog3
P2ry6		Gm30173		Arhgef3
Ptgr3		Cubn		Lrrc20
Rab2a		Rab33b		Rbmxl1
Fem1a		Cep170		Setmar
Zfp36l2		Nupr2		Itpr3
Slc25a46		Pfkfb3		Flt3
Tssc4		Enah		Pold1
Pik3r6		Gm5547		Csgalnact2
Mettl5		Tars2		Traip
Eif5a2		Stard3nl		Pnrc1
Kif1b		Lhfpl3		Zfp113
Mgat2		Tspan2		Kank1
Lrrk2		Fam133b		Clasp1
Nod1		Gm6260		Ube3c
Cxxc5		Trim33		Cars2
Fam120a		Aimp1		Fbxw8
Nkx3-2		Ubap2l		Gxylt1
Rab11fip5		Tedc1		Serinc5
Tesk1		Mir142		Irgm1
Ugp2		Bcl10		Adra2c
Col6a6		Pitpnb		Cox19
Napepld		Mef2c		4930503B20Rik
Dusp28		Bank1		Synrg
Aqp9		Qdpr		Lrrn4
Aff4		Ywhag		Them4
Kbtbd7		Alg14		Nupl2
Fat4		Dennd1b		Gpkow
Pcmtd1		Gm38413		Ssbp4
Dnajc22		Rprl1		Ino80
Mars2		Gm3716		Asrgl1
Atp13a3		Crip1		Ccn3
Adrm1		Crlf2		Arf6
Mrps16		Ttyh3		Add3
Tmem104		Mir3970		Zfp322a
Csrnp2		4930515G16Rik		2900026A02Rik
Or55b3		Mir6962		Mapk3
Bmyc		Mir7094-1		Jrk
Peak1		Sel1l3		Zbtb11
Setx		Mknk2		Crb2
Zfp507		S100a3		Tssk6
Ust		Mir7227		Trpc6
Gm7334		Bcar3		Tob2
E130311K13Rik		Uvssa		Cited1
Wdfy4		Brca2		Bzw1
Mab21l3		Hip1		Bod1l
Pomk		Slc4a1ap		Ccnjl
Gpam		Babam2		Cep68
Shld1		Med13l		Supt3
Shb		Ddx54		Mterf2
Trarg1		Gm20488		Cactin
Ptgs1		Septin11		Hmgn1
Zfp146		Slc30a3		Neu4
Foxc1		Senp7		Camk2n1
Stpg2		Gm38404		Eif5
Pcgf5		Hmgb1		Tmem102
Ccdc54		Tec		Wdr47
Rnf149		Nrbp1		Edrf1
Fzd9		Eif4h		Zfp36
Tigd2		Ncbp2as2		Gpr146
Rpp38		Rbm47		Pura
Tmem64		Chrna9		Mfsd5
D030056L22Rik		Mindy4		Gemin7
Calhm6		Zyx		Soat1
Emid1		Bcl2l13		Cdc42
B3gnt2		4930512J16Rik		Kcng3
Mmgt2		Rab11fip5		Aasdhppt
Cenpe		2900060B14Rik		Depdc1b
Dnajc11		Gm44596		Ubiad1
Ttc7b		6820426E19Rik		Zfp316
Scml4		C530044C16Rik		Lin28a
Xbp1		Magi1		Vkorc1l1
Nsun3		Mthfd2		Onecut3
1700048O20Rik		Mtap		Dntt
Pabpc2		1700072O05Rik		Gpr3
Xrcc1		Nup210		Terf2ip
Tbc1d22a		Spr		Haspin
Eya2		0610040F04Rik		Bola2
Rspo2		Gpr19		Otud1
Dclre1b		Etnk1		Cxcr4
Mipep		Creb5		Snip1
Pfdn4		Slc3a2		B3galt6
Klf13		Irgc		Cbfb
Zfp217		Mrpl35		Eef1g
Ldlrad4		Spib		Mrps27
Gnpda1		Sgf29		Gm44502
Cyrib		Emsy		Abi2
Ppp4r2		Cd19		Tmem131l
Disp2		4930413G21Rik		Llgl1
Fzd5		Fasn		Epb41l5
Scrt2		Lcmt1		E130308A19Rik
Immt		Il4ra		Slc17a5
Ptpn4		9130221F21Rik		Gphn
Cdc42se2		Arhgef1		Rps19bp1
Plpp3		Picalm		Zfp771
Gpr20		Zmat4		Gas2l2
Rft1		Lipt2		Ppp1r15b
Mogat2		Arhgap33		Snai1
Ezr		Gdpd5		Flnb
Cbll1		E230029C05Rik		1600012H06Rik
Rexo4		Serpinh1		Ffar1
Magi3		Uvrag		Tgs1
Glrx3		A530021J07Rik		Kcna3
Gcn1		Elavl1		Nhlrc1
Defb34		Ksr1		Zbtb12
Afap1		Rinl		Ptges3
Cstpp1		Trak1		Micos13
Rap1b		Copb1		Tmem123
BC004004		Prrg2		Tmem259
Zfp672		Gm38414		Camk2n2
Egr1		Tti2		Nipbl
1700030K09Rik		Pde2a		Pcbp1
Cpn2		Cyld		Pou4f1
Strap		Grtp1		Hexim1
Prkcb		Irf2		Wdfy3
Junb		Zfp511		Pik3cg
C130026L21Rik		5830408C22Rik		Ulk3
Atg4d		Odad1		Usp42
Mrpl35		Ptpre		Cdk5r1
Fam53a		Rfx1		Ccdc171
Bcor		Plekha4		Pou3f1
Cib1		Slc10a7		Rnf216
Acot11		Usp38		S1pr4
Sbno1		Oat		Wdr36
Fam204a		Glrx3		Uck2
Lonrf1		Taldo1		B4gat1
Cenpj		Saraf		Sfswap
Azin1		Galns		Riox1
Prr5		Pllp		Epb41l2
Kdm3a		Mast3		Utp14b
Tfg		Sprtn		Foxo1
Fam161b		Tcf25		Amfr
Jmy		Adgrg1		Srsf4
Ddx10		Mbtps1		Ccny
Ficd		Nrp1		Shisa2
Eml5		A630001O12Rik		Sipa1l1
Hs6st3		Cherp		Socs3
Mapkbp1		Vac14		Gimap9
Smagp		Siae		Zfpm1
Smad1		Matcap2		Rab11fip1
Rpia		Dennd4a		Sfmbt1
Asic2		Gm30570		Slc45a4
Togaram1		4933432G23Rik		Zbtb39
Camk2d		Vps26b		Efcab9
Zfp24		Cdk17		Gimap1
Aym1		Gm4668		Rtn4ip1
Hyou1		Lipc		Hilpda
Rcor2		Lactb		Bsnd
Kidins220		Xylb		Ajuba
Dnpep		Ahi1		Arhgef39
Tcf4		1700027J07Rik		Actbl2
Tent4b		Zkscan7		Abra
Senp3		Csrnp1		Suox
Tusc1		Cnn1		Plekhf2
Pfn2		Tmpo		Ppp1r13b
Utp18		Phxr4		Rarres1
Zdhhc25		4933404K13Rik		Ssc4d
Syne3		Sltm		Sugt1
Sox4		Gm5122		Dynlrb1
Lck		Csk		Stambpl1
Pxn		Mterf2		Irf2bp2
Fgfr1op2		Gm49323		Sft2d3
Cdkn3		Gm7904		Tpra1
Smpd3		Islr2		Cyren
Trib1		Dse		Tapt1
Slc66a3		Pafah1b2		Lrrc3b
Slc35c1		Cep164		Zfp106
Tmt1a		Slx9		Clptm1
Lcor		4930486F22Rik		Ncor2
Tmem119		Rnf41		Pdf
Tpk1		Hbs1l		Gfod1
Lrrc8c		Nt5dc3		Virma
Vmac		9430078K24Rik		Bicdl1
Vps37d		Heatr5a		Spsb4
Arhgdia		Fut8		Pik3r1
Rock1		Gm38403		Prtg
Ppp2r5a		Pals1		Gimap5
Set		Arid5b		Lsm10
Cadm4		Ppp1r12a		Fasn
Slc39a14		Ranbp2		S1pr1
Zfp560		Usp15		Phf13
Vps13a		Gadd45b		Gnai2
Lrrfip1		Atp8b3		Rbm15b
Kansl1l		Septin10		Ccr2
Slc8b1		Gas2l3		Sbk1
Commd5		Gm29684		Tprg1
Rps15		Cradd		Dscam
Ccdc88c		Gatd3a		Ankrd42
Sertad3		Efcab11		Abhd12
Foxd2		Cdca4		Bhlha9
Chst3		Ttll5		AI467606
Mpzl1		Dock4		Tubb2a
Sos1		B930059L03Rik		Ppih
Tmem245		Ryr2		Tmem72
Nub1		Slc9a3		Misp3
Snupn		Prpf4b		Or2m12
Lair1		Tmem170b		Ppp3ca
Ash2l		Sp4		Ccdc57
Plpp5		Ell2		Fbxl22
Plekho2		Gtpbp4		Plagl2
Cdc42ep3		Irf4		Rin3
Cyria		Foxn3		Slc4a7
Mtcl2		Exoc3l4		Brox
Calhm5		Nid1		Mei4
Cpsf6		4921525O09Rik		Tmem252
Gja6		Cep72		Zfp518b
Slain1		B230303A05Rik		Prr12
Rtl6		Gm49383		Sfn
Gemin6		BB123696		Irs3
Xrcc6		Pgf		1700020N01Rik
Cap1		Gm17746		Qrfp
1700034H15Rik		Poc5		Lyset
Elob		Cdk13		Diras2
Ndrg3		Ebpl		Nup160
Per2		Rasa1		Rnf7
Foxi3		Dhx29		Slbp
Abhd16b		Tfap2a		Wwc2
Lep		Fam149b		Gdf6
Nab1		Malt1		Nrxn3
Irs1		Adk		Ubald2
Rgs9bp		Tbc1d5		Samhd1
E130308A19Rik		Ptdss1		Frmd6
Pgpep1		Vti1a		A730035I17Rik
Tmem229b		Zfp395		Bptf
Itpkb		Arhgef33		Sall3
Cebpg		3830408C21Rik		Il1f10
Pard6g		Pdhb		Oxgr1
Ascc2		Ddx11		Xpa
Siah2		Gkap1		9930012K11Rik
Osbp2		Cdc37l1		Ttll13
Retsat		4930572O13Rik		Uqcr10
Haus6		Cables1		Rpl7
Scn11a		Eef1akmt1		Polr2a
Cgas		Pxk		Tmed3
Mpz		Pcgf5		Tmem121
Cacna1b		Micu2		Taok1
Slc16a6		Myof		Med26
Them6		Itih3		Proser1
Gm11696		Gm5468		Pgrmc2
Arhgap25		Dnajc15		Ifnk
Setd3		Gm55960		Foxd4
Ddx1		Gmpr2		Cir1
Alox5ap		Trio		Vcpkmt
Zfp516		Arfgap3		Ppp1r3d
Bckdha		Celsr1		Cd24a
Ifnab		Nudt15		Ubqln1
Nhlrc2		Derl1		Klhl6
Zkscan6		Mtss1		Usf2
Larp1		Vwa8		Nxph3
Fam136a		Scel		Fbxo31
Slc39a11		Lrch1		Pex2
Actg1		Hivep3		Gtf2i
Prmt7		Mettl6		Exosc4
Mdn1		Cblb		Fam43a
Tut7		Ubac2		Rps21
Gsk3a		Sema5a		Coa6
Hpcal1		Cdh9		F2r
Ano6		Retreg1		Sprn
Cdpf1		Gm41335		Irak2
Car12		Lrp12		Mypop
Elac2		Cass4		2310057M21Rik
Cpsf1		Gm32455		Sppl2c
Dmtf1		Zfp13		Zfp831
Tec		Sco2		Maml1
Bloc1s4		Atf4		Ccnq
Trpv4		Gfus		Or11i1
Mprip		8430426J06Rik		Fam76b
Vrk1		Gxylt1		Rtn4r
Lrrc40		Mylk4		Prkca
Plxnb1		Ciita		Eid2
Tmem65		Tcf20		Or2k2
Pdcd11		Tuba1c		Gk2
Pigh		2002-08-01		Otulin
Nuak2		Elfn2		Saysd1
Sim2		Prm1		Pik3ap1
Tmod3		Rangap1		Tgif1
Dnajc5		Kif16b		Kcnb1
Washc1		Tob2		Cnpy3
Prepl		Tnfrsf13c		Rcan1
Kat7		Lncpint		Wnk1
Acadm		Zbtb21		Haus3
Wdr7		D16Ertd472e		Cpox
Foxk1		Lpp		Scn4b
[truncated: 4,294 more rows]
