# Supplementary material for: A SIRT7-dependent acetylation switch regulates early B cell differentiation and lineage commitment through Pax5
Source: Nat Immunol. 2024 Oct 18;25(12):2308–19. doi: 10.1038/s41590-024-01995-7 (PMC11588656; doi:10.1038/s41590-024-01995-7)
Supplement: Supplementary file 7 — RNA-seq results from ex vivo-expanded Pax5−/− pro-B cells expressing empty vector, Pax5WT, Pax5K198Q or Pax5K198R. [file 41590_2024_1995_MOESM7_ESM.xlsx]

## Sheet: KO-P_vs_KO
ensembl	baseMean	log2FoldChange	lfcSE	stat	pvalue	padj	symbol
ENSMUSG00000021253	1837.15	3.3399	0.156934	21.2821	1.66174e-100	2.28173e-96	Tgfb3
ENSMUSG00000026576	1038.42	4.09505	0.196875	20.8003	4.30425e-96	2.95509e-92	Atp1b1
ENSMUSG00000076752	752.96	6.68215	0.339194	19.7001	2.15232e-86	9.85118e-83	Trgc2
ENSMUSG00000038587	1939.24	3.01151	0.164128	18.3485	3.39196e-75	1.16438e-71	Akap12
ENSMUSG00000048612	866.286	3.73121	0.216516	17.233	1.50284e-66	4.1271e-63	Myof
ENSMUSG00000024112	464.949	5.79563	0.336999	17.1977	2.76048e-66	6.31735e-63	Cacna1h
ENSMUSG00000000903	2739.33	2.60019	0.162346	16.0163	9.82565e-58	1.92737e-54	Vpreb3
ENSMUSG00000026885	499.489	4.29474	0.274901	15.6229	5.08748e-55	8.73202e-52	Ttll11
ENSMUSG00000061132	483.804	7.99902	0.551542	14.503	1.15949e-47	1.769e-44	Blnk
ENSMUSG00000049191	340.196	4.13929	0.292943	14.13	2.48201e-45	3.40805e-42	Rtl5
ENSMUSG00000026220	387.11	3.78233	0.274087	13.7998	2.55709e-43	3.19195e-40	Slc16a14
ENSMUSG00000050896	262.134	5.73161	0.427965	13.3927	6.66979e-41	7.63191e-38	Rtn4rl2
ENSMUSG00000003379	5404.51	1.91481	0.150026	12.7631	2.63389e-37	2.782e-34	Cd79a
ENSMUSG00000020900	2304.2	2.00908	0.16493	12.1814	3.90465e-34	3.82962e-31	Myh10
ENSMUSG00000046688	881.015	2.21185	0.182549	12.1165	8.63701e-34	7.90632e-31	Tifa
ENSMUSG00000061311	5349.93	2.24337	0.187235	11.9816	4.4381e-33	3.80873e-30	Rag1
ENSMUSG00000014030	6277.12	1.55288	0.130041	11.9414	7.19849e-33	5.81426e-30	Pax5
ENSMUSG00000060548	361.58	3.05219	0.25993	11.7424	7.73049e-32	5.89708e-29	Tnfrsf19
ENSMUSG00000026604	763.26	2.71753	0.235367	11.5459	7.73865e-31	5.5926e-28	Ptpn14
ENSMUSG00000029082	431.225	2.74637	0.240569	11.4162	3.47259e-30	2.38411e-27	Bst1
ENSMUSG00000028278	671.814	2.21012	0.194382	11.37	5.90043e-30	3.72009e-27	Rragd
ENSMUSG00000039239	526.038	2.44293	0.214875	11.3691	5.96038e-30	3.72009e-27	Tgfb2
ENSMUSG00000013076	1544.92	1.97658	0.174377	11.3351	8.79335e-30	5.24963e-27	Amotl1
ENSMUSG00000030084	1320.92	1.85275	0.165987	11.162	6.25555e-29	3.57896e-26	Plxna1
ENSMUSG00000039942	264.834	3.69119	0.336291	10.9762	4.97508e-28	2.73251e-25	Ptger4
ENSMUSG00000028270	359.286	2.84161	0.25956	10.9478	6.80618e-28	3.59445e-25	Gbp2
ENSMUSG00000018474	701.455	2.77718	0.255546	10.8676	1.6443e-27	8.3622e-25	Chd3
ENSMUSG00000105504	492.712	2.3511	0.219428	10.7147	8.68541e-27	4.25926e-24	Gbp5
ENSMUSG00000026640	835.657	1.95953	0.185923	10.5395	5.68187e-26	2.69027e-23	Plxna2
ENSMUSG00000036502	189.067	3.60376	0.345189	10.44	1.62896e-25	7.45575e-23	Tmem255a
ENSMUSG00000101188	354.93	-2.98363	0.291542	-10.234	1.39657e-24	6.18589e-22	NA
ENSMUSG00000090223	137.679	5.62433	0.549858	10.2287	1.47507e-24	6.32942e-22	Pcp4
ENSMUSG00000027985	2047.72	1.71709	0.169072	10.156	3.1167e-24	1.29683e-21	Lef1
ENSMUSG00000027347	1019.04	1.9957	0.1971	10.1253	4.26552e-24	1.72264e-21	Rasgrp1
ENSMUSG00000050578	176.557	3.61178	0.360342	10.0232	1.20525e-23	4.72835e-21	Mmp13
ENSMUSG00000049804	3559.53	1.47654	0.147754	9.9932	1.6323e-23	6.22585e-21	Armcx4
ENSMUSG00000018168	385.106	2.34281	0.234744	9.9803	1.85909e-23	6.89922e-21	Ikzf3
ENSMUSG00000037032	599.574	2.08247	0.208998	9.96404	2.18973e-23	7.91241e-21	Apbb1
ENSMUSG00000068227	595.055	-1.98972	0.201034	-9.8974	4.27228e-23	1.50417e-20	Il2rb
ENSMUSG00000031714	147.653	4.08084	0.415855	9.81313	9.88547e-23	3.39344e-20	Gab1
ENSMUSG00000060550	585.37	2.73002	0.279923	9.75277	1.79505e-22	6.01166e-20	H2-Q7
ENSMUSG00000040253	3528.49	1.40677	0.144284	9.75	1.84477e-22	6.03108e-20	Gbp7
ENSMUSG00000110195	7644.51	1.61355	0.166049	9.71731	2.54415e-22	8.12411e-20	Pde2a
ENSMUSG00000015143	2475.09	1.45561	0.151215	9.6261	6.20379e-22	1.93601e-19	Actn1
ENSMUSG00000026070	3122.79	-1.83584	0.191052	-9.6091	7.31829e-22	2.23305e-19	Il18r1
ENSMUSG00000057751	536.761	2.30386	0.241143	9.55388	1.24924e-21	3.72899e-19	Megf6
ENSMUSG00000001281	669.424	-2.16324	0.226788	-9.53858	1.44803e-21	4.23041e-19	Itgb7
ENSMUSG00000021792	112.227	5.40412	0.568583	9.50454	2.00934e-21	5.74798e-19	Prxl2a
ENSMUSG00000029168	573.646	2.15676	0.229412	9.40128	5.39038e-21	1.51052e-18	Dpysl5
ENSMUSG00000033854	326.111	9.84578	1.0613	9.2771	1.74146e-20	4.7824e-18	Kcnk10
ENSMUSG00000025163	467.984	-2.11688	0.23415	-9.04072	1.55648e-19	4.19061e-17	Cd7
ENSMUSG00000003882	2354.22	1.37375	0.15318	8.9682	3.014e-19	7.95871e-17	Il7r
ENSMUSG00000057098	5022.22	1.28952	0.143868	8.96317	3.15472e-19	8.17311e-17	Ebf1
ENSMUSG00000049164	158.728	3.75821	0.419652	8.95554	3.38089e-19	8.59684e-17	Zfp518a
ENSMUSG00000024827	184.631	3.00958	0.339249	8.8713	7.22949e-19	1.80488e-16	Gldc
ENSMUSG00000022844	1087.17	-1.51158	0.171517	-8.81302	1.21818e-18	2.98693e-16	Pdia5
ENSMUSG00000034634	8641.11	-1.52679	0.174182	-8.76547	1.85992e-18	4.48045e-16	Ly6d
ENSMUSG00000043263	116.782	3.8806	0.447759	8.66671	4.44771e-18	1.05296e-15	Ifi209
ENSMUSG00000030724	1699.97	5.51324	0.639263	8.62437	6.4444e-18	1.4998e-15	Cd19
ENSMUSG00000025867	1627.92	4.65443	0.540962	8.60399	7.699e-18	1.76192e-15	Cplx2
ENSMUSG00000042978	2435.81	1.44538	0.169008	8.55214	1.20823e-17	2.71971e-15	Sbk1
ENSMUSG00000027784	445.709	2.09228	0.245883	8.50926	1.75053e-17	3.87687e-15	Ppm1l
ENSMUSG00000053310	1995.71	-1.41748	0.166994	-8.48823	2.09814e-17	4.57295e-15	Nrgn
ENSMUSG00000024059	252.599	2.68414	0.31728	8.45985	2.67711e-17	5.67901e-15	Clip4
ENSMUSG00000074037	119.953	4.86543	0.575152	8.45937	2.68834e-17	5.67901e-15	Mc1r
ENSMUSG00000030579	1359.25	-1.77879	0.210435	-8.45293	2.84086e-17	5.91027e-15	Tyrobp
ENSMUSG00000073409	313.76	2.87301	0.342651	8.38464	5.08823e-17	1.04278e-14	H2-Q6
ENSMUSG00000028434	5639.28	1.27534	0.152268	8.37566	5.49142e-17	1.10886e-14	Epb41l4b
ENSMUSG00000021477	829.714	-1.55567	0.187515	-8.29624	1.07462e-16	2.13849e-14	Ctsl
ENSMUSG00000017446	367.568	2.62109	0.31659	8.27916	1.2405e-16	2.43333e-14	C1qtnf1
ENSMUSG00000031822	3994.7	1.13184	0.14057	8.05181	8.15753e-16	1.57762e-13	Gse1
ENSMUSG00000022584	2632.78	-1.83784	0.228646	-8.03792	9.13774e-16	1.74264e-13	Ly6c2
ENSMUSG00000024644	4058.77	1.34632	0.167906	8.01827	1.07249e-15	2.01731e-13	Cndp2
ENSMUSG00000026814	1445.8	1.91713	0.23984	7.99338	1.31287e-15	2.43608e-13	Eng
ENSMUSG00000032035	6630.24	1.21589	0.153621	7.91482	2.47611e-15	4.53326e-13	Ets1
ENSMUSG00000090290	3026.97	1.18273	0.149671	7.90223	2.73963e-15	4.94971e-13	Tarbp1
ENSMUSG00000021680	150.356	3.20647	0.406012	7.89747	2.84611e-15	5.07532e-13	Crhbp
ENSMUSG00000001020	4619.2	-1.04118	0.132301	-7.86976	3.55323e-15	6.25505e-13	S100a4
ENSMUSG00000055116	1350.72	1.28944	0.16479	7.82478	5.08556e-15	8.83922e-13	Bmal1
ENSMUSG00000060131	3837.92	-1.22951	0.157457	-7.80852	5.7863e-15	9.93146e-13	Atp8b4
ENSMUSG00000035000	8604.75	1.04654	0.134104	7.80393	6.00079e-15	1.01725e-12	Dpp4
ENSMUSG00000031841	1510.79	-1.76156	0.226047	-7.79289	6.54913e-15	1.09666e-12	Cdh13
ENSMUSG00000056749	984.478	-1.77179	0.227485	-7.7886	6.77531e-15	1.12086e-12	Nfil3
ENSMUSG00000015950	2610.69	-1.53704	0.199486	-7.70502	1.30826e-14	2.13854e-12	Ncf1
ENSMUSG00000020689	1325.57	-1.40363	0.182356	-7.69719	1.39088e-14	2.24684e-12	Itgb3
ENSMUSG00000044252	1261.63	1.23612	0.161062	7.67478	1.65701e-14	2.64563e-12	Osbpl1a
ENSMUSG00000049422	3434.8	1.05359	0.137959	7.637	2.2235e-14	3.50929e-12	Chchd10
ENSMUSG00000042460	2734.31	1.08405	0.142116	7.62792	2.38574e-14	3.72256e-12	C1galt1
ENSMUSG00000104713	1263.45	-1.80147	0.236281	-7.62428	2.45408e-14	3.78617e-12	Gbp6
ENSMUSG00000026664	89.1185	4.39258	0.576286	7.62223	2.49337e-14	3.80405e-12	Phyh
ENSMUSG00000049307	104.011	3.53959	0.466093	7.59416	3.09784e-14	4.67433e-12	Fut4
ENSMUSG00000035279	2635.19	1.32373	0.174674	7.57829	3.50148e-14	5.22597e-12	Ssc5d
ENSMUSG00000024620	495.259	-1.65531	0.218833	-7.56425	3.90116e-14	5.75987e-12	Pdgfrb
ENSMUSG00000039153	1380.14	-1.26292	0.167519	-7.53894	4.7379e-14	6.92086e-12	Runx2
ENSMUSG00000030653	4155.07	1.33095	0.176654	7.53423	4.91226e-14	7.10002e-12	Pde2a
ENSMUSG00000021687	345.711	-1.8267	0.243364	-7.50604	6.0942e-14	8.7166e-12	Scamp1
ENSMUSG00000063193	506.842	-1.79665	0.240114	-7.48249	7.29294e-14	1.03236e-11	Cd300lb
ENSMUSG00000040751	1963.75	-1.26389	0.169579	-7.45308	9.11874e-14	1.26474e-11	Lat2
ENSMUSG00000068407	90.7878	3.9693	0.532499	7.4541	9.04854e-14	1.26474e-11	Rnase12
ENSMUSG00000076490	348.295	-1.78796	0.240991	-7.41919	1.1784e-13	1.61806e-11	NA
ENSMUSG00000030956	2744.13	1.07117	0.144473	7.41431	1.22264e-13	1.66218e-11	Fam53b
ENSMUSG00000021203	91.936	3.51734	0.474856	7.40715	1.29039e-13	1.73709e-11	Otub2
ENSMUSG00000021779	3454.17	1.20486	0.163132	7.3858	1.5154e-13	2.02019e-11	Thrb
ENSMUSG00000057439	880.468	-1.40178	0.190143	-7.37226	1.67763e-13	2.21495e-11	Kir3dl2
ENSMUSG00000026068	6459.39	-1.08694	0.14756	-7.36608	1.75718e-13	2.29788e-11	Il18rap
ENSMUSG00000022103	914.556	1.94713	0.26509	7.34514	2.05542e-13	2.66254e-11	Gfra2
ENSMUSG00000003644	1732.78	-1.14858	0.156716	-7.32903	2.31826e-13	2.97496e-11	Rps6ka1
ENSMUSG00000028268	817.538	1.41195	0.193365	7.30196	2.83599e-13	3.60565e-11	Gbp3
ENSMUSG00000029638	930.506	1.34199	0.185311	7.24182	4.42701e-13	5.57682e-11	Glcci1
ENSMUSG00000000811	2074.86	1.1757	0.162959	7.21471	5.40505e-13	6.74697e-11	Txnrd3
ENSMUSG00000087150	973.696	-1.22511	0.170621	-7.18033	6.95458e-13	8.603e-11	NA
ENSMUSG00000034009	65.8371	5.04264	0.705926	7.1433	9.11166e-13	1.11707e-10	Rxfp1
ENSMUSG00000075370	18074.8	1.12518	0.157733	7.13349	9.78535e-13	1.18844e-10	Igll1
ENSMUSG00000033885	1290.09	1.20235	0.168605	7.13115	9.95341e-13	1.18844e-10	Pxk
ENSMUSG00000030657	349.521	2.20475	0.30914	7.13188	9.90064e-13	1.18844e-10	Xylt1
ENSMUSG00000055322	863.58	-1.5622	0.222292	-7.02768	2.09999e-12	2.48577e-10	Tns1
ENSMUSG00000028093	1369.89	1.24489	0.178231	6.9847	2.85471e-12	3.35025e-10	Acp6
ENSMUSG00000058715	2990.97	-0.977862	0.140306	-6.9695	3.18058e-12	3.70107e-10	Fcer1g
ENSMUSG00000026011	2469.95	1.18651	0.170865	6.94414	3.80779e-12	4.39367e-10	Ctla4
ENSMUSG00000056019	878.067	1.22751	0.179316	6.84548	7.62191e-12	8.72137e-10	Zfp709
ENSMUSG00000070576	709.581	-1.49383	0.218344	-6.84162	7.83041e-12	8.8859e-10	Mn1
ENSMUSG00000001986	2162.68	-1.13021	0.165307	-6.83707	8.08315e-12	9.09752e-10	Gria3
ENSMUSG00000021322	457.869	-1.73123	0.253557	-6.82778	8.62366e-12	9.62695e-10	Aoah
ENSMUSG00000031997	3646.45	-0.977586	0.143502	-6.81236	9.60108e-12	1.06316e-09	Trpc6
ENSMUSG00000030785	2336.49	-1.44497	0.212414	-6.8026	1.02747e-11	1.12865e-09	Cox6a2
ENSMUSG00000032864	520.144	1.67404	0.246291	6.797	1.06816e-11	1.16404e-09	Rag2
ENSMUSG00000022010	7657.32	-0.979533	0.14466	-6.77128	1.27645e-11	1.38008e-09	Tsc22d1
ENSMUSG00000033713	1858.8	1.04877	0.155959	6.72464	1.76024e-11	1.88827e-09	Foxn3
ENSMUSG00000045394	104.564	2.93953	0.437895	6.71286	1.90843e-11	2.03136e-09	Epcam
ENSMUSG00000028378	949.513	1.32745	0.198295	6.69433	2.16663e-11	2.28846e-09	Ptgr1
ENSMUSG00000054640	317.696	-1.69592	0.253448	-6.69138	2.21081e-11	2.31214e-09	Slc8a1
ENSMUSG00000075254	2268.56	1.09394	0.163504	6.69059	2.22273e-11	2.31214e-09	Heg1
ENSMUSG00000069833	1875.17	-1.29879	0.194472	-6.67856	2.4131e-11	2.49129e-09	Ahnak
ENSMUSG00000074342	904.38	-1.51515	0.227227	-6.66801	2.59295e-11	2.657e-09	I830077J02Rik
ENSMUSG00000052105	49.9737	5.39756	0.813112	6.63815	3.1764e-11	3.23075e-09	Mtcl1
ENSMUSG00000030471	1639.71	1.08351	0.163331	6.63383	3.27084e-11	3.30235e-09	Zdhhc13
ENSMUSG00000030336	348.764	-1.59594	0.240632	-6.63231	3.3048e-11	3.31227e-09	Cd27
ENSMUSG00000056737	3418.59	-0.895469	0.135431	-6.612	3.79163e-11	3.77267e-09	Capg
ENSMUSG00000036356	316.975	1.79748	0.272013	6.60805	3.89412e-11	3.84678e-09	Csgalnact1
ENSMUSG00000070327	1942.82	-1.38135	0.20941	-6.59639	4.21291e-11	4.13196e-09	Rnf213
ENSMUSG00000051504	1190.42	-1.71462	0.259991	-6.5949	4.25544e-11	4.14408e-09	Siglech
ENSMUSG00000040616	237.749	-2.03567	0.310339	-6.55952	5.39807e-11	5.21978e-09	Tmem51
ENSMUSG00000049313	710.993	-1.30487	0.199542	-6.53933	6.17949e-11	5.93361e-09	Sorl1
ENSMUSG00000001552	631.287	-1.35436	0.207196	-6.53662	6.29242e-11	6.00009e-09	Jup
ENSMUSG00000025151	231.066	2.45882	0.377474	6.51388	7.32338e-11	6.93498e-09	Maged1
ENSMUSG00000027737	370.787	1.55568	0.239126	6.50572	7.73242e-11	7.27218e-09	Slc7a11
ENSMUSG00000079363	1797.21	-1.2331	0.190232	-6.48209	9.04611e-11	8.39416e-09	Gbp4
ENSMUSG00000074793	100.201	2.97898	0.459573	6.48206	9.04767e-11	8.39416e-09	Hspa12b
ENSMUSG00000054901	81.4224	9.75051	1.50604	6.47429	9.52582e-11	8.77846e-09	Arhgef33
ENSMUSG00000026073	766.993	-1.4048	0.218167	-6.43913	1.2016e-10	1.09397e-08	Il1r2
ENSMUSG00000042817	7008.2	-0.925536	0.14374	-6.43895	1.20304e-10	1.09397e-08	Flt3
ENSMUSG00000061436	1354.56	1.01137	0.157211	6.43325	1.24904e-10	1.12833e-08	Hipk2
ENSMUSG00000025357	1083.99	1.19881	0.186424	6.43058	1.2712e-10	1.14084e-08	Dgka
ENSMUSG00000039620	72.1608	7.15979	1.11486	6.42213	1.34377e-10	1.19814e-08	Trmt9b
ENSMUSG00000036053	2115.53	1.11412	0.173841	6.40883	1.46645e-10	1.29909e-08	Fmnl2
ENSMUSG00000031424	2617.56	-1.00896	0.157467	-6.40745	1.47978e-10	1.30249e-08	Kir3dl1
ENSMUSG00000024978	1428.96	1.03552	0.162155	6.38602	1.70264e-10	1.4891e-08	Gpam
ENSMUSG00000026770	7966.42	0.820088	0.128558	6.37914	1.78086e-10	1.52831e-08	Il2ra
ENSMUSG00000022686	1754.63	0.956692	0.149968	6.3793	1.77897e-10	1.52831e-08	B3gnt5
ENSMUSG00000058325	90.2211	3.37693	0.5293	6.37999	1.77103e-10	1.52831e-08	Dock1
ENSMUSG00000049103	425.2	-1.42739	0.224672	-6.35323	2.10837e-10	1.79814e-08	Ccr2
ENSMUSG00000042272	132.476	2.66028	0.419225	6.3457	2.21416e-10	1.87671e-08	Sestd1
ENSMUSG00000000782	159.289	2.31745	0.365957	6.33257	2.41104e-10	2.03105e-08	Tcf7
ENSMUSG00000024664	1782.88	-0.99199	0.156977	-6.31935	2.6266e-10	2.19913e-08	Fads3
ENSMUSG00000026222	505.612	-1.66449	0.263532	-6.31609	2.68265e-10	2.23245e-08	Sp100
ENSMUSG00000023966	983.396	1.08889	0.172513	6.31192	2.75587e-10	2.27957e-08	Rsph9
ENSMUSG00000023048	282.475	1.74574	0.277408	6.29302	3.11344e-10	2.55992e-08	Prr13
ENSMUSG00000051285	2008.86	0.927425	0.148375	6.25054	4.09043e-10	3.3432e-08	Pcmtd1
ENSMUSG00000107705	64.8246	-9.46406	1.53212	-6.17711	6.52864e-10	5.30442e-08	NA
ENSMUSG00000056888	1711.99	-1.06577	0.172781	-6.16832	6.90197e-10	5.57476e-08	Glipr1
ENSMUSG00000070691	4537.03	-0.908721	0.147528	-6.15966	7.29015e-10	5.85386e-08	Runx3
ENSMUSG00000053646	70.8365	3.22169	0.523254	6.15702	7.41261e-10	5.91759e-08	Plxnb1
ENSMUSG00000041757	294.765	-1.59606	0.259501	-6.15049	7.72455e-10	6.10561e-08	Plekha6
ENSMUSG00000032648	692.228	-1.16415	0.189286	-6.15023	7.73706e-10	6.10561e-08	Pygm
ENSMUSG00000024774	443.35	-1.40203	0.228042	-6.14812	7.84073e-10	6.15206e-08	Ankrd22
ENSMUSG00000036800	129.077	-2.43021	0.399647	-6.08089	1.19517e-09	9.32435e-08	Fam135b
ENSMUSG00000031503	792.751	1.42566	0.235251	6.06019	1.35962e-09	1.05474e-07	Col4a2
ENSMUSG00000025188	134.366	2.27303	0.375356	6.05566	1.39845e-09	1.07877e-07	Hps1
ENSMUSG00000044303	199.797	2.09061	0.346705	6.02994	1.64021e-09	1.25819e-07	Cdkn2a
ENSMUSG00000011171	292.897	1.62588	0.269826	6.02566	1.68417e-09	1.28474e-07	Vipr2
ENSMUSG00000027333	408.81	-1.47263	0.244931	-6.01242	1.82771e-09	1.38653e-07	Smox
ENSMUSG00000074657	278.946	-1.64938	0.274461	-6.00951	1.8608e-09	1.40388e-07	Kif5a
ENSMUSG00000046223	1297.01	-1.06851	0.177982	-6.00348	1.93131e-09	1.44911e-07	Plaur
ENSMUSG00000026308	395.008	-1.43608	0.239667	-5.99199	2.07293e-09	1.5431e-07	Klhl30
ENSMUSG00000054435	1829.77	1.13449	0.18935	5.99151	2.07905e-09	1.5431e-07	Gimap4
ENSMUSG00000022957	2077.05	-1.18686	0.198638	-5.97496	2.3015e-09	1.69903e-07	Itsn1
ENSMUSG00000029924	1631.99	-1.28844	0.215767	-5.97147	2.35123e-09	1.72646e-07	Slc37a3
ENSMUSG00000024143	3211.31	-1.02696	0.172146	-5.96561	2.4372e-09	1.78007e-07	Rhoq
ENSMUSG00000005980	33.2583	5.48564	0.920018	5.96254	2.48347e-09	1.80426e-07	Dnase1
ENSMUSG00000030313	524.267	1.24688	0.209342	5.95622	2.58145e-09	1.86557e-07	Dennd5b
ENSMUSG00000026042	726.033	1.12651	0.189292	5.95116	2.66246e-09	1.90407e-07	Col5a2
ENSMUSG00000040596	414.148	1.37601	0.2312	5.95161	2.65524e-09	1.90407e-07	Pogk
ENSMUSG00000019122	1387.14	1.17311	0.198256	5.91712	3.2763e-09	2.33093e-07	Ccl9
ENSMUSG00000041272	139.743	-2.18705	0.370905	-5.89652	3.71255e-09	2.62768e-07	Tox
ENSMUSG00000035891	4014.64	0.79406	0.134857	5.88816	3.90514e-09	2.74982e-07	Cerk
ENSMUSG00000026414	159.711	2.05654	0.349969	5.87637	4.19369e-09	2.93793e-07	Tnnt2
ENSMUSG00000049608	782.201	-1.46676	0.249652	-5.87522	4.22283e-09	2.94333e-07	Gpr55
ENSMUSG00000067149	53299.4	-0.759345	0.129457	-5.86563	4.47427e-09	3.10284e-07	Jchain
ENSMUSG00000040732	2674.72	0.923609	0.157602	5.86041	4.61733e-09	3.18596e-07	Erg
ENSMUSG00000006445	2251.71	-0.890197	0.151943	-5.85875	4.66364e-09	3.20182e-07	Epha2
ENSMUSG00000005087	1670.87	-1.23041	0.210873	-5.83484	5.38417e-09	3.67811e-07	Cd44
ENSMUSG00000022901	233.62	-1.86401	0.320538	-5.81525	6.05435e-09	4.11546e-07	Cd86
ENSMUSG00000032363	155.129	2.01443	0.34663	5.81147	6.19259e-09	4.1887e-07	Adamts7
ENSMUSG00000026285	3010.72	-1.19749	0.206412	-5.80148	6.57336e-09	4.42445e-07	Pdcd1
ENSMUSG00000027639	3521.09	-0.880213	0.152002	-5.79081	7.00485e-09	4.69188e-07	Samhd1
ENSMUSG00000041361	72.9825	3.13847	0.544399	5.76501	8.16543e-09	5.4427e-07	Myzap
ENSMUSG00000027863	211.313	-1.82569	0.316762	-5.76358	8.23466e-09	5.46233e-07	Cd2
ENSMUSG00000049690	43.6034	4.26117	0.740048	5.75796	8.5135e-09	5.62014e-07	Nckap5
ENSMUSG00000079029	487.203	-1.44499	0.251871	-5.73704	9.63448e-09	6.32971e-07	Eif1ad7
ENSMUSG00000034462	105.894	2.50001	0.436474	5.72775	1.0177e-08	6.65428e-07	Pkd2
ENSMUSG00000028460	227.208	1.83588	0.323773	5.67027	1.42573e-08	9.27806e-07	Sit1
ENSMUSG00000027562	3069.98	0.896924	0.15839	5.66275	1.48967e-08	9.6484e-07	Car2
ENSMUSG00000000555	1225.95	0.954707	0.168944	5.65101	1.59509e-08	1.02827e-06	Itga5
ENSMUSG00000036098	289.36	-1.50223	0.266093	-5.64551	1.64697e-08	1.05183e-06	Myrf
ENSMUSG00000032691	1413.28	-0.913807	0.161887	-5.64471	1.65462e-08	1.05183e-06	Nlrp3
ENSMUSG00000066456	819.867	1.05875	0.187542	5.64541	1.64792e-08	1.05183e-06	Hmgn3
ENSMUSG00000024042	648.247	-1.3594	0.241186	-5.63631	1.7373e-08	1.0993e-06	Sik1
ENSMUSG00000030263	10449.2	0.714102	0.126748	5.63403	1.76046e-08	1.10885e-06	Irag2
ENSMUSG00000054266	71.4665	-2.99736	0.536432	-5.58759	2.30248e-08	1.44363e-06	Serpinb9d
ENSMUSG00000006522	41.0823	6.70976	1.20381	5.57375	2.49318e-08	1.55609e-06	Itih3
ENSMUSG00000079685	92.6798	2.47988	0.445053	5.57211	2.51675e-08	1.56369e-06	Ulbp1
ENSMUSG00000031684	971.75	-1.05906	0.190232	-5.56717	2.58912e-08	1.60141e-06	Slc10a7
ENSMUSG00000026883	182.691	1.75237	0.315898	5.54727	2.90166e-08	1.78093e-06	Dab2ip
ENSMUSG00000049571	39.5275	4.5077	0.81263	5.54705	2.9053e-08	1.78093e-06	Cfap46
ENSMUSG00000005883	53.4548	3.39708	0.612611	5.54524	2.93548e-08	1.79142e-06	Spo11
ENSMUSG00000049047	85.6569	2.6088	0.470567	5.54395	2.95716e-08	1.79667e-06	Armcx3
ENSMUSG00000053101	80.8047	-2.76923	0.5045	-5.48906	4.04075e-08	2.44421e-06	Gpr141
ENSMUSG00000071042	1584.02	-0.993571	0.181355	-5.47859	4.28721e-08	2.58191e-06	Rasgrp3
ENSMUSG00000030341	598.318	-1.10982	0.203036	-5.46614	4.59937e-08	2.75782e-06	Tnfrsf1a
ENSMUSG00000062157	44.7937	3.80379	0.696321	5.4627	4.68958e-08	2.79968e-06	Ifnlr1
ENSMUSG00000046844	4640.74	2.44341	0.447632	5.45853	4.80095e-08	2.85376e-06	Vat1l
ENSMUSG00000004612	360.376	-1.33099	0.244676	-5.4398	5.33411e-08	3.14346e-06	Nkg7
ENSMUSG00000029304	2569.97	-0.987043	0.181424	-5.44052	5.31264e-08	3.14346e-06	Spp1
ENSMUSG00000104876	9144.41	-0.733043	0.1348	-5.43803	5.38743e-08	3.16132e-06	NA
ENSMUSG00000010529	35.5141	8.59205	1.58353	5.42588	5.76694e-08	3.36961e-06	Gm266
ENSMUSG00000092060	2108.15	-0.831976	0.153515	-5.41952	5.97585e-08	3.47688e-06	Bend4
ENSMUSG00000002799	5267.36	-0.758013	0.139909	-5.41791	6.02988e-08	3.49352e-06	Jag2
ENSMUSG00000027327	894.243	1.09677	0.202524	5.41551	6.11155e-08	3.52595e-06	Adissp
ENSMUSG00000031428	32.2466	5.3711	0.993572	5.40584	6.45043e-08	3.70589e-06	Zcchc18
ENSMUSG00000030165	412.101	-1.57553	0.291553	-5.40394	6.51939e-08	3.72991e-06	Klrd1
ENSMUSG00000027799	565.555	-1.27273	0.235996	-5.39302	6.9283e-08	3.93984e-06	Nbea
ENSMUSG00000024842	76.6248	2.69886	0.500472	5.39262	6.94372e-08	3.93984e-06	Cabp4
ENSMUSG00000018008	4705.33	-0.848253	0.157398	-5.38921	7.07664e-08	3.99874e-06	Cyth4
ENSMUSG00000062743	38.6981	5.63469	1.04647	5.38446	7.2663e-08	4.08908e-06	Zfp677
ENSMUSG00000092021	394.123	-1.59217	0.295808	-5.38245	7.34793e-08	4.11814e-06	Gbp11
ENSMUSG00000001128	178.2	-1.80242	0.335338	-5.37493	7.66109e-08	4.2762e-06	Cfp
ENSMUSG00000059305	10907.1	0.848763	0.15804	5.37056	7.84907e-08	4.36338e-06	Vpreb1a
ENSMUSG00000025089	7846.91	-0.743434	0.138539	-5.36623	8.04006e-08	4.45153e-06	Gfra1
ENSMUSG00000029860	2100.25	-0.9043	0.168816	-5.35671	8.47514e-08	4.67358e-06	Zyx
ENSMUSG00000061086	8874.38	-0.757988	0.141931	-5.34053	9.26766e-08	5.09017e-06	Myl4
ENSMUSG00000020715	5121.93	-0.857851	0.160895	-5.33175	9.72705e-08	5.3212e-06	Ern1
ENSMUSG00000050822	42.1015	4.15765	0.783667	5.30537	1.12443e-07	6.12683e-06	Slc29a4
ENSMUSG00000028063	646.769	-1.46824	0.277046	-5.29964	1.16034e-07	6.29748e-06	Lmna
ENSMUSG00000105096	133.679	-2.75179	0.520788	-5.2839	1.26464e-07	6.82307e-06	Gbp10
ENSMUSG00000029438	2351.3	0.802812	0.151946	5.28354	1.26712e-07	6.82307e-06	Bcl7a
ENSMUSG00000026600	262.38	-1.68608	0.320303	-5.26402	1.40936e-07	7.55935e-06	Soat1
ENSMUSG00000052698	510.93	-1.08301	0.205917	-5.25945	1.44486e-07	7.71958e-06	Tln2
ENSMUSG00000040270	1304.55	0.862488	0.164044	5.25765	1.45906e-07	7.76526e-06	Bach2
ENSMUSG00000039713	192.501	-1.59174	0.303832	-5.2389	1.61535e-07	8.56386e-06	Plekhg5
ENSMUSG00000076609	55.6813	3.06684	0.585973	5.23375	1.66105e-07	8.77229e-06	Igkc
ENSMUSG00000045667	35.886	4.48936	0.858977	5.2264	1.7284e-07	9.09297e-06	Smtnl2
ENSMUSG00000023079	152.576	2.356	0.451255	5.221	1.77963e-07	9.32674e-06	Gtf2ird1
ENSMUSG00000059280	6651.8	0.924752	0.177491	5.21013	1.88705e-07	9.85213e-06	Vpreb1b
ENSMUSG00000027776	874.781	-0.949271	0.183063	-5.18548	2.15464e-07	1.12066e-05	Il12a
ENSMUSG00000024300	2199.16	-0.76507	0.147836	-5.17512	2.27768e-07	1.18018e-05	Myo1f
ENSMUSG00000064147	699.009	-1.04494	0.202052	-5.17166	2.32019e-07	1.19769e-05	Rab44
ENSMUSG00000026721	3722.54	-0.781969	0.151644	-5.15662	2.51442e-07	1.29309e-05	Rabgap1l
ENSMUSG00000001027	46.2493	3.4056	0.662645	5.1394	2.75612e-07	1.4121e-05	Scn4a
ENSMUSG00000022895	1498.99	-0.961372	0.187217	-5.13507	2.82037e-07	1.43965e-05	Ets2
ENSMUSG00000046718	2144.1	-0.741006	0.144356	-5.13319	2.8487e-07	1.44872e-05	Bst2
ENSMUSG00000020926	39.2771	-3.66714	0.71512	-5.12801	2.92827e-07	1.48369e-05	Adam11
ENSMUSG00000062380	139.75	2.1769	0.426026	5.10978	3.22529e-07	1.62818e-05	Tubb3
ENSMUSG00000071234	355.712	1.43727	0.281356	5.10837	3.24954e-07	1.63441e-05	Syndig1l
ENSMUSG00000071226	11778.9	0.640077	0.125367	5.10561	3.29736e-07	1.65241e-05	Cecr2
ENSMUSG00000004558	463.043	1.52428	0.298637	5.10413	3.32318e-07	1.65929e-05	Ndrg2
ENSMUSG00000026923	10403.5	-0.643988	0.1263	-5.09885	3.41715e-07	1.70003e-05	Notch1
ENSMUSG00000026797	400.862	1.17284	0.230659	5.08473	3.68148e-07	1.82492e-05	Stxbp1
ENSMUSG00000044167	2725.27	0.708487	0.139422	5.0816	3.74266e-07	1.84858e-05	Foxo1
ENSMUSG00000029135	778.029	-1.07517	0.212274	-5.06502	4.08348e-07	2.00969e-05	Fosl2
ENSMUSG00000048442	523.965	-1.09219	0.216008	-5.05624	4.27603e-07	2.09693e-05	Smim5
ENSMUSG00000059674	1140.05	-0.951609	0.188901	-5.03761	4.7139e-07	2.30344e-05	Cdh24
ENSMUSG00000043336	1505.88	0.800801	0.159136	5.03219	4.84917e-07	2.36113e-05	Filip1l
ENSMUSG00000020644	936.581	-1.13273	0.225203	-5.0298	4.9098e-07	2.38221e-05	Id2
ENSMUSG00000034714	340.221	-1.26838	0.252787	-5.01758	5.23261e-07	2.52989e-05	Ttyh2
ENSMUSG00000074604	4543.41	-0.681357	0.135887	-5.01413	5.32734e-07	2.56666e-05	Mgst2
ENSMUSG00000033420	480.792	-1.08189	0.216191	-5.00432	5.60592e-07	2.69143e-05	Antxr1
ENSMUSG00000031709	81.8673	2.33447	0.466723	5.00183	5.67877e-07	2.70747e-05	Tbc1d9
ENSMUSG00000014542	91.7765	2.59772	0.519344	5.00193	5.67591e-07	2.70747e-05	Clec4f
ENSMUSG00000033981	15312.3	-0.885973	0.177158	-5.00103	5.70235e-07	2.70931e-05	Gria2
ENSMUSG00000030786	470.783	-1.15751	0.231621	-4.99745	5.80948e-07	2.75069e-05	Itgam
ENSMUSG00000024617	1049.24	-1.28916	0.260077	-4.95682	7.16559e-07	3.38112e-05	Camk2a
ENSMUSG00000029102	420.845	-1.5036	0.304096	-4.94449	7.63447e-07	3.56816e-05	Hgfac
ENSMUSG00000016194	1669.94	-0.784291	0.158645	-4.94369	7.66592e-07	3.56816e-05	Hsd11b1
ENSMUSG00000032187	13975.6	0.652025	0.131858	4.9449	7.61848e-07	3.56816e-05	Smarca4
ENSMUSG00000022385	1715.26	0.845544	0.171032	4.94378	7.66214e-07	3.56816e-05	Gtse1
ENSMUSG00000047712	44.0714	3.23018	0.654451	4.93571	7.98586e-07	3.70452e-05	Ust
ENSMUSG00000036273	453.542	1.38295	0.280373	4.93255	8.1164e-07	3.7524e-05	Lrrk2
ENSMUSG00000022148	160.861	-1.89762	0.385061	-4.9281	8.3034e-07	3.82597e-05	Fyb
ENSMUSG00000064065	999.655	0.85277	0.173592	4.9125	8.99215e-07	4.12947e-05	Ipcef1
ENSMUSG00000029408	309.797	-1.22059	0.248661	-4.90865	9.17033e-07	4.19726e-05	Abcb9
ENSMUSG00000022762	1403	-0.761819	0.155707	-4.89264	9.94941e-07	4.53872e-05	Ncam2
ENSMUSG00000054889	97.9003	-2.03747	0.417561	-4.87947	1.06373e-06	4.83645e-05	Dsp
ENSMUSG00000042207	628.368	-0.983234	0.201726	-4.87411	1.09299e-06	4.94323e-05	Kdm5b
ENSMUSG00000095612	134.833	1.81421	0.372233	4.87385	1.09441e-06	4.94323e-05	NA
ENSMUSG00000021215	3905.95	-0.694501	0.142744	-4.86536	1.14246e-06	5.14332e-05	Net1
ENSMUSG00000029298	717.078	-1.02692	0.2113	-4.85998	1.17395e-06	5.2678e-05	Gbp9
ENSMUSG00000038843	500.937	-1.11645	0.230106	-4.85191	1.22278e-06	5.46903e-05	Gcnt1
ENSMUSG00000029223	64.4646	2.63093	0.543419	4.84145	1.28897e-06	5.74639e-05	Uchl1
ENSMUSG00000021303	877.821	3.03136	0.626912	4.83539	1.32885e-06	5.90498e-05	Gng4
ENSMUSG00000032726	506.546	-1.03098	0.213608	-4.82653	1.38935e-06	6.15392e-05	Bmp8a
ENSMUSG00000001123	4260.05	0.74585	0.154632	4.82339	1.41139e-06	6.23146e-05	Lgals9
ENSMUSG00000032724	513.586	-1.00032	0.207878	-4.81203	1.49402e-06	6.57513e-05	Abtb2
ENSMUSG00000029314	878.513	0.868487	0.180934	4.80003	1.58645e-06	6.95958e-05	Gpat3
ENSMUSG00000040548	3394.18	-0.79959	0.167093	-4.7853	1.70731e-06	7.42675e-05	Tex2
ENSMUSG00000062609	102.764	1.94499	0.406383	4.78611	1.70047e-06	7.42675e-05	Kcnj15
ENSMUSG00000026399	23.2789	7.88397	1.64761	4.78508	1.70916e-06	7.42675e-05	Cd55
ENSMUSG00000027878	1873.36	-0.739295	0.15488	-4.77334	1.81193e-06	7.84845e-05	Notch2
ENSMUSG00000039005	249.57	1.33965	0.280881	4.76946	1.84717e-06	7.97594e-05	Tlr4
ENSMUSG00000041220	2783.66	0.796742	0.167271	4.76318	1.90565e-06	8.20267e-05	Elovl6
ENSMUSG00000066392	627.182	-1.02176	0.214616	-4.76086	1.9277e-06	8.27164e-05	Nrxn3
ENSMUSG00000067586	868.757	-0.869501	0.183211	-4.74591	2.0757e-06	8.87897e-05	S1pr3
ENSMUSG00000021306	3377.98	-0.706151	0.14885	-4.74405	2.09492e-06	8.93333e-05	Gpr137b
ENSMUSG00000032556	76.0945	2.26877	0.478777	4.73868	2.15114e-06	9.14466e-05	Bfsp2
ENSMUSG00000026255	64.1047	2.58221	0.545264	4.73572	2.18282e-06	9.2507e-05	Efhd1
ENSMUSG00000042784	56.3648	-2.81954	0.597306	-4.72042	2.35357e-06	9.94365e-05	Muc1
ENSMUSG00000022949	329.701	1.19352	0.253271	4.71244	2.44772e-06	0.000103097	Clic6
ENSMUSG00000021298	660.207	-1.04992	0.222919	-4.70986	2.47892e-06	0.000103775	Gpr132
ENSMUSG00000027540	6783.78	0.665908	0.14138	4.71004	2.47664e-06	0.000103775	Ptpn1
ENSMUSG00000023991	898.245	0.840549	0.178857	4.69956	2.60718e-06	0.000108812	Foxp4
ENSMUSG00000024481	261.477	-1.26757	0.269882	-4.69674	2.64351e-06	0.000109994	Lvrn
ENSMUSG00000036611	418.854	-1.31228	0.279462	-4.69573	2.65661e-06	0.000110205	Eepd1
ENSMUSG00000043004	1563.2	-0.749009	0.159566	-4.69403	2.67871e-06	0.000110787	Gng2
ENSMUSG00000037820	1355.26	1.08404	0.231258	4.68757	2.76468e-06	0.000114	Tgm2
ENSMUSG00000004266	3560.16	-0.629446	0.134404	-4.68322	2.82401e-06	0.000116097	Ptpn6
ENSMUSG00000028211	6228.03	0.739888	0.158096	4.67999	2.86884e-06	0.000117588	Trp53inp1
ENSMUSG00000034438	3401.95	-0.956309	0.204382	-4.67903	2.88236e-06	0.000117791	Gbp8
ENSMUSG00000025647	2252.01	-0.757688	0.162002	-4.67702	2.91072e-06	0.000118597	Shisa5
ENSMUSG00000030060	504.094	0.98748	0.211227	4.67497	2.93991e-06	0.000119432	Hmces
ENSMUSG00000049717	494.756	1.08455	0.232064	4.6735	2.96105e-06	0.000119936	Lig4
ENSMUSG00000036402	1809.04	-0.775415	0.166203	-4.66546	3.07924e-06	0.000124356	Gng12
ENSMUSG00000033769	274.421	1.48967	0.319524	4.66215	3.12925e-06	0.000126005	Exoc6b
ENSMUSG00000064105	522.812	-1.45419	0.312549	-4.65269	3.27631e-06	0.000131541	Cnnm2
ENSMUSG00000066892	1126.73	0.765037	0.164632	4.64694	3.36887e-06	0.000134863	Fbxl12
ENSMUSG00000061577	74.4761	-2.22552	0.479641	-4.63997	3.4846e-06	0.00013909	Adgrg5
ENSMUSG00000041420	141.556	-1.63879	0.353618	-4.63436	3.58044e-06	0.000142502	Meis3
ENSMUSG00000029822	927.685	-0.854552	0.184605	-4.62909	3.67277e-06	0.000145754	Osbpl3
ENSMUSG00000030172	323.378	1.19171	0.257511	4.6278	3.69577e-06	0.000146244	Erc1
ENSMUSG00000024235	1384.57	-0.975859	0.211529	-4.61336	3.96202e-06	0.000156329	Map3k8
ENSMUSG00000059325	448.267	-1.00335	0.217845	-4.60581	4.10866e-06	0.000161651	Hopx
ENSMUSG00000036040	111.901	2.3835	0.518696	4.59518	4.32373e-06	0.000169626	Adamtsl2
ENSMUSG00000038264	4856.86	0.666843	0.145401	4.58623	4.51327e-06	0.000176557	Sema7a
ENSMUSG00000024140	138.892	1.83366	0.400334	4.58034	4.6423e-06	0.000181089	Epas1
ENSMUSG00000028221	805.806	0.834777	0.18267	4.56985	4.88068e-06	0.000189849	Pip4p2
ENSMUSG00000051022	105.188	-1.94532	0.426003	-4.56645	4.96054e-06	0.00019241	Hs3st1
ENSMUSG00000024900	2065.6	0.676616	0.148213	4.56516	4.99107e-06	0.000193049	Cpt1a
ENSMUSG00000074892	1439.03	0.730687	0.160113	4.56356	5.02932e-06	0.000193982	B3galt5
ENSMUSG00000040913	421.286	-1.01416	0.222326	-4.5616	5.07654e-06	0.000195255	Fbxw4
ENSMUSG00000055148	249.364	-1.32596	0.290899	-4.55815	5.16059e-06	0.000197933	Klf2
ENSMUSG00000022659	165.893	-1.47702	0.324314	-4.55429	5.25621e-06	0.000200782	Gcsam
ENSMUSG00000019302	1405.49	-0.986284	0.216576	-4.55398	5.2641e-06	0.000200782	Atp6v0a1
ENSMUSG00000031402	2033.49	0.659329	0.145034	4.54603	5.46673e-06	0.000207933	Mpp1
ENSMUSG00000040451	134.237	1.62942	0.359191	4.53636	5.72324e-06	0.000217088	Sgms1
ENSMUSG00000008206	61.1876	2.68652	0.592409	4.5349	5.76296e-06	0.000217992	Cers4
ENSMUSG00000035042	52.5868	-2.7601	0.609223	-4.53052	5.88391e-06	0.000221956	Ccl5
ENSMUSG00000035273	554.87	-1.00943	0.222906	-4.52852	5.93994e-06	0.000223456	Hpse
ENSMUSG00000031996	2608.18	0.677485	0.149625	4.52789	5.95745e-06	0.000223502	Aplp2
ENSMUSG00000030055	3124.05	0.679548	0.150223	4.52359	6.07988e-06	0.000227474	Rab43
ENSMUSG00000022102	1110.03	-0.87435	0.193323	-4.52275	6.10418e-06	0.000227762	Dok2
ENSMUSG00000026737	3080.31	-0.622992	0.138131	-4.51016	6.47775e-06	0.000241046	Pip4k2a
ENSMUSG00000033520	103.773	-2.09768	0.465291	-4.50833	6.53408e-06	0.000242485	Idi2
ENSMUSG00000041836	1900.25	-0.677145	0.150306	-4.50511	6.63389e-06	0.000245525	Ptpre
ENSMUSG00000024948	9215.12	0.631974	0.140325	4.50364	6.67986e-06	0.000246562	Map4k2
ENSMUSG00000078670	481.589	-0.953969	0.212264	-4.49426	6.98136e-06	0.000257	Fam174b
ENSMUSG00000025375	123.437	-1.69246	0.376726	-4.49254	7.03775e-06	0.000258383	Aatk
ENSMUSG00000052861	157.504	-1.95572	0.435463	-4.49114	7.08439e-06	0.000259402	Dnah6
ENSMUSG00000040212	2109.03	-0.651427	0.145202	-4.48635	7.24527e-06	0.000264587	Emp3
ENSMUSG00000064262	619.596	1.14073	0.254387	4.48423	7.31765e-06	0.000266522	Gimap8
ENSMUSG00000006169	5846.33	0.605827	0.135328	4.47672	7.57988e-06	0.000274616	Clint1
ENSMUSG00000038174	1007.8	0.752998	0.168201	4.47677	7.57825e-06	0.000274616	Hycc2
ENSMUSG00000039315	462.178	-0.984588	0.220219	-4.47095	7.78729e-06	0.000281388	Clnk
ENSMUSG00000031870	653.207	0.883224	0.197686	4.4678	7.90265e-06	0.000284806	Pgr
ENSMUSG00000026879	789.269	-1.10424	0.24756	-4.46048	8.17744e-06	0.000293171	Gsn
ENSMUSG00000026980	56.5841	2.51986	0.564871	4.46095	8.15968e-06	0.000293171	Ly75
ENSMUSG00000072620	286.463	1.34403	0.301624	4.45598	8.35106e-06	0.000298616	Slfn2
ENSMUSG00000096632	48.5511	2.87151	0.64559	4.44789	8.6717e-06	0.000308474	Igkv9-124
ENSMUSG00000062783	36.4019	3.2297	0.726116	4.44791	8.67102e-06	0.000308474	Csprs
ENSMUSG00000091682	17.9979	7.60849	1.71179	4.44475	8.7994e-06	0.000312208	Trgc3
ENSMUSG00000039601	17.4286	7.61758	1.71893	4.43158	9.3543e-06	0.000331041	Rcan2
ENSMUSG00000040867	27.6775	5.49275	1.24044	4.42806	9.50846e-06	0.000335632	Begain
ENSMUSG00000027171	672.678	0.886749	0.200365	4.42566	9.61487e-06	0.000338517	Prrg4
ENSMUSG00000034641	97.8094	-1.89124	0.42814	-4.41735	9.9919e-06	0.000349997	Cd300ld
ENSMUSG00000028874	136.563	-1.57778	0.357157	-4.4176	9.9805e-06	0.000349997	Fgr
ENSMUSG00000057182	483.885	-1.16433	0.263645	-4.41627	1.00418e-05	0.000350849	Scn3a
ENSMUSG00000038175	518.401	0.999634	0.226511	4.41318	1.01863e-05	0.000354994	Mylip
ENSMUSG00000046207	2027.27	-0.719208	0.163079	-4.41018	1.03284e-05	0.000359037	Pik3r6
ENSMUSG00000024910	178.74	-1.57378	0.357977	-4.39633	1.10099e-05	0.000381759	Ctsw
ENSMUSG00000020598	207.096	-1.37916	0.314204	-4.38938	1.13675e-05	0.000393167	Nrcam
ENSMUSG00000034201	58.2972	2.78206	0.63403	4.3879	1.14453e-05	0.000394861	Gas2l1
ENSMUSG00000049551	454.642	1.17493	0.268392	4.37765	1.19967e-05	0.000412849	Fzd9
ENSMUSG00000034177	70.0309	-2.47961	0.567118	-4.37231	1.22938e-05	0.000422017	Rnf43
ENSMUSG00000005533	53.1113	2.86772	0.656221	4.37005	1.24216e-05	0.000425341	Igf1r
ENSMUSG00000026012	985.154	-0.942024	0.215776	-4.36574	1.26692e-05	0.000432739	Cd28
ENSMUSG00000070034	2115.71	-0.771066	0.177581	-4.34206	1.41154e-05	0.00048094	Sp110
ENSMUSG00000026749	1461.35	-0.79217	0.182528	-4.33998	1.42493e-05	0.000483103	Nek6
ENSMUSG00000026796	3175.76	-0.609289	0.140382	-4.34021	1.42347e-05	0.000483103	Niban2
ENSMUSG00000034413	417.945	-1.1415	0.263064	-4.33924	1.42979e-05	0.000483557	Neurl1b
ENSMUSG00000050473	109.238	-1.98139	0.457246	-4.33332	1.46881e-05	0.000495533	Slc35d3
ENSMUSG00000054452	4816.58	-0.575901	0.133125	-4.32603	1.51823e-05	0.000510952	Tle5
ENSMUSG00000026991	1320.49	0.692918	0.160213	4.32497	1.52553e-05	0.000512152	Pkp4
ENSMUSG00000026458	182.141	-1.33047	0.307754	-4.32316	1.53808e-05	0.000515105	Ppfia4
ENSMUSG00000026832	8678.6	-0.596522	0.138053	-4.32098	1.5534e-05	0.000518972	Cytip
ENSMUSG00000034361	2214.78	-0.672166	0.155764	-4.31527	1.59404e-05	0.000531258	Cpne2
ENSMUSG00000040557	43.3863	3.5566	0.824871	4.3117	1.62001e-05	0.000538604	Mettl27
ENSMUSG00000056515	169.411	1.41468	0.328284	4.30933	1.63752e-05	0.000543112	Rab31
ENSMUSG00000056234	7050.91	-0.57743	0.134345	-4.2981	1.72265e-05	0.000569968	Ncoa4
ENSMUSG00000037940	119.298	1.6214	0.377303	4.29733	1.72865e-05	0.000570579	Inpp4b
ENSMUSG00000028657	7683.12	0.592126	0.137861	4.2951	1.74618e-05	0.000574982	Ppt1
ENSMUSG00000047507	51.2588	-2.45274	0.571364	-4.29278	1.76453e-05	0.000579636	Baiap3
ENSMUSG00000021728	4966	-0.615685	0.143583	-4.288	1.80291e-05	0.000590828	Emb
ENSMUSG00000027947	376.519	-1.39715	0.326421	-4.28019	1.8673e-05	0.000610473	Il6ra
ENSMUSG00000020176	6670.64	0.673535	0.157846	4.26704	1.98083e-05	0.000646051	Grb10
ENSMUSG00000062585	242.714	-1.27125	0.298073	-4.2649	1.99994e-05	0.000650738	Cnr2
ENSMUSG00000022996	178.39	-1.67097	0.393108	-4.25068	2.13126e-05	0.00069183	Wnt10b
ENSMUSG00000018427	343.206	1.01453	0.238714	4.24998	2.13787e-05	0.000692338	Ypel2
ENSMUSG00000035513	217.325	1.28757	0.303038	4.24889	2.14834e-05	0.00069409	Ntng2
ENSMUSG00000045672	150.674	5.27855	1.24338	4.24533	2.18271e-05	0.000703539	Col27a1
ENSMUSG00000115338	10232	0.622976	0.146924	4.24014	2.23383e-05	0.000718332	Pnp
ENSMUSG00000022657	73.4231	-2.08974	0.494134	-4.2291	2.3463e-05	0.000752735	Cd96
ENSMUSG00000042444	955.158	0.730357	0.173125	4.21868	2.45738e-05	0.000786533	Mindy2
ENSMUSG00000040111	2017.03	-0.88768	0.210579	-4.21542	2.49317e-05	0.000794637	Gramd1b
ENSMUSG00000023942	4742.94	0.578907	0.137334	4.21532	2.49427e-05	0.000794637	Slc29a1
ENSMUSG00000007888	67.0985	2.29379	0.544339	4.2139	2.50993e-05	0.000797774	Crlf1
ENSMUSG00000037211	446.881	-0.905831	0.215376	-4.2058	2.60158e-05	0.000824996	Spry1
ENSMUSG00000040856	497.763	1.14397	0.272162	4.20327	2.63084e-05	0.000832351	Dlk1
ENSMUSG00000033790	2682.57	-0.793346	0.188952	-4.19866	2.68505e-05	0.000847549	Tubgcp5
ENSMUSG00000041225	454.97	0.948118	0.226149	4.19245	2.75962e-05	0.00086909	Arhgap12
ENSMUSG00000022641	3225.8	-0.625138	0.149243	-4.18871	2.80541e-05	0.000879934	Bbx
ENSMUSG00000052544	13.5462	7.56743	1.80668	4.18859	2.80687e-05	0.000879934	St6galnac3
ENSMUSG00000020009	5602.18	-0.553062	0.132236	-4.1824	2.88454e-05	0.000902224	Ifngr1
ENSMUSG00000027559	689.486	0.898247	0.214968	4.17852	2.93418e-05	0.000915665	Car3
ENSMUSG00000100131	433.426	12.1903	2.9182	4.17734	2.94932e-05	0.000918303	NA
ENSMUSG00000064358	20702.6	0.718977	0.17225	4.17403	2.99256e-05	0.000929658	COX3
ENSMUSG00000050271	1020.7	-0.943983	0.22627	-4.17193	3.02026e-05	0.000934037	Prag1
ENSMUSG00000020610	1366.38	-0.719015	0.172336	-4.17217	3.01706e-05	0.000934037	Amz2
ENSMUSG00000048376	683.32	-0.791154	0.189682	-4.17095	3.03327e-05	0.000935951	F2r
ENSMUSG00000032254	3439.77	-0.598423	0.143737	-4.16333	3.13643e-05	0.000965613	Kif23
ENSMUSG00000028064	5255.48	-0.641664	0.154426	-4.15517	3.25047e-05	0.000998483	Sema4a
ENSMUSG00000039782	150.493	-1.48497	0.358388	-4.14347	3.42093e-05	0.0010485	Cpeb2
ENSMUSG00000041235	4383.94	-0.774198	0.186872	-4.14293	3.42894e-05	0.00104861	Chd7
ENSMUSG00000004609	5621.54	-0.755252	0.182356	-4.14165	3.44822e-05	0.00105217	Cd33
ENSMUSG00000003134	88.1757	-1.86726	0.450991	-4.14035	3.46773e-05	0.00105577	Tbc1d8
ENSMUSG00000115031	111.409	1.68243	0.406614	4.13767	3.50852e-05	0.00106583	NA
ENSMUSG00000066278	3372.88	-0.733967	0.177443	-4.13636	3.52853e-05	0.00106719	Vps37b
ENSMUSG00000026778	106.282	1.71632	0.414903	4.13668	3.52368e-05	0.00106719	Prkcq
ENSMUSG00000022994	3426.38	0.743244	0.17976	4.13466	3.55483e-05	0.00107278	Adcy6
ENSMUSG00000026418	34.7054	-2.93288	0.710631	-4.12715	3.67293e-05	0.00110442	Tnni1
ENSMUSG00000042842	1361.88	-0.701913	0.17008	-4.12697	3.67578e-05	0.00110442	Serpinb6b
ENSMUSG00000032375	284.269	1.08233	0.263066	4.11428	3.88384e-05	0.00116439	Aph1b
ENSMUSG00000027330	1009.16	0.781264	0.189991	4.11211	3.9206e-05	0.00117285	Cdc25b
ENSMUSG00000048285	1912.64	0.656679	0.159837	4.10843	3.98362e-05	0.00118911	Frmd6
ENSMUSG00000017929	2380.41	-0.65295	0.159413	-4.09596	4.20422e-05	0.00125224	B4galt5
ENSMUSG00000052632	392.072	0.936906	0.229032	4.09073	4.30019e-05	0.00127805	Asap2
ENSMUSG00000079173	271.104	1.11428	0.272627	4.08719	4.36627e-05	0.00129489	Zan
ENSMUSG00000075420	183.462	-1.24624	0.30526	-4.08256	4.45426e-05	0.00131813	Smim6
ENSMUSG00000062038	13.8114	-7.22981	1.77366	-4.07621	4.57764e-05	0.00135173	NA
ENSMUSG00000030342	390.919	-1.04351	0.256133	-4.07409	4.61937e-05	0.00135854	Cd9
ENSMUSG00000071076	5816.2	-0.524161	0.128659	-4.07404	4.62047e-05	0.00135854	Jund
ENSMUSG00000046275	21.5763	4.37142	1.07439	4.06876	4.72644e-05	0.00138673	Trarg1
ENSMUSG00000118590	40.6548	2.68375	0.659776	4.06767	4.74865e-05	0.00139027	NA
ENSMUSG00000037977	733.569	-0.794974	0.195535	-4.06564	4.79004e-05	0.00139643	6430571L13Rik
ENSMUSG00000001942	728.355	-0.748324	0.184046	-4.06596	4.78351e-05	0.00139643	Siae
ENSMUSG00000052776	48.3364	2.39667	0.590686	4.05744	4.96143e-05	0.00144333	Oas1a
ENSMUSG00000035208	423.217	-0.981228	0.24202	-4.05433	5.02779e-05	0.00145647	Slfn8
ENSMUSG00000039981	622.458	0.801749	0.197736	4.05464	5.02122e-05	0.00145647	Zc3h12d
ENSMUSG00000026826	758.834	-1.02095	0.25207	-4.05026	5.11609e-05	0.00147893	Nr4a2
ENSMUSG00000045659	425.441	-1.08188	0.26722	-4.04864	5.15158e-05	0.00148341	Plekha7
ENSMUSG00000038418	243.203	1.22153	0.30172	4.04857	5.15322e-05	0.00148341	Egr1
ENSMUSG00000059456	6054.99	-0.649707	0.160962	-4.03639	5.42806e-05	0.00155926	Ptk2b
ENSMUSG00000038578	3676.78	0.544997	0.135346	4.0267	5.65656e-05	0.00162151	Susd1
ENSMUSG00000025491	39162.4	-0.567581	0.141168	-4.0206	5.805e-05	0.00166059	Ifitm1
ENSMUSG00000116560	125.011	1.45934	0.363547	4.01416	5.9659e-05	0.00170307	Gm2808
ENSMUSG00000024858	14187	0.502675	0.125263	4.01297	5.99607e-05	0.00170813	Grk2
ENSMUSG00000069516	91.391	1.75048	0.436317	4.01195	6.02187e-05	0.00171193	Lyz2
ENSMUSG00000021356	1689.79	0.972751	0.242721	4.0077	6.13139e-05	0.00173946	Irf4
ENSMUSG00000030823	87.2063	1.80488	0.450681	4.00479	6.20738e-05	0.00175739	9130019O22Rik
ENSMUSG00000026904	240.249	-1.16637	0.291575	-4.00024	6.32795e-05	0.00178784	Slc4a10
ENSMUSG00000038552	103.928	-1.6193	0.405357	-3.99474	6.47653e-05	0.00182239	Fndc4
ENSMUSG00000043953	69.3305	2.02676	0.507358	3.99473	6.47677e-05	0.00182239	Ccrl2
ENSMUSG00000030589	386.002	-1.24484	0.31181	-3.99231	6.54327e-05	0.00183734	Rasgrp4
ENSMUSG00000050108	199.638	-1.28243	0.32131	-3.99127	6.57213e-05	0.00184167	Bpifc
ENSMUSG00000052013	42.2389	2.57685	0.646136	3.9881	6.66057e-05	0.00186265	Btla
ENSMUSG00000026094	4217.92	-0.564756	0.141832	-3.98188	6.83733e-05	0.0019082	Stk17b
ENSMUSG00000032053	10620.5	0.569598	0.143066	3.98137	6.85178e-05	0.00190835	Pou2af1
ENSMUSG00000003206	193.067	-1.21078	0.304769	-3.97278	7.10377e-05	0.00197453	Ebi3
ENSMUSG00000019866	588.516	-0.781802	0.196996	-3.96862	7.22912e-05	0.00200531	Crybg1
ENSMUSG00000098112	910.335	-0.693327	0.174725	-3.96811	7.24457e-05	0.00200555	Bin2
ENSMUSG00000042647	147.849	1.33123	0.335759	3.96485	7.3442e-05	0.00202904	Acad12
ENSMUSG00000041817	288.289	-1.05937	0.267275	-3.96361	7.38242e-05	0.00203142	Fam169a
ENSMUSG00000045441	3595.18	-0.642061	0.161988	-3.96364	7.3817e-05	0.00203142	Gprin3
ENSMUSG00000039264	62.7259	2.02913	0.512747	3.95736	7.57832e-05	0.00208116	Gimap3
ENSMUSG00000060512	98.5259	1.62513	0.411219	3.95198	7.7507e-05	0.00212425	0610040J01Rik
ENSMUSG00000037169	2154.75	-0.831853	0.2109	-3.94431	8.00297e-05	0.00218902	Mycn
ENSMUSG00000052713	2959.98	0.694201	0.176094	3.94221	8.0734e-05	0.00220389	Zfp608
ENSMUSG00000024085	909.025	0.689924	0.175247	3.93687	8.25515e-05	0.00224294	Man2a1
ENSMUSG00000024812	249.881	1.13437	0.288122	3.93712	8.24638e-05	0.00224294	Tjp2
ENSMUSG00000028197	13.7419	7.30414	1.85546	3.93657	8.26544e-05	0.00224294	Col24a1
ENSMUSG00000053819	6918.64	0.598459	0.152056	3.93578	8.29274e-05	0.00224591	Camk2d
ENSMUSG00000009350	84.7672	-1.93476	0.493116	-3.92355	8.72535e-05	0.00235842	Mpo
ENSMUSG00000097715	1412.79	-0.631939	0.161242	-3.9192	8.88447e-05	0.00238733	NA
ENSMUSG00000039976	1883.27	-0.608692	0.155298	-3.91952	8.87269e-05	0.00238733	Tbc1d16
ENSMUSG00000040345	2668.61	-0.546679	0.139475	-3.91954	8.87182e-05	0.00238733	Arhgap9
ENSMUSG00000002190	2882.23	2.49127	0.636131	3.91628	8.99242e-05	0.00241162	Clgn
ENSMUSG00000039234	164.632	-1.57097	0.401714	-3.91067	9.20411e-05	0.00246358	Sec24d
ENSMUSG00000027035	1758.43	-0.593867	0.152139	-3.90345	9.48295e-05	0.00253328	Cers6
ENSMUSG00000052833	7522.91	0.595362	0.152576	3.90208	9.53698e-05	0.00254276	Sae1
ENSMUSG00000026383	839.479	0.712154	0.182606	3.89994	9.62153e-05	0.00256033	Epb41l5
ENSMUSG00000028189	104.354	1.57092	0.403046	3.89762	9.71419e-05	0.00257999	Ctbs
ENSMUSG00000025077	219.611	-1.12003	0.28763	-3.89399	9.86102e-05	0.00261393	Dclre1a
ENSMUSG00000020120	4025.16	-0.594813	0.152923	-3.88962	0.000100401	0.00265116	Plek
ENSMUSG00000036718	1291.7	0.733747	0.18864	3.88967	0.00010038	0.00265116	Micall2
ENSMUSG00000030930	1690.85	-0.677323	0.1747	-3.87707	0.000105724	0.00278636	Chst15
ENSMUSG00000021703	87.1196	1.82188	0.47008	3.87568	0.000106328	0.00279691	Serinc5
ENSMUSG00000004552	100.826	1.60122	0.413376	3.87352	0.000107273	0.00281639	Ctse
ENSMUSG00000014496	8279.77	-0.493805	0.127735	-3.86587	0.000110696	0.0029007	Ankrd28
ENSMUSG00000042228	3437.76	-0.570584	0.147629	-3.86499	0.000111094	0.00290558	Lyn
ENSMUSG00000031150	105.269	1.52888	0.395937	3.86141	0.000112733	0.00294285	Ccdc120
ENSMUSG00000034709	2835.21	0.532303	0.138057	3.85566	0.000115418	0.00300721	Ppp1r21
ENSMUSG00000064023	188.711	-1.33916	0.348221	-3.84573	0.000120195	0.00312574	Klk8
ENSMUSG00000023951	8085.3	-0.805973	0.209842	-3.84085	0.000122607	0.00318246	Vegfa
ENSMUSG00000051735	451.912	-0.850202	0.221479	-3.83875	0.000123664	0.00319958	Rinl
ENSMUSG00000032740	1429.95	0.619796	0.161464	3.83861	0.000123733	0.00319958	Ccdc88a
ENSMUSG00000020102	105.384	-1.53179	0.399531	-3.83397	0.000126094	0.0032484	Slc16a7
ENSMUSG00000000673	729.747	-0.719781	0.187732	-3.83409	0.000126028	0.0032484	Haao
ENSMUSG00000034765	6716.38	-0.582319	0.152026	-3.83038	0.000127945	0.00328376	Dusp5
ENSMUSG00000006731	3959.16	-0.542646	0.14166	-3.83062	0.00012782	0.00328376	B4galnt1
ENSMUSG00000059588	361.824	0.957652	0.250057	3.82974	0.000128279	0.00328619	Calcrl
ENSMUSG00000026227	43.7081	-2.39667	0.626099	-3.82793	0.000129223	0.00330421	2810459M11Rik
ENSMUSG00000024887	253.451	1.06106	0.277871	3.81855	0.000134237	0.00342604	Asah2
ENSMUSG00000044583	1243.72	-0.664642	0.174238	-3.81456	0.000136425	0.00347542	Tlr7
ENSMUSG00000055980	866.454	0.909041	0.238514	3.81127	0.000138254	0.00351548	Irs1
ENSMUSG00000039607	17.7876	5.27921	1.38671	3.807	0.000140664	0.00357017	Rbms3
ENSMUSG00000001741	2764.2	0.542313	0.142594	3.8032	0.000142842	0.00361874	Il16
ENSMUSG00000031530	267.448	-1.01808	0.267855	-3.80088	0.000144185	0.00364605	Dusp4
ENSMUSG00000070031	679.866	-0.758517	0.199888	-3.79471	0.000147816	0.003731	Sp140
ENSMUSG00000062825	37998.7	-0.456271	0.120261	-3.794	0.000148243	0.0037349	Actg1
ENSMUSG00000034484	4266.97	0.52505	0.139013	3.77698	0.000158739	0.00399203	Snx2
ENSMUSG00000059479	74.4498	1.87501	0.496632	3.77545	0.000159719	0.00400933	B3gnt8
ENSMUSG00000060586	19.9365	-4.14284	1.09833	-3.77194	0.000161983	0.00405136	H2-Eb1
ENSMUSG00000057069	1351.37	0.599034	0.158808	3.77206	0.000161902	0.00405136	Ero1b
ENSMUSG00000026866	28.0148	3.11283	0.825917	3.76894	0.000163946	0.00409298	Kynu
ENSMUSG00000024597	496.996	0.81352	0.216028	3.76581	0.000166011	0.00413702	Slc12a2
ENSMUSG00000034382	122.328	1.65163	0.439125	3.76117	0.000169119	0.00420683	AI661453
ENSMUSG00000032202	2074.88	-0.69727	0.185427	-3.76035	0.000169673	0.00421299	Rab27a
ENSMUSG00000029922	1321.65	-0.614763	0.163592	-3.7579	0.000171346	0.00424684	Mkrn1
ENSMUSG00000020798	818.753	-0.758441	0.202062	-3.75351	0.000174375	0.00429863	Spns3
ENSMUSG00000044734	4204.42	-0.620337	0.165243	-3.75409	0.000173972	0.00429863	Serpinb1a
ENSMUSG00000009687	5489.62	-0.494888	0.131834	-3.75386	0.000174134	0.00429863	Fxyd5
ENSMUSG00000069662	2355.13	0.668526	0.178351	3.74837	0.000177987	0.00437982	Marcks
ENSMUSG00000050199	219.085	1.07511	0.286868	3.74776	0.000178423	0.00438268	Lgr4
ENSMUSG00000022864	3350.11	-0.59328	0.158433	-3.74468	0.000180625	0.00442886	D16Ertd472e
ENSMUSG00000011263	118.883	-1.42287	0.380176	-3.74266	0.000182084	0.00445668	Exoc3l2
ENSMUSG00000064354	10139.8	0.528172	0.141254	3.73917	0.000184632	0.004511	COX2
ENSMUSG00000052151	160.053	1.22556	0.328066	3.73572	0.000187179	0.00456511	Plpp2
ENSMUSG00000011831	721.931	-0.710044	0.19023	-3.73255	0.000189551	0.00461477	Evi5
ENSMUSG00000036466	124.716	-1.45361	0.389802	-3.7291	0.000192169	0.00467021	Megf11
ENSMUSG00000003541	119.965	-1.38793	0.372946	-3.72154	0.000198011	0.0048037	Ier3
ENSMUSG00000028629	465.409	0.797148	0.2143	3.71977	0.000199404	0.00482896	Exo5
ENSMUSG00000031328	19981.6	-0.501006	0.134737	-3.7184	0.000200489	0.00484669	Flna
ENSMUSG00000021871	4691.7	0.665399	0.179133	3.71455	0.000203567	0.00491245	NA
ENSMUSG00000035547	1709.73	-0.563849	0.151922	-3.71144	0.000206083	0.00496442	Capn5
ENSMUSG00000048534	66.9952	-1.90988	0.514705	-3.71063	0.000206742	0.00497158	Jaml
ENSMUSG00000024811	9353.02	0.47507	0.128253	3.70418	0.000212079	0.00508212	Tnks2
ENSMUSG00000031024	439.896	0.797334	0.215242	3.70436	0.000211925	0.00508212	Dennd2b
ENSMUSG00000031532	3797.98	-0.506561	0.136771	-3.70372	0.000212457	0.00508232	Saraf
ENSMUSG00000047992	10.0891	6.93326	1.87406	3.6996	0.000215942	0.00515669	Dipk1c
ENSMUSG00000034593	4612.53	-0.515804	0.139553	-3.69612	0.000218921	0.00521875	Myo5a
ENSMUSG00000039958	308.313	0.928075	0.251292	3.69322	0.000221433	0.0052695	Etfbkmt
ENSMUSG00000003452	79.637	1.82268	0.493853	3.69074	0.000223605	0.00531197	Bicd1
ENSMUSG00000025498	331.38	-0.931226	0.252392	-3.68959	0.000224612	0.00532668	Irf7
ENSMUSG00000025431	3613.01	-0.784629	0.212887	-3.68566	0.000228113	0.0053634	Crisp1
ENSMUSG00000021460	1259.01	-0.650822	0.176509	-3.6872	0.000226738	0.0053634	Auh
ENSMUSG00000027665	2424.6	0.550728	0.149414	3.68593	0.00022787	0.0053634	Pik3ca
ENSMUSG00000020044	829.417	0.768424	0.20846	3.68619	0.000227635	0.0053634	Timp3
ENSMUSG00000000552	417.952	0.831442	0.225576	3.68587	0.000227925	0.0053634	Zfp385a
ENSMUSG00000031827	1591.55	-0.695575	0.188962	-3.68102	0.000232299	0.00545248	Cotl1
ENSMUSG00000038893	740.083	-0.672	0.182598	-3.68022	0.000233029	0.00546027	Fam117a
ENSMUSG00000015968	177.668	-1.14158	0.310514	-3.67643	0.000236521	0.00553267	Cacna1d
ENSMUSG00000033765	45.836	-2.34026	0.636727	-3.67546	0.000237422	0.0055443	Calm4
ENSMUSG00000045868	14178.8	0.583974	0.159095	3.6706	0.000241978	0.00564108	Gvin1
ENSMUSG00000027215	1466.64	-0.6059	0.16515	-3.66878	0.000243712	0.00565625	Cd82
ENSMUSG00000028793	2049.61	-0.54877	0.149574	-3.66889	0.00024361	0.00565625	Rnf19b
ENSMUSG00000057335	2403.54	0.534634	0.145749	3.66819	0.000244276	0.00565625	Cep170
ENSMUSG00000000325	372.57	1.09094	0.297397	3.6683	0.000244167	0.00565625	NA
ENSMUSG00000040511	1572.82	-0.640299	0.174589	-3.66746	0.000244967	0.00566112	Pvr
ENSMUSG00000026159	2491.05	0.550196	0.150053	3.66668	0.000245723	0.00566112	Agfg1
ENSMUSG00000074505	13.5949	5.33007	1.45354	3.66695	0.000245457	0.00566112	Fat3
ENSMUSG00000000753	366.607	0.943611	0.257854	3.65948	0.000252725	0.00581268	Serpinf1
ENSMUSG00000034755	1889.34	-0.557914	0.152552	-3.6572	0.000254987	0.0058549	Pcdh11x
ENSMUSG00000024378	1851.8	0.641294	0.175456	3.65502	0.000257159	0.0058949	Stard4
ENSMUSG00000056498	767.237	-0.7899	0.21617	-3.65407	0.000258118	0.00590704	Tmem154
ENSMUSG00000020564	1358.76	0.589114	0.161736	3.64244	0.000270063	0.00617011	Atxn7l1
ENSMUSG00000029366	2644.08	0.729531	0.200777	3.63355	0.000279553	0.00637632	Dck
ENSMUSG00000028634	393.692	2.89157	0.797135	3.62745	0.000286239	0.00651799	Hivep3
ENSMUSG00000056476	832.527	-0.72061	0.199048	-3.62028	0.000294282	0.00669005	Med12l
ENSMUSG00000028736	63.0193	-1.84238	0.509117	-3.61877	0.000296012	0.00671824	Pax7
ENSMUSG00000078515	6499.92	-0.515932	0.142655	-3.61664	0.000298451	0.00676242	Ddi2
ENSMUSG00000084838	10.3031	-6.79271	1.87962	-3.61387	0.000301657	0.00682325	NA
ENSMUSG00000073008	1053.43	-0.601692	0.166514	-3.61347	0.000302129	0.00682325	Gpr174
ENSMUSG00000054263	362.573	-0.907537	0.251243	-3.61218	0.000303628	0.00684585	Lifr
ENSMUSG00000046805	237.955	-1.07338	0.297259	-3.61094	0.000305095	0.00686763	Mpeg1
ENSMUSG00000018334	407.467	-0.812529	0.225128	-3.60918	0.000307169	0.00689173	Ksr1
ENSMUSG00000004040	5710.27	-0.517634	0.143405	-3.60959	0.000306686	0.00689173	Stat3
ENSMUSG00000004317	1098.99	-0.619494	0.171716	-3.60767	0.000308954	0.00692046	Clcn5
ENSMUSG00000044770	193.794	1.07828	0.298938	3.60705	0.000309699	0.00692585	Scml4
ENSMUSG00000040848	6939.46	0.539561	0.14961	3.60645	0.000310414	0.00693057	Sft2d2
ENSMUSG00000042156	94.2485	1.48893	0.413508	3.60073	0.000317321	0.00707327	Dzip1
ENSMUSG00000028121	47.6099	2.17569	0.604475	3.59931	0.000319066	0.00710063	Bcar3
ENSMUSG00000032776	900.454	-0.671214	0.186864	-3.592	0.000328153	0.00729105	Mctp2
ENSMUSG00000026117	545.841	-0.808478	0.225234	-3.58951	0.000331304	0.00734916	Zap70
ENSMUSG00000095079	32.4542	-2.61944	0.73059	-3.58538	0.000336589	0.00744287	Igha
ENSMUSG00000029311	826.778	0.649138	0.181052	3.58536	0.000336612	0.00744287	Hsd17b11
ENSMUSG00000091996	125.488	-1.30249	0.363364	-3.58452	0.000337698	0.00745487	Smim35
ENSMUSG00000038393	6982.55	-0.579709	0.162071	-3.57687	0.000347728	0.00766396	Txnip
ENSMUSG00000035235	803.261	-0.727574	0.203718	-3.57147	0.00035498	0.00781128	Trim13
ENSMUSG00000020321	7727.45	-0.469243	0.131593	-3.56586	0.000362671	0.00796774	Mdh1
ENSMUSG00000042700	4688.72	0.50499	0.141715	3.56341	0.000366072	0.0080296	Sipa1l1
ENSMUSG00000038248	114.279	-1.6319	0.458069	-3.56256	0.00036726	0.00804282	Sobp
ENSMUSG00000037960	178.674	-1.21008	0.339894	-3.56016	0.000370622	0.00810352	Card19
ENSMUSG00000006649	266.265	1.1309	0.317764	3.55892	0.000372379	0.00812898	Nphs1
ENSMUSG00000073102	48.6606	-2.2666	0.637421	-3.5559	0.00037669	0.00821004	Drc1
ENSMUSG00000039395	1008.41	0.645529	0.181629	3.55411	0.00037926	0.00825296	Mreg
ENSMUSG00000044197	1277.17	-0.669782	0.188497	-3.55327	0.000380469	0.00826618	Gpr146
ENSMUSG00000028542	1174.99	-0.64318	0.181254	-3.5485	0.000387431	0.00840413	Slc6a9
ENSMUSG00000022307	1565.47	0.546754	0.154184	3.5461	0.000390973	0.00846758	Oxr1
ENSMUSG00000037992	1263.62	-0.647669	0.182804	-3.54297	0.000395654	0.00855548	Rara
ENSMUSG00000020695	901.07	-0.768528	0.216998	-3.54164	0.000397648	0.00858508	Mrc2
ENSMUSG00000076436	105.425	-1.38748	0.392393	-3.53594	0.000406332	0.00875389	Oxct2a
ENSMUSG00000034612	153.566	-1.22896	0.347631	-3.53526	0.00040738	0.00875389	Chst11
ENSMUSG00000002489	1834.88	0.557814	0.157782	3.53535	0.000407243	0.00875389	Tiam1
ENSMUSG00000024402	1318.25	0.597917	0.169161	3.53461	0.000408377	0.0087616	Lta
ENSMUSG00000024521	395.621	0.881439	0.249423	3.53391	0.000409453	0.00877098	Pmaip1
ENSMUSG00000056602	296.376	-1.00247	0.283791	-3.53244	0.00041174	0.00880623	Fry
ENSMUSG00000074570	331.704	-1.09577	0.310344	-3.53083	0.000414252	0.00883697	Cass4
ENSMUSG00000020376	4238.57	-0.485497	0.137507	-3.5307	0.000414464	0.00883697	Rnf130
ENSMUSG00000033450	237.871	-1.09399	0.310008	-3.52891	0.000417278	0.00886941	Tagap
ENSMUSG00000026663	3970.44	-0.524414	0.148591	-3.52925	0.000416746	0.00886941	Atf6
ENSMUSG00000015340	390.011	-0.869536	0.246658	-3.52526	0.00042306	0.00896457	Cybb
ENSMUSG00000063455	630.984	0.76441	0.216829	3.5254	0.000422845	0.00896457	D630045J12Rik
ENSMUSG00000047798	121.662	-1.52544	0.432947	-3.52338	0.000426076	0.00901457	Cd300lf
ENSMUSG00000035299	258.67	-0.94993	0.269925	-3.51924	0.000432784	0.00914239	Mid1
ENSMUSG00000054934	133.211	1.23362	0.350676	3.51784	0.00043508	0.00917679	Kcnmb4
ENSMUSG00000102752	16.947	-3.99009	1.13547	-3.51403	0.000441358	0.00929492	Gm7694
ENSMUSG00000076863	18.6257	3.79907	1.08166	3.51226	0.000444316	0.00934288	Trav21-dv12
ENSMUSG00000030465	487.4	-0.886719	0.252565	-3.51086	0.000446664	0.0093779	Psd3
ENSMUSG00000018341	44.5125	-2.30997	0.658134	-3.50988	0.000448312	0.00939814	Il12rb2
ENSMUSG00000020395	165.98	-1.30071	0.370731	-3.5085	0.000450649	0.00943272	Itk
ENSMUSG00000006362	2557.29	-0.522255	0.148893	-3.50758	0.000452204	0.00945086	Cbfa2t3
ENSMUSG00000007613	3696.88	-0.550636	0.15712	-3.50455	0.000457381	0.00954453	Tgfbr1
ENSMUSG00000029763	4749.85	0.498055	0.142145	3.50385	0.000458591	0.00955526	Exoc4
ENSMUSG00000001630	1533.19	0.598672	0.171094	3.49908	0.000466869	0.009713	Stk38l
ENSMUSG00000043008	2337.04	0.50303	0.143867	3.49649	0.000471419	0.00979282	Klhl6
ENSMUSG00000025017	4362.36	-0.681607	0.195033	-3.49483	0.00047437	0.00983923	Pik3ap1
ENSMUSG00000026447	882.29	0.607818	0.17398	3.49361	0.000476536	0.00986926	Pik3c2b
ENSMUSG00000058099	1858.2	-0.524934	0.150283	-3.49296	0.0004777	0.00987846	Nfam1
ENSMUSG00000043932	94.5478	-1.59223	0.456429	-3.48846	0.000485805	0.010031	Klri2
ENSMUSG00000026425	2673.39	0.491265	0.140942	3.48559	0.000491048	0.010124	Srgap2
ENSMUSG00000096035	115.565	-1.42424	0.40969	-3.47639	0.000508204	0.010462	Odaph
ENSMUSG00000031304	3694.48	-0.471665	0.135795	-3.47336	0.000513986	0.0105652	Il2rg
ENSMUSG00000021404	48.4616	-2.00795	0.578301	-3.47215	0.000516308	0.010597	Serpinb9c
ENSMUSG00000027636	3850.1	-0.507202	0.14616	-3.47018	0.000520119	0.0106593	Sla2
ENSMUSG00000026357	472.615	-0.73924	0.213137	-3.46838	0.000523602	0.0106829	Rgs18
ENSMUSG00000036622	6740.52	-0.516519	0.148907	-3.46874	0.000522898	0.0106829	Atp13a2
ENSMUSG00000102918	241.693	1.10318	0.318057	3.46851	0.00052335	0.0106829	Pcdhgc3
ENSMUSG00000056501	360.692	-0.90847	0.261997	-3.46748	0.000525359	0.0107028	Cebpb
ENSMUSG00000035517	248.53	0.989761	0.285542	3.46626	0.000527757	0.0107357	Tdrd7
ENSMUSG00000020070	389.334	0.813067	0.234972	3.46028	0.000539615	0.0109607	Rufy2
ENSMUSG00000034616	699.486	0.657979	0.19019	3.45959	0.000541005	0.0109727	Ssh3
ENSMUSG00000082286	493.879	-0.769455	0.222466	-3.45876	0.000542671	0.0109903	NA
ENSMUSG00000037754	7647.33	-0.481347	0.139257	-3.45654	0.000547164	0.011065	Ppp1r16b
ENSMUSG00000065979	307.782	0.855521	0.248071	3.44869	0.000563304	0.0113746	Cpped1
ENSMUSG00000039137	158.881	-1.29061	0.374403	-3.44711	0.000566625	0.0114249	Whrn
ENSMUSG00000076873	113.275	1.41357	0.410363	3.44468	0.000571738	0.011511	Trdv5
ENSMUSG00000020272	8208.9	-0.483529	0.140486	-3.44184	0.000577772	0.0116155	Stk10
ENSMUSG00000042367	324.646	-0.854464	0.248615	-3.43689	0.00058844	0.0117982	Gjb3
ENSMUSG00000074918	1203.61	0.575465	0.167441	3.43682	0.00058858	0.0117982	Inafm2
ENSMUSG00000035778	4302.75	-0.48696	0.14172	-3.43607	0.000590217	0.0118138	Ggta1
ENSMUSG00000058728	200.714	-1.08639	0.316791	-3.42936	0.000605007	0.0120922	Cd300c
ENSMUSG00000024065	114.039	-1.30671	0.381172	-3.42814	0.00060773	0.012129	Ehd3
ENSMUSG00000069892	1898.33	-0.802566	0.234268	-3.42584	0.0006129	0.0122144	9930111J21Rik2
ENSMUSG00000028005	8.84268	6.58857	1.92389	3.42461	0.000615687	0.0122522	Gucy1b1
ENSMUSG00000037224	82.1486	-1.50604	0.440368	-3.41995	0.000626323	0.0124099	Zfyve28
ENSMUSG00000033740	155.005	-1.48118	0.43305	-3.42034	0.000625438	0.0124099	St18
ENSMUSG00000004698	3169.95	-0.525169	0.153555	-3.42008	0.000626038	0.0124099	Hdac9
ENSMUSG00000019982	13601	0.465586	0.136299	3.41591	0.000635703	0.0125776	Myb
ENSMUSG00000019876	500.226	-0.889093	0.260446	-3.41374	0.000640784	0.0126599	Pkib
ENSMUSG00000056214	155.255	1.24994	0.366354	3.41185	0.000645243	0.0127296	Pard6g
ENSMUSG00000050377	142.875	-1.19866	0.35143	-3.41082	0.000647674	0.0127593	Il31ra
ENSMUSG00000046768	25.2183	2.8253	0.82905	3.40788	0.000654702	0.0128792	Rhoj
ENSMUSG00000007867	30.7289	2.51963	0.739481	3.40729	0.000656109	0.0128885	Ift43
ENSMUSG00000062908	2407.17	-0.560543	0.164534	-3.40685	0.000657165	0.0128908	Acadm
ENSMUSG00000013846	616.171	-0.792433	0.232705	-3.40531	0.000660895	0.012927	St3gal1
ENSMUSG00000052512	757.2	0.745625	0.218957	3.40536	0.00066078	0.012927	Nav2
ENSMUSG00000022604	1391.05	0.6109	0.179846	3.3968	0.000681783	0.0133166	Cep97
ENSMUSG00000043300	8.73105	6.56489	1.93358	3.39519	0.000685803	0.0133761	B3galnt1
ENSMUSG00000030365	177.44	-1.07291	0.317613	-3.37804	0.000730044	0.0142188	Clec2i
ENSMUSG00000019802	5225.18	0.45803	0.135702	3.37527	0.000737445	0.0143426	Sec63
ENSMUSG00000063450	62.8834	1.93381	0.573424	3.37238	0.000745203	0.014473	Syne2
ENSMUSG00000040592	4994.63	0.469745	0.139446	3.36865	0.000755368	0.0146497	Cd79b
ENSMUSG00000034164	66.2311	-1.72145	0.511137	-3.36789	0.000757469	0.014659	Emid1
ENSMUSG00000019850	651.489	0.640255	0.190117	3.3677	0.000757987	0.014659	Tnfaip3
ENSMUSG00000028496	636.023	0.736654	0.21905	3.36295	0.000771147	0.0148926	Mllt3
ENSMUSG00000061859	143.994	1.21382	0.361105	3.36141	0.000775449	0.0149546	Patj
ENSMUSG00000028843	3064.38	-0.467751	0.139239	-3.35933	0.000781304	0.0150464	Sh3bgrl3
ENSMUSG00000004207	31772.1	-0.540957	0.161082	-3.35827	0.000784307	0.0150831	Psap
ENSMUSG00000072568	4156.84	-0.556189	0.165774	-3.35509	0.000793381	0.0152362	Lratd2
ENSMUSG00000044348	406.128	0.786702	0.234719	3.35167	0.000803244	0.0154041	Slc25a53
ENSMUSG00000041000	240.828	0.908599	0.271149	3.35092	0.000805422	0.0154243	Trim62
ENSMUSG00000034118	41.3644	2.09143	0.625227	3.34507	0.000822611	0.0157097	Tpst1
ENSMUSG00000032092	24.4636	2.85147	0.852385	3.34528	0.000821989	0.0157097	Mpzl2
ENSMUSG00000021624	1611.62	-0.516555	0.154587	-3.34151	0.000833239	0.0158906	Cd180
ENSMUSG00000078606	11800.6	0.571067	0.170963	3.3403	0.000836891	0.0159381	Gvin2
ENSMUSG00000034449	608.933	-0.683978	0.204857	-3.3388	0.00084141	0.0160019	Dhrs11
ENSMUSG00000002111	2549.65	-0.484108	0.145012	-3.33839	0.000842646	0.0160033	Spi1
ENSMUSG00000046794	1083.27	-0.590657	0.17722	-3.3329	0.000859463	0.0163001	Ppp1r3b
ENSMUSG00000021476	120.689	-1.30981	0.393338	-3.32998	0.000868527	0.0164493	Habp4
ENSMUSG00000039908	163.794	-1.60548	0.482642	-3.32644	0.000879631	0.0166367	Slc26a11
ENSMUSG00000032769	154.7	-1.18529	0.356507	-3.32474	0.000885006	0.0167153	Trpa1
ENSMUSG00000024011	82.9112	-1.68548	0.507204	-3.32308	0.000890297	0.0167921	Pi16
ENSMUSG00000048279	4175.73	0.512269	0.154314	3.31966	0.000901259	0.0169756	Sacs
ENSMUSG00000026437	276.088	-1.20289	0.362482	-3.31847	0.000905115	0.0170248	Cdk18
ENSMUSG00000006519	1158.19	-0.579342	0.175092	-3.30879	0.000936993	0.0176003	Cyba
ENSMUSG00000116235	79.3632	-1.58958	0.480615	-3.30738	0.000941729	0.0176651	NA
ENSMUSG00000046876	318.04	-0.834054	0.252399	-3.3045	0.000951462	0.0178234	Atxn1
ENSMUSG00000000058	235.812	0.952982	0.288525	3.30295	0.000956745	0.0178979	Cav2
ENSMUSG00000005364	19.8452	3.22529	0.97772	3.29878	0.00097105	0.0181408	Il5ra
ENSMUSG00000021365	1217.35	0.723968	0.219514	3.29805	0.000973588	0.0181635	Nedd9
ENSMUSG00000030830	5598.64	-0.620623	0.188731	-3.2884	0.00100758	0.0187721	Itgal
ENSMUSG00000102313	590.785	-0.655637	0.199623	-3.28438	0.00102206	0.0190161	NA
ENSMUSG00000049866	946.586	-0.57135	0.17414	-3.28098	0.00103446	0.0192208	Arl4c
ENSMUSG00000029455	7854.33	0.412921	0.125986	3.27752	0.00104723	0.0193857	Aldh2
ENSMUSG00000036185	290.337	0.852533	0.260122	3.27743	0.00104757	0.0193857	Sapcd1
ENSMUSG00000018001	93.8582	1.39486	0.425533	3.27791	0.00104578	0.0193857	Cyth3
ENSMUSG00000031659	4427.49	-0.458414	0.139963	-3.27524	0.00105571	0.0195101	Adcy7
ENSMUSG00000102418	53.7298	-1.80833	0.55296	-3.27026	0.00107447	0.0198301	Sh2d1b1
ENSMUSG00000034427	1053.76	-0.627209	0.192107	-3.2649	0.00109504	0.0201825	Myo15b
ENSMUSG00000045827	238.963	-0.958472	0.293916	-3.26104	0.00111006	0.020432	Serpinb9
ENSMUSG00000062937	2600.46	0.469015	0.143967	3.2578	0.00112279	0.0206386	Mtap
ENSMUSG00000048911	753.732	-0.609149	0.18706	-3.25644	0.0011282	0.0207104	Rnf24
ENSMUSG00000042082	1676.84	-0.543261	0.166889	-3.25523	0.00113302	0.0207508	Arsb
ENSMUSG00000025583	2119.5	0.474265	0.145698	3.25512	0.00113343	0.0207508	Rptor
ENSMUSG00000025366	7471.93	0.442186	0.136094	3.24912	0.00115764	0.0211659	Esyt1
ENSMUSG00000041992	14.9246	4.15209	1.27811	3.24862	0.00115968	0.021175	Rapgef5
ENSMUSG00000038227	1132.68	-0.566033	0.174557	-3.24268	0.00118412	0.021556	Hoxa9
ENSMUSG00000033768	6983.66	0.450245	0.138862	3.2424	0.00118526	0.021556	Nrxn2
ENSMUSG00000005672	2090.17	0.604477	0.186424	3.24249	0.00118492	0.021556	Kit
ENSMUSG00000047003	286.264	0.820134	0.253377	3.23681	0.00120873	0.0219539	Zfp41
ENSMUSG00000034993	3278.91	-0.465536	0.144076	-3.23117	0.00123284	0.0223622	Vat1
ENSMUSG00000053963	5664.23	-0.503714	0.156129	-3.22627	0.00125417	0.022719	Stum
ENSMUSG00000009569	875.879	0.560415	0.173778	3.22488	0.00126023	0.0227988	Mrtfb
ENSMUSG00000032412	23420.3	0.401521	0.124815	3.21692	0.00129576	0.0234107	Atp1b3
ENSMUSG00000038352	2458.87	0.579677	0.180235	3.21624	0.00129883	0.0234353	Arl5c
ENSMUSG00000052911	384.638	0.9342	0.290749	3.21308	0.00131321	0.0236636	Lamb2
ENSMUSG00000079563	687.377	-0.614358	0.191355	-3.21057	0.00132474	0.0238089	Pglyrp2
ENSMUSG00000021708	763.341	-0.5947	0.185227	-3.21066	0.0013243	0.0238089	Rasgrf2
ENSMUSG00000021256	218.602	-0.903953	0.281648	-3.20951	0.00132962	0.0238654	Vash1
ENSMUSG00000018076	10278.7	-0.424405	0.13225	-3.2091	0.00133151	0.0238681	Med13l
ENSMUSG00000035649	9334.75	-0.460317	0.143742	-3.2024	0.0013629	0.0243989	Zcchc7
ENSMUSG00000000290	1451.55	-0.541631	0.169364	-3.19803	0.0013837	0.0247391	Itgb2
ENSMUSG00000036918	1487.62	-0.497653	0.155634	-3.19758	0.00138587	0.0247457	Ttc7
ENSMUSG00000000693	52.2024	1.7619	0.551246	3.19622	0.00139242	0.0248304	Loxl3
ENSMUSG00000076431	9397.86	0.40391	0.126397	3.19557	0.00139555	0.0248538	Sox4
ENSMUSG00000003153	1531.12	-0.492005	0.154178	-3.19114	0.00141711	0.0251725	Slc2a3
ENSMUSG00000040321	588.477	0.651697	0.204209	3.19132	0.00141623	0.0251725	Zfp770
ENSMUSG00000072825	1624.2	0.617028	0.193398	3.19046	0.00142046	0.0251994	Cep170b
ENSMUSG00000022594	236.512	-0.899561	0.282856	-3.18028	0.00147132	0.0260681	Lynx1
ENSMUSG00000046982	796.892	0.581703	0.182973	3.17917	0.00147696	0.0261342	Tshz1
ENSMUSG00000049577	3532.93	0.428284	0.134776	3.17775	0.00148422	0.0262289	Zfpm1
ENSMUSG00000041153	988.927	-0.558985	0.175997	-3.17611	0.00149266	0.0263441	Osgin2
ENSMUSG00000022637	978.188	0.634027	0.199791	3.17346	0.00150636	0.0265517	Cblb
ENSMUSG00000040016	64.9221	-1.59332	0.502772	-3.16907	0.00152927	0.0268866	Ptger3
ENSMUSG00000020256	75.3456	-1.55776	0.491529	-3.16922	0.00152849	0.0268866	Aldh1l2
ENSMUSG00000049580	37.2742	2.102	0.66352	3.16795	0.00153517	0.0269558	Tsku
ENSMUSG00000034761	1810.13	-0.470312	0.148492	-3.16725	0.0015389	0.0269867	Map4k5
ENSMUSG00000042599	655.476	-0.616068	0.194553	-3.16658	0.00154244	0.0270144	Kdm7a
ENSMUSG00000032402	3520.33	-0.591843	0.187121	-3.16288	0.00156216	0.0273248	Smad3
ENSMUSG00000063382	3501.71	-0.466177	0.147425	-3.16212	0.00156623	0.0273612	Bcl9l
ENSMUSG00000000378	1610.17	0.560383	0.177295	3.16073	0.00157372	0.0274572	Ccm2
ENSMUSG00000052336	143.443	-1.10537	0.349814	-3.15989	0.00157826	0.0274811	Cx3cr1
ENSMUSG00000025878	1667.47	0.597484	0.189101	3.1596	0.00157985	0.0274811	Uimc1
ENSMUSG00000017756	994.359	0.604661	0.191386	3.15937	0.0015811	0.0274811	Slc12a7
ENSMUSG00000031833	4804.33	-0.446095	0.141286	-3.1574	0.00159183	0.0276326	Mast3
ENSMUSG00000025584	4534.43	0.439659	0.13933	3.15553	0.00160208	0.0277754	Pde8a
ENSMUSG00000021756	1772.24	-0.495434	0.157134	-3.15294	0.00161636	0.0279877	Il6st
ENSMUSG00000009566	2427.64	0.463833	0.147212	3.15078	0.00162838	0.0281602	Fpgs
ENSMUSG00000027165	89.6276	1.36488	0.433317	3.14986	0.00163351	0.0282135	Iftap
ENSMUSG00000039046	1038.81	0.570924	0.181312	3.14884	0.00163918	0.0282759	Usp6nl
ENSMUSG00000037108	517.134	-0.673029	0.213803	-3.14789	0.00164455	0.0283329	Zcwpw1
ENSMUSG00000037946	1128.71	-0.548988	0.17462	-3.14391	0.00166708	0.028685	Fgd3
ENSMUSG00000061414	1201.17	-0.605151	0.192838	-3.13813	0.00170029	0.0292198	Cracr2a
ENSMUSG00000033066	1361.46	-0.576231	0.183864	-3.13401	0.00172435	0.0295963	Gas7
ENSMUSG00000026271	91.0292	-1.61424	0.515202	-3.13322	0.001729	0.029639	Gpr35
ENSMUSG00000028581	23065.4	-0.442415	0.1413	-3.13103	0.00174192	0.0298233	Laptm5
ENSMUSG00000064141	122.559	1.13428	0.362696	3.12735	0.00176392	0.0301623	Zfp69
ENSMUSG00000036594	23.4636	-2.77229	0.886988	-3.12551	0.00177499	0.0302012	H2-Aa
ENSMUSG00000039943	227.066	-0.932194	0.298184	-3.12623	0.00177061	0.0302012	Plcb4
ENSMUSG00000056820	2234.1	-0.490379	0.156885	-3.12573	0.00177364	0.0302012	Tsnax
ENSMUSG00000079429	218.17	1.25242	0.400579	3.12654	0.00176879	0.0302012	Mroh2a
ENSMUSG00000029287	76.2844	1.67281	0.535426	3.12426	0.0017825	0.0302915	Tgfbr3
ENSMUSG00000041293	7.25936	6.30288	2.02063	3.11926	0.00181308	0.030773	Adgrf1
ENSMUSG00000030207	1265.27	0.512074	0.164196	3.11867	0.00181667	0.0307959	Fam234b
ENSMUSG00000079105	7.71897	-6.39252	2.05064	-3.11733	0.00182495	0.0308981	C7
ENSMUSG00000068154	49.6996	1.77355	0.570047	3.11123	0.00186307	0.0315046	Insm1
ENSMUSG00000024270	5117.08	-0.416821	0.134005	-3.11048	0.00186783	0.0315464	Slc39a6
ENSMUSG00000031149	84.707	1.4346	0.461599	3.10789	0.00188428	0.0317851	Praf2
ENSMUSG00000045322	526.523	-0.709602	0.228446	-3.10621	0.00189501	0.0318878	Tlr9
ENSMUSG00000015112	63.9473	1.5789	0.508301	3.10623	0.00189491	0.0318878	Slc25a13
ENSMUSG00000002578	449.716	0.880048	0.283501	3.10422	0.00190784	0.0320644	Ikzf4
ENSMUSG00000009291	5097.82	0.454591	0.146496	3.1031	0.00191504	0.032146	Pttg1ip
ENSMUSG00000039621	2190.68	-0.459574	0.148161	-3.10185	0.00192315	0.032233	Prex1
ENSMUSG00000052684	1036.38	0.559676	0.180449	3.10158	0.00192492	0.032233	Jun
ENSMUSG00000025907	1744.74	0.565172	0.18247	3.09734	0.00195269	0.0326581	Rb1cc1
ENSMUSG00000050708	20634.7	-0.403076	0.130227	-3.09518	0.00196693	0.0328564	Ftl1
ENSMUSG00000038740	1402.1	-0.489215	0.158077	-3.09479	0.00196952	0.0328596	Mvb12b
ENSMUSG00000016386	102	-1.22733	0.39677	-3.09331	0.00197937	0.0329839	Mpped2
ENSMUSG00000027907	260.422	-0.839871	0.271597	-3.09234	0.00198586	0.033052	S100a11
ENSMUSG00000027381	13570.8	-0.415083	0.134245	-3.09198	0.00198827	0.033052	Bcl2l11
ENSMUSG00000002365	3955.19	-0.426492	0.138086	-3.0886	0.00201103	0.0333496	Snx9
ENSMUSG00000060802	27133.8	-0.407761	0.13201	-3.08885	0.0020093	0.0333496	B2m
ENSMUSG00000076928	339.277	-0.747614	0.242163	-3.08723	0.0020203	0.033463	NA
ENSMUSG00000024164	78.3355	1.57646	0.511477	3.08216	0.00205503	0.0339971	C3
ENSMUSG00000051212	24.0329	-2.55605	0.831346	-3.0746	0.00210787	0.0348293	Gpr183
ENSMUSG00000053063	885.326	-0.627018	0.203977	-3.07397	0.00211233	0.0348611	Clec12a
ENSMUSG00000054720	3670.44	0.431098	0.14048	3.06874	0.00214966	0.0354345	Lrrc8c
ENSMUSG00000022565	4954.6	-0.629503	0.205319	-3.06598	0.0021696	0.0357204	Plec
ENSMUSG00000026616	7.09469	6.21715	2.02835	3.06513	0.00217578	0.0357792	Cr2
ENSMUSG00000019838	2469.67	-1.50287	0.49081	-3.06202	0.00219848	0.0360661	Slc16a10
ENSMUSG00000005043	171.055	-1.05335	0.343968	-3.06235	0.00219607	0.0360661	Sgsh
ENSMUSG00000029286	57.8367	-1.59831	0.523093	-3.05549	0.0022469	0.0368165	Enam
ENSMUSG00000032216	20706.4	-0.37968	0.124329	-3.05383	0.00225938	0.0369769	Nedd4
ENSMUSG00000022971	2163.12	-0.440076	0.144164	-3.0526	0.00226865	0.0370843	Ifnar2
ENSMUSG00000028439	74.0935	1.44048	0.473043	3.04514	0.00232573	0.0379722	Fam219a
ENSMUSG00000029772	1260.92	0.502408	0.165014	3.04464	0.00232959	0.03799	Ahcyl2
ENSMUSG00000027346	2303.43	0.459765	0.151149	3.0418	0.0023517	0.0383051	Gpcpd1
ENSMUSG00000004709	724.196	-0.638934	0.210221	-3.03935	0.00237092	0.0385723	Cd244a
ENSMUSG00000004562	100.819	-1.39238	0.458315	-3.03805	0.00238114	0.0386928	Arhgef40
ENSMUSG00000073591	222.651	1.00198	0.329955	3.03671	0.00239172	0.0388188	Pcdhb22
ENSMUSG00000025931	71.7567	1.43442	0.472585	3.03527	0.00240324	0.0389598	Paqr8
ENSMUSG00000018500	95.4568	-1.4518	0.478526	-3.0339	0.00241415	0.0390905	Adora2b
ENSMUSG00000086477	45.3058	-1.92498	0.634633	-3.03322	0.00241958	0.0391323	NA
ENSMUSG00000024646	5064.11	0.535649	0.176751	3.03053	0.00244129	0.0394368	Cyb5a
ENSMUSG00000045915	11.3961	5.46233	1.80297	3.02963	0.00244854	0.0395075	Ccdc42
ENSMUSG00000004933	119.869	-1.16179	0.383978	-3.02566	0.00248091	0.0399334	Matk
ENSMUSG00000043154	605.489	-0.622251	0.205681	-3.02533	0.00248366	0.0399334	Ppp2r3a
ENSMUSG00000014547	1167.39	-0.528323	0.174632	-3.02536	0.00248341	0.0399334	Wdfy2
ENSMUSG00000029156	388.439	0.686825	0.227057	3.0249	0.00248714	0.0399427	Sgcb
ENSMUSG00000055817	1496.63	-0.466162	0.154259	-3.02194	0.00251159	0.0402882	Mta3
ENSMUSG00000040274	20973.1	0.414797	0.137366	3.01964	0.00253075	0.0405481	Cdk6
ENSMUSG00000044199	1414.66	0.485559	0.160846	3.01878	0.00253798	0.0406165	S1pr4
ENSMUSG00000038366	3536.26	-0.411128	0.136513	-3.01164	0.00259836	0.0415345	Lasp1
ENSMUSG00000049502	1666.91	0.456738	0.151745	3.00991	0.00261324	0.0417238	Dtx3l
ENSMUSG00000046480	279.295	0.805972	0.268356	3.00336	0.00267013	0.0425332	Scn4b
ENSMUSG00000105338	123.735	1.10748	0.368722	3.00355	0.0026685	0.0425332	NA
ENSMUSG00000000958	361.877	0.726617	0.242045	3.00199	0.00268224	0.0426507	Slc7a7
ENSMUSG00000032589	58.9708	1.54454	0.514533	3.00182	0.00268372	0.0426507	Bsn
ENSMUSG00000032565	461.027	0.641004	0.213729	2.99914	0.00270741	0.0429774	Nudt16
ENSMUSG00000032253	5784.09	0.47534	0.158674	2.9957	0.00273815	0.0434151	Phip
ENSMUSG00000040430	1037.94	0.501711	0.167515	2.99502	0.00274426	0.0434619	Pitpnc1
ENSMUSG00000032344	513.659	-0.694727	0.232431	-2.98896	0.00279932	0.0442828	Cgas
ENSMUSG00000028885	27.0613	2.3324	0.780562	2.9881	0.00280719	0.0443562	Smpdl3b
ENSMUSG00000059714	1198.15	-0.522575	0.175015	-2.98589	0.00282757	0.0446269	Flot1
ENSMUSG00000078771	1107.02	-0.546566	0.183344	-2.9811	0.00287213	0.0452262	Evi2a
ENSMUSG00000031196	223.57	0.862714	0.28939	2.98115	0.00287168	0.0452262	F8
ENSMUSG00000111619	560.458	-0.628723	0.210976	-2.98007	0.0028818	0.0453264	NA
ENSMUSG00000001891	1488.52	0.480182	0.161201	2.97877	0.00289403	0.0454668	Ugp2
ENSMUSG00000036560	22.0938	-2.55332	0.858276	-2.97494	0.00293044	0.0459861	Lgi4
ENSMUSG00000014303	242.809	-0.803756	0.2704	-2.97247	0.00295416	0.0463054	Glis2
ENSMUSG00000026473	2064.87	0.435149	0.146517	2.96995	0.0029785	0.0466337	Glul
ENSMUSG00000034205	11.2769	4.03964	1.36034	2.96958	0.00298212	0.0466372	Loxl2
ENSMUSG00000022797	16206.5	-0.452254	0.15232	-2.9691	0.00298671	0.046656	Tfrc
ENSMUSG00000025429	66.8025	-1.49494	0.503805	-2.9673	0.00300424	0.0468764	Pstpip2
ENSMUSG00000041460	120.834	-1.08441	0.365739	-2.96498	0.00302699	0.0471778	Cacna2d4
ENSMUSG00000035640	148.476	-0.985576	0.332992	-2.95976	0.00307883	0.0479313	Cbarp
ENSMUSG00000033644	88.6281	-1.2869	0.434991	-2.95845	0.00309192	0.0480805	Piwil2
ENSMUSG00000051343	488.222	0.629967	0.212993	2.95768	0.0030996	0.0481454	Rab11fip5
ENSMUSG00000019564	4092.7	-0.398381	0.134879	-2.95361	0.00314077	0.0487299	Arid3a
ENSMUSG00000057163	52.3258	-1.84354	0.624387	-2.95255	0.00315157	0.0488423	Prss2
ENSMUSG00000020399	92.7601	-1.25107	0.424055	-2.95025	0.00317519	0.0491529	Havcr2
ENSMUSG00000118607	27.4455	2.25035	0.763381	2.94787	0.00319976	0.0494774	Gm7592
ENSMUSG00000007039	173.602	0.961243	0.326172	2.94704	0.00320831	0.0495537	Ddah2
ENSMUSG00000032712	2639.26	0.472394	0.160367	2.94571	0.00322217	0.0497119	Resf1
ENSMUSG00000020990	11.0431	3.87984	1.31743	2.94501	0.00322942	0.0497679	Cdkl1
ENSMUSG00000026639	318.344	0.789381	0.268173	2.94355	0.00324468	0.049947	Lamb3
ENSMUSG00000030557	3695.69	-0.424847	0.144594	-2.9382	0.00330121	0.0507035	Mef2a
ENSMUSG00000038644	5309.68	0.426274	0.145066	2.93849	0.00329819	0.0507035	Pold1
ENSMUSG00000029175	522.366	-0.663225	0.225935	-2.93547	0.0033304	0.0510946	Slc35f6
ENSMUSG00000024661	18434.5	-0.359275	0.122452	-2.93402	0.00334607	0.0512778	Fth1
ENSMUSG00000026110	2608.64	0.410681	0.140058	2.93221	0.00336556	0.051519	Mgat4a
ENSMUSG00000073412	256.403	-0.772727	0.263601	-2.93143	0.00337405	0.0515914	Lst1
ENSMUSG00000038400	95.5933	-1.23365	0.420974	-2.93047	0.0033845	0.0516936	Pmepa1
ENSMUSG00000030064	1210.9	-0.564976	0.192919	-2.92856	0.00340533	0.051954	Frmd4b
ENSMUSG00000016756	7975.3	-0.57553	0.19698	-2.92177	0.00348049	0.0530299	Cmah
ENSMUSG00000074238	2125.5	0.464886	0.159126	2.92149	0.00348357	0.0530299	Ap1ar
ENSMUSG00000031563	884.007	0.566545	0.193952	2.92106	0.00348847	0.0530457	Wwc2
ENSMUSG00000005763	1292.5	-0.468798	0.160664	-2.91788	0.00352419	0.0535295	Cd247
ENSMUSG00000112023	2400.83	-0.600554	0.205889	-2.91689	0.00353542	0.0536408	Lilrb4b
ENSMUSG00000024975	2161.61	0.443634	0.152218	2.91447	0.00356297	0.053999	Pdcd4
ENSMUSG00000042810	505.218	0.713339	0.244922	2.91251	0.00358536	0.0542785	Krba1
ENSMUSG00000048895	155.212	0.947256	0.325302	2.91193	0.00359207	0.0543201	Cdk5r1
ENSMUSG00000056724	3433.81	-0.572685	0.197078	-2.90588	0.00366219	0.0553196	Nbeal2
ENSMUSG00000006344	65.2117	-1.56876	0.541162	-2.89888	0.003745	0.0565083	Ggt5
ENSMUSG00000030056	2143.97	-0.422737	0.145898	-2.89748	0.00376169	0.0566979	Isy1
ENSMUSG00000022240	47.0352	-1.69957	0.587035	-2.89518	0.00378944	0.0570535	Ctnnd2
ENSMUSG00000043831	17.2947	3.16729	1.09419	2.89463	0.00379605	0.0570904	Lysmd4
ENSMUSG00000017774	3524.72	0.418593	0.144768	2.89148	0.00383429	0.0576025	Myo1c
ENSMUSG00000021675	99.8052	-1.15264	0.399555	-2.88481	0.00391654	0.0587097	F2rl2
ENSMUSG00000113850	176.322	1.05023	0.364043	2.8849	0.00391538	0.0587097	NA
ENSMUSG00000036353	80.0329	-1.27032	0.440814	-2.88176	0.00395465	0.0592162	P2ry12
ENSMUSG00000028838	75.8353	-1.43282	0.498019	-2.87704	0.00401427	0.0599781	Extl1
ENSMUSG00000032322	972.694	-0.492254	0.171086	-2.87724	0.00401174	0.0599781	Pstpip1
ENSMUSG00000030793	297.179	-0.727836	0.253036	-2.87642	0.00402216	0.0600307	Pycard
ENSMUSG00000030659	286.461	-0.784178	0.272952	-2.87295	0.00406658	0.0606277	Nucb2
ENSMUSG00000074305	3175.73	-0.503103	0.175202	-2.87157	0.00408441	0.0608276	Peak1
ENSMUSG00000028341	62.0126	-1.44422	0.503334	-2.86931	0.00411372	0.0610654	Nr4a3
ENSMUSG00000014932	233.524	-0.83217	0.290023	-2.86933	0.00411345	0.0610654	Yes1
ENSMUSG00000070348	295.067	-0.735302	0.256216	-2.86986	0.0041066	0.0610654	Ccnd1
ENSMUSG00000022305	1828.04	-0.485073	0.169559	-2.86079	0.00422585	0.0625945	Lrp12
ENSMUSG00000017679	1862.72	0.439441	0.153602	2.8609	0.00422438	0.0625945	Ttpal
ENSMUSG00000026223	520.865	-0.601527	0.210795	-2.85361	0.00432252	0.0639575	Itm2c
ENSMUSG00000009207	661.734	0.548009	0.192365	2.8488	0.00438847	0.0648633	Lnpk
ENSMUSG00000037239	565.124	-0.755107	0.265148	-2.84787	0.00440134	0.0649139	Spred3
ENSMUSG00000048249	1688.95	0.519807	0.182513	2.84805	0.00439881	0.0649139	Crebrf
ENSMUSG00000039835	78.6457	1.266	0.444752	2.84652	0.00441997	0.0651187	Nhsl1
ENSMUSG00000053846	226.853	-0.951752	0.334786	-2.84287	0.00447094	0.065799	Lipg
ENSMUSG00000063605	132.431	-1.01931	0.359007	-2.83925	0.00452194	0.0664783	Ccdc102a
ENSMUSG00000030156	2373.93	-0.41654	0.146771	-2.83803	0.00453934	0.0665205	Cd69
ENSMUSG00000038949	856.93	0.506554	0.178477	2.8382	0.00453687	0.0665205	Cnst
ENSMUSG00000090523	473.117	0.61277	0.215881	2.83846	0.00453315	0.0665205	Gypc
ENSMUSG00000094942	26.6836	2.17077	0.765329	2.83639	0.00456267	0.066791	Gm3604
ENSMUSG00000058392	5312.41	-0.431367	0.152162	-2.83492	0.00458376	0.0668906	Rrp1b
ENSMUSG00000036533	467.892	0.715394	0.252326	2.8352	0.00457972	0.0668906	Cdc42ep3
ENSMUSG00000003228	141.324	1.00079	0.353026	2.83489	0.00458408	0.0668906	Grk5
ENSMUSG00000032690	91.8529	-1.22616	0.43332	-2.82969	0.00465928	0.0679158	Oas2
ENSMUSG00000022537	156.628	-0.923276	0.326362	-2.82899	0.00466945	0.0679918	Tmem44
ENSMUSG00000028179	531.196	-0.700481	0.247876	-2.82593	0.00471438	0.0684342	Cth
ENSMUSG00000071714	1049.9	0.489135	0.173071	2.82621	0.00471028	0.0684342	Csf2rb2
ENSMUSG00000039058	13.0778	3.35627	1.18768	2.8259	0.00471479	0.0684342	Ak5
ENSMUSG00000019132	9894.39	-0.389223	0.137756	-2.82545	0.00472146	0.0684587	BC005537
ENSMUSG00000005611	123.411	1.03404	0.366035	2.82498	0.00472841	0.0684872	Irag1
ENSMUSG00000024493	6736.96	-0.392414	0.139036	-2.82238	0.0047668	0.0689704	Lars
ENSMUSG00000061175	1170.26	-0.503666	0.178479	-2.82198	0.00477275	0.0689839	Fnip2
ENSMUSG00000020401	38.5516	-1.78522	0.632891	-2.82074	0.00479129	0.0691246	Garin3
ENSMUSG00000001786	1257.02	-0.461427	0.163588	-2.82066	0.00479256	0.0691246	Fbxo7
ENSMUSG00000022848	3483.82	-0.423754	0.150312	-2.81916	0.00481501	0.0693756	Slc49a4
ENSMUSG00000007950	648.293	0.586733	0.208338	2.81626	0.00485866	0.0699311	Abhd8
ENSMUSG00000027570	101.341	-1.28555	0.45686	-2.81388	0.00489476	0.0703033	Col9a3
ENSMUSG00000037242	11724.6	-0.353684	0.12568	-2.81415	0.00489057	0.0703033	Clic4
ENSMUSG00000028266	947.558	-0.47847	0.170226	-2.81079	0.00494207	0.0708346	Lmo4
ENSMUSG00000055675	1311.81	0.451702	0.160699	2.81085	0.00494104	0.0708346	Kbtbd11
ENSMUSG00000051379	43.9592	-1.78947	0.63697	-2.80935	0.00496421	0.0710778	Flrt3
ENSMUSG00000021880	108.267	-1.11806	0.398488	-2.80576	0.00501984	0.0717994	Rnase6
ENSMUSG00000027447	6289.92	-0.423673	0.151023	-2.80536	0.00502606	0.0718135	Cst3
ENSMUSG00000030530	1189.61	-0.500155	0.17832	-2.80482	0.00503453	0.0718599	Furin
ENSMUSG00000052040	5433	-0.380358	0.135629	-2.80441	0.00504094	0.0718766	Klf13
ENSMUSG00000047793	328.224	1.0375	0.370109	2.80322	0.00505956	0.0720672	Sned1
ENSMUSG00000030745	245.286	-0.867757	0.309602	-2.80282	0.0050658	0.0720813	Il21r
ENSMUSG00000029217	1249.27	0.454252	0.162089	2.80248	0.00507108	0.0720818	Tec
ENSMUSG00000036202	4125.73	0.440931	0.157381	2.80167	0.00508387	0.0721888	Rif1
ENSMUSG00000017639	58.8855	-1.54843	0.55298	-2.80016	0.00510771	0.0724287	Rab11fip4
ENSMUSG00000035199	3194.44	-0.393749	0.140628	-2.79993	0.00511131	0.0724287	Arl6ip5
ENSMUSG00000006389	1042.9	0.627549	0.22419	2.79919	0.00512311	0.072521	Mpl
ENSMUSG00000001348	83.2846	1.31674	0.470785	2.79691	0.00515932	0.0729584	Acp5
ENSMUSG00000041046	129.901	1.28782	0.460569	2.79615	0.00517152	0.0730557	Ramp3
ENSMUSG00000027340	1936.9	-0.457216	0.163668	-2.79356	0.00521317	0.0734928	Slc23a2
ENSMUSG00000050192	257.087	0.737082	0.263822	2.79387	0.00520821	0.0734928	Eif5a2
ENSMUSG00000042608	1747.11	-0.42801	0.153316	-2.79169	0.00524338	0.0738429	Stk40
ENSMUSG00000039037	5.74815	5.96522	2.13892	2.78889	0.00528885	0.074407	St6galnac5
ENSMUSG00000054404	343.235	-0.667267	0.239335	-2.788	0.00530342	0.0744659	Slfn5
ENSMUSG00000003810	1203.18	0.479827	0.172106	2.78797	0.00530388	0.0744659	Mast2
ENSMUSG00000030789	61.6226	-1.44667	0.519061	-2.78709	0.00531832	0.0745067	Itgax
ENSMUSG00000028860	849.302	-0.536159	0.192381	-2.78697	0.0053204	0.0745067	Sytl1
ENSMUSG00000026463	7994.91	-0.431652	0.15491	-2.78647	0.0053285	0.0745067	Atp2b4
ENSMUSG00000058690	865.018	0.502866	0.180448	2.78677	0.00532366	0.0745067	Ccser2
ENSMUSG00000040811	832.659	-0.493404	0.177129	-2.78557	0.00534343	0.0746394	Eml2
ENSMUSG00000012519	111.493	-1.10446	0.396778	-2.78357	0.00537646	0.0750245	Mlkl
ENSMUSG00000003484	2698	0.509131	0.182983	2.7824	0.00539588	0.0752191	Cyp4f18
ENSMUSG00000015501	1047.45	0.5091	0.18305	2.7812	0.00541581	0.0754203	Hivep2
ENSMUSG00000040659	3077.11	-0.382481	0.137665	-2.77834	0.00546371	0.0760103	Efhd2
ENSMUSG00000034403	496.468	-0.617292	0.222289	-2.77698	0.00548667	0.0762525	Pja1
ENSMUSG00000029299	158.61	-1.08591	0.392101	-2.76946	0.00561501	0.077932	Abcg3
ENSMUSG00000020227	16.9099	3.34088	1.20643	2.76923	0.00561887	0.077932	Irak3
ENSMUSG00000025278	3173.94	-0.40421	0.146004	-2.76848	0.00563187	0.0780078	Flnb
ENSMUSG00000089682	618.71	0.547513	0.197782	2.76826	0.00563569	0.0780078	Bcl2l2
ENSMUSG00000061544	496.286	0.624429	0.225638	2.76739	0.00565075	0.0781374	Zfp229
ENSMUSG00000013662	4069.35	0.376902	0.136316	2.76492	0.00569363	0.0786511	Atad1
ENSMUSG00000032298	378.031	0.628576	0.227744	2.76002	0.00577986	0.0797621	Neil1
ENSMUSG00000020577	12432.6	0.368082	0.133416	2.75892	0.00579935	0.0799506	Tspan13
ENSMUSG00000009394	72.3968	-1.31166	0.475525	-2.75834	0.0058095	0.0799632	Syn2
ENSMUSG00000027075	1317.24	0.49793	0.180527	2.75821	0.00581191	0.0799632	Slc43a1
ENSMUSG00000060402	28.2691	-2.16655	0.785637	-2.7577	0.0058209	0.0800067	Chst8
ENSMUSG00000030154	425.086	-0.747379	0.271476	-2.75302	0.00590479	0.0809976	Klrb1f
ENSMUSG00000028369	120.864	1.03492	0.375895	2.7532	0.00590154	0.0809976	Svep1
ENSMUSG00000034663	4498.97	-0.373894	0.135925	-2.75073	0.0059462	0.0814843	Bmp2k
ENSMUSG00000035877	243.889	-0.850582	0.309292	-2.75009	0.00595787	0.0815628	Zhx3
ENSMUSG00000058761	5408.12	0.460529	0.167526	2.74901	0.00597763	0.0817518	Rnf169
ENSMUSG00000024621	23.5405	-2.38924	0.869816	-2.74684	0.00601726	0.0822119	Csf1r
ENSMUSG00000054892	31.7362	-2.02032	0.736226	-2.74416	0.00606666	0.0828044	Txk
ENSMUSG00000030103	1352.72	-0.610624	0.22261	-2.74302	0.00608766	0.0830086	Bhlhe40
ENSMUSG00000058818	96.5644	-1.16271	0.424382	-2.73977	0.00614823	0.0835682	Pirb
ENSMUSG00000079484	325.016	-0.890933	0.325213	-2.73954	0.00615255	0.0835682	Phyhd1
ENSMUSG00000024127	1906.12	-0.451587	0.164842	-2.73951	0.00615304	0.0835682	Prepl
ENSMUSG00000046034	2016.74	-0.422953	0.154364	-2.73996	0.00614458	0.0835682	Otulin
ENSMUSG00000036944	107.274	1.0724	0.391619	2.73837	0.00617438	0.0837751	Tmem71
ENSMUSG00000022372	1870.22	-0.43701	0.159659	-2.73714	0.00619755	0.0840064	Sla
ENSMUSG00000023045	119.893	-1.212	0.443143	-2.73501	0.00623786	0.0844694	Soat2
ENSMUSG00000026922	1241.42	-0.447431	0.163624	-2.7345	0.00624743	0.0845157	Agpat2
ENSMUSG00000032413	1704.52	-0.593648	0.217282	-2.73216	0.00629203	0.0850353	Rasa2
ENSMUSG00000024670	47.2336	-1.90109	0.695923	-2.73175	0.0062999	0.085058	Cd6
ENSMUSG00000034595	4927.08	-0.362584	0.132927	-2.7277	0.00637785	0.0860258	Ppp1r18
ENSMUSG00000044072	400.985	-0.608718	0.22347	-2.72394	0.00645078	0.0867905	Eml6
ENSMUSG00000027291	2696.42	-0.435255	0.159797	-2.7238	0.00645351	0.0867905	Vps39
ENSMUSG00000022750	163.379	0.928418	0.34085	2.72383	0.00645298	0.0867905	Klhl22
ENSMUSG00000029923	37.183	-1.79696	0.660164	-2.722	0.0064889	0.0870959	Rab19
ENSMUSG00000109724	186.714	0.860311	0.316048	2.72209	0.00648708	0.0870959	NA
ENSMUSG00000031785	4901.98	0.427847	0.157244	2.72091	0.0065103	0.0872977	Adgrg1
ENSMUSG00000035637	2355.19	-0.52848	0.194277	-2.72024	0.00652338	0.0873878	Grhpr
ENSMUSG00000112148	2484.98	-0.552904	0.203499	-2.71698	0.00658805	0.0881682	Lilrb4a
ENSMUSG00000063889	1939.88	-0.447406	0.164718	-2.71619	0.00660384	0.0882935	Crem
ENSMUSG00000056536	1945.42	0.420601	0.154887	2.71553	0.00661704	0.0883838	Pign
ENSMUSG00000029090	826.025	0.679904	0.250497	2.71422	0.00664318	0.0886468	Adgra3
ENSMUSG00000020593	519.191	-0.578948	0.213484	-2.7119	0.00668978	0.0891819	Lpin1
ENSMUSG00000043448	12.1386	3.48934	1.28686	2.71152	0.00669764	0.0892001	Gjc2
ENSMUSG00000060600	615.354	-0.760085	0.28041	-2.71062	0.0067158	0.0892442	Eno3
ENSMUSG00000021451	7144.04	-0.349497	0.128937	-2.7106	0.0067161	0.0892442	Sema4d
ENSMUSG00000013822	1338.18	0.467834	0.172608	2.71039	0.00672045	0.0892442	Elof1
ENSMUSG00000025534	5617.03	-0.375511	0.13858	-2.70971	0.00673429	0.0893416	Gusb
ENSMUSG00000003464	2109.55	0.43045	0.158915	2.70868	0.00675521	0.0895326	Pex19
ENSMUSG00000029103	2194.8	-0.405431	0.14975	-2.70738	0.00678164	0.0897963	Lrpap1
ENSMUSG00000027577	78.6026	1.19934	0.443203	2.70608	0.00680833	0.0900628	Chrna4
ENSMUSG00000044811	18.917	-2.54257	0.941046	-2.70185	0.00689548	0.0911278	Cd300c2
ENSMUSG00000029344	915.394	-0.463709	0.171754	-2.69985	0.00693703	0.0915009	Tpst2
ENSMUSG00000000901	677.495	0.505905	0.187373	2.69999	0.00693405	0.0915009	Mmp11
ENSMUSG00000062901	6796.54	0.406433	0.150586	2.699	0.00695474	0.0916463	Klhl24
ENSMUSG00000020787	145.974	-0.927723	0.343772	-2.69866	0.006962	0.0916541	P2rx1
ENSMUSG00000099871	9.91773	-4.22251	1.56497	-2.69814	0.00697289	0.0916701	NA
ENSMUSG00000101678	294.976	-0.699118	0.259159	-2.69764	0.00698324	0.0916701	NA
ENSMUSG00000070462	3319.28	0.405184	0.150186	2.69787	0.00697838	0.0916701	Tlnrd1
ENSMUSG00000039217	149.563	-0.96676	0.358852	-2.69404	0.00705922	0.0925789	Il18
ENSMUSG00000031834	1856.08	-0.39983	0.148698	-2.68887	0.00716943	0.0938451	Pik3r2
ENSMUSG00000098934	377.375	0.658976	0.245059	2.68905	0.00716562	0.0938451	Gvin-ps4
ENSMUSG00000019935	691.018	-1.73938	0.647197	-2.68756	0.0071977	0.0941254	Slc17a8
ENSMUSG00000090124	900.076	-0.466718	0.173689	-2.68709	0.00720776	0.0941673	Ugt1a7c
ENSMUSG00000028459	332.88	0.649965	0.242017	2.68562	0.00723964	0.0944939	Cd72
ENSMUSG00000022836	700.317	-0.5206	0.194052	-2.68279	0.00730115	0.0952062	Mylk
ENSMUSG00000075592	147.369	-0.910731	0.339798	-2.68021	0.00735757	0.0958508	Nynrin
ENSMUSG00000039959	1461.16	0.46215	0.172458	2.67978	0.00736704	0.0958832	Hip1
ENSMUSG00000042097	354.037	0.636507	0.237674	2.67807	0.00740488	0.0961024	Zfp239
ENSMUSG00000054293	170.506	0.879302	0.328322	2.67817	0.00740262	0.0961024	P2ry10b
ENSMUSG00000068744	91.0826	1.14494	0.427446	2.67856	0.00739393	0.0961024	Psrc1
ENSMUSG00000036606	2514.42	0.378074	0.141241	2.6768	0.00743295	0.0963757	Plxnb2
ENSMUSG00000024299	3282.29	-0.414834	0.155282	-2.67149	0.00755149	0.0978203	Adamts10
ENSMUSG00000029869	107.211	-1.12945	0.423197	-2.66885	0.00761124	0.0983161	Ephb6
ENSMUSG00000034088	9581.73	-0.341483	0.127939	-2.66911	0.00760514	0.0983161	Hdlbp
ENSMUSG00000082107	116.805	1.00204	0.37539	2.66933	0.00760021	0.0983161	NA
ENSMUSG00000025372	1023.52	-0.46231	0.173453	-2.66533	0.00769136	0.0992576	Baiap2
ENSMUSG00000070047	189.234	1.22951	0.461462	2.66439	0.0077129	0.0994421	Fat1
ENSMUSG00000023827	157.582	0.980647	0.368437	2.66164	0.0077761	0.100163	Agpat4
ENSMUSG00000043719	5.30027	5.88703	2.21442	2.6585	0.00784902	0.101007	Col6a6
ENSMUSG00000028528	1763.29	-0.415868	0.156451	-2.65813	0.00785746	0.101021	Dnajc6
ENSMUSG00000007891	5759.32	-0.342485	0.128887	-2.65726	0.00787788	0.101039	Ctsd
ENSMUSG00000044807	221.665	0.984865	0.37065	2.65713	0.00788089	0.101039	Zfp354c
ENSMUSG00000055210	102.496	1.05398	0.396591	2.65761	0.00786968	0.101039	Foxd2
ENSMUSG00000032278	116.279	-0.9892	0.372499	-2.65558	0.00791726	0.10141	Paqr5
ENSMUSG00000028173	1919.44	0.403556	0.152113	2.65301	0.00797776	0.10209	Wls
ENSMUSG00000055652	1474.68	-0.409323	0.154323	-2.65237	0.00799278	0.102187	Klhl25
ENSMUSG00000032462	74.576	-1.2092	0.455998	-2.65176	0.00800735	0.102278	Pik3cb
ENSMUSG00000026594	586.373	-0.625077	0.236351	-2.6447	0.00817635	0.10434	Ralgps2
ENSMUSG00000017417	233.251	-0.85615	0.323797	-2.64409	0.00819097	0.104429	Plxdc1
ENSMUSG00000040606	22.5839	2.22348	0.841118	2.64348	0.00820583	0.104522	Kazn
ENSMUSG00000039208	44.9188	-1.56865	0.593699	-2.64217	0.0082376	0.104829	Metrnl
ENSMUSG00000050650	1624.14	-0.552113	0.209012	-2.64154	0.0082529	0.104926	Mrgpra1
ENSMUSG00000032802	104.447	-1.24278	0.47122	-2.63736	0.00835542	0.106132	Srxn1
ENSMUSG00000027546	8.43557	-5.03001	1.90796	-2.63633	0.00838078	0.106355	Atp9a
ENSMUSG00000043940	1410.66	0.519161	0.197046	2.63472	0.00842063	0.106762	Wdfy3
ENSMUSG00000014867	4818.82	-0.343889	0.130562	-2.63391	0.00844081	0.106821	Surf4
ENSMUSG00000018819	24211.7	-0.332409	0.12619	-2.6342	0.00843354	0.106821	Lsp1
ENSMUSG00000021483	70.5772	-1.41734	0.538337	-2.63281	0.00846829	0.106873	Cdk20
ENSMUSG00000021959	1374.05	-0.470551	0.178714	-2.63298	0.00846399	0.106873	Lats2
ENSMUSG00000032652	378.608	0.632133	0.240062	2.6332	0.00845837	0.106873	Crebl2
ENSMUSG00000047150	66.884	-1.60491	0.609922	-2.63133	0.00850505	0.107169	1700001C19Rik
ENSMUSG00000039157	473.142	-0.766121	0.291198	-2.63093	0.00851516	0.107169	Eeig1
ENSMUSG00000069206	281.305	0.678789	0.257979	2.63117	0.00850907	0.107169	Zfp874a
ENSMUSG00000036306	80.0558	-1.1907	0.45266	-2.63045	0.00852713	0.107222	Lzts1
ENSMUSG00000051727	20.1527	2.36949	0.901881	2.62727	0.00860719	0.108129	Kctd14
ENSMUSG00000039748	1884.27	0.38863	0.147961	2.62657	0.00862493	0.108253	Exo1
ENSMUSG00000036478	2479.12	-0.418788	0.1595	-2.62562	0.00864905	0.108457	Btg1
ENSMUSG00000027022	140.33	-0.906972	0.345727	-2.62337	0.00870636	0.108815	Xirp2
ENSMUSG00000032300	5496.8	-0.377426	0.143834	-2.62404	0.00868932	0.108815	1700017B05Rik
ENSMUSG00000024807	4085.86	0.363919	0.1387	2.62379	0.00869585	0.108815	Syvn1
ENSMUSG00000036052	212.241	0.79526	0.303157	2.62326	0.0087093	0.108815	Dnajb5
ENSMUSG00000005682	3304.46	0.43026	0.164055	2.62266	0.00872463	0.108879	Pan2
ENSMUSG00000028024	29.2771	2.23505	0.852281	2.62244	0.0087303	0.108879	Enpep
ENSMUSG00000032870	1729.86	0.39508	0.150724	2.62122	0.00876164	0.109171	Smap2
ENSMUSG00000048489	274.194	-0.693121	0.26456	-2.6199	0.00879562	0.109495	Depp1
ENSMUSG00000031988	2219.73	-0.375467	0.143335	-2.61951	0.00880563	0.10952	Vps26b
ENSMUSG00000063810	756.906	0.498166	0.190369	2.61684	0.00887482	0.110281	Alms1
ENSMUSG00000032898	1479.15	0.404562	0.154773	2.61391	0.00895125	0.11113	Fbxo21
ENSMUSG00000035168	1151.05	-0.43128	0.165015	-2.61358	0.00895989	0.111137	Tanc1
ENSMUSG00000048078	1133.87	0.427098	0.163439	2.61319	0.0089702	0.111164	Tenm4
ENSMUSG00000029413	111.909	-1.04546	0.40018	-2.61249	0.00898866	0.111292	Naaa
ENSMUSG00000006179	701.456	-0.555357	0.21303	-2.60694	0.00913564	0.112889	Prss16
ENSMUSG00000024381	2419.58	0.391204	0.150054	2.60709	0.0091316	0.112889	Bin1
ENSMUSG00000040710	1012.26	0.485843	0.1864	2.60645	0.00914855	0.112889	St8sia4
ENSMUSG00000116812	448.863	0.660071	0.253252	2.60638	0.00915053	0.112889	Gm2792
ENSMUSG00000026317	290.622	-0.858593	0.329617	-2.60482	0.00919221	0.113302	Cln8
ENSMUSG00000034353	1189.68	-0.430541	0.165432	-2.60252	0.00925408	0.113962	Ramp1
ENSMUSG00000076498	10.1697	-3.6398	1.39891	-2.60188	0.0092713	0.114039	Trbc2
ENSMUSG00000020032	62.6236	1.31221	0.504372	2.60168	0.0092769	0.114039	Nuak1
ENSMUSG00000023034	1310.38	-0.413227	0.158875	-2.60095	0.00929647	0.114177	Nr4a1
ENSMUSG00000052852	80.4367	-1.35098	0.519601	-2.60003	0.00932161	0.114383	Reep1
ENSMUSG00000024511	24.9538	-2.19429	0.845254	-2.59601	0.00943136	0.115525	Rab27b
ENSMUSG00000002983	274.282	-0.681229	0.262449	-2.59566	0.0094409	0.115525	Relb
ENSMUSG00000026478	3707.12	0.364447	0.140419	2.59542	0.00944744	0.115525	Lamc1
ENSMUSG00000072294	525.826	0.61785	0.238056	2.59539	0.00944828	0.115525	Klf12
ENSMUSG00000001865	56.4681	-1.42239	0.548572	-2.59289	0.00951721	0.116264	Cpa3
ENSMUSG00000022353	1758.03	0.426223	0.16441	2.59243	0.00953006	0.116318	Mtss1
ENSMUSG00000024049	191.238	-1.22459	0.4726	-2.59118	0.00956466	0.116552	Myom1
ENSMUSG00000015202	699.6	-0.483472	0.186588	-2.59113	0.00956622	0.116552	Cnksr3
ENSMUSG00000042759	2045.97	-0.392318	0.151459	-2.59026	0.00959048	0.116744	Apobr
ENSMUSG00000046269	113.309	0.979408	0.378299	2.58898	0.00962605	0.117073	Usp27x
ENSMUSG00000042351	7321.89	-0.358491	0.138575	-2.58699	0.00968195	0.117648	Grap2
ENSMUSG00000069893	345.265	-0.676305	0.261479	-2.58646	0.00969679	0.117725	9930111J21Rik1
ENSMUSG00000020166	3580.67	0.370964	0.143491	2.58528	0.00973001	0.118024	Cnot2
ENSMUSG00000041540	19.0283	-2.39808	0.928525	-2.58268	0.00980359	0.118811	Sox5
ENSMUSG00000044768	2644.07	-0.44684	0.173071	-2.58183	0.00982775	0.118894	Macir
ENSMUSG00000025437	1009.98	0.439102	0.170057	2.58209	0.00982047	0.118894	Usp33
ENSMUSG00000029915	73.2737	-1.18496	0.459304	-2.57991	0.00988266	0.119453	Clec5a
ENSMUSG00000021567	37.9564	1.82664	0.708482	2.57824	0.00993049	0.119926	Nkd2
ENSMUSG00000050075	5933.83	-0.357984	0.138887	-2.57752	0.00995117	0.119964	Gpr171
ENSMUSG00000022108	5953.94	-0.340834	0.132224	-2.57771	0.00994574	0.119964	Itm2b
ENSMUSG00000023008	773.599	-0.46306	0.179715	-2.57664	0.0099766	0.120165	Fmnl3
ENSMUSG00000052087	201.953	-0.861473	0.334427	-2.57597	0.00999595	0.120182	Rgs14
ENSMUSG00000030265	2711.9	-0.396588	0.153951	-2.57607	0.00999304	0.120182	Kras
ENSMUSG00000068417	582.33	0.528236	0.205086	2.57568	0.0100042	0.120182	Pnp2
ENSMUSG00000036931	400.705	-0.623148	0.242019	-2.57479	0.0100302	0.120389	Nfkbid
ENSMUSG00000066551	32555.9	0.342312	0.133027	2.57325	0.0100747	0.120817	Hmgb1
ENSMUSG00000025912	188.742	0.826153	0.321096	2.57291	0.0100846	0.120831	Mybl1
ENSMUSG00000036591	1725.75	0.43964	0.170939	2.57192	0.0101137	0.121073	Arhgap21
ENSMUSG00000025068	3893.81	-0.350243	0.136204	-2.57146	0.0101269	0.121126	Gsto1
ENSMUSG00000044788	178.385	-0.872152	0.33945	-2.56931	0.0101902	0.121565	Fads6
ENSMUSG00000022176	288.819	-0.739635	0.287839	-2.56961	0.0101812	0.121565	Rem2
ENSMUSG00000032011	51.9853	1.45304	0.565478	2.56958	0.0101822	0.121565	Thy1
ENSMUSG00000073434	1446.75	-0.439655	0.171192	-2.56819	0.010223	0.12185	Wdr90
ENSMUSG00000029687	5373.87	0.421973	0.164331	2.56782	0.010234	0.121876	Ezh2
ENSMUSG00000003282	566.443	0.581201	0.226453	2.56654	0.0102719	0.122039	Plag1
ENSMUSG00000022708	985.397	0.618222	0.240886	2.56646	0.0102744	0.122039	Zbtb20
ENSMUSG00000003526	116.858	1.01535	0.395543	2.56698	0.010259	0.122039	Prodh
ENSMUSG00000021719	820.307	-0.478946	0.186645	-2.56608	0.0102856	0.122063	Rgs7bp
ENSMUSG00000017400	35.6721	1.79764	0.700619	2.56579	0.0102942	0.122063	Stac2
ENSMUSG00000096145	25.7862	2.07047	0.80787	2.56288	0.0103808	0.122984	Vkorc1
ENSMUSG00000035105	1738.17	-0.488679	0.190709	-2.56244	0.010394	0.123035	Egln3
ENSMUSG00000050592	1333.94	0.402944	0.1575	2.55837	0.0105163	0.124375	Fam78a
ENSMUSG00000056383	446.434	0.551667	0.215721	2.55732	0.0105483	0.124646	AI987944
ENSMUSG00000047810	3542.47	-0.419248	0.164008	-2.55627	0.01058	0.124914	Ccdc88b
ENSMUSG00000047880	1342.21	-0.41885	0.163893	-2.55563	0.0105995	0.125036	Cxcr5
ENSMUSG00000028223	525.798	-0.52863	0.206987	-2.55393	0.0106514	0.12554	Decr1
ENSMUSG00000004043	1419.79	0.403607	0.158077	2.55322	0.0106731	0.125688	Stat5a
ENSMUSG00000036381	40.2623	-1.57603	0.617379	-2.55278	0.0106866	0.12574	P2ry14
ENSMUSG00000069170	5.23578	5.58603	2.191	2.54954	0.0107865	0.126806	Adgrv1
ENSMUSG00000043051	141.769	-0.872155	0.342169	-2.5489	0.0108063	0.12693	Disc1
ENSMUSG00000004791	33.3349	1.83009	0.718848	2.54586	0.0109008	0.127822	Pgf
ENSMUSG00000020186	14.752	2.79827	1.09904	2.54609	0.0108937	0.127822	Csrp2
ENSMUSG00000034271	169.474	-0.80375	0.315762	-2.54543	0.0109144	0.127862	Jdp2
ENSMUSG00000039783	1085.78	-0.452896	0.177944	-2.54516	0.0109228	0.127862	Kmo
ENSMUSG00000017861	2443.7	0.425661	0.167283	2.54455	0.0109419	0.127976	Mybl2
ENSMUSG00000071713	4227.5	0.411949	0.161999	2.54292	0.0109932	0.128356	Csf2rb
ENSMUSG00000025268	112.486	0.993426	0.39062	2.5432	0.0109841	0.128356	Maged2
ENSMUSG00000005615	3046.4	-0.374073	0.147317	-2.53924	0.0111095	0.129605	Pcyt1a
ENSMUSG00000026768	28.1642	-1.91236	0.754006	-2.53626	0.0112042	0.130598	Itga8
ENSMUSG00000034724	5872.2	0.343751	0.135599	2.53506	0.011243	0.130939	Cnot6l
ENSMUSG00000048490	1943.55	-0.390218	0.153955	-2.53463	0.0112566	0.130987	Nrip1
ENSMUSG00000047180	29.1537	-1.89085	0.747436	-2.52978	0.0114135	0.1327	Neurl3
ENSMUSG00000022272	2141.21	-0.364679	0.14419	-2.52915	0.0114338	0.132823	Myo10
ENSMUSG00000032845	71.3104	-1.181	0.467319	-2.52718	0.0114983	0.13346	Alpk2
ENSMUSG00000042129	1244.09	-0.523738	0.207487	-2.5242	0.0115963	0.134337	Rassf4
ENSMUSG00000027435	23413.5	-0.330464	0.130909	-2.52438	0.0115904	0.134337	Cd93
ENSMUSG00000030917	18.6517	2.4428	0.967835	2.52399	0.0116032	0.134337	Ldaf1
ENSMUSG00000027550	1343.27	0.407093	0.161644	2.51845	0.0117873	0.136353	Lrrcc1
ENSMUSG00000042942	11.0056	3.2335	1.28468	2.51696	0.0118372	0.136815	Greb1l
ENSMUSG00000037759	264.675	-0.754968	0.30013	-2.51547	0.0118873	0.137279	Ptger2
ENSMUSG00000032688	5675.88	-0.461134	0.183347	-2.51509	0.0119002	0.137312	Malt1
ENSMUSG00000022453	1573.94	-0.469288	0.186612	-2.51478	0.0119107	0.137318	Naga
ENSMUSG00000053411	898.046	-0.531265	0.211468	-2.51228	0.0119955	0.138092	Cbx7
ENSMUSG00000043671	1312.77	0.541554	0.215569	2.5122	0.011998	0.138092	Dpy19l3
ENSMUSG00000038816	175.781	0.818288	0.32577	2.51186	0.0120097	0.138111	Ctnnal1
ENSMUSG00000031642	259.376	0.709534	0.282938	2.50774	0.0121507	0.139616	Sh3rf1
ENSMUSG00000026211	17.9193	2.3683	0.94485	2.50653	0.0121922	0.139976	Obsl1
ENSMUSG00000046841	546.561	-0.528532	0.210934	-2.50567	0.0122218	0.140082	Ckap4
ENSMUSG00000027797	86.0994	1.36953	0.546559	2.50574	0.0122196	0.140082	Dclk1
ENSMUSG00000039477	5088.38	-0.411164	0.164359	-2.50162	0.0123627	0.141578	Tnrc18
ENSMUSG00000027087	1538.7	-0.413384	0.165301	-2.5008	0.0123914	0.141789	Itgav
ENSMUSG00000052688	257.936	-0.824925	0.330303	-2.49748	0.012508	0.143004	Rab7b
ENSMUSG00000075408	13.0309	2.8921	1.15831	2.49682	0.0125311	0.143148	Smim41
ENSMUSG00000071757	1260.41	0.459763	0.184283	2.49487	0.0126003	0.143819	Zhx2
ENSMUSG00000018102	584.764	-0.49171	0.19717	-2.49383	0.0126372	0.144121	H2bc4
ENSMUSG00000064215	149.801	-0.856121	0.34337	-2.49329	0.0126566	0.144222	Ifi27
ENSMUSG00000033685	25494	0.436281	0.175036	2.49253	0.0126837	0.144292	Ucp2
ENSMUSG00000039193	79.9698	1.11363	0.446742	2.49277	0.012675	0.144292	Nlrc4
ENSMUSG00000041491	499.923	0.547869	0.219853	2.49198	0.0127034	0.144396	Cep78
ENSMUSG00000078153	143.743	-0.989452	0.397532	-2.48899	0.0128107	0.145495	Psme2b
ENSMUSG00000041734	1372.81	1.3228	0.531742	2.48767	0.0128582	0.145914	Kirrel
ENSMUSG00000028273	652.227	0.47683	0.191751	2.48671	0.0128931	0.146189	Pdlim5
ENSMUSG00000021886	31.6312	1.80646	0.72684	2.48537	0.0129418	0.14662	Gpr65
ENSMUSG00000061410	70.3527	-1.28175	0.515973	-2.48413	0.0129867	0.146951	Zcchc14
ENSMUSG00000036698	10143.4	-0.314898	0.126773	-2.48396	0.0129931	0.146951	2002-08-01
ENSMUSG00000072553	71.6533	1.16719	0.469943	2.48369	0.0130031	0.146951	Gm525
ENSMUSG00000059791	1601.77	-0.375978	0.151489	-2.48189	0.0130688	0.147572	Nrm
ENSMUSG00000020023	72.2107	-1.21952	0.491565	-2.48089	0.0131054	0.147864	Tmcc3
ENSMUSG00000000093	420.617	-0.550402	0.221905	-2.48034	0.0131256	0.14797	Tbx2
ENSMUSG00000019726	1883.12	0.41731	0.168448	2.47739	0.0132349	0.14908	Lyst
ENSMUSG00000033906	284	-0.640394	0.258602	-2.47636	0.0132728	0.149385	Zdhhc15
ENSMUSG00000039753	1412.03	0.403043	0.162786	2.47591	0.0132898	0.149453	Fbxl5
ENSMUSG00000094910	23.0122	2.04341	0.825479	2.47542	0.013308	0.149535	D430019H16Rik
ENSMUSG00000026360	723.585	-0.465304	0.188163	-2.47287	0.0134032	0.150482	Rgs2
ENSMUSG00000021872	24.7415	1.98206	0.801974	2.47148	0.0134556	0.150947	Rnase10
ENSMUSG00000084416	5484.83	-0.443623	0.179599	-2.47007	0.0135087	0.151419	Rpl10a-ps1
ENSMUSG00000024253	79.7084	-1.10963	0.449625	-2.46789	0.0135911	0.152136	Dync2li1
ENSMUSG00000057137	62.5194	1.2316	0.499067	2.46779	0.0135948	0.152136	Tmem140
ENSMUSG00000039953	2175.3	0.385262	0.15614	2.46741	0.0136094	0.152175	Clstn1
ENSMUSG00000038372	512.693	0.572276	0.232053	2.46615	0.0136575	0.152588	Gmds
ENSMUSG00000017132	5178.84	0.381509	0.154753	2.46528	0.0136906	0.152834	Cyth1
ENSMUSG00000027997	1859.04	-0.380709	0.154523	-2.46376	0.0137486	0.153288	Casp6
ENSMUSG00000021904	218.347	0.694772	0.28203	2.46347	0.0137599	0.153288	Sema3g
ENSMUSG00000073176	55.2166	1.30651	0.53038	2.46334	0.0137648	0.153288	Zfp449
ENSMUSG00000074665	7.84683	-4.27305	1.73597	-2.46148	0.0138367	0.153842	Bpifb4
ENSMUSG00000021676	4114.53	-0.340272	0.13824	-2.46147	0.0138369	0.153842	Iqgap2
ENSMUSG00000056481	1236.19	0.429354	0.174661	2.45821	0.0139632	0.15512	Cd248
ENSMUSG00000068739	5713.66	-0.329895	0.13423	-2.45768	0.0139839	0.155224	Sars
ENSMUSG00000034858	1890.89	-0.371904	0.151372	-2.45688	0.0140149	0.155317	Atosa
ENSMUSG00000020437	4968.76	-0.33296	0.135518	-2.45694	0.0140127	0.155317	Myo1g
ENSMUSG00000074358	552.239	0.494958	0.20156	2.45563	0.0140637	0.155733	Ccdc61
ENSMUSG00000029478	2622.81	-0.435626	0.177501	-2.45421	0.0141193	0.156222	Ncor2
ENSMUSG00000074865	408.461	0.558908	0.227767	2.45386	0.0141332	0.156251	Zfp934
ENSMUSG00000034867	1572.92	0.437338	0.178275	2.45317	0.0141605	0.156426	Ankrd27
ENSMUSG00000059810	769.604	-0.493111	0.201232	-2.45045	0.0142676	0.15723	Rgs3
ENSMUSG00000002835	3700.44	0.376249	0.153532	2.45063	0.0142606	0.15723	Chaf1a
ENSMUSG00000059839	352.435	0.641966	0.261938	2.45083	0.0142526	0.15723	Zfp874b
ENSMUSG00000039304	59.053	1.32527	0.541377	2.44797	0.0143665	0.158193	Tnfsf10
ENSMUSG00000043439	1035.49	-0.407945	0.16671	-2.44703	0.0144039	0.158478	Epop
ENSMUSG00000013707	548.08	-0.490922	0.200732	-2.44566	0.0144588	0.158628	Tnfaip8l2
ENSMUSG00000061232	36364.9	-0.372804	0.15239	-2.44639	0.0144295	0.158628	H2-K1
ENSMUSG00000055723	2113.7	0.375865	0.153685	2.44568	0.0144577	0.158628	Rras2
ENSMUSG00000061740	14.0852	2.56639	1.04942	2.44553	0.0144638	0.158628	Cyp2d22
ENSMUSG00000030170	29.275	1.79844	0.736252	2.44269	0.0145781	0.159754	Wnt5b
ENSMUSG00000035868	1420.74	0.388448	0.159044	2.44239	0.0145903	0.159761	Zfp983
ENSMUSG00000024913	2326.17	-0.354117	0.145045	-2.44142	0.0146296	0.159935	Lrp5
ENSMUSG00000041406	551.308	0.50736	0.207802	2.44156	0.0146241	0.159935	BC055324
ENSMUSG00000042594	5422.84	-0.36139	0.148167	-2.43908	0.0147247	0.16072	Sh2b3
ENSMUSG00000033658	1940.82	0.359203	0.147261	2.43922	0.0147188	0.16072	Ddx19b
ENSMUSG00000038831	613.055	-0.473412	0.194289	-2.43664	0.0148245	0.16168	Ralgps1
ENSMUSG00000047702	208.441	-0.706105	0.28997	-2.4351	0.0148878	0.162241	Or2y16
ENSMUSG00000061136	6750.07	0.335178	0.137708	2.43398	0.0149338	0.162613	Prpf40a
ENSMUSG00000079297	15.0818	-2.93367	1.20584	-2.43288	0.0149791	0.162901	NA
ENSMUSG00000041180	126.258	-0.885627	0.364084	-2.43248	0.0149958	0.162901	Hectd2
ENSMUSG00000024158	301.206	-0.626068	0.257376	-2.4325	0.0149951	0.162901	Hagh
ENSMUSG00000062310	85.9038	-1.11069	0.456674	-2.43213	0.0150102	0.162929	Glrp1
ENSMUSG00000037847	1469.88	0.401246	0.165079	2.43063	0.0150727	0.163478	Nmrk1
ENSMUSG00000101462	175.987	-0.780485	0.321174	-2.4301	0.0150946	0.163587	NA
ENSMUSG00000020802	1499.15	0.384924	0.158433	2.42956	0.0151171	0.163644	Ube2o
ENSMUSG00000060227	599.565	0.491418	0.202279	2.4294	0.0151237	0.163644	Golm2
ENSMUSG00000040276	248.012	0.669806	0.275787	2.42871	0.0151526	0.163827	Pacsin1
ENSMUSG00000008461	13.246	-2.83951	1.1694	-2.42817	0.0151751	0.163941	Fut1
ENSMUSG00000044927	16.0316	2.64119	1.08849	2.42647	0.0152467	0.164585	H1f10
ENSMUSG00000084383	634.51	-0.699443	0.288423	-2.42506	0.0153058	0.164834	Gm13370
ENSMUSG00000029254	978.485	-0.427265	0.176181	-2.42515	0.015302	0.164834	Stap1
ENSMUSG00000027858	4177.67	-0.361468	0.149054	-2.42508	0.0153051	0.164834	Tspan2
ENSMUSG00000058145	631.92	0.519464	0.214271	2.42433	0.0153365	0.165036	Adamts17
ENSMUSG00000094626	1080.29	-0.581017	0.239884	-2.42207	0.0154323	0.165937	Tmem121b
ENSMUSG00000079491	275.265	0.634324	0.261982	2.42125	0.0154671	0.166181	H2-T10
ENSMUSG00000031097	1374.68	-0.413294	0.170854	-2.41899	0.0155638	0.167089	Tnni2
ENSMUSG00000032788	1459.7	-0.382737	0.158601	-2.41321	0.0158127	0.169628	Pdxk
ENSMUSG00000030413	25.2199	-1.93517	0.802238	-2.41222	0.0158558	0.169958	Pglyrp1
ENSMUSG00000045679	5852.46	-0.344212	0.142843	-2.40973	0.0159642	0.170986	Slc66a3
ENSMUSG00000028789	133.535	-0.843255	0.351261	-2.40065	0.0163661	0.175154	Azin2
ENSMUSG00000059149	103.987	1.04161	0.4342	2.39892	0.0164436	0.175846	Mfsd4a
ENSMUSG00000078816	21.398	-2.92022	1.21768	-2.3982	0.016476	0.175893	Prkcg
ENSMUSG00000031700	745.158	-0.515515	0.214946	-2.39835	0.0164691	0.175893	Gpt2
ENSMUSG00000015127	2211.26	-0.354387	0.147787	-2.39797	0.0164864	0.175893	Unkl
ENSMUSG00000022246	337.041	-0.63757	0.265967	-2.39718	0.016522	0.176074	Rai14
ENSMUSG00000027371	503.814	0.508711	0.212226	2.39702	0.016529	0.176074	Fahd2a
ENSMUSG00000032640	3406.28	-0.370551	0.154784	-2.394	0.0166659	0.177395	Chsy1
ENSMUSG00000022439	13119.9	-0.308065	0.128715	-2.39339	0.0166937	0.177553	Parvg
ENSMUSG00000026872	512.884	0.577618	0.241541	2.39139	0.0167849	0.178385	Zeb2
ENSMUSG00000048329	108.962	-0.955703	0.399793	-2.3905	0.0168257	0.17868	Mfsd6l
ENSMUSG00000000957	3661.86	-0.373251	0.156455	-2.38567	0.0170479	0.1809	Mmp14
ENSMUSG00000030970	865.487	-0.426141	0.178812	-2.38319	0.0171635	0.181986	Ctbp2
ENSMUSG00000047443	9.73045	-3.29188	1.38182	-2.38227	0.0172062	0.182213	Erfe
ENSMUSG00000025915	2756.98	-0.338618	0.142148	-2.38216	0.0172115	0.182213	Sgk3
ENSMUSG00000028944	1063.59	-0.395383	0.166237	-2.37843	0.0173867	0.183926	Prkag2
ENSMUSG00000064030	1088.75	0.419071	0.176233	2.37794	0.0174098	0.184029	Pym1
ENSMUSG00000020101	293.869	-0.795485	0.334578	-2.37757	0.0174269	0.184068	Vsir
ENSMUSG00000031925	457.053	0.534426	0.224881	2.37648	0.0174788	0.184474	Maml2
ENSMUSG00000022092	1320.43	0.439754	0.18516	2.37499	0.0175492	0.185076	Ppp3cc
ENSMUSG00000042401	12.2735	2.80017	1.17975	2.37352	0.0176193	0.185672	Crtac1
ENSMUSG00000023927	4268.79	-0.328604	0.138485	-2.37284	0.0176518	0.185776	Satb1
ENSMUSG00000027078	161.683	0.769809	0.324438	2.37275	0.0176562	0.185776	Ube2l6
ENSMUSG00000071068	6094.68	0.317873	0.134054	2.37122	0.0177295	0.186404	Treml2
ENSMUSG00000051495	4653.04	-0.359823	0.151847	-2.36964	0.0178054	0.186916	Irf2bp2
ENSMUSG00000025780	249.63	0.634435	0.267721	2.36976	0.0177996	0.186916	Itih5
ENSMUSG00000032066	83.6656	-1.04931	0.442965	-2.36884	0.0178439	0.187176	Bco2
ENSMUSG00000069255	642.59	-0.449761	0.189908	-2.36831	0.0178697	0.187305	Dusp22
ENSMUSG00000036026	971.17	0.423232	0.178778	2.36737	0.0179152	0.187639	Tmem63b
ENSMUSG00000073421	14.671	-2.54764	1.07692	-2.36567	0.0179977	0.188215	H2-Ab1
ENSMUSG00000037568	362.807	0.586972	0.248097	2.3659	0.0179864	0.188215	Vash2
ENSMUSG00000040964	42.7246	-1.62082	0.685246	-2.36531	0.018015	0.188253	Arhgef10l
ENSMUSG00000024851	662.965	-0.527991	0.223366	-2.36379	0.0180888	0.188737	Pitpnm1
ENSMUSG00000020263	564.254	-0.507425	0.214658	-2.36388	0.0180847	0.188737	Appl2
ENSMUSG00000082095	313.274	0.606585	0.25665	2.36348	0.0181043	0.188755	NA
ENSMUSG00000076633	41.4916	-1.49822	0.634524	-2.36118	0.018217	0.189155	Ighv5-2
ENSMUSG00000021493	378.183	-0.551821	0.233671	-2.36153	0.0181999	0.189155	Pdlim7
ENSMUSG00000003992	1976.32	-0.345229	0.146222	-2.36099	0.0182262	0.189155	Ssbp2
ENSMUSG00000000708	768.538	0.433925	0.183794	2.36093	0.018229	0.189155	Kat2b
ENSMUSG00000052102	652.338	0.457444	0.193658	2.36212	0.0181708	0.189155	Gnpda1
ENSMUSG00000090035	212.596	0.695801	0.29474	2.36073	0.0182391	0.189155	Galnt4
ENSMUSG00000078546	45.8703	1.40355	0.594217	2.36202	0.0181756	0.189155	Zfp995
ENSMUSG00000075269	529.943	-0.492552	0.208725	-2.35982	0.018284	0.189477	Bex6
ENSMUSG00000100862	31390.1	0.370378	0.1572	2.35609	0.0184685	0.191245	Gm10925
ENSMUSG00000050627	2768.82	0.348151	0.14781	2.35539	0.0185031	0.191315	Gpd1l
ENSMUSG00000030201	3285.11	0.348321	0.14788	2.35543	0.0185015	0.191315	Lrp6
ENSMUSG00000037949	609.465	-0.454303	0.19291	-2.355	0.0185227	0.191373	Ano10
ENSMUSG00000024817	1261.65	0.39756	0.168916	2.35359	0.0185932	0.191957	Uhrf2
ENSMUSG00000060216	1858.78	-0.354839	0.150857	-2.35216	0.0186647	0.192407	Arrb2
ENSMUSG00000010406	524.412	0.541412	0.230162	2.35231	0.0186573	0.192407	Mrpl52
ENSMUSG00000022377	1953.11	0.355823	0.151381	2.3505	0.018748	0.192975	Asap1
ENSMUSG00000026955	1039	0.427814	0.182	2.35063	0.0187419	0.192975	Sapcd2
ENSMUSG00000031295	2840.69	-0.335997	0.142979	-2.34998	0.0187747	0.193105	Phka2
ENSMUSG00000032902	4386.75	0.389872	0.166285	2.3446	0.0190473	0.195762	Slc16a1
ENSMUSG00000032324	874.747	-0.442417	0.188749	-2.34394	0.0190814	0.19582	Tspan3
ENSMUSG00000028621	359.946	0.578129	0.246648	2.34395	0.0190808	0.19582	Cyb5rl
ENSMUSG00000019256	410.472	-0.575205	0.245449	-2.34348	0.0191049	0.195914	Ahr
ENSMUSG00000037995	78.0912	1.14299	0.487795	2.34318	0.0191204	0.195927	Igsf9
ENSMUSG00000093402	60.8228	-1.17792	0.50296	-2.34198	0.0191819	0.19641	NA
ENSMUSG00000018401	1282.12	0.374961	0.160158	2.3412	0.0192219	0.196674	Mtmr4
ENSMUSG00000044258	516.854	-0.516594	0.220872	-2.33889	0.0193411	0.197305	Ctla2a
ENSMUSG00000022540	737.451	-0.479505	0.204991	-2.33915	0.0193276	0.197305	Rogdi
ENSMUSG00000022292	551.631	0.475781	0.203414	2.33898	0.0193364	0.197305	Rrm2b
ENSMUSG00000003585	6.14141	5.00005	2.13739	2.33932	0.0193189	0.197305	Sec14l2
ENSMUSG00000026573	31.31	-1.77997	0.761642	-2.33702	0.0194381	0.197495	Xcl1
ENSMUSG00000020743	388.106	-0.525773	0.22489	-2.33791	0.0193917	0.197495	Mif4gd
ENSMUSG00000030539	991.868	-0.450758	0.192917	-2.33654	0.0194632	0.197495	Sema4b
ENSMUSG00000027580	3137.82	-0.378611	0.162022	-2.33679	0.0194501	0.197495	Helz2
ENSMUSG00000026915	2576.58	0.396873	0.169818	2.33705	0.0194367	0.197495	Strbp
ENSMUSG00000022048	523.148	0.534349	0.228677	2.3367	0.0194548	0.197495	Dpysl2
ENSMUSG00000078880	169.095	0.823989	0.352687	2.33632	0.0194748	0.197495	Gm14308
ENSMUSG00000022483	82.6321	1.33944	0.572937	2.33785	0.0193953	0.197495	Col2a1
ENSMUSG00000024665	7125.67	-0.370758	0.158955	-2.33248	0.0196756	0.199385	Fads2
ENSMUSG00000031590	2303.5	0.366509	0.157185	2.33171	0.0197161	0.199648	Frg1
ENSMUSG00000014599	403.951	-0.577385	0.247863	-2.32945	0.0198352	0.200706	Csf1
ENSMUSG00000026921	4235.68	-0.343514	0.147499	-2.32892	0.0198633	0.200842	Egfl7
ENSMUSG00000005142	6236.09	-0.325122	0.139619	-2.32863	0.0198788	0.200851	Man2b1
ENSMUSG00000067430	136.971	0.844831	0.362914	2.32791	0.0199171	0.200941	Zfp763
ENSMUSG00000021003	70.8904	1.09383	0.469827	2.32817	0.0199033	0.200941	Galc
ENSMUSG00000049657	2947.25	0.388412	0.16707	2.32485	0.0200799	0.202287	Zbtb5
ENSMUSG00000047409	40.2977	1.57966	0.679443	2.32493	0.0200758	0.202287	Ctdspl
ENSMUSG00000032115	6897.15	-0.322044	0.138592	-2.32369	0.0201421	0.202764	Hyou1
ENSMUSG00000031919	106.64	-0.931619	0.401399	-2.32093	0.0202906	0.203663	Tmed6
ENSMUSG00000048924	999.391	0.390829	0.168383	2.32107	0.0202829	0.203663	Ccdc125
ENSMUSG00000075702	30.4955	1.72815	0.744445	2.32139	0.0202657	0.203663	Selenom
ENSMUSG00000028602	8.19736	3.89899	1.67953	2.32148	0.0202608	0.203663	Tnfrsf8
ENSMUSG00000028943	38.0256	-1.49789	0.64572	-2.31972	0.0203558	0.204019	Espn
ENSMUSG00000057132	1064.93	0.463602	0.199839	2.31988	0.0203475	0.204019	Rpgrip1
ENSMUSG00000041439	1104	0.387967	0.167269	2.31942	0.0203722	0.204034	Mfsd6
ENSMUSG00000021823	2531.44	0.32518	0.14024	2.31873	0.0204096	0.20426	Vcl
ENSMUSG00000048347	141.648	0.794469	0.342721	2.31812	0.0204428	0.204443	Pcdhb18
ENSMUSG00000040229	75.3082	-1.0735	0.463388	-2.31663	0.0205239	0.204806	Gpr34
ENSMUSG00000032745	5146.23	0.307867	0.132893	2.31665	0.0205226	0.204806	Gpbp1
ENSMUSG00000004415	314.256	0.632553	0.273014	2.31693	0.0205077	0.204806	Col26a1
ENSMUSG00000022151	770.559	0.421384	0.181962	2.31578	0.0205702	0.205119	Ttc33
ENSMUSG00000029050	1601.53	-0.44561	0.192612	-2.31351	0.0206945	0.206209	Ski
ENSMUSG00000049098	198.14	-0.738983	0.3195	-2.31294	0.0207261	0.206374	Or8b3
ENSMUSG00000022456	21.1393	-2.20264	0.952737	-2.31191	0.0207829	0.206711	Septin3
ENSMUSG00000015619	21.6849	-2.02564	0.876227	-2.31178	0.02079	0.206711	Gata3
ENSMUSG00000111640	2788.68	-0.330167	0.143019	-2.30856	0.0209683	0.208332	NA
ENSMUSG00000099241	261.501	0.827307	0.358418	2.30822	0.020987	0.208368	Gvin-ps2
ENSMUSG00000026153	333.604	-0.622059	0.269574	-2.30756	0.0210236	0.20858	Fam135a
ENSMUSG00000054280	2593.5	-0.414723	0.179915	-2.3051	0.021161	0.209641	Prr14l
ENSMUSG00000027318	36.6003	1.47266	0.638821	2.30528	0.0211508	0.209641	Adam33
ENSMUSG00000028071	1896.47	-0.346001	0.150213	-2.3034	0.0212563	0.210433	Sh2d2a
ENSMUSG00000045867	991.836	-0.478615	0.207895	-2.30219	0.0213243	0.210954	Cradd
ENSMUSG00000031730	732.245	0.430039	0.186818	2.30192	0.0213396	0.210954	Dhodh
ENSMUSG00000001211	213.698	0.701769	0.305005	2.30085	0.0214003	0.211401	Agpat3
ENSMUSG00000028601	17.2169	2.29773	0.998866	2.30034	0.021429	0.211532	Echdc2
ENSMUSG00000037071	678.249	2.06155	0.896699	2.29905	0.0215022	0.212103	Scd1
ENSMUSG00000063564	34.9608	-1.51966	0.661443	-2.29749	0.0215909	0.212824	Col23a1
ENSMUSG00000090394	937.845	0.5637	0.245499	2.29614	0.0216681	0.213432	4930523C07Rik
ENSMUSG00000105547	26.4295	-1.82727	0.795911	-2.29582	0.021686	0.213456	Iglc3
ENSMUSG00000034422	1431.92	0.374542	0.163188	2.29516	0.0217241	0.213678	Parp14
ENSMUSG00000108484	38.5144	1.42767	0.623163	2.29101	0.0219631	0.215873	NA
ENSMUSG00000032370	963.851	-0.439654	0.192024	-2.28958	0.0220459	0.216532	Lactb
ENSMUSG00000034959	188.57	-0.732299	0.319881	-2.28929	0.0220627	0.216543	Rubcnl
ENSMUSG00000032252	775.268	-0.41213	0.180214	-2.28689	0.022202	0.217533	Glce
ENSMUSG00000021990	3507.77	0.354606	0.155049	2.28705	0.0221927	0.217533	Spata13
ENSMUSG00000034801	1281.19	0.363643	0.159022	2.28674	0.0222111	0.217533	Sos2
ENSMUSG00000036833	1707.73	-0.351726	0.153836	-2.28637	0.0222325	0.217586	Pnpla7
ENSMUSG00000021510	796.375	0.453425	0.198447	2.28487	0.0223207	0.218294	Zfp729a
ENSMUSG00000027339	4791.13	-0.30442	0.133298	-2.28375	0.022386	0.218622	Rassf2
ENSMUSG00000051550	576.78	0.453839	0.198717	2.28385	0.0223802	0.218622	Zfp579
ENSMUSG00000052889	1791.84	0.347737	0.152284	2.28347	0.0224029	0.218631	Prkcb
ENSMUSG00000004626	3998.99	-0.328456	0.143895	-2.28261	0.0224533	0.218968	Stxbp2
ENSMUSG00000025577	3335.67	0.309743	0.135733	2.282	0.0224892	0.219162	Cbx2
ENSMUSG00000022948	188.078	-0.68227	0.299294	-2.2796	0.0226315	0.220236	Setd4
ENSMUSG00000037410	308.191	-0.581498	0.255083	-2.27964	0.0226289	0.220236	Tbc1d2b
ENSMUSG00000028893	491.674	-0.473025	0.20763	-2.27821	0.0227143	0.220886	Sesn2
ENSMUSG00000000791	107.475	-0.901619	0.395938	-2.27717	0.0227759	0.221171	Il12rb1
ENSMUSG00000020473	383.147	0.782106	0.343449	2.27721	0.0227736	0.221171	Aebp1
ENSMUSG00000037640	776.485	0.436278	0.191614	2.27686	0.0227948	0.221198	Zfp60
ENSMUSG00000097449	465.907	0.512507	0.225154	2.27625	0.0228309	0.221392	NA
ENSMUSG00000026627	1180.86	-0.373281	0.164161	-2.27387	0.0229736	0.222619	Pacc1
ENSMUSG00000035835	2893.33	-0.342031	0.150452	-2.27336	0.0230046	0.222762	Plppr3
ENSMUSG00000002250	989.693	-0.420949	0.185532	-2.26888	0.0232759	0.22523	Ppard
ENSMUSG00000078185	1211.15	0.369941	0.163072	2.26857	0.0232944	0.22525	Chml
ENSMUSG00000043391	18.5299	2.65353	1.16985	2.26826	0.0233132	0.225273	2510009E07Rik
ENSMUSG00000024669	287.84	-0.621444	0.27405	-2.26763	0.0233517	0.225487	Cd5
ENSMUSG00000036676	611.132	0.445173	0.196384	2.26685	0.0233992	0.225787	Tmtc3
ENSMUSG00000074994	3612.12	0.309048	0.136414	2.26551	0.0234811	0.226418	Qser1
ENSMUSG00000022837	545.113	0.460356	0.203387	2.26344	0.0236083	0.227485	Iqcb1
ENSMUSG00000038623	3152.87	-0.347985	0.153765	-2.26309	0.0236301	0.227535	Tm6sf1
ENSMUSG00000007038	1397.04	0.358469	0.158686	2.25898	0.0238847	0.229826	Neu1
ENSMUSG00000036882	806.686	0.40689	0.180185	2.25818	0.0239343	0.230142	Arhgap33
ENSMUSG00000032497	743.682	0.436592	0.193413	2.2573	0.0239892	0.230508	Lrrfip2
ENSMUSG00000029919	760.528	-0.484972	0.2152	-2.25359	0.0242221	0.232026	Hpgds
ENSMUSG00000033306	2730.99	0.340522	0.151087	2.25381	0.0242083	0.232026	Lpp
ENSMUSG00000038187	886.09	0.410892	0.182265	2.25436	0.0241735	0.232026	Btbd10
ENSMUSG00000055044	1176.67	0.506552	0.224791	2.25344	0.0242317	0.232026	Pdlim1
ENSMUSG00000025920	79.9392	1.02047	0.452783	2.25378	0.0242103	0.232026	Stau2
ENSMUSG00000038702	197.484	0.70639	0.313939	2.25008	0.0244436	0.233892	Dsel
ENSMUSG00000039982	2012.62	0.335653	0.149236	2.24915	0.0245029	0.234296	Dtx4
ENSMUSG00000021028	520.837	0.458401	0.203956	2.24755	0.0246048	0.235107	Mbip
ENSMUSG00000071350	443.988	0.52494	0.233653	2.24667	0.024661	0.23548	Setdb2
ENSMUSG00000050138	41.3955	-1.39255	0.620733	-2.2434	0.0248712	0.237157	Kcnk12
ENSMUSG00000027544	77.315	-1.0229	0.45592	-2.2436	0.024858	0.237157	Nfatc2
ENSMUSG00000031375	277.118	0.792266	0.353266	2.24269	0.0249169	0.237428	Bgn
ENSMUSG00000037419	2705.48	0.318269	0.141974	2.24175	0.0249777	0.23777	Endod1
ENSMUSG00000000142	5.45879	4.96327	2.21417	2.2416	0.0249874	0.23777	Axin2
ENSMUSG00000045216	1245.18	-0.360685	0.161013	-2.24009	0.0250849	0.238533	Hs6st1
ENSMUSG00000041515	2990.96	0.482053	0.215312	2.23886	0.0251651	0.23913	Irf8
ENSMUSG00000053687	25.0748	-1.92964	0.862286	-2.23781	0.0252332	0.239445	Dpep2
ENSMUSG00000072692	1475.84	-0.353726	0.158051	-2.23804	0.0252181	0.239445	Rpl37rt
ENSMUSG00000034708	352.822	-0.561898	0.251172	-2.2371	0.0252795	0.239719	Grn
ENSMUSG00000018932	2353.54	-0.319533	0.142891	-2.23621	0.0253382	0.240109	Map2k3
ENSMUSG00000039316	2861.95	-0.317763	0.142177	-2.23498	0.0254184	0.240704	Rftn1
ENSMUSG00000058240	696.959	-0.420438	0.188146	-2.23464	0.0254412	0.240753	Cryzl1
ENSMUSG00000031765	80.8703	-0.999346	0.447385	-2.23375	0.0254995	0.241139	Mt1
ENSMUSG00000038037	949.261	-0.421214	0.188774	-2.23131	0.0256603	0.242316	Socs1
ENSMUSG00000022905	3749.54	-0.328794	0.147371	-2.23107	0.0256766	0.242316	Kpna1
ENSMUSG00000042473	209.809	0.642111	0.287805	2.23106	0.0256769	0.242316	Tbc1d8b
ENSMUSG00000034445	7094.84	-0.299481	0.134255	-2.2307	0.0257012	0.242378	Cyb561a3
ENSMUSG00000004665	102.754	1.06734	0.478582	2.2302	0.0257341	0.242522	Cnn2
ENSMUSG00000025269	446.594	0.491527	0.220465	2.2295	0.0257804	0.242792	Apex2
ENSMUSG00000032515	2410.94	0.357441	0.160359	2.22901	0.0258131	0.242933	Csrnp1
ENSMUSG00000079523	13738.8	-0.33357	0.1497	-2.22826	0.0258632	0.243075	Tmsb10
ENSMUSG00000034457	23.0329	1.80552	0.810286	2.22825	0.0258636	0.243075	Eda2r
ENSMUSG00000053617	1269.02	-0.377821	0.16964	-2.2272	0.0259342	0.243572	Sh3pxd2a
ENSMUSG00000078894	936.741	0.420795	0.189055	2.22578	0.0260292	0.244298	2210418O10Rik
ENSMUSG00000046722	3542.11	-0.301185	0.135344	-2.22533	0.0260591	0.244411	Cdc42se1
ENSMUSG00000078919	1486.96	-0.361258	0.162449	-2.22382	0.0261604	0.245194	Dpm1
ENSMUSG00000073600	1682.67	0.349765	0.157384	2.22237	0.0262584	0.245944	Prob1
ENSMUSG00000039210	1294.72	0.358722	0.161488	2.22135	0.026327	0.246419	Gpatch2
ENSMUSG00000025507	1243.37	0.369935	0.166699	2.21917	0.026475	0.247635	Pidd1
ENSMUSG00000023021	2153.84	0.319415	0.144025	2.21778	0.02657	0.248355	Cers5
ENSMUSG00000074480	3595.69	-0.309016	0.139358	-2.21743	0.026594	0.248409	Mex3a
ENSMUSG00000024513	2603.56	0.310843	0.140234	2.2166	0.0266508	0.248771	Mbd2
ENSMUSG00000002020	114.935	0.986588	0.445259	2.21576	0.0267078	0.249133	Ltbp2
ENSMUSG00000001248	6689.2	-0.380011	0.171562	-2.215	0.02676	0.249301	Gramd1a
ENSMUSG00000015937	51131.1	-0.265094	0.119683	-2.21497	0.026762	0.249301	Macroh2a1
ENSMUSG00000070369	44.1748	-1.29268	0.584032	-2.21337	0.0268725	0.25016	Itgad
ENSMUSG00000111375	389.4	-0.531084	0.240017	-2.21269	0.0269188	0.250421	Btbd8
ENSMUSG00000024357	758.98	-0.39992	0.180916	-2.21053	0.0270683	0.251642	Sil1
ENSMUSG00000044468	32.5287	-1.50213	0.679785	-2.20971	0.0271254	0.251831	Tent5c
ENSMUSG00000038047	2045.36	0.327179	0.148048	2.20995	0.0271085	0.251831	Haus6
ENSMUSG00000036599	293.046	-0.581929	0.263517	-2.20831	0.0272224	0.252561	Chst12
ENSMUSG00000023963	6.71003	3.76522	1.70625	2.20672	0.0273335	0.253421	Cyp39a1
ENSMUSG00000033721	1157.1	0.375155	0.170036	2.20633	0.027361	0.253504	Vav3
ENSMUSG00000036526	879.817	-0.424077	0.192391	-2.20425	0.0275067	0.254511	Card11
ENSMUSG00000059923	4007.9	-0.298875	0.135581	-2.2044	0.0274962	0.254511	Grb2
ENSMUSG00000029338	585.357	-0.524388	0.237998	-2.20333	0.0275714	0.254766	Antxr2
ENSMUSG00000032419	7.38449	3.62416	1.64468	2.20356	0.0275552	0.254766	Tbx18
ENSMUSG00000036362	134.095	-0.771747	0.350354	-2.20276	0.0276113	0.25483	P2ry13
ENSMUSG00000022824	1136.49	0.517757	0.235055	2.20271	0.0276154	0.25483	Muc13
ENSMUSG00000022105	716.683	-0.403993	0.183641	-2.19991	0.0278136	0.256314	Rb1
ENSMUSG00000054920	1385.17	-0.345098	0.156854	-2.20012	0.0277984	0.256314	Klhl5
ENSMUSG00000031166	2634.73	-0.444002	0.201866	-2.19949	0.0278434	0.256417	Wdr13
ENSMUSG00000028059	4513.99	-0.323573	0.147142	-2.19905	0.0278744	0.25653	Arhgef2
ENSMUSG00000029177	7314.52	-0.289968	0.131965	-2.19731	0.027998	0.257495	Cenpa
ENSMUSG00000027082	1353.44	-0.364691	0.166099	-2.19562	0.0281192	0.258437	Tfpi
ENSMUSG00000037573	408.421	-0.509353	0.232078	-2.19475	0.0281818	0.258839	Tob1
ENSMUSG00000029468	954.539	-0.499986	0.227893	-2.19395	0.0282388	0.259189	P2rx7
ENSMUSG00000052085	4690.92	-0.294318	0.134217	-2.19285	0.0283183	0.259745	Dock8
ENSMUSG00000037731	1588.49	-0.353704	0.161482	-2.19037	0.0284977	0.261216	Themis2
ENSMUSG00000017765	233.126	-0.690352	0.315516	-2.18801	0.0286686	0.262608	Slc12a4
ENSMUSG00000090877	427.21	-0.526417	0.24066	-2.18739	0.0287138	0.262846	Hspa1b
ENSMUSG00000052423	899.362	-0.385681	0.176376	-2.1867	0.0287645	0.263135	B4galt3
ENSMUSG00000029033	911.868	-0.412403	0.188659	-2.18597	0.0288179	0.263448	Acap3
ENSMUSG00000026450	39.3449	-1.3529	0.619312	-2.18452	0.0289243	0.264244	Chit1
ENSMUSG00000004267	13.8547	2.32113	1.06286	2.18386	0.0289728	0.264512	Eno2
ENSMUSG00000047867	2949.92	0.380945	0.174527	2.18273	0.0290557	0.265092	Gimap6
ENSMUSG00000004540	127.283	-0.840835	0.385375	-2.18186	0.0291197	0.2655	Psg17
ENSMUSG00000005514	1641.97	0.358257	0.16429	2.18064	0.0292104	0.26615	Por
ENSMUSG00000030717	149.105	-0.726448	0.333252	-2.17988	0.0292665	0.266307	Nupr1
ENSMUSG00000027177	3089.22	0.297475	0.136454	2.18005	0.0292538	0.266307	Hipk3
ENSMUSG00000017754	77.5084	-1.04066	0.47781	-2.17798	0.0294076	0.267394	Pltp
ENSMUSG00000041945	11.2088	2.66142	1.2221	2.17775	0.0294249	0.267394	Mfsd9
ENSMUSG00000028552	1963.36	0.326722	0.150104	2.17664	0.0295076	0.267793	Eps15
ENSMUSG00000040464	578.129	0.433987	0.199384	2.17664	0.0295078	0.267793	Gtpbp10
ENSMUSG00000107476	529.779	-0.478923	0.220093	-2.176	0.0295553	0.268047	Zfp862-ps
ENSMUSG00000020108	1430.53	-0.338435	0.155605	-2.17496	0.0296333	0.268434	Ddit4
ENSMUSG00000051391	8367.14	-0.276114	0.126954	-2.17491	0.029637	0.268434	Ywhag
ENSMUSG00000115232	173.242	-0.714295	0.328665	-2.17333	0.0297558	0.269332	NA
ENSMUSG00000047250	821.367	-0.455058	0.209482	-2.1723	0.0298329	0.269674	Ptgs1
ENSMUSG00000028830	1274.48	-0.34891	0.160609	-2.17242	0.0298243	0.269674	AU040320
ENSMUSG00000095463	2094.91	-0.326737	0.150436	-2.17193	0.0298606	0.269747	Entpd4
ENSMUSG00000020262	33.2127	1.51299	0.697247	2.16995	0.0300106	0.270924	Adarb1
ENSMUSG00000067610	13.5565	-2.34147	1.0793	-2.16943	0.03005	0.271102	Klri1
ENSMUSG00000024151	3511.44	0.379726	0.175075	2.16893	0.0300877	0.271263	Msh2
ENSMUSG00000041939	383.045	0.564985	0.260615	2.16789	0.030167	0.2718	Mvk
ENSMUSG00000024033	6.05241	4.47569	2.06509	2.16731	0.0302113	0.272021	Rsph1
ENSMUSG00000040658	284.863	0.559736	0.258744	2.16328	0.0305199	0.274619	Dnph1
ENSMUSG00000034111	984.502	-0.378619	0.175204	-2.16102	0.0306937	0.275914	Tmed8
ENSMUSG00000038608	13344.9	-0.283584	0.131235	-2.16089	0.030704	0.275914	Dock10
ENSMUSG00000032913	882.774	0.378479	0.175217	2.16005	0.0307685	0.276312	Lrig2
ENSMUSG00000115886	153.658	0.731134	0.338522	2.15978	0.0307895	0.276321	NA
ENSMUSG00000001588	9350.65	-0.286838	0.132847	-2.15916	0.0308376	0.276572	Acap1
ENSMUSG00000020455	3081.77	-0.314555	0.145722	-2.1586	0.0308811	0.276781	Trim11
ENSMUSG00000053768	2731.18	0.379832	0.176033	2.15773	0.0309487	0.277189	Chchd3
ENSMUSG00000093661	496.591	0.460285	0.213365	2.15726	0.0309851	0.277189	Eif4e3
ENSMUSG00000025352	287.13	0.566384	0.262551	2.15724	0.0309872	0.277189	Gdf11
ENSMUSG00000035125	557.959	0.429032	0.199042	2.15548	0.0311242	0.278233	Gcfc2
ENSMUSG00000003348	1971.03	-0.327446	0.151978	-2.15456	0.0311966	0.278545	Mob3a
ENSMUSG00000026181	7215.53	-0.280595	0.130236	-2.15452	0.0311996	0.278545	Ppm1f
ENSMUSG00000047638	52.8857	-1.30878	0.608595	-2.1505	0.031516	0.281186	Nr1h4
ENSMUSG00000024451	24.0073	-2.19359	1.02021	-2.15013	0.0315452	0.281264	Arap3
ENSMUSG00000002104	23.483	-1.95318	0.90896	-2.14881	0.0316499	0.282014	Rapsn
ENSMUSG00000036941	617.627	-0.459714	0.214056	-2.14764	0.0317427	0.282658	Elac1
ENSMUSG00000110949	270.665	-0.571857	0.26631	-2.14734	0.0317663	0.282685	Nudt8
ENSMUSG00000032579	529.768	-0.510385	0.237774	-2.14651	0.0318323	0.283089	Hemk1
ENSMUSG00000014470	1295.05	-0.394353	0.18387	-2.14474	0.0319735	0.28416	Rnf166
ENSMUSG00000074925	1612.44	0.3384	0.157849	2.14382	0.0320473	0.284632	Ptar1
ENSMUSG00000032091	104.44	-0.870234	0.406065	-2.14309	0.0321058	0.284934	Tmprss4
ENSMUSG00000051506	19914.8	0.283033	0.132081	2.14288	0.0321228	0.284934	Wdfy4
ENSMUSG00000045932	198.947	0.683468	0.319236	2.14095	0.0322784	0.28613	Ifit2
ENSMUSG00000032661	19.1314	-1.92721	0.900737	-2.13959	0.0323881	0.286917	Oas3
ENSMUSG00000028645	1316.19	-0.375444	0.175606	-2.138	0.0325171	0.287874	Slc2a1
ENSMUSG00000001542	410.805	0.513631	0.240495	2.13572	0.0327021	0.288982	Ell2
ENSMUSG00000027276	92.8881	0.991039	0.464039	2.13568	0.0327055	0.288982	Jag1
ENSMUSG00000025014	10.4221	2.77779	1.30034	2.1362	0.0326635	0.288982	Dntt
ENSMUSG00000042694	466.15	-0.45215	0.211852	-2.13428	0.0328202	0.28981	Stn1
ENSMUSG00000057378	315.726	0.635875	0.297999	2.13382	0.0328579	0.289956	Ryr3
ENSMUSG00000024533	705.064	0.429153	0.201279	2.13212	0.0329966	0.290994	Spire1
ENSMUSG00000005057	185.08	-0.664297	0.311717	-2.13109	0.033082	0.291153	Sh2b2
ENSMUSG00000011267	442.83	-0.495133	0.232362	-2.13087	0.0330996	0.291153	Zfp296
ENSMUSG00000028545	531.52	-0.431115	0.202304	-2.13102	0.0330872	0.291153	Bend5
ENSMUSG00000036109	630.051	0.529045	0.248211	2.13143	0.0330534	0.291153	Mbnl3
ENSMUSG00000024219	5894.48	-0.28965	0.136013	-2.12958	0.0332065	0.291906	Anks1
ENSMUSG00000113836	232.69	0.634777	0.298308	2.12793	0.0333433	0.292922	Gm3325
ENSMUSG00000118491	13.0427	2.70656	1.27214	2.12756	0.0333734	0.292999	Gm44505
ENSMUSG00000026979	5756.77	-0.288365	0.13557	-2.12706	0.0334148	0.293175	Psd4
ENSMUSG00000032667	814.118	0.386791	0.181897	2.12643	0.0334677	0.293452	Pon2
ENSMUSG00000023861	1062.36	-0.355664	0.16731	-2.12577	0.0335222	0.29357	Mpc1
ENSMUSG00000052446	1451.68	0.332517	0.156424	2.12575	0.033524	0.29357	Zfp961
ENSMUSG00000042901	1254.72	0.351714	0.165574	2.12421	0.0336529	0.294511	Aida
ENSMUSG00000024732	1422.34	-0.396302	0.186799	-2.12155	0.0338757	0.296272	Ccdc86
ENSMUSG00000071324	13.3109	-2.38073	1.12338	-2.11925	0.0340692	0.297024	Armc2
ENSMUSG00000031770	2617.69	-0.330012	0.15569	-2.11967	0.0340343	0.297024	Herpud1
ENSMUSG00000023994	6433.29	-0.286394	0.13514	-2.11924	0.0340698	0.297024	Nfya
ENSMUSG00000000085	567.323	0.443953	0.209398	2.12014	0.0339942	0.297024	Scmh1
ENSMUSG00000020183	122.833	0.816235	0.385116	2.11945	0.0340525	0.297024	Cpm
ENSMUSG00000032235	884.041	0.377685	0.178346	2.1177	0.0342002	0.297896	Ice2
ENSMUSG00000032068	25.5156	1.6419	0.775378	2.11755	0.0342132	0.297896	Plet1
ENSMUSG00000036106	1488.63	-0.351855	0.166189	-2.11721	0.0342424	0.297961	Prr5
ENSMUSG00000029727	34.1747	-1.44522	0.682792	-2.11663	0.0342916	0.298012	Cyp3a13
ENSMUSG00000002319	2132.51	-0.36766	0.173693	-2.11672	0.0342839	0.298012	Ipo4
ENSMUSG00000097891	9.4642	-3.0794	1.45534	-2.11593	0.0343509	0.298338	Gm3650
ENSMUSG00000070942	39.2603	-1.3178	0.623076	-2.11498	0.0344313	0.298847	Il1rl2
ENSMUSG00000020122	15.6271	2.16628	1.02463	2.11421	0.0344973	0.29923	Egfr
ENSMUSG00000024548	907.898	-0.369792	0.17505	-2.11249	0.0346446	0.300319	Setbp1
ENSMUSG00000001506	311.146	0.794502	0.376515	2.11015	0.0348455	0.30187	Col1a1
ENSMUSG00000029560	716.425	0.396341	0.187887	2.10946	0.0349046	0.302191	Snx8
ENSMUSG00000009828	714.535	0.389422	0.184762	2.1077	0.0350568	0.303317	Cilk1
ENSMUSG00000054675	931.811	0.507647	0.240943	2.10692	0.0351248	0.303713	Tmem119
ENSMUSG00000020669	17.9501	1.94531	0.923409	2.10666	0.0351467	0.303713	Sh3yl1
ENSMUSG00000000938	252.632	-0.584988	0.277756	-2.10612	0.0351938	0.303929	Hoxa10
ENSMUSG00000034401	2759.58	0.367621	0.174583	2.1057	0.03523	0.30405	Spata6
ENSMUSG00000036863	501.278	0.465718	0.221235	2.10509	0.0352839	0.304323	Syde2
ENSMUSG00000024937	4601.89	-0.330084	0.156894	-2.10387	0.0353901	0.305048	Ehbp1l1
ENSMUSG00000027883	231.251	0.599704	0.285115	2.10338	0.0354329	0.305225	Gpsm2
ENSMUSG00000021262	3809.76	0.284332	0.135213	2.10284	0.0354794	0.305435	Evl
ENSMUSG00000072680	688.76	0.405027	0.192675	2.10213	0.035542	0.305626	NA
ENSMUSG00000044022	28.6993	1.61006	0.765934	2.10208	0.0355462	0.305626	Pcdhb21
ENSMUSG00000048930	666.584	-0.407563	0.193921	-2.1017	0.03558	0.305725	Tada3
ENSMUSG00000036006	2094.82	-0.308619	0.146894	-2.10096	0.0356442	0.306085	Ripor2
ENSMUSG00000059336	155.572	0.714656	0.340341	2.09983	0.035744	0.306751	Slc14a1
ENSMUSG00000090019	1798.73	0.323496	0.154094	2.09935	0.0357863	0.306921	Gimap1
ENSMUSG00000070780	45.6009	-1.20455	0.573903	-2.09887	0.0358281	0.307088	Rbm47
ENSMUSG00000025020	70.4016	1.16768	0.556805	2.09711	0.0359837	0.30823	Slit1
ENSMUSG00000033102	136.705	-0.776802	0.370611	-2.096	0.0360819	0.308878	Cdc14b
ENSMUSG00000086564	10.6653	-2.60452	1.24309	-2.09521	0.0361527	0.309292	Cd101
ENSMUSG00000060429	52.313	-1.16747	0.557369	-2.09461	0.0362054	0.30955	Sntb1
ENSMUSG00000025176	206.763	-0.777867	0.371453	-2.09412	0.0362493	0.309732	Hoga1
ENSMUSG00000031349	815.797	0.485038	0.231696	2.09342	0.0363118	0.310073	Nsdhl
ENSMUSG00000041975	333.654	0.4996	0.238713	2.09289	0.0363591	0.310284	Mettl8
ENSMUSG00000025265	65.7515	1.02068	0.48781	2.09237	0.0364055	0.310487	Fgd1
ENSMUSG00000021196	731.527	-0.41109	0.196576	-2.09125	0.0365053	0.311144	Pfkp
ENSMUSG00000046908	165.258	-0.690762	0.330418	-2.09057	0.0365664	0.311472	Ltb4r1
ENSMUSG00000041417	10004.1	-0.274409	0.131317	-2.08968	0.0366469	0.311964	Pik3r1
ENSMUSG00000029322	19809.1	-0.317627	0.152054	-2.08891	0.0367163	0.312361	Plac8
ENSMUSG00000013033	2339.77	-0.344353	0.164902	-2.08824	0.0367766	0.312681	Adgrl1
ENSMUSG00000000159	930.517	0.40872	0.195795	2.08749	0.0368439	0.313059	Igsf5
ENSMUSG00000061356	151.745	-0.691579	0.331469	-2.08641	0.0369417	0.313696	Nuggc
ENSMUSG00000074874	261.903	-0.582924	0.27947	-2.08582	0.0369947	0.313773	Ctla2b
ENSMUSG00000020014	69.0373	1.13665	0.544946	2.0858	0.0369965	0.313773	Cfap54
ENSMUSG00000018507	2033.09	-0.306763	0.147133	-2.08493	0.0370753	0.314205	Trpv2
ENSMUSG00000028763	108.36	1.04808	0.502741	2.08474	0.0370932	0.314205	Hspg2
ENSMUSG00000058793	4063.54	0.281204	0.134914	2.08433	0.0371304	0.314327	Cds2
ENSMUSG00000057948	1393.14	-0.324032	0.155557	-2.08305	0.0372466	0.314983	Unc13d
ENSMUSG00000035455	1860.22	0.3563	0.171054	2.08297	0.0372539	0.314983	Fignl1
ENSMUSG00000079800	35.7342	-1.36237	0.654348	-2.08203	0.0373393	0.315184	NA
ENSMUSG00000029007	1132.58	0.348093	0.16718	2.08214	0.0373293	0.315184	Agtrap
ENSMUSG00000021714	422.156	0.494123	0.237364	2.08171	0.0373694	0.315184	Cenpk
ENSMUSG00000020185	594.513	0.543613	0.261137	2.08172	0.0373685	0.315184	E2f7
ENSMUSG00000031520	59.3215	1.0834	0.520936	2.07972	0.0375509	0.31652	Vegfc
ENSMUSG00000008318	2181.75	-0.30891	0.148639	-2.07826	0.0376857	0.317462	Relt
ENSMUSG00000002699	16.3773	-1.99843	0.963015	-2.07518	0.0379695	0.319656	Lcp2
ENSMUSG00000062382	50.7337	-1.2121	0.584804	-2.07267	0.0382033	0.321427	Ftl1-ps2
ENSMUSG00000005774	919.112	0.383971	0.185319	2.07194	0.0382706	0.3216	Rfx5
ENSMUSG00000054074	58.736	1.08974	0.52589	2.07219	0.0382476	0.3216	Skida1
ENSMUSG00000022748	439.078	0.4955	0.239225	2.07127	0.0383334	0.32193	Cmss1
ENSMUSG00000025384	476.816	-0.507456	0.245042	-2.0709	0.0383682	0.322026	Faap100
ENSMUSG00000056204	423.02	0.455944	0.22023	2.07031	0.0384237	0.322097	Pgpep1
ENSMUSG00000026637	486.656	0.457358	0.220901	2.07042	0.0384132	0.322097	Traf5
ENSMUSG00000046168	52.5895	-1.10888	0.535808	-2.06955	0.0384944	0.322493	Kcnrg
ENSMUSG00000095889	48.472	-1.20794	0.584002	-2.06838	0.0386043	0.323217	Ighv1-58
ENSMUSG00000038181	1523.53	-0.319909	0.15481	-2.06646	0.0387849	0.324333	Chpf2
ENSMUSG00000000278	2481.48	-0.317859	0.153813	-2.06653	0.0387789	0.324333	Scpep1
ENSMUSG00000070604	61.774	1.04781	0.507319	2.06539	0.0388861	0.324982	Vsig10l
ENSMUSG00000034771	239.178	-0.667099	0.323253	-2.0637	0.0390459	0.325655	Tle2
ENSMUSG00000068735	3894.61	0.301139	0.145933	2.06354	0.0390615	0.325655	Trp53i11
ENSMUSG00000029402	252.339	0.57046	0.276411	2.06381	0.0390355	0.325655	Snrnp35
ENSMUSG00000040152	367.398	0.592008	0.286801	2.06417	0.0390013	0.325655	Thbs1
ENSMUSG00000035561	10.5057	2.59286	1.25675	2.06315	0.0390986	0.325766	Aldh1b1
ENSMUSG00000016498	76.5072	-0.990825	0.480383	-2.06257	0.0391532	0.325846	Pdcd1lg2
ENSMUSG00000079606	391.407	0.592482	0.287258	2.06255	0.0391556	0.325846	Fsip2l
ENSMUSG00000084319	10202.8	-0.347253	0.168451	-2.06145	0.0392604	0.32652	NA
ENSMUSG00000018171	2706.45	-0.307799	0.149383	-2.06046	0.0393544	0.327104	Vmp1
ENSMUSG00000096094	9.50214	-2.72099	1.32099	-2.0598	0.0394173	0.327429	A630095N17Rik
ENSMUSG00000000682	867.077	-0.372117	0.180725	-2.05902	0.0394919	0.32785	Cd52
ENSMUSG00000039456	2467.45	0.303407	0.147393	2.05849	0.0395435	0.32808	Morc3
ENSMUSG00000026107	3447.92	-0.319949	0.15566	-2.05544	0.0398364	0.330134	Nabp1
ENSMUSG00000043733	5305.21	-0.269714	0.131221	-2.05541	0.0398391	0.330134	Ptpn11
ENSMUSG00000000562	29.1013	-1.51418	0.738198	-2.05118	0.040249	0.332777	Adora3
ENSMUSG00000020077	7309.32	-0.274719	0.133919	-2.05138	0.0402296	0.332777	Srgn
ENSMUSG00000006527	945.184	0.367027	0.178897	2.05161	0.0402072	0.332777	Sfmbt1
ENSMUSG00000033900	436.302	0.463991	0.226213	2.05112	0.0402551	0.332777	Map9
ENSMUSG00000046546	1737.33	0.320482	0.156298	2.05045	0.0403209	0.332934	Fam43a
ENSMUSG00000041073	6.1392	4.05722	1.97872	2.05043	0.0403226	0.332934	Nacad
ENSMUSG00000089844	28.791	-1.49955	0.732143	-2.04816	0.0405444	0.334564	A530032D15Rik
ENSMUSG00000059248	9321.51	-0.259476	0.126776	-2.04673	0.0406847	0.33552	Septin9
ENSMUSG00000031103	7185.81	0.295772	0.14456	2.04601	0.040755	0.335898	Elf4
ENSMUSG00000030397	1186.57	-0.343075	0.167802	-2.04453	0.0409015	0.336904	Mark4
ENSMUSG00000029530	2717.69	-1.2649	0.618907	-2.04377	0.040976	0.337315	Ccr9
ENSMUSG00000032312	6797.12	-0.262808	0.128635	-2.04305	0.0410475	0.337701	Csk
ENSMUSG00000002803	23.1251	1.67987	0.82252	2.04234	0.0411177	0.338076	Btbd6
ENSMUSG00000038059	65.0208	-1.01848	0.498854	-2.04164	0.0411873	0.338243	Smim3
ENSMUSG00000006304	8030.28	-0.257905	0.126322	-2.04165	0.0411859	0.338243	Arpc2
ENSMUSG00000053964	160.329	-0.74773	0.366473	-2.04034	0.0413164	0.338726	Lgals4
ENSMUSG00000051590	127.032	-0.723831	0.354766	-2.0403	0.0413201	0.338726	Map3k19
ENSMUSG00000051998	5654.5	-0.357002	0.174947	-2.04063	0.0412878	0.338726	Lax1
ENSMUSG00000041777	1363.86	0.322198	0.158014	2.03904	0.0414455	0.339552	Cir1
ENSMUSG00000019066	715.48	-0.404251	0.198318	-2.03839	0.0415105	0.339881	Rab3d
ENSMUSG00000032228	5735.56	0.274247	0.13457	2.03795	0.041555	0.340043	Tcf12
ENSMUSG00000067629	50.5149	-1.12585	0.552573	-2.03747	0.0416031	0.340104	Syngap1
ENSMUSG00000014075	223.118	-0.575457	0.282449	-2.03738	0.041612	0.340104	Dynlt2b
ENSMUSG00000026873	34.7027	1.35021	0.662813	2.03709	0.0416412	0.34014	Phf19
ENSMUSG00000023074	507.435	0.416468	0.204601	2.03551	0.0417995	0.34123	Mospd1
ENSMUSG00000054342	1729	-0.312963	0.153859	-2.03409	0.0419429	0.342197	Kcnn4
ENSMUSG00000024766	152.843	0.724423	0.356423	2.03248	0.0421051	0.343316	Lipo3
ENSMUSG00000061353	424.107	0.6627	0.326143	2.03193	0.0421604	0.343564	Cxcl12
ENSMUSG00000055538	230.752	0.708575	0.348774	2.03162	0.0421923	0.343619	Zcchc24
ENSMUSG00000060803	2020.92	0.309789	0.152528	2.03103	0.0422518	0.3439	Gstp1
ENSMUSG00000034908	5383.41	-0.282602	0.139174	-2.03056	0.0422993	0.344083	Sidt2
ENSMUSG00000061130	3085.37	-0.289795	0.142799	-2.02939	0.0424185	0.344848	Ppm1b
ENSMUSG00000033033	472.693	-0.484877	0.238968	-2.02905	0.0424532	0.344926	Calhm2
ENSMUSG00000042873	6.40101	3.34065	1.64675	2.02863	0.042496	0.345069	Lhfpl4
ENSMUSG00000030082	6794.52	-0.263773	0.130057	-2.02814	0.0425455	0.345268	Sec61a1
ENSMUSG00000026305	4197.01	-0.274558	0.135416	-2.02751	0.0426099	0.345585	Lrrfip1
ENSMUSG00000027478	2998.66	-0.310776	0.153305	-2.02718	0.0426437	0.345655	Dnmt3b
ENSMUSG00000020422	2880.86	0.285429	0.140933	2.02529	0.0428378	0.347024	Tns3
ENSMUSG00000020572	1663.68	0.362809	0.179242	2.02412	0.0429573	0.347685	Nampt
ENSMUSG00000042628	1113.94	0.374143	0.184853	2.024	0.04297	0.347685	Zfyve1
ENSMUSG00000045312	95.2584	-1.00773	0.498689	-2.02077	0.0433037	0.350178	Lhfpl2
ENSMUSG00000015342	19.689	1.84463	0.913059	2.02028	0.0433549	0.350386	Xk
ENSMUSG00000024220	589.987	-0.49634	0.245879	-2.01863	0.0435254	0.351019	Zfp523
ENSMUSG00000023067	5149.48	-0.296022	0.146657	-2.01847	0.0435425	0.351019	Cdkn1a
ENSMUSG00000019861	1484.66	0.312787	0.154961	2.01849	0.0435406	0.351019	Gopc
ENSMUSG00000028613	930.339	0.394502	0.195375	2.0192	0.0434662	0.351019	Lrp8
ENSMUSG00000021699	287.947	0.511089	0.253229	2.01829	0.043561	0.351019	Pde4d
ENSMUSG00000044461	1240.74	-0.372351	0.184558	-2.01753	0.0436405	0.351454	Shisa2
ENSMUSG00000036534	742.98	-0.40297	0.199778	-2.01708	0.0436867	0.351582	Slc38a7
ENSMUSG00000033972	838.641	0.366992	0.18196	2.01688	0.0437077	0.351582	Zfp944
ENSMUSG00000035385	16.0006	2.11274	1.04802	2.01595	0.0438054	0.352162	Ccl2
ENSMUSG00000024737	402.879	-0.510464	0.253457	-2.014	0.044009	0.353592	Slc15a3
ENSMUSG00000028862	60.4014	-1.00458	0.498926	-2.01349	0.0440635	0.353615	Map3k6
ENSMUSG00000056529	128.056	-0.769007	0.381901	-2.01363	0.0440484	0.353615	Ptafr
ENSMUSG00000050654	80.0772	-0.988942	0.491502	-2.01208	0.0442113	0.354364	Or6d15
ENSMUSG00000030410	76.3831	-0.926061	0.460356	-2.01162	0.04426	0.354364	Dmwd
ENSMUSG00000026158	891.581	-0.419419	0.208475	-2.01184	0.0442369	0.354364	Ogfrl1
ENSMUSG00000062995	992.38	0.341736	0.169875	2.01169	0.0442524	0.354364	Ica1
ENSMUSG00000035776	612.504	-0.417001	0.207383	-2.01077	0.0443494	0.354873	Cd99l2
ENSMUSG00000032182	491.63	-0.426518	0.212194	-2.01003	0.0444275	0.355291	Yipf2
ENSMUSG00000090625	111.231	0.79816	0.397241	2.00926	0.0445097	0.355741	NA
ENSMUSG00000024121	3808.9	-0.268986	0.133925	-2.00849	0.0445913	0.356078	Atp6v0c
ENSMUSG00000045639	1380.14	0.327574	0.163104	2.00837	0.0446037	0.356078	Zfp629
ENSMUSG00000001082	480.413	-0.439976	0.219222	-2.00699	0.0447506	0.356972	Mfsd10
ENSMUSG00000053950	1833.81	-0.296524	0.147757	-2.00683	0.0447677	0.356972	Adnp2
ENSMUSG00000034758	153.686	-0.687658	0.342945	-2.00516	0.0449462	0.358187	Tle6
ENSMUSG00000095315	572.334	-0.432681	0.216144	-2.00182	0.0453039	0.360829	Gm10130
ENSMUSG00000031993	708.464	0.37205	0.186002	2.00025	0.0454732	0.361967	Snx19
ENSMUSG00000074785	1220.2	-0.375574	0.187817	-1.99968	0.0455347	0.36212	Plxnc1
ENSMUSG00000023959	581.261	0.412132	0.206109	1.99958	0.0455452	0.36212	Clic5
ENSMUSG00000050953	102.162	0.974833	0.487929	1.9979	0.0457277	0.36315	Gja1
ENSMUSG00000106098	34.1127	1.3436	0.672495	1.99793	0.0457247	0.36315	Igkv14-118-2
ENSMUSG00000061462	10.2903	-2.88243	1.44317	-1.99729	0.0457936	0.363464	Obscn
ENSMUSG00000021556	1812.06	-0.318468	0.159492	-1.99677	0.0458505	0.363705	Golm1
ENSMUSG00000033526	646.609	0.398891	0.199804	1.99641	0.045889	0.3638	Ppip5k1
ENSMUSG00000024854	562.004	0.424497	0.212684	1.9959	0.0459449	0.364034	Pold4
ENSMUSG00000021273	688.675	0.522133	0.261725	1.99497	0.0460467	0.364629	Fdft1
ENSMUSG00000004530	4046.7	-0.287043	0.143951	-1.99403	0.0461483	0.365183	Coro1c
ENSMUSG00000029661	318.294	0.714144	0.358176	1.99384	0.0461698	0.365183	Col1a2
ENSMUSG00000026849	934.128	-0.346733	0.174051	-1.99214	0.0463558	0.366021	Tor1a
ENSMUSG00000043243	1932.95	-0.299944	0.15055	-1.99232	0.0463363	0.366021	Niban3
ENSMUSG00000050295	27.8442	1.51226	0.759004	1.99242	0.0463246	0.366021	Foxc1
ENSMUSG00000022358	458.007	0.424519	0.213155	1.9916	0.0464146	0.366276	Fbxo32
ENSMUSG00000018449	451.631	-0.439106	0.220539	-1.99106	0.0464748	0.366329	Rpain
ENSMUSG00000038145	1046.88	0.334726	0.168107	1.99115	0.0464648	0.366329	Snrk
ENSMUSG00000032089	1547.17	-0.415991	0.20898	-1.99058	0.0465276	0.366535	Il10ra
ENSMUSG00000001313	75.8651	-0.892506	0.448781	-1.98874	0.0467304	0.367499	Rnd2
ENSMUSG00000030231	583.351	0.393003	0.197663	1.98825	0.0467839	0.367499	Plekha5
ENSMUSG00000048988	172.77	0.74101	0.372654	1.98847	0.04676	0.367499	Elfn1
ENSMUSG00000046387	52.1848	1.09686	0.551586	1.98855	0.0467508	0.367499	Pcdhb17
ENSMUSG00000055305	7.93226	2.92186	1.46929	1.98862	0.0467433	0.367499	Zfp93
ENSMUSG00000032513	422.809	-0.568185	0.28581	-1.98798	0.0468136	0.367523	Gorasp1
ENSMUSG00000036938	59.1078	-1.31362	0.661674	-1.9853	0.0471116	0.36944	Try5
ENSMUSG00000026395	14741.6	-0.243244	0.12252	-1.98534	0.0471067	0.36944	Ptprc
ENSMUSG00000090100	709.835	0.385005	0.194021	1.98435	0.0472172	0.370057	Ttbk2
ENSMUSG00000022500	1990.27	-0.295084	0.148739	-1.98391	0.0472663	0.37023	Litaf
ENSMUSG00000059540	109.575	-0.781142	0.393805	-1.98358	0.0473032	0.370308	Tcea2
ENSMUSG00000106630	62.8007	-1.04958	0.529323	-1.98286	0.0473826	0.370507	NA
ENSMUSG00000045005	187.482	0.612032	0.308647	1.98295	0.047373	0.370507	Fzd5
ENSMUSG00000024187	590.324	-0.419458	0.211651	-1.98183	0.0474979	0.370508	Fam234a
ENSMUSG00000024349	3949.85	-0.264349	0.133406	-1.98154	0.0475312	0.370508	Sting1
ENSMUSG00000005417	7306.51	0.258981	0.130657	1.98215	0.0474628	0.370508	Mprip
ENSMUSG00000037544	1870.46	0.344719	0.173927	1.98198	0.047482	0.370508	Dlgap5
ENSMUSG00000068115	637.554	0.386943	0.19531	1.98118	0.0475716	0.370508	Ninl
ENSMUSG00000051977	413.938	0.456118	0.230204	1.98137	0.0475502	0.370508	Prdm9
ENSMUSG00000107588	344.835	0.474136	0.239204	1.98214	0.0474639	0.370508	NA
ENSMUSG00000031880	54.4503	-1.08796	0.549346	-1.98047	0.0476508	0.370704	Rrad
ENSMUSG00000054364	1014.36	-0.378851	0.191288	-1.98053	0.0476442	0.370704	Rhob
ENSMUSG00000024030	5493.27	0.290222	0.146702	1.97831	0.0478933	0.37238	Abcg1
ENSMUSG00000024222	2792	-0.295979	0.149781	-1.97609	0.0481449	0.374125	Fkbp5
ENSMUSG00000072115	180.848	0.657044	0.332754	1.97456	0.0483176	0.375254	Ang
ENSMUSG00000039246	132.669	0.695569	0.352319	1.97426	0.0483525	0.375313	Lyplal1
ENSMUSG00000029561	34.9795	-1.33586	0.677118	-1.97286	0.048511	0.376304	Oasl2
ENSMUSG00000041571	2263.63	-0.303667	0.153938	-1.97265	0.048535	0.376304	Selenow
ENSMUSG00000013415	13.9232	2.56377	1.29984	1.97238	0.0485661	0.376333	Igf2bp1
ENSMUSG00000042043	1930.96	0.302494	0.153434	1.97149	0.0486679	0.376696	Tbca
ENSMUSG00000029999	10.9559	2.67136	1.35497	1.97153	0.0486629	0.376696	Tgfa
ENSMUSG00000003545	144.859	-0.754717	0.383411	-1.96843	0.0490188	0.37919	Fosb
ENSMUSG00000005103	6733.36	-0.258449	0.131312	-1.9682	0.0490453	0.37919	Wdr1
ENSMUSG00000094728	29.0485	-1.44099	0.732432	-1.96741	0.0491361	0.379678	NA
ENSMUSG00000026335	369.458	-0.472409	0.240274	-1.96613	0.0492842	0.380608	Pam
ENSMUSG00000019944	254.692	-0.54242	0.27609	-1.96465	0.0494553	0.3815	Rhobtb1
ENSMUSG00000036875	1955.8	0.336626	0.171323	1.96487	0.0494296	0.3815	Dna2
ENSMUSG00000065947	9546.08	0.329297	0.167644	1.96426	0.0495002	0.381632	ND4L
ENSMUSG00000034853	433.75	-0.462778	0.235708	-1.96335	0.0496053	0.382228	Acot11
ENSMUSG00000025314	7059.38	-0.368192	0.18761	-1.96254	0.0496992	0.382736	Ptprj
ENSMUSG00000044864	590.545	0.501982	0.255896	1.96167	0.049801	0.383091	Ankrd50
ENSMUSG00000090996	110.322	0.775989	0.395564	1.96173	0.049794	0.383091	NA
ENSMUSG00000045362	961.73	0.344036	0.175418	1.96124	0.0498513	0.383263	Tnfrsf26
ENSMUSG00000040247	3978.5	0.264052	0.134671	1.96071	0.0499128	0.383522	Tbc1d10c
ENSMUSG00000054672	18.4865	-1.94093	0.990125	-1.96029	0.0499621	0.383645	Scart2
ENSMUSG00000031605	1015.05	-0.35849	0.182894	-1.96009	0.0499848	0.383645	Klhl2
ENSMUSG00000024952	643.138	-0.421475	0.215071	-1.9597	0.0500308	0.383784	NA
ENSMUSG00000116378	443.986	-0.488669	0.249434	-1.95911	0.0500999	0.383885	Gcat
ENSMUSG00000079224	61.121	9.37621	4.78563	1.95924	0.0500841	0.383885	NA
ENSMUSG00000039774	285.598	0.540925	0.276232	1.95823	0.0502035	0.384464	Galnt12
ENSMUSG00000028214	59.77	-0.993613	0.507697	-1.9571	0.0503361	0.38505	Gem
ENSMUSG00000045411	7122.56	-0.288907	0.147605	-1.95729	0.0503131	0.38505	2410002F23Rik
ENSMUSG00000073705	297.89	0.522372	0.267187	1.95508	0.0505734	0.38665	Cenps
ENSMUSG00000036834	1411.37	-0.31358	0.160486	-1.95393	0.0507092	0.387472	Plch1
ENSMUSG00000028849	2216.33	-0.284649	0.145761	-1.95285	0.0508379	0.38824	Map7d1
ENSMUSG00000030498	254.843	0.569266	0.291544	1.95259	0.050868	0.388254	Gas2
ENSMUSG00000022876	894.81	-0.361161	0.185068	-1.9515	0.0509974	0.389025	Samsn1
ENSMUSG00000003500	9809.27	0.290942	0.149326	1.94836	0.0513719	0.390896	Impdh1
ENSMUSG00000074575	921.067	0.340417	0.174692	1.94867	0.0513351	0.390896	Kcng1
ENSMUSG00000021245	84.8656	0.835693	0.428778	1.94901	0.0512941	0.390896	Mlh3
ENSMUSG00000026817	63.4173	0.982175	0.504087	1.94842	0.0513644	0.390896	Ak1
ENSMUSG00000027996	13.9972	2.03384	1.04393	1.94825	0.0513849	0.390896	Sfrp2
ENSMUSG00000004865	6907.37	-0.287076	0.147424	-1.94728	0.0515015	0.391565	Srpk1
ENSMUSG00000030086	553.103	0.524833	0.269603	1.94668	0.0515726	0.391889	Chchd6
ENSMUSG00000046591	2024.52	0.337242	0.173361	1.94531	0.0517377	0.392793	Ticrr
ENSMUSG00000025764	1391.08	0.341849	0.175738	1.94522	0.0517487	0.392793	Jade1
ENSMUSG00000093979	203.424	0.64585	0.332372	1.94315	0.0519975	0.394463	Gm2237
ENSMUSG00000092416	1309.29	0.322025	0.16582	1.94202	0.0521344	0.395283	Zfp141
ENSMUSG00000025473	85.8222	-0.839273	0.432291	-1.94145	0.0522034	0.395373	Adam8
ENSMUSG00000066036	8748.68	-0.245492	0.126461	-1.94124	0.0522294	0.395373	Ubr4
ENSMUSG00000059273	4500.25	0.301761	0.15545	1.94121	0.0522327	0.395373	Zc3h4
ENSMUSG00000071398	390.392	-0.442157	0.227962	-1.93961	0.0524277	0.396631	2410004P03Rik
ENSMUSG00000041594	266.055	0.578175	0.298165	1.93911	0.0524878	0.396867	Tmtc4
ENSMUSG00000110679	6.22983	-3.49841	1.80485	-1.93834	0.0525818	0.397359	Rpl10-ps5
ENSMUSG00000030108	11.727	-2.27263	1.17287	-1.93766	0.0526649	0.397406	Slc6a13
ENSMUSG00000035033	26.242	-1.46485	0.755865	-1.93797	0.0526264	0.397406	Tbr1
ENSMUSG00000001627	1488.19	-0.30913	0.159545	-1.93758	0.0526749	0.397406	Ifrd1
ENSMUSG00000021963	768.044	-0.370328	0.191269	-1.93616	0.052848	0.398253	Sap18
ENSMUSG00000024654	1336.15	-0.305827	0.15799	-1.93574	0.0528999	0.398253	Asrgl1
ENSMUSG00000048047	1686.45	0.291101	0.150385	1.93571	0.0529031	0.398253	Zbtb33
ENSMUSG00000047757	273.644	0.498476	0.25744	1.93628	0.0528334	0.398253	Fancb
ENSMUSG00000031558	5.40695	-3.32051	1.71577	-1.93529	0.0529545	0.398356	Slit2
ENSMUSG00000079470	692.071	0.446844	0.230912	1.93513	0.0529749	0.398356	Utp14b
ENSMUSG00000020780	4586.33	-0.265127	0.137081	-1.9341	0.053101	0.399086	Srp68
ENSMUSG00000016179	160.347	0.624028	0.322926	1.93242	0.0533074	0.400418	Camk1g
ENSMUSG00000026390	19.7055	-1.73823	0.899889	-1.93161	0.0534082	0.400919	Marco
ENSMUSG00000070000	9341.26	0.250787	0.129847	1.93141	0.0534326	0.400919	Fcho1
ENSMUSG00000041216	24.7316	-1.65451	0.856875	-1.93087	0.053499	0.401199	Clvs1
ENSMUSG00000033487	4593.84	-0.293151	0.151857	-1.93045	0.0535516	0.401374	Fndc3a
ENSMUSG00000042595	749.316	0.363791	0.188491	1.93002	0.0536048	0.401553	Fam199x
ENSMUSG00000037922	105.934	-0.92284	0.47839	-1.92906	0.0537239	0.402038	Bank1
ENSMUSG00000024776	3304.85	0.265508	0.137639	1.92902	0.0537281	0.402038	Stambpl1
ENSMUSG00000025245	1193.06	-0.377009	0.195629	-1.92716	0.0539591	0.403547	Lztfl1
ENSMUSG00000047881	1026.15	-0.344677	0.178963	-1.92597	0.054108	0.404265	Rell1
ENSMUSG00000026436	3776.51	0.27619	0.143406	1.92592	0.0541139	0.404265	Elk4
ENSMUSG00000026090	1674.98	0.329249	0.171047	1.9249	0.0542419	0.405	Cracdl
ENSMUSG00000033060	12.2809	2.12231	1.10299	1.92414	0.0543366	0.405487	Lmo7
ENSMUSG00000026638	57.1754	-0.996946	0.518406	-1.9231	0.0544676	0.406023	Irf6
ENSMUSG00000000275	7081.5	-0.257483	0.133886	-1.92316	0.0544606	0.406023	Trim25
ENSMUSG00000056413	760.868	-0.351327	0.182715	-1.92281	0.0545034	0.40607	Adap1
ENSMUSG00000027351	2058.95	0.278548	0.144918	1.9221	0.0545929	0.406516	Spred1
ENSMUSG00000000439	1187.75	-0.31679	0.164842	-1.92177	0.0546343	0.406604	Mkrn2
ENSMUSG00000003746	4777.79	0.252025	0.131174	1.9213	0.0546934	0.406823	Man1a
ENSMUSG00000022504	6.91683	-3.32927	1.7344	-1.91955	0.0549143	0.408231	Ciita
ENSMUSG00000047141	1089.81	0.345341	0.179927	1.91933	0.0549422	0.408231	Zfp654
ENSMUSG00000032855	1756.87	-0.288257	0.150291	-1.91799	0.055112	0.409272	Pkd1
ENSMUSG00000028758	319.051	-0.501247	0.261438	-1.91727	0.0552036	0.40973	Kif17
ENSMUSG00000039787	1313.02	-0.325395	0.169803	-1.91631	0.0553254	0.410412	Cercam
ENSMUSG00000040249	740.137	-0.544147	0.28404	-1.91574	0.0553981	0.41073	Lrp1
ENSMUSG00000046516	1429.07	-0.298285	0.155729	-1.9154	0.0554411	0.410826	Cox17
ENSMUSG00000020053	24.9359	-1.48427	0.775368	-1.91428	0.0555841	0.411664	Igf1
ENSMUSG00000049907	67.0826	-0.918983	0.480394	-1.91298	0.0557508	0.412676	Rasl11b
ENSMUSG00000059498	794.32	0.406734	0.21267	1.91251	0.0558103	0.412894	Fcgr3
ENSMUSG00000052271	1131.04	-0.351525	0.183855	-1.91196	0.0558808	0.413193	Bhlha15
ENSMUSG00000040297	2070.07	-0.340142	0.17798	-1.91112	0.0559893	0.413549	Suco
ENSMUSG00000021754	5210.64	-0.254873	0.133357	-1.9112	0.0559787	0.413549	Map3k1
ENSMUSG00000015133	1377.84	-0.391021	0.204654	-1.91064	0.0560502	0.413777	Lrrk1
ENSMUSG00000047415	11.336	-2.24801	1.17683	-1.91023	0.0561034	0.413948	Gpr68
ENSMUSG00000050556	7.84444	2.89598	1.51651	1.90963	0.056181	0.414297	Kcnb1
ENSMUSG00000064109	125.502	-0.688461	0.360703	-1.90867	0.0563052	0.414323	Hcst
ENSMUSG00000032601	1659.78	-0.389174	0.203828	-1.90933	0.0562199	0.414323	Prkar2a
ENSMUSG00000031392	4256.06	-0.293873	0.153962	-1.90873	0.0562964	0.414323	Irak1
ENSMUSG00000026480	2743.55	-0.277911	0.145587	-1.9089	0.0562756	0.414323	Ncf2
ENSMUSG00000026864	19225.6	-0.305041	0.159906	-1.90763	0.056439	0.414757	Hspa5
ENSMUSG00000016933	1646.6	-0.294143	0.154188	-1.90768	0.0564321	0.414757	Plcg1
ENSMUSG00000029776	3443.49	0.273266	0.143283	1.90718	0.0564971	0.414757	Hibadh
ENSMUSG00000028927	835.306	0.365664	0.191725	1.90724	0.0564898	0.414757	Padi2
ENSMUSG00000052942	11.4585	2.57136	1.34835	1.90704	0.0565152	0.414757	Glis3
ENSMUSG00000029385	1965.34	0.342007	0.179381	1.9066	0.0565726	0.414956	Ccng2
ENSMUSG00000025225	677.565	-0.403952	0.21196	-1.90579	0.0566775	0.415118	Nfkb2
ENSMUSG00000025477	1256.71	0.32188	0.168901	1.90573	0.0566854	0.415118	Inpp5a
ENSMUSG00000031878	731.85	0.359976	0.188883	1.90581	0.0566745	0.415118	Nae1
ENSMUSG00000015396	11.343	-2.58915	1.35959	-1.90436	0.0568632	0.415204	Cd83
ENSMUSG00000050600	898.096	0.379589	0.199294	1.90467	0.0568236	0.415204	Zfp831
ENSMUSG00000064264	545.254	0.388445	0.203958	1.90454	0.0568404	0.415204	Zfp428
ENSMUSG00000029673	369.52	0.444388	0.233298	1.90481	0.0568051	0.415204	Auts2
ENSMUSG00000039745	208.067	0.553014	0.290411	1.90424	0.0568784	0.415204	Htatip2
ENSMUSG00000081953	10.8171	2.38416	1.25149	1.90505	0.0567731	0.415204	Gm12435
ENSMUSG00000018931	364.464	0.470059	0.247121	1.90214	0.0571528	0.416985	Natd1
ENSMUSG00000056592	393.755	-0.436663	0.229656	-1.90138	0.0572524	0.417489	Zfp658
ENSMUSG00000031432	1785.54	0.392407	0.206529	1.90001	0.0574317	0.418574	Prps1
ENSMUSG00000022995	2982.32	-0.316333	0.166519	-1.89968	0.0574751	0.418669	Enah
ENSMUSG00000020015	2622.07	0.273035	0.143764	1.89919	0.0575397	0.418917	Cdk17
ENSMUSG00000028906	3963.74	0.28367	0.149405	1.89867	0.0576077	0.41919	Epb41
ENSMUSG00000027071	2599.62	-0.438921	0.231241	-1.89812	0.0576809	0.419364	P2rx3
ENSMUSG00000028703	1696.24	-0.28675	0.151078	-1.89803	0.0576927	0.419364	Lrrc41
ENSMUSG00000057337	9428.82	0.38237	0.201679	1.89593	0.0579693	0.421152	Chst3
ENSMUSG00000030788	1308.69	0.318838	0.168212	1.89546	0.0580319	0.421384	Rnf141
ENSMUSG00000038473	8.33775	-2.81119	1.48456	-1.89361	0.0582763	0.422934	Nos1ap
ENSMUSG00000043872	1013.21	0.326026	0.172272	1.89251	0.0584232	0.423777	Zmym1
ENSMUSG00000032846	685.079	-0.491743	0.259978	-1.89148	0.0585604	0.424324	Zswim6
ENSMUSG00000031015	3587.6	-0.286934	0.151698	-1.89148	0.0585598	0.424324	Swap70
ENSMUSG00000025026	1704.56	-0.332599	0.175969	-1.89011	0.0587437	0.424991	Add3
ENSMUSG00000059142	990.226	0.321393	0.170041	1.89009	0.0587454	0.424991	Zfp945
ENSMUSG00000036368	6.11365	3.12941	1.65559	1.89021	0.05873	0.424991	Rmdn2
ENSMUSG00000068794	26.8536	-1.76038	0.931868	-1.88908	0.0588807	0.425746	Col28a1
ENSMUSG00000026189	272.076	-0.512276	0.271222	-1.88877	0.0589222	0.425822	Pecr
ENSMUSG00000032575	3644.23	-0.259586	0.13746	-1.88845	0.0589656	0.425911	Manf
ENSMUSG00000021693	2566.1	0.278154	0.147413	1.88691	0.0591728	0.426734	Kif2a
ENSMUSG00000029283	1534.37	0.289908	0.153638	1.88695	0.0591669	0.426734	Cdc7
ENSMUSG00000000308	5.86657	3.50185	1.85553	1.88725	0.0591264	0.426734	Ckmt1
ENSMUSG00000037926	6266.33	0.257197	0.136416	1.88539	0.059377	0.427982	Ssh2
ENSMUSG00000031197	1609.14	0.32023	0.16989	1.88493	0.0594391	0.428205	Vbp1
ENSMUSG00000038463	51.1997	1.04811	0.556165	1.88453	0.0594937	0.428374	Olfml2b
ENSMUSG00000004451	490.883	0.392062	0.208151	1.88354	0.0596266	0.428656	Ralb
ENSMUSG00000037826	328.972	0.464688	0.246686	1.88372	0.0596029	0.428656	Ppm1k
ENSMUSG00000024985	102.841	0.845482	0.448769	1.884	0.0595645	0.428656	Tcf7l2
ENSMUSG00000079808	16.7191	-1.78311	0.94752	-1.88187	0.0598538	0.429682	LOC102638047
ENSMUSG00000022863	340.343	-0.44725	0.237655	-1.88193	0.0598457	0.429682	Btg3
ENSMUSG00000030327	1137.01	-0.316993	0.168473	-1.88157	0.0598945	0.429682	Necap1
ENSMUSG00000051118	94.8881	0.921284	0.489624	1.88161	0.0598885	0.429682	Or7d10
ENSMUSG00000042328	540.302	-0.402706	0.214234	-1.87975	0.0601427	0.431238	Hps4
ENSMUSG00000056665	703.884	-0.385273	0.205036	-1.87905	0.0602375	0.431466	Them6
ENSMUSG00000040785	3127.92	0.261132	0.138966	1.87911	0.0602296	0.431466	Ttc3
ENSMUSG00000043017	173.276	-0.590085	0.314197	-1.87807	0.0603709	0.431747	Ptgir
ENSMUSG00000002257	1833.68	-0.291256	0.15507	-1.87822	0.0603508	0.431747	Def6
ENSMUSG00000059493	27.4164	1.39672	0.743534	1.87849	0.0603144	0.431747	Nhs
ENSMUSG00000040265	37.45	1.25351	0.66761	1.8776	0.0604354	0.431983	Dnm3
ENSMUSG00000025130	13137.4	-0.258538	0.137714	-1.87736	0.0604691	0.431998	P4hb
ENSMUSG00000046442	65.2309	0.951577	0.506963	1.87702	0.0605159	0.432108	Ppm1e
ENSMUSG00000089929	43.255	-1.10165	0.58739	-1.87551	0.0607232	0.433363	Bcl2a1b
ENSMUSG00000001366	490.029	-0.471598	0.251576	-1.87457	0.0608514	0.434053	Fbxo9
ENSMUSG00000040462	4409.65	-0.247069	0.131841	-1.87399	0.0609321	0.434402	Os9
ENSMUSG00000026837	132.063	0.905241	0.483396	1.87267	0.0611142	0.435474	Col5a1
ENSMUSG00000043110	177.521	0.651995	0.348283	1.87203	0.0612027	0.435879	Lrrn4
ENSMUSG00000024871	221.77	-0.640911	0.342462	-1.87148	0.0612781	0.43619	Doc2g
ENSMUSG00000023206	300.313	0.474929	0.253834	1.87103	0.0613415	0.436414	Il15ra
ENSMUSG00000000902	3764.22	0.269577	0.144178	1.86975	0.0615181	0.437218	Smarcb1
ENSMUSG00000057715	9.50971	2.4227	1.29569	1.86981	0.0615102	0.437218	A830018L16Rik
ENSMUSG00000037257	1570.48	-0.307506	0.164515	-1.86917	0.0615989	0.43734	Aagab
ENSMUSG00000063953	10.6483	2.33448	1.24887	1.86928	0.0615845	0.43734	Amd2
ENSMUSG00000028937	1025.15	-0.398148	0.213038	-1.8689	0.0616365	0.43738	Acot7
ENSMUSG00000051341	2330.01	-0.393494	0.210713	-1.86744	0.06184	0.437694	Zfp52
ENSMUSG00000038236	874.591	-0.369573	0.197824	-1.86819	0.0617359	0.437694	Hoxa7
ENSMUSG00000020570	1523.36	-0.289519	0.155003	-1.86783	0.0617863	0.437694	Sypl
ENSMUSG00000020189	3410.68	-0.259018	0.138686	-1.86766	0.0618093	0.437694	Osbpl8
ENSMUSG00000015776	3337.95	-0.253314	0.135617	-1.86786	0.0617816	0.437694	Med22
ENSMUSG00000020156	1707.27	0.289932	0.155325	1.86661	0.0619562	0.43829	Pwwp3a
ENSMUSG00000035864	679.906	-0.517612	0.277412	-1.86586	0.0620614	0.438467	Syt1
ENSMUSG00000058013	4617.86	-0.29694	0.159115	-1.8662	0.0620139	0.438467	Septin11
ENSMUSG00000091264	907.485	0.330222	0.177	1.86567	0.0620882	0.438467	Smim13
ENSMUSG00000022661	5.53811	3.57261	1.91508	1.86552	0.062109	0.438467	Cd200
ENSMUSG00000094796	128.601	-0.709341	0.38041	-1.86467	0.0622271	0.438521	BC147527
ENSMUSG00000022433	791.244	-0.337152	0.180764	-1.86515	0.0621605	0.438521	Csnk1e
ENSMUSG00000030138	4121.55	0.248277	0.133134	1.86487	0.0622	0.438521	Bms1
ENSMUSG00000047749	1992.34	0.31096	0.166775	1.86455	0.0622444	0.438521	Zc3hav1l
ENSMUSG00000028149	1681.89	0.313145	0.168068	1.8632	0.0624341	0.439582	Rap1gds1
ENSMUSG00000042345	447.355	0.405311	0.217556	1.86302	0.0624591	0.439582	Ubash3a
ENSMUSG00000027746	1705.46	0.281485	0.151112	1.86276	0.0624962	0.439618	Ufm1
ENSMUSG00000033530	1223.96	0.301893	0.162119	1.86217	0.0625788	0.439974	Ttc7b
ENSMUSG00000024150	861.86	-0.329518	0.177026	-1.86141	0.0626858	0.440276	Mcfd2
ENSMUSG00000030577	967.58	0.385272	0.206964	1.86154	0.0626673	0.440276	Cd22
ENSMUSG00000028572	1930.16	-0.283493	0.152476	-1.85927	0.0629896	0.442183	Hook1
ENSMUSG00000095799	30.2094	-1.39856	0.753966	-1.85493	0.0636058	0.445412	Eif1ad10
ENSMUSG00000028771	643.342	-0.358976	0.193492	-1.85524	0.0635614	0.445412	Ptpn12
ENSMUSG00000032116	6431.29	-0.254504	0.137193	-1.85508	0.0635843	0.445412	Stt3a
ENSMUSG00000025899	2043.39	0.269212	0.145136	1.85489	0.0636117	0.445412	Alkbh8
ENSMUSG00000038780	1279.94	0.32629	0.17584	1.8556	0.0635103	0.445412	Smurf1
ENSMUSG00000108857	255.929	-0.594127	0.320582	-1.85328	0.0638428	0.446178	NA
ENSMUSG00000000340	458.148	-0.419788	0.226518	-1.85322	0.0638511	0.446178	Dbt
ENSMUSG00000060261	7806.27	-0.23376	0.126114	-1.85356	0.0638024	0.446178	Gtf2i
ENSMUSG00000022816	157.526	0.620239	0.3346	1.85368	0.0637854	0.446178	Fstl1
ENSMUSG00000035953	1306.88	0.328507	0.177321	1.85261	0.0639386	0.446562	Pip4p1
ENSMUSG00000003363	234.598	-0.508645	0.27479	-1.85103	0.0641647	0.447913	Pld3
ENSMUSG00000096653	66.6826	-0.906631	0.489997	-1.85028	0.0642733	0.448443	Trav15d-1-dv6d-1
ENSMUSG00000018765	2852.08	-0.262718	0.142067	-1.84926	0.0644203	0.449241	Fxr2
ENSMUSG00000028898	382.909	-0.4185	0.226399	-1.84851	0.0645287	0.449768	Trnau1ap
ENSMUSG00000086147	7.71888	2.6722	1.44648	1.84738	0.0646915	0.450674	NA
ENSMUSG00000038286	608.271	-0.381258	0.206512	-1.84618	0.0648659	0.45166	Bphl
ENSMUSG00000020190	8703.21	0.236679	0.128264	1.84525	0.0650015	0.452375	Mknk2
ENSMUSG00000022098	77.2933	1.06591	0.577987	1.84418	0.0651571	0.453228	Bmp1
ENSMUSG00000058248	16.9146	1.79594	0.97434	1.84324	0.0652942	0.453951	Kcnh1
ENSMUSG00000057191	1066.25	-0.34912	0.189599	-1.84136	0.0655683	0.455545	AB124611
ENSMUSG00000041773	444.037	0.438978	0.238417	1.84122	0.0655897	0.455545	Enc1
ENSMUSG00000037944	327.506	-0.453735	0.246496	-1.84074	0.0656598	0.455801	Ccr7
ENSMUSG00000044201	574.819	0.394756	0.214532	1.84008	0.0657567	0.456013	Cdc25c
ENSMUSG00000042050	343.217	0.473219	0.257143	1.8403	0.0657248	0.456013	Dync2i1
ENSMUSG00000027009	4116.79	-0.269935	0.146749	-1.83943	0.0658515	0.45621	Itga4
ENSMUSG00000060181	727.249	0.347592	0.188958	1.83952	0.065839	0.45621	Slc35e3
ENSMUSG00000020453	2834.34	0.25369	0.137935	1.83921	0.065885	0.456211	Patz1
ENSMUSG00000079184	1080.04	0.336392	0.182934	1.83887	0.0659345	0.456324	Mphosph8
ENSMUSG00000040272	1028.98	0.320058	0.174529	1.83384	0.0666781	0.460824	Accs
ENSMUSG00000029676	795.603	0.335552	0.182983	1.83379	0.0666855	0.460824	Pot1a
ENSMUSG00000090222	12.2123	2.12885	1.16067	1.83415	0.0666317	0.460824	NA
ENSMUSG00000018983	1431.51	0.406174	0.221538	1.83343	0.0667389	0.460961	E2f2
ENSMUSG00000029544	51.9492	0.997254	0.54412	1.83278	0.0668347	0.461391	Cabp1
ENSMUSG00000036501	2099.31	-0.267878	0.146232	-1.83187	0.0669711	0.4621	Fam13b
ENSMUSG00000029093	15.0756	1.92299	1.05022	1.83104	0.0670949	0.462722	Sorcs2
ENSMUSG00000034310	35.2893	-1.23279	0.673551	-1.83029	0.0672064	0.463026	Tmem132d
ENSMUSG00000028484	4751.63	0.287812	0.157234	1.83046	0.0671808	0.463026	Psip1
ENSMUSG00000034987	308.052	0.450179	0.245991	1.83006	0.0672406	0.463029	Hrh2
ENSMUSG00000021569	1052.78	0.335378	0.183377	1.8289	0.0674146	0.463995	Trip13
ENSMUSG00000038507	156.531	-0.603183	0.329949	-1.82811	0.0675331	0.464578	Parp12
ENSMUSG00000018143	2224.31	-0.265431	0.145299	-1.8268	0.0677305	0.465702	Mafk
ENSMUSG00000031239	446.141	0.396258	0.217006	1.82603	0.0678465	0.466266	Itm2a
ENSMUSG00000030759	2779.9	0.258119	0.141376	1.82577	0.0678856	0.466302	Far1
[truncated: 15,455 more rows]

## Sheet: KO-Q_vs_KO
ensembl	baseMean	log2FoldChange	lfcSE	stat	pvalue	padj	symbol
ENSMUSG00000014030	7824.62	2.06367	0.137888	14.9663	1.21985e-50	1.79818e-46	Pax5
ENSMUSG00000025867	990.522	3.89213	0.268506	14.4955	1.29331e-47	9.53236e-44	Cplx2
ENSMUSG00000038587	1390.16	2.45073	0.178648	13.7182	7.89741e-43	3.88052e-39	Akap12
ENSMUSG00000000903	2076.34	2.10895	0.162505	12.9778	1.63555e-38	6.0274e-35	Vpreb3
ENSMUSG00000050896	223.535	5.44454	0.429759	12.6688	8.80426e-37	2.59567e-33	Rtn4rl2
ENSMUSG00000021253	1331.33	2.81197	0.226623	12.4082	2.36042e-35	5.79915e-32	Tgfb3
ENSMUSG00000048612	680.822	3.33346	0.269892	12.3511	4.80533e-35	8.85442e-32	Myof
ENSMUSG00000050578	242.298	4.10964	0.332574	12.3571	4.46054e-35	8.85442e-32	Mmp13
ENSMUSG00000061132	247.082	7.01939	0.585077	11.9974	3.66722e-33	6.00651e-30	Blnk
ENSMUSG00000026576	574.9	3.19523	0.267891	11.9274	8.52192e-33	1.25622e-29	Atp1b1
ENSMUSG00000018474	703.721	2.68802	0.227123	11.8351	2.57027e-32	3.44439e-29	Chd3
ENSMUSG00000026885	314.817	3.4786	0.3137	11.0889	1.41988e-28	1.74421e-25	Ttll11
ENSMUSG00000026220	237.001	2.89148	0.30425	9.50365	2.02663e-21	2.29804e-18	Slc16a14
ENSMUSG00000049191	211.352	3.29924	0.353828	9.32442	1.11597e-20	1.17504e-17	Rtl5
ENSMUSG00000026604	543.282	2.15488	0.231921	9.29144	1.5222e-20	1.49592e-17	Ptpn14
ENSMUSG00000057751	539.558	2.27902	0.252604	9.0221	1.84524e-19	1.70004e-16	Megf6
ENSMUSG00000060550	494.759	2.48274	0.279212	8.89194	6.00488e-19	5.20694e-16	H2-Q7
ENSMUSG00000061311	4225.5	1.82509	0.206936	8.81958	1.14894e-18	9.40917e-16	Rag1
ENSMUSG00000046688	685.66	1.7746	0.201578	8.80358	1.32522e-18	1.02816e-15	Tifa
ENSMUSG00000039239	410.368	2.05319	0.233423	8.79604	1.41734e-18	1.04465e-15	Tgfb2
ENSMUSG00000021303	623.089	2.53466	0.289503	8.75523	2.03694e-18	1.42984e-15	Gng4
ENSMUSG00000031714	123.208	3.79707	0.438797	8.65336	5.00045e-18	3.35053e-15	Gab1
ENSMUSG00000076609	107.699	4.09035	0.474131	8.62703	6.29648e-18	4.03549e-15	Igkc
ENSMUSG00000003379	3791.04	1.21691	0.14427	8.43489	3.31514e-17	2.03619e-14	Cd79a
ENSMUSG00000033854	194.11	9.05242	1.07796	8.39776	4.5506e-17	2.68322e-14	Kcnk10
ENSMUSG00000060548	247.316	2.38542	0.290675	8.20648	2.27769e-16	1.29136e-13	Tnfrsf19
ENSMUSG00000013076	1175.65	1.48439	0.18139	8.1834	2.75946e-16	1.50656e-13	Amotl1
ENSMUSG00000026814	1498.63	1.99668	0.245738	8.12523	4.46523e-16	2.35079e-13	Eng
ENSMUSG00000020900	1776.84	1.4813	0.183898	8.05501	7.94707e-16	4.03958e-13	Myh10
ENSMUSG00000030084	1032.16	1.63796	0.205468	7.97185	1.56316e-15	7.68087e-13	Plxna1
ENSMUSG00000027985	1847.3	1.51759	0.192196	7.89607	2.87828e-15	1.36867e-12	Lef1
ENSMUSG00000046844	3324.71	1.91773	0.246259	7.78745	6.83724e-15	3.14962e-12	Vat1l
ENSMUSG00000110195	6771.7	1.36986	0.178347	7.68086	1.58029e-14	7.05913e-12	Pde2a
ENSMUSG00000003882	2289.44	1.35534	0.180274	7.51824	5.55165e-14	2.40696e-11	Il7r
ENSMUSG00000024059	236.241	2.48264	0.335383	7.4024	1.33741e-13	5.6328e-11	Clip4
ENSMUSG00000044303	221.246	2.25142	0.305367	7.37282	1.6705e-13	6.84024e-11	Cdkn2a
ENSMUSG00000026414	188.795	2.38318	0.323593	7.36473	1.77504e-13	7.07187e-11	Tnnt2
ENSMUSG00000105096	159.869	-2.68361	0.36759	-7.30056	2.86581e-13	1.11171e-10	Gbp10
ENSMUSG00000026640	642.153	1.46245	0.20205	7.23809	4.5505e-13	1.71997e-10	Plxna2
ENSMUSG00000055116	1316.07	1.23245	0.176513	6.9822	2.90596e-12	1.07092e-09	Bmal1
ENSMUSG00000017446	307.128	2.32739	0.333902	6.97029	3.16297e-12	1.1372e-09	C1qtnf1
ENSMUSG00000039942	153.963	2.81981	0.405648	6.95138	3.61724e-12	1.26956e-09	Ptger4
ENSMUSG00000057098	4425.2	1.02699	0.148713	6.90584	4.99055e-12	1.71083e-09	Ebf1
ENSMUSG00000029082	277.139	1.98136	0.290612	6.8179	9.23834e-12	3.09505e-09	Bst1
ENSMUSG00000030724	1008.92	4.69014	0.692256	6.77515	1.24275e-11	4.07097e-09	Cd19
ENSMUSG00000021477	941.059	-1.22603	0.185328	-6.61546	3.70388e-11	1.18693e-08	Ctsl
ENSMUSG00000035279	2400.1	1.08489	0.165042	6.5734	4.91791e-11	1.54245e-08	Ssc5d
ENSMUSG00000041258	1943.47	-1.24052	0.189043	-6.56213	5.30438e-11	1.629e-08	Zfp236
ENSMUSG00000015143	2084.17	1.0724	0.16464	6.51361	7.33647e-11	2.20708e-08	Actn1
ENSMUSG00000022103	834.091	1.78956	0.276488	6.47245	9.64288e-11	2.78717e-08	Gfra2
ENSMUSG00000025188	141.407	2.29828	0.354932	6.47527	9.46429e-11	2.78717e-08	Hps1
ENSMUSG00000022949	402.854	1.58349	0.245693	6.445	1.156e-10	3.27704e-08	Clic6
ENSMUSG00000074793	92.1245	2.88229	0.449912	6.40634	1.49057e-10	4.14576e-08	Hspa12b
ENSMUSG00000028278	444.627	1.44197	0.227125	6.3488	2.16999e-10	5.71323e-08	Rragd
ENSMUSG00000037032	432.946	1.40491	0.221289	6.34877	2.17042e-10	5.71323e-08	Apbb1
ENSMUSG00000090223	53.5869	4.21131	0.662876	6.35309	2.11038e-10	5.71323e-08	Pcp4
ENSMUSG00000010021	391.376	1.50863	0.238137	6.33514	2.37128e-10	6.07316e-08	Kif19a
ENSMUSG00000042978	2079.67	1.14091	0.180126	6.33396	2.38955e-10	6.07316e-08	Sbk1
ENSMUSG00000036502	102.503	2.59916	0.413491	6.28591	3.25937e-10	8.14345e-08	Tmem255a
ENSMUSG00000018168	273.634	1.65868	0.265845	6.23927	4.39609e-10	1.06234e-07	Ikzf3
ENSMUSG00000027253	266.893	1.77522	0.284441	6.24108	4.34552e-10	1.06234e-07	Lrp4
ENSMUSG00000039620	61.9383	6.79059	1.12769	6.02169	1.726e-09	3.98206e-07	Trmt9b
ENSMUSG00000104713	1341.88	-1.44657	0.240238	-6.02143	1.72887e-09	3.98206e-07	Gbp6
ENSMUSG00000105504	325.968	1.5931	0.264484	6.02345	1.70742e-09	3.98206e-07	Gbp5
ENSMUSG00000076532	54.5396	9.20498	1.5303	6.01514	1.79728e-09	4.07596e-07	Igkv4-91
ENSMUSG00000032363	163.912	2.19231	0.367091	5.9721	2.34214e-09	5.23113e-07	Adamts7
ENSMUSG00000034462	101.914	2.45483	0.416266	5.89726	3.69578e-09	8.13126e-07	Pkd2
ENSMUSG00000021792	46.2978	4.08911	0.694632	5.88673	3.93916e-09	8.53928e-07	Prxl2a
ENSMUSG00000040596	414.43	1.33941	0.227899	5.87721	4.17246e-09	8.91395e-07	Pogk
ENSMUSG00000021779	3145.67	1.02383	0.174327	5.87302	4.27919e-09	9.01136e-07	Thrb
ENSMUSG00000019122	1413.54	1.27017	0.217758	5.83295	5.44559e-09	1.13061e-06	Ccl9
ENSMUSG00000030956	2631.13	1.02396	0.177671	5.76325	8.25084e-09	1.68925e-06	Fam53b
ENSMUSG00000090290	2722.27	0.950631	0.16594	5.72876	1.01165e-08	2.04285e-06	Tarbp1
ENSMUSG00000054901	44.8655	8.85871	1.55015	5.71473	1.09878e-08	2.18881e-06	Arhgef33
ENSMUSG00000032035	5796.14	0.929192	0.162909	5.70375	1.17198e-08	2.27317e-06	Ets1
ENSMUSG00000076752	67.0009	3.04246	0.533292	5.70506	1.16301e-08	2.27317e-06	Trgc2
ENSMUSG00000021687	375.89	-1.32791	0.233083	-5.69716	1.2182e-08	2.33214e-06	Scamp1
ENSMUSG00000074037	52.4808	3.5997	0.632496	5.69126	1.26106e-08	2.38324e-06	Mc1r
ENSMUSG00000062157	46.8862	3.86749	0.683436	5.65889	1.52357e-08	2.84291e-06	Ifnlr1
ENSMUSG00000029638	830.624	1.17389	0.20775	5.65049	1.59994e-08	2.9481e-06	Glcci1
ENSMUSG00000028093	1236.58	1.01993	0.181585	5.6168	1.94524e-08	3.5401e-06	Acp6
ENSMUSG00000005883	52.8877	3.53122	0.629118	5.61297	1.98883e-08	3.57529e-06	Spo11
ENSMUSG00000053646	57.6318	3.13587	0.55906	5.60919	2.03279e-08	3.61028e-06	Plxnb1
ENSMUSG00000028434	4784.33	0.907616	0.163216	5.56083	2.68497e-08	4.7118e-06	Epb41l4b
ENSMUSG00000075254	2219.54	1.08937	0.197561	5.51412	3.50537e-08	6.07915e-06	Heg1
ENSMUSG00000021203	64.4995	2.95068	0.53749	5.48974	4.02518e-08	6.89944e-06	Otub2
ENSMUSG00000044927	44.9846	4.23315	0.771428	5.48742	4.07846e-08	6.9104e-06	H1f10
ENSMUSG00000036273	449.168	1.51011	0.275542	5.48052	4.24081e-08	7.10384e-06	Lrrk2
ENSMUSG00000087150	1033.42	-0.945083	0.174262	-5.42335	5.84915e-08	9.68789e-06	NA
ENSMUSG00000006522	33.7302	6.65257	1.23114	5.4036	6.53167e-08	1.06981e-05	Itih3
ENSMUSG00000024112	83.314	2.82446	0.524342	5.38667	7.17759e-08	1.1572e-05	Cacna1h
ENSMUSG00000031024	504.022	1.12877	0.209592	5.38555	7.22221e-08	1.1572e-05	Dennd2b
ENSMUSG00000005980	28.5451	5.02337	0.937877	5.35611	8.50326e-08	1.33347e-05	Dnase1
ENSMUSG00000011171	255.669	1.45692	0.271957	5.35718	8.45306e-08	1.33347e-05	Vipr2
ENSMUSG00000036800	134.412	-2.0447	0.38387	-5.32654	1.00099e-07	1.55322e-05	Fam135b
ENSMUSG00000026255	67.0028	2.69464	0.506533	5.31977	1.03897e-07	1.59536e-05	Efhd1
ENSMUSG00000075370	16278.8	0.88806	0.167186	5.3118	1.0855e-07	1.64962e-05	Igll1
ENSMUSG00000027333	435.594	-1.29647	0.247703	-5.23399	1.65894e-07	2.49535e-05	Smox
ENSMUSG00000021680	93.8623	2.42401	0.46638	5.19749	2.01994e-07	3.00767e-05	Crhbp
ENSMUSG00000027562	2967.75	0.800669	0.154836	5.17107	2.32762e-07	3.43114e-05	Car2
ENSMUSG00000032092	40.6038	3.63247	0.703284	5.16501	2.40425e-07	3.50901e-05	Mpzl2
ENSMUSG00000061436	1259.18	0.868877	0.168336	5.16156	2.44905e-07	3.53936e-05	Hipk2
ENSMUSG00000031997	3818.24	-0.785766	0.153224	-5.12822	2.92489e-07	4.186e-05	Trpc6
ENSMUSG00000031822	3530.8	0.818986	0.160532	5.10171	3.36595e-07	4.72547e-05	Gse1
ENSMUSG00000042460	2375.97	0.802719	0.157328	5.10219	3.35749e-07	4.72547e-05	C1galt1
ENSMUSG00000040253	2634.16	0.798831	0.157774	5.06314	4.12412e-07	5.73525e-05	Gbp7
ENSMUSG00000054266	75.5492	-2.37186	0.470427	-5.04192	4.60891e-07	6.34952e-05	Serpinb9d
ENSMUSG00000024143	3421.2	-0.837887	0.167284	-5.00878	5.47758e-07	7.47638e-05	Rhoq
ENSMUSG00000027784	313.072	1.34666	0.270985	4.96952	6.7119e-07	9.07708e-05	Ppm1l
ENSMUSG00000036718	1454.55	1.02542	0.206993	4.95387	7.27523e-07	9.74947e-05	Micall2
ENSMUSG00000026070	3660.04	-0.998618	0.202629	-4.9283	8.2947e-07	0.000110155	Il18r1
ENSMUSG00000034009	33.9081	4.02056	0.820099	4.90254	9.46073e-07	0.000124518	Rxfp1
ENSMUSG00000042156	116.004	1.93628	0.397083	4.87626	1.08115e-06	0.000141037	Dzip1
ENSMUSG00000025151	158.45	1.75616	0.360645	4.8695	1.11879e-06	0.000144668	Maged1
ENSMUSG00000025232	66.7176	2.50285	0.519268	4.81995	1.43591e-06	0.000184058	Hexa
ENSMUSG00000032864	419.516	1.25944	0.261422	4.81763	1.45276e-06	0.000184613	Rag2
ENSMUSG00000056749	1067.69	-1.34247	0.278901	-4.81343	1.48358e-06	0.000186919	Nfil3
ENSMUSG00000024620	553.78	-1.10532	0.229812	-4.80965	1.51197e-06	0.000188881	Pdgfrb
ENSMUSG00000015950	3084.39	-0.818845	0.170984	-4.78902	1.67598e-06	0.000207611	Ncf1
ENSMUSG00000044252	1069.66	0.852503	0.178229	4.78319	1.72538e-06	0.000211948	Osbpl1a
ENSMUSG00000030785	2661.26	-0.879532	0.184079	-4.77801	1.77042e-06	0.000215684	Cox6a2
ENSMUSG00000005533	54.7137	2.89447	0.609316	4.75036	2.03051e-06	0.000243347	Igf1r
ENSMUSG00000049804	2564.07	0.780951	0.164385	4.75074	2.02669e-06	0.000243347	Armcx4
ENSMUSG00000040616	266.584	-1.37776	0.291558	-4.72551	2.29537e-06	0.000272872	Tmem51
ENSMUSG00000049313	768.45	-0.937663	0.19885	-4.71543	2.41197e-06	0.000282181	Sorl1
ENSMUSG00000049422	3010.2	0.73362	0.155525	4.71705	2.39292e-06	0.000282181	Chchd10
ENSMUSG00000030336	370.767	-1.11609	0.237328	-4.70275	2.56684e-06	0.000297936	Cd27
ENSMUSG00000079363	1930.09	-0.893566	0.190525	-4.69003	2.73164e-06	0.000314587	Gbp4
ENSMUSG00000057439	998.401	-0.842084	0.180136	-4.67472	2.94362e-06	0.000336371	Kir3dl2
ENSMUSG00000060131	4297.8	-0.694753	0.148744	-4.67081	3.00019e-06	0.000340198	Atp8b4
ENSMUSG00000056367	897.271	-0.905321	0.194139	-4.66326	3.11242e-06	0.000350231	Actr3b
ENSMUSG00000037820	1366.4	1.08958	0.233782	4.66069	3.15153e-06	0.000351945	Tgm2
ENSMUSG00000028634	247.004	1.97027	0.423642	4.6508	3.3065e-06	0.000366474	Hivep3
ENSMUSG00000043263	53.1427	2.61751	0.563083	4.64853	3.34309e-06	0.000367765	Ifi209
ENSMUSG00000028270	167.871	1.49191	0.323612	4.61019	4.02296e-06	0.000439278	Gbp2
ENSMUSG00000037940	109.051	1.74263	0.378872	4.59951	4.23479e-06	0.000459008	Inpp4b
ENSMUSG00000026883	174.923	1.48951	0.326779	4.55816	5.16048e-06	0.000555261	Dab2ip
ENSMUSG00000092390	18.4219	7.65554	1.68804	4.53516	5.75597e-06	0.000614846	LOC118568338
ENSMUSG00000027737	296.705	1.15224	0.254487	4.52768	5.96335e-06	0.000632415	Slc7a11
ENSMUSG00000024774	487.274	-1.03503	0.230629	-4.48789	7.19337e-06	0.00075741	Ankrd22
ENSMUSG00000039782	164.104	-1.42432	0.318352	-4.47404	7.67562e-06	0.000802456	Cpeb2
ENSMUSG00000024842	61.659	2.36128	0.528328	4.46935	7.84591e-06	0.000814483	Cabp4
ENSMUSG00000073409	169.07	1.79012	0.401491	4.45869	8.2464e-06	0.000850071	H2-Q6
ENSMUSG00000024140	124.347	1.61754	0.364207	4.44125	8.94358e-06	0.000915537	Epas1
ENSMUSG00000029999	29.7246	4.26361	0.963857	4.42349	9.71181e-06	0.000987323	Tgfa
ENSMUSG00000076490	415.753	-0.989075	0.223947	-4.41656	1.00284e-05	0.00101252	NA
ENSMUSG00000062380	119.685	1.88424	0.427866	4.40382	1.06362e-05	0.00105938	Tubb3
ENSMUSG00000070576	836.921	-0.874709	0.198603	-4.4043	1.06124e-05	0.00105938	Mn1
ENSMUSG00000010529	16.5614	7.47717	1.70298	4.39064	1.13016e-05	0.0011181	Gm266
ENSMUSG00000034634	10255.2	-0.768519	0.175619	-4.37606	1.20843e-05	0.00118756	Ly6d
ENSMUSG00000063193	597.43	-1.02775	0.235022	-4.37298	1.22561e-05	0.00119647	Cd300lb
ENSMUSG00000001281	805.439	-0.850897	0.194884	-4.36616	1.26448e-05	0.0012263	Itgb7
ENSMUSG00000026664	36.384	2.98752	0.685649	4.35721	1.31728e-05	0.00126916	Phyh
ENSMUSG00000095612	33.2584	-3.19573	0.73903	-4.32422	1.53074e-05	0.00146524	NA
ENSMUSG00000079685	64.9495	2.21968	0.514031	4.31818	1.5732e-05	0.00149616	Ulbp1
ENSMUSG00000021298	700.803	-0.822671	0.192803	-4.2669	1.98207e-05	0.00187099	Gpr132
ENSMUSG00000070327	2242.1	-0.807422	0.189282	-4.26571	1.99271e-05	0.00187099	Rnf213
ENSMUSG00000024978	1270.64	0.752638	0.176895	4.25471	2.09317e-05	0.00195287	Gpam
ENSMUSG00000007888	63.419	2.32728	0.549364	4.23631	2.27219e-05	0.0020934	Crlf1
ENSMUSG00000033885	1071.65	0.779289	0.183903	4.23749	2.26031e-05	0.0020934	Pxk
ENSMUSG00000059588	363.95	1.12208	0.265794	4.22161	2.42567e-05	0.00222092	Calcrl
ENSMUSG00000023966	859.152	0.784659	0.186761	4.2014	2.65264e-05	0.00241374	Rsph9
ENSMUSG00000030471	1431.44	0.812358	0.193678	4.19438	2.73614e-05	0.00245935	Zdhhc13
ENSMUSG00000084416	5076.76	-0.749157	0.178598	-4.19466	2.73285e-05	0.00245935	Rpl10a-ps1
ENSMUSG00000094029	21.9765	4.41456	1.05511	4.18396	2.86472e-05	0.00255932	Ighv3-3
ENSMUSG00000039601	14.2496	7.24884	1.74256	4.15988	3.18417e-05	0.00282758	Rcan2
ENSMUSG00000026600	287.686	-1.19881	0.288837	-4.15047	3.318e-05	0.0029188	Soat1
ENSMUSG00000062743	21.7253	4.79249	1.15485	4.14988	3.32649e-05	0.0029188	Zfp677
ENSMUSG00000063450	54.121	2.37615	0.572828	4.14811	3.35229e-05	0.00292403	Syne2
ENSMUSG00000020689	1536.77	-0.757776	0.182825	-4.14481	3.40097e-05	0.00294904	Itgb3
ENSMUSG00000045667	24.2281	3.90082	0.942193	4.14015	3.47079e-05	0.00299198	Smtnl2
ENSMUSG00000024521	403.936	0.971706	0.234871	4.13719	3.51578e-05	0.00301315	Pmaip1
ENSMUSG00000062038	13.8506	-7.23767	1.75669	-4.12007	3.78755e-05	0.0032273	NA
ENSMUSG00000059305	10139.4	0.659181	0.160466	4.10791	3.9925e-05	0.00338238	Vpreb1a
ENSMUSG00000043719	14.5163	7.30775	1.78147	4.10209	4.09429e-05	0.0034488	Col6a6
ENSMUSG00000032740	1400.67	0.681015	0.166214	4.09722	4.18137e-05	0.00350214	Ccdc88a
ENSMUSG00000030313	445.883	0.890763	0.219293	4.06197	4.86596e-05	0.00405249	Dennd5b
ENSMUSG00000068227	754.105	-0.767947	0.189199	-4.05893	4.92978e-05	0.00408258	Il2rb
ENSMUSG00000025375	129.952	-1.50262	0.371733	-4.0422	5.2952e-05	0.00433694	Aatk
ENSMUSG00000039607	19.3493	5.35749	1.3254	4.04217	5.29577e-05	0.00433694	Rbms3
ENSMUSG00000000811	1685.65	0.709285	0.175843	4.03362	5.49242e-05	0.00447314	Txnrd3
ENSMUSG00000030263	9754.9	0.568334	0.141065	4.02889	5.60403e-05	0.00453895	Irag2
ENSMUSG00000031424	2883.99	-0.61285	0.153108	-4.00272	6.26173e-05	0.00504395	Kir3dl1
ENSMUSG00000032691	1529.89	-0.655413	0.163831	-4.00054	6.31976e-05	0.00506302	Nlrp3
ENSMUSG00000040732	2386.62	0.675554	0.169128	3.99434	6.48737e-05	0.0051692	Erg
ENSMUSG00000000782	110.689	1.6261	0.407504	3.99038	6.59663e-05	0.005228	Tcf7
ENSMUSG00000026399	12.0583	7.12543	1.79106	3.97832	6.94026e-05	0.00545321	Cd55
ENSMUSG00000041046	167.503	1.76869	0.444637	3.97783	6.95478e-05	0.00545321	Ramp3
ENSMUSG00000111640	2571.12	-0.607814	0.153405	-3.96215	7.42785e-05	0.00579333	NA
ENSMUSG00000025357	920.899	0.838998	0.212034	3.95691	7.59256e-05	0.00589063	Dgka
ENSMUSG00000040451	116.874	1.47257	0.373236	3.9454	7.96654e-05	0.00614842	Sgms1
ENSMUSG00000027347	571.322	0.855841	0.217099	3.94216	8.07496e-05	0.00619964	Rasgrp1
ENSMUSG00000045672	130.484	5.05994	1.28458	3.93897	8.18319e-05	0.0062302	Col27a1
ENSMUSG00000051504	1366.54	-0.955536	0.242614	-3.9385	8.1993e-05	0.0062302	Siglech
ENSMUSG00000035561	22.5136	3.80559	0.96882	3.92806	8.56325e-05	0.00647338	Aldh1b1
ENSMUSG00000066278	3402.23	-0.72449	0.187385	-3.86631	0.000110496	0.00831031	Vps37b
ENSMUSG00000054435	1580.34	0.816966	0.211563	3.86157	0.000112659	0.00843	Gimap4
ENSMUSG00000022385	1618.56	0.698214	0.181141	3.85452	0.000115955	0.00862362	Gtse1
ENSMUSG00000041293	11.5055	6.96617	1.80773	3.85355	0.000116417	0.00862362	Adgrf1
ENSMUSG00000022844	1321.28	-0.636254	0.165211	-3.85117	0.000117556	0.00866449	Pdia5
ENSMUSG00000074342	1068.74	-0.785925	0.204767	-3.83814	0.000123969	0.00909165	I830077J02Rik
ENSMUSG00000028378	742.479	0.798314	0.208133	3.83559	0.000125263	0.0091411	Ptgr1
ENSMUSG00000019838	2850.87	-0.830171	0.218329	-3.80239	0.00014331	0.0104065	Slc16a10
ENSMUSG00000039264	63.0921	2.02558	0.534744	3.78794	0.000151902	0.0109764	Gimap3
ENSMUSG00000026797	359.092	0.905745	0.240244	3.77011	0.000163175	0.0117335	Stxbp1
ENSMUSG00000071226	11030.2	0.507366	0.135043	3.75707	0.000171918	0.0123021	Cecr2
ENSMUSG00000003644	2001.48	-0.58341	0.155385	-3.75462	0.000173607	0.012363	Rps6ka1
ENSMUSG00000026227	45.0545	-2.19004	0.585707	-3.73914	0.000184652	0.0130728	2810459M11Rik
ENSMUSG00000027559	639.054	0.766743	0.205153	3.73742	0.000185916	0.0130728	Car3
ENSMUSG00000104876	9695.18	-0.518839	0.138839	-3.73699	0.000186235	0.0130728	NA
ENSMUSG00000049551	423.462	1	0.267871	3.73314	0.000189106	0.0132114	Fzd9
ENSMUSG00000092021	434.399	-1.08929	0.292479	-3.72434	0.000195827	0.0136164	Gbp11
ENSMUSG00000024887	221.577	1.04554	0.281951	3.70824	0.000208702	0.0144435	Asah2
ENSMUSG00000040276	282.708	0.973774	0.263153	3.70041	0.00021525	0.0148271	Pacsin1
ENSMUSG00000031684	920.168	-0.869081	0.235302	-3.69347	0.000221212	0.0151669	Slc10a7
ENSMUSG00000026317	324.894	-1.07359	0.291352	-3.68486	0.000228826	0.0156163	Cln8
ENSMUSG00000033768	7313.26	0.538241	0.146505	3.67387	0.000238901	0.0162287	Nrxn2
ENSMUSG00000040867	17.854	4.9164	1.33915	3.67129	0.000241332	0.0163187	Begain
ENSMUSG00000030653	3079.31	0.668834	0.182482	3.66521	0.000247132	0.0166346	Pde2a
ENSMUSG00000000325	370.106	0.948498	0.259018	3.6619	0.000250354	0.0167748	NA
ENSMUSG00000004612	402.528	-0.870723	0.238086	-3.65718	0.000255003	0.017009	Nkg7
ENSMUSG00000022010	8558.42	-0.560146	0.153353	-3.65266	0.000259533	0.0172333	Tsc22d1
ENSMUSG00000032561	29.9668	2.7946	0.765541	3.6505	0.000261732	0.0173013	Acpp
ENSMUSG00000007867	33.3278	2.60522	0.714294	3.64727	0.000265042	0.0174419	Ift43
ENSMUSG00000059280	5884.28	0.626192	0.17183	3.64425	0.000268171	0.0175693	Vpreb1b
ENSMUSG00000067149	56599.7	-0.505435	0.139072	-3.63433	0.000278699	0.0181783	Jchain
ENSMUSG00000070691	5139.49	-0.510019	0.140442	-3.63153	0.00028175	0.0182964	Runx3
ENSMUSG00000039058	18.7111	3.79638	1.0463	3.62838	0.000285203	0.0184394	Ak5
ENSMUSG00000066362	2570.21	-0.568004	0.156658	-3.62576	0.000288113	0.0185462	Rps13-ps1
ENSMUSG00000029102	452.788	-1.23744	0.341534	-3.62318	0.000291003	0.0186508	Hgfac
ENSMUSG00000056737	3794.62	-0.518162	0.143211	-3.61818	0.000296684	0.0189326	Capg
ENSMUSG00000022901	266.121	-1.1273	0.313373	-3.59731	0.000321528	0.0203502	Cd86
ENSMUSG00000054720	3564.96	0.519126	0.144314	3.5972	0.000321661	0.0203502	Lrrc8c
ENSMUSG00000069601	50.8197	2.03484	0.565996	3.59515	0.000324201	0.0204233	Ank3
ENSMUSG00000030172	290.456	0.962959	0.269451	3.57378	0.000351863	0.0218853	Erc1
ENSMUSG00000035891	3723.07	0.606574	0.169723	3.5739	0.000351707	0.0218853	Cerk
ENSMUSG00000057530	820.736	1.01596	0.284253	3.57415	0.000351366	0.0218853	Ece1
ENSMUSG00000099871	9.47928	-6.68425	1.87165	-3.57131	0.000355205	0.0220003	NA
ENSMUSG00000054414	885.002	-0.72639	0.203781	-3.56456	0.000364472	0.0224798	Slc30a7
ENSMUSG00000028197	10.6204	7.04204	1.97908	3.55823	0.000373359	0.022932	Col24a1
ENSMUSG00000029438	2127.37	0.570258	0.160468	3.55373	0.000379809	0.0232314	Bcl7a
ENSMUSG00000022762	1440.06	-0.623868	0.175691	-3.55094	0.000383852	0.0233817	Ncam2
ENSMUSG00000028542	1149.74	-0.664886	0.187392	-3.54809	0.000388031	0.0235389	Slc6a9
ENSMUSG00000054404	337.328	-0.864407	0.243949	-3.54339	0.000395016	0.0238645	Slfn5
ENSMUSG00000003452	77.2721	1.76101	0.497311	3.54106	0.000398516	0.0239776	Bicd1
ENSMUSG00000026068	7364.51	-0.559079	0.158533	-3.52657	0.000420973	0.0252258	Il18rap
ENSMUSG00000006445	2466.85	-0.553739	0.157155	-3.52353	0.000425837	0.0253115	Epha2
ENSMUSG00000028885	31.5114	2.58198	0.732686	3.524	0.000425084	0.0253115	Smpdl3b
ENSMUSG00000046480	292.043	0.892949	0.253916	3.51671	0.000436929	0.0258666	Scn4b
ENSMUSG00000037492	9.62601	6.83518	1.94554	3.51325	0.000442661	0.026101	Zmat4
ENSMUSG00000052861	177.608	-1.4156	0.403127	-3.51156	0.000445492	0.0261634	Dnah6
ENSMUSG00000024664	2003.38	-0.592669	0.169	-3.50691	0.000453351	0.0265192	Fads3
ENSMUSG00000048583	21831.6	0.710337	0.202628	3.50561	0.000455554	0.0265428	Igf2
ENSMUSG00000042272	73.6773	1.63431	0.467944	3.49252	0.000478479	0.0277687	Sestd1
ENSMUSG00000050108	210.667	-1.03145	0.295458	-3.49103	0.000481161	0.0278149	Bpifc
ENSMUSG00000034382	115.982	1.47215	0.422547	3.48398	0.000494011	0.0284462	AI661453
ENSMUSG00000047880	1228.94	-0.606625	0.174793	-3.47054	0.000519416	0.0297926	Cxcr5
ENSMUSG00000056888	1941.84	-0.6008	0.173299	-3.46683	0.000526629	0.0300832	Glipr1
ENSMUSG00000064065	899.09	0.640038	0.18467	3.46585	0.000528564	0.0300832	Ipcef1
ENSMUSG00000052911	372.146	1.02208	0.295001	3.46465	0.000530921	0.0301012	Lamb2
ENSMUSG00000079834	33.6858	2.43517	0.705177	3.45328	0.000553823	0.0312794	NA
ENSMUSG00000031503	626.856	0.903603	0.261866	3.45063	0.000559289	0.0314675	Col4a2
ENSMUSG00000021322	569.616	-0.822189	0.238531	-3.44688	0.000567104	0.0317858	Aoah
ENSMUSG00000046223	1442.1	-0.634944	0.184333	-3.44454	0.000572025	0.0319403	Plaur
ENSMUSG00000001123	3931.58	0.550076	0.16041	3.42918	0.000605404	0.0336765	Lgals9
ENSMUSG00000005611	140.173	1.30734	0.3814	3.42774	0.000608617	0.0337279	Irag1
ENSMUSG00000076873	37.8281	-2.19121	0.639479	-3.42656	0.000611272	0.0337482	Trdv5
ENSMUSG00000020695	961.582	-0.747867	0.218594	-3.42125	0.000623332	0.0341582	Mrc2
ENSMUSG00000030465	532.142	-0.763231	0.22307	-3.42149	0.000622783	0.0341582	Psd3
ENSMUSG00000021703	75.481	1.53527	0.450407	3.40863	0.000652894	0.0356456	Serinc5
ENSMUSG00000028341	70.3927	-1.57492	0.464649	-3.38947	0.000700267	0.0379509	Nr4a3
ENSMUSG00000030341	650.978	-0.682933	0.201465	-3.38984	0.000699346	0.0379509	Tnfrsf1a
ENSMUSG00000019982	13745.3	0.493052	0.145778	3.3822	0.000719072	0.0385449	Myb
ENSMUSG00000028211	5808.33	0.619915	0.183257	3.38276	0.000717619	0.0385449	Trp53inp1
ENSMUSG00000069833	2210.71	-0.68301	0.201855	-3.38368	0.000715224	0.0385449	Ahnak
ENSMUSG00000032187	13053	0.475258	0.140607	3.38003	0.00072477	0.0385698	Smarca4
ENSMUSG00000040548	3641.66	-0.551694	0.163217	-3.38013	0.000724511	0.0385698	Tex2
ENSMUSG00000044037	373.084	-0.926099	0.274669	-3.37169	0.000747076	0.0396139	Als2cl
ENSMUSG00000024617	1175.76	-0.741097	0.22013	-3.36664	0.000760906	0.0401493	Camk2a
ENSMUSG00000045392	2021.45	-0.556029	0.165193	-3.36594	0.000762827	0.0401493	Or5m3b
ENSMUSG00000078673	8.53751	6.54168	1.94402	3.36503	0.000765345	0.0401493	Mup19
ENSMUSG00000061410	71.2718	-1.56139	0.464811	-3.35918	0.000781734	0.0408636	Zcchc14
ENSMUSG00000020262	41.2516	2.0875	0.622476	3.35353	0.000797864	0.0415594	Adarb1
ENSMUSG00000051285	1676.86	0.547719	0.163432	3.35135	0.000804196	0.0417106	Pcmtd1
ENSMUSG00000084071	8.19568	-6.47021	1.93107	-3.35058	0.000806426	0.0417106	Gm13378
ENSMUSG00000029090	835.308	0.829831	0.248532	3.33892	0.000841035	0.0433486	Adgra3
ENSMUSG00000114432	62.2889	-1.82217	0.54602	-3.33719	0.000846314	0.0434687	NA
ENSMUSG00000005364	19.4647	3.22893	0.969542	3.33036	0.000867331	0.0442528	Il5ra
ENSMUSG00000030123	3997.78	0.490627	0.147323	3.33028	0.000867584	0.0442528	Plxnd1
ENSMUSG00000024042	756.557	-0.810366	0.243488	-3.32816	0.00087423	0.0444141	Sik1
ENSMUSG00000115302	162.119	1.33406	0.400938	3.32735	0.000876772	0.0444141	NA
ENSMUSG00000043336	1363.88	0.577706	0.174152	3.31726	0.000909062	0.0458921	Filip1l
ENSMUSG00000023827	183.377	1.3037	0.394738	3.30269	0.00095763	0.0481789	Agpat4
ENSMUSG00000024644	2770.09	0.637708	0.193463	3.29628	0.00097975	0.0491241	Cndp2
ENSMUSG00000047712	27.7416	2.46601	0.754072	3.27026	0.00107448	0.0536914	Ust
ENSMUSG00000036040	92.3415	1.92632	0.589918	3.26541	0.00109305	0.0542516	Adamtsl2
ENSMUSG00000045312	103.686	-1.29962	0.397915	-3.26607	0.00109051	0.0542516	Lhfpl2
ENSMUSG00000015224	7.72612	6.39135	1.95904	3.26249	0.00110438	0.0546299	Cyp2j9
ENSMUSG00000040751	2241.37	-0.618841	0.189816	-3.26022	0.00111327	0.0548855	Lat2
ENSMUSG00000001630	1548.04	0.633725	0.194503	3.25818	0.00112129	0.0550964	Stk38l
ENSMUSG00000035000	6703.12	0.451394	0.139034	3.24665	0.00116772	0.057187	Dpp4
ENSMUSG00000049047	55.6295	1.81939	0.561312	3.24131	0.00118982	0.0580765	Armcx3
ENSMUSG00000000555	1100.99	0.605387	0.187236	3.23327	0.00122381	0.0592417	Itga5
ENSMUSG00000024900	1950	0.525959	0.162625	3.23418	0.00121991	0.0592417	Cpt1a
ENSMUSG00000037826	316.78	0.816832	0.252669	3.23282	0.00122575	0.0592417	Ppm1k
ENSMUSG00000053310	2492.83	-0.516276	0.16061	-3.21447	0.00130686	0.0629558	Nrgn
ENSMUSG00000018341	50.5744	-1.78915	0.559543	-3.19753	0.00138611	0.0663111	Il12rb2
ENSMUSG00000026616	8.08926	6.41844	2.00778	3.19679	0.00138967	0.0663111	Cr2
ENSMUSG00000066456	675.535	0.646536	0.20225	3.19672	0.00139001	0.0663111	Hmgn3
ENSMUSG00000019850	630.712	0.625522	0.195858	3.19374	0.00140441	0.0667818	Tnfaip3
ENSMUSG00000038174	969.217	0.714548	0.224167	3.18757	0.00143472	0.0679222	Hycc2
ENSMUSG00000041757	328.249	-0.792384	0.248631	-3.18699	0.00143761	0.0679222	Plekha6
ENSMUSG00000031996	2406.38	0.487355	0.153425	3.1765	0.00149063	0.0702025	Aplp2
ENSMUSG00000033520	115.881	-1.39202	0.438643	-3.17347	0.00150626	0.0707129	Idi2
ENSMUSG00000001082	429.361	-0.767786	0.242189	-3.17019	0.00152341	0.0712906	Mfsd10
ENSMUSG00000032254	3521.95	-0.488276	0.154224	-3.16602	0.00154541	0.0720913	Kif23
ENSMUSG00000026222	608.39	-0.773183	0.244732	-3.15931	0.00158144	0.0735396	Sp100
ENSMUSG00000020715	5543.75	-0.530406	0.168378	-3.1501	0.00163214	0.0751857	Ern1
ENSMUSG00000027327	744.513	0.665016	0.211104	3.15018	0.00163172	0.0751857	Adissp
ENSMUSG00000034457	30.8001	2.2099	0.701222	3.15149	0.00162437	0.0751857	Eda2r
ENSMUSG00000026826	787.136	-0.826472	0.262787	-3.14503	0.00166069	0.0759055	Nr4a2
ENSMUSG00000043300	7.26384	6.30364	2.00372	3.14597	0.00165536	0.0759055	B3galnt1
ENSMUSG00000074505	10.8292	4.64939	1.47854	3.14459	0.00166322	0.0759055	Fat3
ENSMUSG00000022895	1613.97	-0.646846	0.206033	-3.13952	0.00169226	0.0769926	Ets2
ENSMUSG00000074657	333.135	-0.756632	0.241166	-3.13739	0.00170461	0.0773157	Kif5a
ENSMUSG00000022994	3224.88	0.633187	0.201883	3.1364	0.00171033	0.0773373	Adcy6
ENSMUSG00000026383	800.183	0.590398	0.188555	3.13117	0.00174113	0.0782501	Epb41l5
ENSMUSG00000070284	416.426	-0.961081	0.30688	-3.13178	0.00173749	0.0782501	Gmppb
ENSMUSG00000020564	1340.53	0.53533	0.171141	3.128	0.00175999	0.0788572	Atxn7l1
ENSMUSG00000102313	595.563	-0.633113	0.203095	-3.11733	0.00182498	0.0815215	NA
ENSMUSG00000026285	3455.49	-0.646661	0.207829	-3.1115	0.00186141	0.0828973	Pdcd1
ENSMUSG00000026073	889.065	-0.721946	0.232363	-3.10697	0.00189013	0.0836711	Il1r2
ENSMUSG00000029135	872.06	-0.693686	0.223246	-3.10727	0.00188821	0.0836711	Fosl2
ENSMUSG00000100862	32521.7	0.485463	0.156465	3.1027	0.00191764	0.0846343	Gm10925
ENSMUSG00000064358	19446.6	0.587005	0.189324	3.10053	0.00193172	0.0850016	COX3
ENSMUSG00000028602	12.2672	4.51117	1.45685	3.09652	0.00195809	0.0856505	Tnfrsf8
ENSMUSG00000042700	4819.35	0.470538	0.151943	3.09681	0.00195614	0.0856505	Sipa1l1
ENSMUSG00000026866	24.9614	2.64953	0.856253	3.09433	0.00197255	0.0859958	Kynu
ENSMUSG00000049866	942.688	-0.599588	0.193818	-3.09357	0.00197765	0.0859958	Arl4c
ENSMUSG00000042817	7894.44	-0.485725	0.157382	-3.08628	0.00202675	0.0878716	Flt3
ENSMUSG00000062609	80.1828	1.37756	0.447214	3.08031	0.00206786	0.0893912	Kcnj15
ENSMUSG00000001027	25.9557	2.45306	0.796848	3.07846	0.00208074	0.0894232	Scn4a
ENSMUSG00000049717	419.886	0.750367	0.243741	3.07854	0.00208016	0.0894232	Lig4
ENSMUSG00000000552	398.886	0.699594	0.228283	3.06459	0.00217969	0.0933974	Zfp385a
ENSMUSG00000039232	29.8663	-2.13732	0.697617	-3.06374	0.00218588	0.0933974	Stx11
ENSMUSG00000022957	2236.06	-0.592112	0.193447	-3.06084	0.00220714	0.0938414	Itsn1
ENSMUSG00000100131	75.9624	9.70799	3.17193	3.06059	0.00220901	0.0938414	NA
ENSMUSG00000001020	5460.19	-0.439122	0.143673	-3.0564	0.00224009	0.0948884	S100a4
ENSMUSG00000003134	109.128	-1.19715	0.39273	-3.04829	0.00230145	0.0968708	Tbc1d8
ENSMUSG00000029311	799.881	0.561698	0.184339	3.04708	0.00231073	0.0968708	Hsd17b11
ENSMUSG00000033981	16537.8	-0.539988	0.177118	-3.04875	0.00229792	0.0968708	Gria2
ENSMUSG00000115031	94.7109	1.37032	0.449763	3.04677	0.00231318	0.0968708	NA
ENSMUSG00000028268	586.62	0.668658	0.219723	3.04318	0.00234092	0.0977548	Gbp3
ENSMUSG00000022102	1199.15	-0.571503	0.18793	-3.04104	0.00235763	0.0981747	Dok2
ENSMUSG00000040152	383.652	0.732575	0.241216	3.03701	0.00238936	0.0992158	Thbs1
ENSMUSG00000019802	5043.29	0.426997	0.140693	3.03497	0.00240563	0.0996107	Sec63
ENSMUSG00000045007	11.4951	5.48836	1.81041	3.03155	0.00243299	0.100461	Tubg2
ENSMUSG00000035517	233.377	0.841564	0.277747	3.02997	0.00244578	0.100708	Tdrd7
ENSMUSG00000068407	31.5309	2.19994	0.727428	3.02428	0.00249227	0.102336	Rnase12
ENSMUSG00000032726	565.313	-0.619629	0.205634	-3.01327	0.00258451	0.105828	Bmp8a
ENSMUSG00000028838	79.8244	-1.33642	0.443931	-3.01042	0.00260883	0.106528	Extl1
ENSMUSG00000044167	2458.77	0.459636	0.152909	3.00595	0.0026475	0.107809	Foxo1
ENSMUSG00000059479	62.1818	1.56434	0.521203	3.0014	0.00268741	0.109132	B3gnt8
ENSMUSG00000039153	1578	-0.489976	0.163791	-2.99147	0.00277642	0.112437	Runx2
ENSMUSG00000052151	144.583	0.997945	0.333725	2.99032	0.00278688	0.112552	Plpp2
ENSMUSG00000020610	1370.26	-0.496109	0.165992	-2.98875	0.00280118	0.11282	Amz2
ENSMUSG00000027907	264.742	-0.790886	0.265296	-2.98114	0.00287175	0.114962	S100a11
ENSMUSG00000038175	460.934	0.73026	0.244955	2.9812	0.00287118	0.114962	Mylip
ENSMUSG00000039982	2117.67	0.455894	0.152959	2.9805	0.00287775	0.114962	Dtx4
ENSMUSG00000026832	9122.58	-0.448465	0.150582	-2.97822	0.00289928	0.115509	Cytip
ENSMUSG00000027883	232.02	0.89114	0.299822	2.97223	0.00295646	0.117469	Gpsm2
ENSMUSG00000079429	198.799	1.127	0.37998	2.96594	0.00301757	0.119575	Mroh2a
ENSMUSG00000043004	1549.85	-0.511695	0.172865	-2.96008	0.00307561	0.121549	Gng2
ENSMUSG00000052698	581.531	-0.660567	0.223277	-2.9585	0.00309138	0.121845	Tln2
ENSMUSG00000049608	933.099	-0.692191	0.234093	-2.95691	0.0031074	0.12215	Gpr55
ENSMUSG00000017929	2468.34	-0.481628	0.163463	-2.9464	0.00321495	0.12591	B4galt5
ENSMUSG00000024402	1305.23	0.557475	0.189238	2.9459	0.00322014	0.12591	Lta
ENSMUSG00000063297	10.752	5.39191	1.83399	2.93999	0.00328223	0.127998	Luzp2
ENSMUSG00000073102	63.7503	-1.72625	0.587555	-2.93802	0.00330317	0.128475	Drc1
ENSMUSG00000034438	3754.59	-0.576145	0.196432	-2.93306	0.00335643	0.130203	Gbp8
ENSMUSG00000044770	173.81	0.921861	0.315407	2.92277	0.00346934	0.13423	Scml4
ENSMUSG00000071234	272.263	0.876064	0.299954	2.92066	0.00349285	0.134786	Syndig1l
ENSMUSG00000039157	525.063	-0.83288	0.28536	-2.9187	0.00351491	0.135283	Eeig1
ENSMUSG00000043953	53.1342	1.59847	0.547898	2.91746	0.0035289	0.135339	Ccrl2
ENSMUSG00000052105	15.4955	3.19499	1.09532	2.91695	0.00353474	0.135339	Mtcl1
ENSMUSG00000027371	519.028	0.650767	0.223532	2.91129	0.00359935	0.137101	Fahd2a
ENSMUSG00000034177	80.4047	-1.5283	0.524902	-2.91159	0.0035959	0.137101	Rnf43
ENSMUSG00000028439	70.6753	1.37726	0.473342	2.90964	0.0036184	0.137471	Fam219a
ENSMUSG00000048249	1604.16	0.567682	0.195379	2.90554	0.00366618	0.138928	Crebrf
ENSMUSG00000055980	823.148	0.791728	0.272634	2.904	0.0036843	0.139257	Irs1
ENSMUSG00000079563	722.607	-0.563555	0.194148	-2.90272	0.00369942	0.139471	Pglyrp2
ENSMUSG00000030579	1786.57	-0.546786	0.188434	-2.90174	0.00371098	0.13955	Tyrobp
ENSMUSG00000031402	1889.9	0.450852	0.155432	2.90064	0.003724	0.139683	Mpp1
ENSMUSG00000096632	31.9013	2.11347	0.729314	2.89788	0.0037569	0.14056	Igkv9-124
ENSMUSG00000020061	9.59937	-4.54186	1.56879	-2.89514	0.00378984	0.141433	Mybpc1
ENSMUSG00000021215	4234.22	-0.449261	0.155269	-2.89344	0.00381048	0.141487	Net1
ENSMUSG00000060512	79.751	1.26821	0.438199	2.89415	0.0038019	0.141487	0610040J01Rik
ENSMUSG00000002190	2013.74	1.85721	0.642169	2.89209	0.00382693	0.141741	Clgn
ENSMUSG00000001349	6.31917	6.02257	2.08534	2.88805	0.00387641	0.143213	Cnn1
ENSMUSG00000021365	1125.53	0.679426	0.235403	2.88623	0.00389887	0.143683	Nedd9
ENSMUSG00000005672	2040.56	0.600003	0.208091	2.88337	0.00393446	0.144633	Kit
ENSMUSG00000112023	2377.35	-0.659271	0.228815	-2.88124	0.00396117	0.145253	Lilrb4b
ENSMUSG00000020009	5845.5	-0.401594	0.139435	-2.88015	0.00397483	0.145392	Ifngr1
ENSMUSG00000031919	102.465	-1.1211	0.389781	-2.87624	0.00402444	0.146626	Tmed6
ENSMUSG00000040345	2779.1	-0.425745	0.148038	-2.87593	0.00402845	0.146626	Arhgap9
ENSMUSG00000026872	540.511	0.729426	0.253931	2.87254	0.00407192	0.147843	Zeb2
ENSMUSG00000027171	592.873	0.604984	0.21069	2.87144	0.004086	0.14799	Prrg4
ENSMUSG00000030055	3010.29	0.552031	0.192667	2.8652	0.00416743	0.150201	Rab43
ENSMUSG00000052713	2823.22	0.568494	0.198405	2.86532	0.00416592	0.150201	Zfp608
ENSMUSG00000039981	588.378	0.662504	0.231588	2.8607	0.00422708	0.151609	Zc3h12d
ENSMUSG00000092060	2344.38	-0.447051	0.156273	-2.8607	0.00422707	0.151609	Bend4
ENSMUSG00000024300	2565.63	-0.43386	0.152145	-2.85162	0.00434973	0.15563	Myo1f
ENSMUSG00000026437	301.571	-0.954871	0.335386	-2.84708	0.00441224	0.157484	Cdk18
ENSMUSG00000022864	3457.23	-0.471337	0.165877	-2.84149	0.00449038	0.159886	D16Ertd472e
ENSMUSG00000058715	3472.58	-0.435477	0.153336	-2.84003	0.00451096	0.160232	Fcer1g
ENSMUSG00000074604	4752.94	-0.412278	0.145218	-2.83903	0.00452508	0.160347	Mgst2
ENSMUSG00000102918	223.439	0.937465	0.330476	2.83672	0.00455802	0.161127	Pcdhgc3
ENSMUSG00000039263	1077.42	-0.552163	0.194954	-2.83228	0.00462176	0.162989	Npepl1
ENSMUSG00000027082	1319.4	-0.483633	0.170931	-2.82941	0.00466336	0.163673	Tfpi
ENSMUSG00000040265	47.6811	1.70628	0.602897	2.83013	0.00465295	0.163673	Dnm3
ENSMUSG00000029822	1034.82	-0.506945	0.179339	-2.82674	0.00470241	0.164651	Osbpl3
ENSMUSG00000025163	630.266	-0.55785	0.197467	-2.82502	0.00472774	0.165146	Cd7
ENSMUSG00000033450	251.266	-0.870058	0.308767	-2.81784	0.00483474	0.168334	Tagap
ENSMUSG00000049571	15.0146	2.9751	1.05598	2.81737	0.00484183	0.168334	Cfap46
ENSMUSG00000023079	81.2278	1.26924	0.452006	2.80802	0.00498475	0.172895	Gtf2ird1
ENSMUSG00000028460	154.204	1.03615	0.369369	2.80518	0.00502881	0.174013	Sit1
ENSMUSG00000014542	61.9349	1.62184	0.579057	2.80083	0.00509706	0.175962	Clec4f
ENSMUSG00000062783	21.9583	2.399	0.858226	2.7953	0.00518514	0.178584	Csprs
ENSMUSG00000036356	200.014	0.891931	0.319219	2.7941	0.0052044	0.17883	Csgalnact1
ENSMUSG00000017417	232.979	-0.798524	0.285871	-2.79331	0.00521724	0.178854	Plxdc1
ENSMUSG00000028842	934.813	-0.659129	0.236317	-2.78917	0.00528441	0.180498	2003-08-01
ENSMUSG00000038393	7134.72	-0.46589	0.167055	-2.78884	0.00528967	0.180498	Txnip
ENSMUSG00000021728	5158.73	-0.469	0.168342	-2.786	0.00533632	0.181363	Emb
ENSMUSG00000040447	828.114	0.516791	0.185513	2.78574	0.00534055	0.181363	Spns2
ENSMUSG00000062646	529.027	0.601442	0.215954	2.78505	0.00535195	0.181363	Ganc
ENSMUSG00000001348	80.0222	1.22156	0.438766	2.78408	0.00536805	0.181492	Acp5
ENSMUSG00000021196	670.613	-0.546737	0.196543	-2.78177	0.00540637	0.181953	Pfkp
ENSMUSG00000028528	1759.42	-0.443759	0.159492	-2.78234	0.00539691	0.181953	Dnajc6
ENSMUSG00000031563	886.734	0.569647	0.205065	2.77789	0.0054713	0.183719	Wwc2
ENSMUSG00000036944	105.979	1.064	0.383348	2.77555	0.00551088	0.184627	Tmem71
ENSMUSG00000032648	832.629	-0.508788	0.18345	-2.77345	0.00554656	0.185401	Pygm
ENSMUSG00000034201	32.1345	1.86162	0.672115	2.76979	0.00560918	0.18707	Gas2l1
ENSMUSG00000029408	300.449	-0.741907	0.26833	-2.76491	0.00569385	0.189465	Abcb9
ENSMUSG00000094910	24.7386	2.16544	0.784581	2.75999	0.00578023	0.191906	D430019H16Rik
ENSMUSG00000041272	174.412	-0.925661	0.336196	-2.75334	0.00589909	0.195412	Tox
ENSMUSG00000018427	298.806	0.706826	0.256905	2.75132	0.00593563	0.195743	Ypel2
ENSMUSG00000024493	6709.29	-0.413183	0.150173	-2.75138	0.00593455	0.195743	Lars
ENSMUSG00000036591	1710.68	0.540156	0.196443	2.74968	0.00596529	0.195845	Arhgap21
ENSMUSG00000101249	7243.41	-0.471423	0.171418	-2.75013	0.00595721	0.195845	NA
ENSMUSG00000025647	2408.67	-0.511536	0.186379	-2.7446	0.00605856	0.198465	Shisa5
ENSMUSG00000029304	2983.45	-0.416469	0.15201	-2.73974	0.00614874	0.200528	Spp1
ENSMUSG00000035513	176.908	0.864142	0.31534	2.74035	0.00613747	0.200528	Ntng2
ENSMUSG00000028223	508.446	-0.58737	0.214607	-2.73696	0.00620101	0.201786	Decr1
ENSMUSG00000049036	77.6481	-1.21499	0.444378	-2.73413	0.00625457	0.203081	Tmem121
ENSMUSG00000036155	1233.78	0.48289	0.176773	2.73169	0.00630103	0.20414	Mgat5
ENSMUSG00000038776	105.291	1.24652	0.459102	2.71512	0.0066252	0.214171	Ephx1
ENSMUSG00000026817	71.2634	1.31	0.483562	2.70907	0.00674724	0.217244	Ak1
ENSMUSG00000032204	16.0944	-2.70994	1.00037	-2.70895	0.00674973	0.217244	Aqp9
ENSMUSG00000008206	44.7715	1.88501	0.696767	2.70537	0.00682289	0.21848	Cers4
ENSMUSG00000021003	74.9786	1.27831	0.47246	2.70565	0.00681708	0.21848	Galc
ENSMUSG00000051735	487.663	-0.606267	0.224137	-2.7049	0.00683258	0.21848	Rinl
ENSMUSG00000054892	32.7542	-1.89556	0.703001	-2.69639	0.0070096	0.223655	Txk
ENSMUSG00000032462	78.8647	-1.20395	0.448112	-2.68671	0.00721587	0.229739	Pik3cb
ENSMUSG00000090394	900.996	0.6944	0.258926	2.68185	0.00732162	0.232603	4930523C07Rik
ENSMUSG00000026980	36.3687	1.75074	0.654187	2.67621	0.00744602	0.236047	Ly75
ENSMUSG00000020032	65.1376	1.38435	0.517904	2.67298	0.00751807	0.237596	Nuak1
ENSMUSG00000028629	420.85	0.614446	0.229908	2.67258	0.00752713	0.237596	Exo5
ENSMUSG00000023991	788.109	0.516544	0.193476	2.66981	0.00758941	0.23905	Foxp4
ENSMUSG00000061544	473.997	0.656251	0.246179	2.66575	0.00768161	0.241438	Zfp229
ENSMUSG00000022604	1304.68	0.457134	0.171972	2.65818	0.00785629	0.246067	Cep97
ENSMUSG00000030823	68.1165	1.29166	0.486094	2.65721	0.00787896	0.246067	9130019O22Rik
ENSMUSG00000068154	44.4284	1.5305	0.575909	2.65754	0.00787125	0.246067	Insm1
ENSMUSG00000024403	156.943	0.870694	0.327938	2.65506	0.00792951	0.247122	Atp6v1g2
ENSMUSG00000033111	293.923	-0.669982	0.252543	-2.65294	0.00797929	0.247627	3830406C13Rik
ENSMUSG00000039234	185.648	-0.899803	0.339164	-2.653	0.00797797	0.247627	Sec24d
ENSMUSG00000038843	564.412	-0.599787	0.226257	-2.65092	0.0080274	0.248596	Gcnt1
ENSMUSG00000022659	184.269	-0.865215	0.32682	-2.64738	0.00811185	0.249829	Gcsam
ENSMUSG00000051343	484.196	0.589804	0.222715	2.64824	0.00809119	0.249829	Rab11fip5
ENSMUSG00000051379	44.7476	-1.62208	0.612937	-2.64641	0.008135	0.249829	Flrt3
ENSMUSG00000059325	502.693	-0.5539	0.209292	-2.64655	0.00813186	0.249829	Hopx
ENSMUSG00000027947	425.659	-0.833863	0.315218	-2.64535	0.0081606	0.250094	Il6ra
ENSMUSG00000007039	152.174	0.882305	0.333729	2.64378	0.00819861	0.250219	Ddah2
ENSMUSG00000069892	2008.06	-0.603767	0.228348	-2.64406	0.00819173	0.250219	9930111J21Rik2
ENSMUSG00000004266	3849.78	-0.390358	0.147833	-2.64053	0.00827766	0.252109	Ptpn6
ENSMUSG00000098112	990.639	-0.464445	0.175992	-2.63901	0.00831492	0.252722	Bin2
ENSMUSG00000021838	167.455	0.840322	0.318613	2.63744	0.00835352	0.252853	Samd4
ENSMUSG00000066892	1029.29	0.464433	0.176046	2.63813	0.00833638	0.252853	Fbxl12
ENSMUSG00000038412	1094.01	-0.502598	0.190743	-2.63495	0.00841507	0.253897	Higd1a
ENSMUSG00000116560	101.937	1.02676	0.389715	2.63465	0.00842246	0.253897	Gm2808
ENSMUSG00000044807	195.8	0.795039	0.302405	2.62905	0.00856228	0.257585	Zfp354c
ENSMUSG00000027165	83.2175	1.13943	0.433793	2.62666	0.00862279	0.258351	Iftap
ENSMUSG00000096914	4.56246	5.91772	2.25264	2.62702	0.00861369	0.258351	Galntl6
ENSMUSG00000031841	1888.76	-0.641994	0.244598	-2.62469	0.00867286	0.258438	Cdh13
ENSMUSG00000039676	28.2211	1.95283	0.744019	2.6247	0.00867243	0.258438	Capsl
ENSMUSG00000050473	128.769	-1.08824	0.414649	-2.62447	0.00867829	0.258438	Slc35d3
ENSMUSG00000020023	72.2593	-1.22241	0.46641	-2.62089	0.00877002	0.260643	Tmcc3
ENSMUSG00000020395	184.584	-0.871003	0.332765	-2.61747	0.00885847	0.262742	Itk
ENSMUSG00000024481	297.579	-0.698922	0.267448	-2.6133	0.00896736	0.264196	Lvrn
ENSMUSG00000024948	8682.7	0.4393	0.168131	2.61285	0.00897919	0.264196	Map4k2
ENSMUSG00000027863	261.409	-0.759747	0.290679	-2.6137	0.00895683	0.264196	Cd2
ENSMUSG00000050377	171.513	-0.858608	0.328511	-2.61364	0.00895834	0.264196	Il31ra
ENSMUSG00000112148	2450.93	-0.6213	0.238374	-2.60641	0.00914964	0.268675	Lilrb4a
ENSMUSG00000029314	763.067	0.508631	0.195373	2.60338	0.00923103	0.270526	Gpat3
ENSMUSG00000032202	2187.37	-0.517315	0.198935	-2.60043	0.00931081	0.272323	Rab27a
ENSMUSG00000005682	3323.81	0.442114	0.170158	2.59825	0.00936995	0.272344	Pan2
ENSMUSG00000039304	58.6313	1.33609	0.514191	2.59843	0.00936498	0.272344	Tnfsf10
ENSMUSG00000042608	1766.05	-0.417531	0.160641	-2.59915	0.00934545	0.272344	Stk40
ENSMUSG00000069170	5.12167	5.64514	2.17314	2.59769	0.00938545	0.272344	Adgrv1
ENSMUSG00000030060	449.751	0.680773	0.2625	2.59342	0.00950263	0.274663	Hmces
ENSMUSG00000038648	171.649	-0.812446	0.313225	-2.59381	0.00949191	0.274663	Creb3l2
ENSMUSG00000048285	1738.68	0.436245	0.168507	2.58888	0.00962884	0.277767	Frmd6
ENSMUSG00000021476	129.181	-0.98024	0.37921	-2.58496	0.00973913	0.279934	Habp4
ENSMUSG00000026991	1173.49	0.46001	0.177963	2.58486	0.00974194	0.279934	Pkp4
ENSMUSG00000026425	2558.48	0.390071	0.151325	2.57771	0.00994584	0.285237	Srgap2
ENSMUSG00000076928	355.277	-0.640442	0.248563	-2.57658	0.00997837	0.285614	NA
ENSMUSG00000042444	858.983	0.492401	0.191174	2.57568	0.0100044	0.285804	Mindy2
ENSMUSG00000046275	10.974	3.31923	1.2918	2.56946	0.0101857	0.289859	Trarg1
ENSMUSG00000069516	69.7782	1.21484	0.472744	2.56976	0.0101768	0.289859	Lyz2
ENSMUSG00000021460	1312.67	-0.508352	0.198027	-2.56709	0.0102557	0.29129	Auh
ENSMUSG00000021699	307.438	0.669635	0.261043	2.56523	0.0103108	0.291642	Pde4d
ENSMUSG00000033644	92.9647	-1.07316	0.418439	-2.56467	0.0103275	0.291642	Piwil2
ENSMUSG00000039046	980.631	0.503599	0.196277	2.56576	0.0102951	0.291642	Usp6nl
ENSMUSG00000028179	551.886	-0.56598	0.220986	-2.56116	0.0104324	0.291843	Cth
ENSMUSG00000041000	224.415	0.725065	0.282823	2.56367	0.0103573	0.291843	Trim62
ENSMUSG00000047910	37.2334	1.64176	0.64057	2.56296	0.0103783	0.291843	Pcdhb16
ENSMUSG00000056501	390.499	-0.686184	0.267924	-2.56112	0.0104336	0.291843	Cebpb
ENSMUSG00000106892	4.74606	5.68846	2.22022	2.56212	0.0104036	0.291843	NA
ENSMUSG00000025431	3733.62	-0.605818	0.236742	-2.55898	0.0104979	0.292532	Crisp1
ENSMUSG00000034449	645.823	-0.524498	0.204961	-2.55901	0.0104969	0.292532	Dhrs11
ENSMUSG00000026357	488.669	-0.556662	0.217675	-2.5573	0.0105487	0.293393	Rgs18
ENSMUSG00000009566	2383.1	0.435383	0.170374	2.55545	0.010605	0.294404	Fpgs
ENSMUSG00000047409	40.8182	1.64105	0.642472	2.55428	0.0106407	0.294839	Ctdspl
ENSMUSG00000052632	334.126	0.624025	0.244369	2.55362	0.0106611	0.29485	Asap2
ENSMUSG00000038463	57.7156	1.28832	0.504777	2.55226	0.0107027	0.295445	Olfml2b
ENSMUSG00000042810	494.94	0.642487	0.251982	2.54973	0.0107805	0.297038	Krba1
ENSMUSG00000097449	489.662	0.617068	0.242079	2.54904	0.0108021	0.297078	NA
ENSMUSG00000022148	181.943	-0.768903	0.301802	-2.5477	0.0108435	0.297661	Fyb
ENSMUSG00000034271	166.269	-0.799028	0.314521	-2.54046	0.0110706	0.30333	Jdp2
ENSMUSG00000044022	31.2502	1.78549	0.703213	2.53905	0.0111155	0.303995	Pcdhb21
ENSMUSG00000048279	3981.78	0.42134	0.166028	2.53777	0.0111561	0.304542	Sacs
ENSMUSG00000075408	12.3637	2.93239	1.15619	2.53625	0.0112048	0.305304	Smim41
ENSMUSG00000001865	57.3614	-1.31479	0.518611	-2.53521	0.0112381	0.305645	Cpa3
ENSMUSG00000003541	134.803	-0.880874	0.347545	-2.53456	0.0112587	0.305645	Ier3
ENSMUSG00000038418	202.476	0.755006	0.298249	2.53146	0.0113588	0.307794	Egr1
ENSMUSG00000020256	74.7385	-1.29307	0.512773	-2.52172	0.0116782	0.315289	Aldh1l2
ENSMUSG00000029772	1202.8	0.462355	0.183339	2.52186	0.0116735	0.315289	Ahcyl2
ENSMUSG00000032375	245.303	0.707656	0.280701	2.52103	0.0117012	0.315334	Aph1b
ENSMUSG00000028369	115.753	0.936887	0.372178	2.51731	0.0118254	0.317839	Svep1
ENSMUSG00000031375	265.2	0.690045	0.274158	2.51696	0.0118373	0.317839	Bgn
ENSMUSG00000020120	4256.21	-0.379099	0.150801	-2.5139	0.0119404	0.320023	Plek
ENSMUSG00000034709	2713.29	0.391596	0.155909	2.51169	0.0120153	0.321447	Ppp1r21
ENSMUSG00000029403	40.6416	1.56498	0.623481	2.51007	0.0120706	0.322342	Cdkl2
ENSMUSG00000024597	448.177	0.580064	0.231414	2.50661	0.0121897	0.324815	Slc12a2
ENSMUSG00000078546	44.6381	1.48926	0.594254	2.50609	0.0122073	0.324815	Zfp995
ENSMUSG00000027546	7.76345	-4.71259	1.88123	-2.50506	0.0122432	0.32491	Atp9a
ENSMUSG00000030365	188.472	-0.840043	0.335384	-2.50472	0.0122549	0.32491	Clec2i
ENSMUSG00000054934	113.996	0.921357	0.368363	2.50122	0.0123766	0.327546	Kcnmb4
ENSMUSG00000026094	4276.92	-0.415935	0.166555	-2.49729	0.0125147	0.330609	Stk17b
ENSMUSG00000045827	251.651	-0.723186	0.289873	-2.49484	0.0126015	0.332306	Serpinb9
ENSMUSG00000006731	4206.55	-0.356851	0.143358	-2.48923	0.0128022	0.336393	B4galnt1
ENSMUSG00000042647	126.682	1.02783	0.412834	2.48969	0.0127854	0.336393	Acad12
ENSMUSG00000054889	122.31	-0.889249	0.357622	-2.48656	0.0128984	0.33832	Dsp
ENSMUSG00000004709	729.563	-0.480127	0.193227	-2.48478	0.0129632	0.338812	Cd244a
ENSMUSG00000032322	994.626	-0.435565	0.175262	-2.48523	0.0129469	0.338812	Pstpip1
ENSMUSG00000020644	1064.58	-0.585379	0.235648	-2.48413	0.0129869	0.338832	Id2
ENSMUSG00000024812	214.823	0.735456	0.296205	2.48293	0.0130308	0.339375	Tjp2
ENSMUSG00000041540	24.4972	-2.05343	0.827877	-2.48035	0.0131252	0.341231	Sox5
ENSMUSG00000056476	887.867	-0.482586	0.194716	-2.4784	0.0131971	0.342498	Med12l
ENSMUSG00000044197	1344.75	-0.499081	0.20143	-2.47769	0.0132236	0.342582	Gpr146
ENSMUSG00000024253	81.2376	-1.07571	0.435311	-2.47113	0.0134686	0.348316	Dync2li1
ENSMUSG00000036402	1996.43	-0.386975	0.156745	-2.46882	0.0135559	0.34935	Gng12
ENSMUSG00000041649	70.7537	1.35359	0.548223	2.46905	0.0135472	0.34935	Klf8
ENSMUSG00000032083	14.4933	2.64285	1.07106	2.4675	0.0136061	0.34942	Apoa1
ENSMUSG00000038264	4511.84	0.481338	0.195045	2.46784	0.0135932	0.34942	Sema7a
ENSMUSG00000033713	1704.87	0.42194	0.171197	2.46464	0.0137152	0.35161	Foxn3
ENSMUSG00000062825	39561.5	-0.334368	0.135835	-2.46156	0.0138333	0.353408	Actg1
ENSMUSG00000064262	515.47	0.74928	0.304357	2.46184	0.0138226	0.353408	Gimap8
ENSMUSG00000022657	87.5933	-1.07439	0.436747	-2.45999	0.0138943	0.353723	Cd96
ENSMUSG00000029860	2376.9	-0.430086	0.174876	-2.45938	0.0139176	0.353723	Zyx
ENSMUSG00000096035	126.638	-0.996886	0.405271	-2.4598	0.0139015	0.353723	Odaph
ENSMUSG00000026749	1602.39	-0.478436	0.19467	-2.45767	0.013984	0.35419	Nek6
ENSMUSG00000040511	1667.31	-0.401257	0.163244	-2.45802	0.0139706	0.35419	Pvr
ENSMUSG00000035273	642.809	-0.48121	0.195878	-2.45668	0.0140228	0.354564	Hpse
ENSMUSG00000035299	270.124	-0.637308	0.259614	-2.45483	0.0140953	0.355785	Mid1
ENSMUSG00000034612	169.748	-0.801673	0.326667	-2.4541	0.0141237	0.355893	Chst11
ENSMUSG00000050199	190.466	0.750486	0.305993	2.45263	0.0141817	0.356746	Lgr4
ENSMUSG00000046818	12.0793	-3.52773	1.43927	-2.45106	0.0142438	0.357697	Ddit4l
ENSMUSG00000027570	102.785	-1.10496	0.45127	-2.44855	0.0143434	0.359585	Col9a3
ENSMUSG00000024065	126.018	-0.875655	0.358168	-2.44481	0.0144927	0.361378	Ehd3
ENSMUSG00000027215	1544.52	-0.439314	0.179729	-2.44431	0.014513	0.361378	Cd82
ENSMUSG00000030231	574.318	0.491984	0.201191	2.44537	0.0144705	0.361378	Plekha5
ENSMUSG00000036202	3973.36	0.398447	0.162897	2.44601	0.0144449	0.361378	Rif1
ENSMUSG00000062901	6621.27	0.413548	0.169321	2.44239	0.0145903	0.362079	Klhl24
ENSMUSG00000070034	2355.19	-0.416628	0.170557	-2.44274	0.0145761	0.362079	Sp110
ENSMUSG00000019876	518.313	-0.53607	0.219559	-2.44158	0.0146232	0.362285	Pkib
ENSMUSG00000026159	2304.87	0.372807	0.152842	2.43916	0.0147215	0.362285	Agfg1
ENSMUSG00000032724	588.82	-0.496974	0.203722	-2.43947	0.0147086	0.362285	Abtb2
ENSMUSG00000072294	511.666	0.572972	0.234823	2.44001	0.0146867	0.362285	Klf12
ENSMUSG00000103037	20.7876	2.17422	0.890909	2.44045	0.0146691	0.362285	Pcdhgb1
ENSMUSG00000037946	1174.81	-0.437551	0.179491	-2.43774	0.0147794	0.362502	Fgd3
ENSMUSG00000049577	3523.53	0.352407	0.144553	2.43791	0.0147723	0.362502	Zfpm1
ENSMUSG00000032714	94.3724	1.00959	0.414621	2.43497	0.0148931	0.364079	Syde1
ENSMUSG00000056019	630.922	0.516243	0.211971	2.43544	0.0148739	0.364079	Zfp709
ENSMUSG00000095105	240.377	0.671065	0.275685	2.43417	0.0149258	0.364275	Edaradd
ENSMUSG00000042228	3632.12	-0.36386	0.149674	-2.43102	0.0150562	0.366849	Lyn
ENSMUSG00000027878	2063.98	-0.376943	0.155173	-2.42917	0.0151332	0.368117	Notch2
ENSMUSG00000039395	959.194	0.519961	0.214118	2.42838	0.0151665	0.368318	Mreg
ENSMUSG00000032253	5521.13	0.401298	0.165338	2.42713	0.0152186	0.368976	Phip
ENSMUSG00000031785	4835.07	0.389852	0.160852	2.42366	0.0153648	0.37191	Adgrg1
ENSMUSG00000021190	2902.99	0.380123	0.156943	2.42205	0.0154333	0.372955	Lgmn
ENSMUSG00000037754	7987.22	-0.34592	0.143057	-2.41806	0.0156034	0.37522	Ppp1r16b
ENSMUSG00000050730	23.6989	2.0094	0.830905	2.41832	0.0155923	0.37522	Arhgap42
ENSMUSG00000054452	5234.1	-0.340104	0.140586	-2.41919	0.0155552	0.37522	Tle5
ENSMUSG00000057378	361.554	0.831713	0.344571	2.41376	0.0157888	0.379059	Ryr3
ENSMUSG00000024985	113.904	1.04835	0.434652	2.41194	0.0158681	0.380343	Tcf7l2
ENSMUSG00000038623	3110.95	-0.401665	0.166619	-2.41068	0.0159227	0.381033	Tm6sf1
ENSMUSG00000027996	16.6715	2.33326	0.968319	2.4096	0.0159702	0.381514	Sfrp2
ENSMUSG00000041225	378.182	0.587263	0.243775	2.40904	0.0159945	0.381514	Arhgap12
ENSMUSG00000002250	1056.94	-0.442169	0.183747	-2.4064	0.0161105	0.383041	Ppard
ENSMUSG00000039908	179.995	-0.981592	0.407909	-2.4064	0.0161106	0.383041	Slc26a11
ENSMUSG00000030589	469.162	-0.731457	0.304086	-2.40543	0.0161535	0.383445	Rasgrp4
ENSMUSG00000073591	208.909	0.808655	0.336327	2.40437	0.0162003	0.383938	Pcdhb22
ENSMUSG00000026447	836.422	0.441298	0.183806	2.40088	0.0163555	0.385987	Pik3c2b
ENSMUSG00000029469	136.826	0.873339	0.36372	2.40113	0.0163445	0.385987	Ift81
ENSMUSG00000050157	30.932	1.72669	0.719254	2.40066	0.0163654	0.385987	Gm867
ENSMUSG00000000085	568.969	0.50866	0.212055	2.39871	0.0164529	0.38647	Scmh1
ENSMUSG00000000378	1537.84	0.449783	0.187573	2.39791	0.016489	0.38647	Ccm2
ENSMUSG00000006389	1032.69	0.568269	0.236913	2.39863	0.0164564	0.38647	Mpl
ENSMUSG00000027381	13874	-0.340281	0.142013	-2.39613	0.0165694	0.38647	Bcl2l11
ENSMUSG00000028657	6983.8	0.357149	0.148997	2.39701	0.0165293	0.38647	Ppt1
ENSMUSG00000029763	4503.97	0.357601	0.149232	2.39627	0.0165631	0.38647	Exoc4
ENSMUSG00000049103	516.936	-0.540681	0.225519	-2.3975	0.0165075	0.38647	Ccr2
ENSMUSG00000032011	49.4324	1.35298	0.564947	2.39488	0.0166259	0.386564	Thy1
ENSMUSG00000054640	394.646	-0.545178	0.227607	-2.39526	0.0166085	0.386564	Slc8a1
ENSMUSG00000018008	5307.95	-0.393379	0.164405	-2.39274	0.0167232	0.387768	Cyth4
ENSMUSG00000027639	3976.5	-0.382025	0.159671	-2.39258	0.0167303	0.387768	Samhd1
ENSMUSG00000092329	5.42372	5.87687	2.45813	2.39078	0.0168124	0.389061	NA
ENSMUSG00000034714	404.557	-0.569094	0.238166	-2.38949	0.0168719	0.389216	Ttyh2
ENSMUSG00000044258	529.293	-0.539171	0.22561	-2.38984	0.0168559	0.389216	Ctla2a
ENSMUSG00000004933	137.929	-0.850945	0.35641	-2.38754	0.0169615	0.390133	Matk
ENSMUSG00000079484	346.961	-0.843306	0.353221	-2.38747	0.0169646	0.390133	Phyhd1
ENSMUSG00000026335	379.208	-0.6044	0.253704	-2.3823	0.0172049	0.395043	Pam
ENSMUSG00000031530	293.121	-0.676851	0.284252	-2.38117	0.0172577	0.395639	Dusp4
ENSMUSG00000045868	13153.1	0.419707	0.176613	2.37642	0.0174815	0.400147	Gvin1
ENSMUSG00000028121	35.1962	1.58413	0.666819	2.37565	0.017518	0.400362	Bcar3
ENSMUSG00000046387	55.9785	1.25162	0.528662	2.36753	0.0179074	0.408626	Pcdhb17
ENSMUSG00000042842	1510.14	-0.416474	0.176244	-2.36306	0.0181249	0.411408	Serpinb6b
ENSMUSG00000046718	2410.85	-0.358337	0.151553	-2.36443	0.0180578	0.411408	Bst2
ENSMUSG00000076431	9124.28	0.321416	0.136036	2.36273	0.0181409	0.411408	Sox4
ENSMUSG00000097715	1521.89	-0.409049	0.173113	-2.3629	0.0181324	0.411408	NA
ENSMUSG00000025176	202.652	-0.797651	0.33826	-2.3581	0.0183689	0.415938	Hoga1
ENSMUSG00000004558	274.29	0.649569	0.275801	2.35521	0.0185124	0.417193	Ndrg2
ENSMUSG00000022584	3508.83	-0.535918	0.227452	-2.35618	0.0184637	0.417193	Ly6c2
ENSMUSG00000029287	62.6912	1.33672	0.56768	2.3547	0.0185375	0.417193	Tgfbr3
ENSMUSG00000038884	388.107	-0.563418	0.239188	-2.35554	0.0184957	0.417193	Shfl
ENSMUSG00000048763	143.21	-0.876816	0.372497	-2.35389	0.0185782	0.417472	Hoxb3
ENSMUSG00000014599	405.136	-0.581274	0.247407	-2.34947	0.0188001	0.421815	Csf1
ENSMUSG00000038578	3393.88	0.348681	0.148456	2.34872	0.0188382	0.422023	Susd1
ENSMUSG00000064354	9401.66	0.358724	0.152769	2.34816	0.0188666	0.422023	COX2
ENSMUSG00000028898	377.033	-0.540566	0.230361	-2.34661	0.0189451	0.42287	Trnau1ap
ENSMUSG00000032556	46.8307	1.36883	0.583404	2.34628	0.0189619	0.42287	Bfsp2
ENSMUSG00000018800	11.0031	2.75876	1.17643	2.34503	0.0190254	0.423007	Abca5
ENSMUSG00000022824	1189.12	0.620875	0.264738	2.34524	0.0190146	0.423007	Muc13
ENSMUSG00000023951	8554.86	-0.538994	0.23002	-2.34325	0.0191168	0.424399	Vegfa
ENSMUSG00000035637	2421.98	-0.465998	0.199048	-2.34113	0.0192253	0.426099	Grhpr
ENSMUSG00000051022	126.79	-0.958645	0.409665	-2.34007	0.0192801	0.426099	Hs3st1
ENSMUSG00000061086	9968.53	-0.360159	0.153898	-2.34024	0.0192712	0.426099	Myl4
ENSMUSG00000078880	159.568	0.795544	0.340605	2.33568	0.019508	0.430491	Gm14308
ENSMUSG00000007216	271.957	0.61376	0.262965	2.334	0.0195958	0.431782	Zfp775
ENSMUSG00000025491	41814.6	-0.356966	0.152981	-2.3334	0.0196271	0.431826	Ifitm1
ENSMUSG00000024030	5467.99	0.393597	0.168812	2.33158	0.0197228	0.433285	Abcg1
ENSMUSG00000026490	64.5717	1.18801	0.510103	2.32896	0.019861	0.435671	Cdc42bpa
ENSMUSG00000042628	1098.36	0.443806	0.190618	2.32825	0.0198989	0.435854	Zfyve1
ENSMUSG00000074918	1135.6	0.412931	0.177567	2.32549	0.0200457	0.438419	Inafm2
ENSMUSG00000031216	299.982	0.597386	0.257351	2.32129	0.0202714	0.442135	Stard8
ENSMUSG00000078137	175.231	0.715455	0.308225	2.32121	0.0202756	0.442135	Ankrd63
ENSMUSG00000058761	5199.23	0.415739	0.179363	2.31786	0.0204571	0.444775	Rnf169
ENSMUSG00000067586	986.686	-0.41379	0.178484	-2.31836	0.02043	0.444775	S1pr3
ENSMUSG00000021200	9.75127	2.94266	1.27042	2.31628	0.0205429	0.445984	Asb2
ENSMUSG00000061731	221.32	0.7436	0.3217	2.31147	0.0208068	0.451049	Ext1
ENSMUSG00000033790	2887.68	-0.447023	0.19356	-2.30948	0.0209168	0.452767	Tubgcp5
ENSMUSG00000005087	2006.04	-0.484963	0.210114	-2.30809	0.0209939	0.453771	Cd44
ENSMUSG00000102752	20.0165	-2.0012	0.867269	-2.30747	0.0210285	0.453853	Gm7694
ENSMUSG00000029298	785.769	-0.550007	0.238424	-2.30684	0.0210637	0.453946	Gbp9
ENSMUSG00000048078	1144	0.397746	0.172514	2.30559	0.0211335	0.454788	Tenm4
ENSMUSG00000040913	458.995	-0.511388	0.221944	-2.30413	0.0212154	0.455883	Fbxw4
ENSMUSG00000004317	1191.75	-0.407341	0.176909	-2.30254	0.0213046	0.457135	Clcn5
ENSMUSG00000016256	721.046	0.434784	0.189037	2.29999	0.021449	0.458925	Ctsz
ENSMUSG00000020321	8029	-0.322752	0.140329	-2.29996	0.0214503	0.458925	Mdh1
ENSMUSG00000022686	1376.01	0.37691	0.164135	2.29635	0.0216561	0.462656	B3gnt5
ENSMUSG00000041220	2349.98	0.400925	0.174722	2.29465	0.0217534	0.463837	Elovl6
ENSMUSG00000073609	782.004	-0.445256	0.194072	-2.29428	0.0217743	0.463837	D2hgdh
ENSMUSG00000024187	625.392	-0.457437	0.199497	-2.29295	0.0218508	0.464794	Fam234a
ENSMUSG00000024858	13481.6	0.307298	0.134115	2.29131	0.0219457	0.46614	Grk2
ENSMUSG00000029727	32.5921	-1.68934	0.738151	-2.28862	0.0221017	0.468553	Cyp3a13
ENSMUSG00000100153	577.254	-0.472503	0.206491	-2.28825	0.0221229	0.468553	Ppp1ccb
ENSMUSG00000038539	1661.1	-0.612814	0.268105	-2.28572	0.0222705	0.471004	Atf5
ENSMUSG00000079173	239.351	0.620205	0.271451	2.28478	0.0223258	0.471488	Zan
ENSMUSG00000100254	4.94584	5.74515	2.51512	2.28424	0.0223574	0.471488	Trpc2
ENSMUSG00000046207	2218.11	-0.366457	0.16047	-2.28365	0.0223921	0.471545	Pik3r6
ENSMUSG00000034413	461.69	-0.595423	0.261212	-2.27946	0.0226395	0.474966	Neurl1b
ENSMUSG00000059456	6566.02	-0.397021	0.174171	-2.27948	0.0226383	0.474966	Ptk2b
ENSMUSG00000061859	128.988	0.871008	0.382144	2.27927	0.0226512	0.474966	Patj
ENSMUSG00000031532	4020.98	-0.332501	0.145978	-2.27776	0.0227412	0.476175	Saraf
ENSMUSG00000040274	20305.2	0.319161	0.140282	2.27515	0.0228972	0.478762	Cdk6
ENSMUSG00000031642	256.535	0.650457	0.286099	2.27353	0.022994	0.480106	Sh3rf1
ENSMUSG00000028189	77.8875	0.998492	0.439318	2.27283	0.0230367	0.480316	Ctbs
ENSMUSG00000039976	2052.48	-0.349679	0.153961	-2.27121	0.023134	0.481665	Tbc1d16
ENSMUSG00000004043	1454.61	0.375373	0.165335	2.27038	0.0231846	0.481875	Stat5a
ENSMUSG00000026721	4123.11	-0.342212	0.150756	-2.26997	0.0232095	0.481875	Rabgap1l
ENSMUSG00000020376	4451.56	-0.325817	0.143816	-2.26552	0.0234808	0.484098	Rnf130
ENSMUSG00000042694	478.976	-0.483075	0.213183	-2.26601	0.0234507	0.484098	Stn1
ENSMUSG00000071713	4039.32	0.376554	0.166162	2.26618	0.0234403	0.484098	Csf2rb
ENSMUSG00000075420	212.499	-0.653027	0.288106	-2.26662	0.0234134	0.484098	Smim6
ENSMUSG00000094016	83.2457	-1.00382	0.443048	-2.26572	0.0234688	0.484098	Trav15-1-dv6-1
ENSMUSG00000028496	585.089	0.529422	0.234032	2.26218	0.0236864	0.486944	Mllt3
ENSMUSG00000036185	269.334	0.6287	0.277917	2.26218	0.0236861	0.486944	Sapcd1
ENSMUSG00000039713	210.994	-0.646657	0.28592	-2.26167	0.0237179	0.486944	Plekhg5
ENSMUSG00000001627	1483.17	-0.371764	0.164611	-2.25844	0.023918	0.48977	Ifrd1
ENSMUSG00000021255	3.92499	5.30118	2.34783	2.25791	0.0239516	0.48977	Esrrb
ENSMUSG00000108484	37.0108	1.42427	0.630811	2.25785	0.0239553	0.48977	NA
ENSMUSG00000028064	5776.91	-0.37843	0.167691	-2.25671	0.0240265	0.490546	Sema4a
ENSMUSG00000000693	49.5001	1.314	0.582872	2.25436	0.0241736	0.492867	Loxl3
ENSMUSG00000074575	962.375	0.400735	0.177846	2.25327	0.0242424	0.493587	Kcng1
ENSMUSG00000048911	798.71	-0.421207	0.18711	-2.25112	0.0243781	0.495665	Rnf24
ENSMUSG00000018378	106.428	1.00683	0.447678	2.24901	0.0245117	0.49711	2210416O15Rik
ENSMUSG00000060600	709.617	-0.669237	0.297579	-2.24894	0.0245166	0.49711	Eno3
ENSMUSG00000043415	143.519	0.774593	0.344739	2.2469	0.0246465	0.499058	Otud1
ENSMUSG00000030165	502.299	-0.593848	0.264703	-2.24345	0.0248677	0.501535	Klrd1
ENSMUSG00000032849	282.264	0.576255	0.256788	2.24409	0.0248266	0.501535	Abcc4
ENSMUSG00000040557	19.9062	2.16621	0.96559	2.2434	0.0248709	0.501535	Mettl27
ENSMUSG00000034616	657.319	0.449659	0.2005	2.24269	0.0249168	0.501774	Ssh3
ENSMUSG00000031827	1700.12	-0.485435	0.216521	-2.24198	0.0249627	0.502012	Cotl1
ENSMUSG00000038949	826.125	0.415951	0.185589	2.24124	0.0250103	0.502284	Cnst
ENSMUSG00000075592	155.838	-0.721228	0.322107	-2.2391	0.0251495	0.504394	Nynrin
ENSMUSG00000000958	336.779	0.532723	0.238323	2.23529	0.0253981	0.505254	Slc7a7
ENSMUSG00000001552	773	-0.43515	0.194563	-2.23655	0.0253157	0.505254	Jup
ENSMUSG00000026737	3362.79	-0.338237	0.151195	-2.23709	0.0252805	0.505254	Pip4k2a
ENSMUSG00000031833	5041.45	-0.343972	0.153817	-2.23624	0.0253357	0.505254	Mast3
ENSMUSG00000048988	175.559	0.739662	0.330852	2.23563	0.0253761	0.505254	Elfn1
ENSMUSG00000056536	1844.8	0.367041	0.164113	2.23651	0.0253185	0.505254	Pign
ENSMUSG00000006169	5202.43	0.315588	0.14137	2.23236	0.0255909	0.505996	Clint1
ENSMUSG00000023048	171.492	0.701883	0.314475	2.23192	0.0256204	0.505996	Prr13
ENSMUSG00000028927	806.025	0.446612	0.200015	2.23289	0.0255561	0.505996	Padi2
ENSMUSG00000032053	9652.45	0.325404	0.145785	2.23208	0.0256097	0.505996	Pou2af1
ENSMUSG00000033420	549.325	-0.520016	0.233024	-2.2316	0.0256414	0.505996	Antxr1
ENSMUSG00000068014	19.9864	-2.10165	0.941012	-2.2334	0.0255229	0.505996	Gm14648
ENSMUSG00000032589	53.3957	1.21518	0.544934	2.22996	0.0257501	0.506784	Bsn
ENSMUSG00000041801	242.434	0.659894	0.295873	2.23033	0.0257258	0.506784	Phlda3
ENSMUSG00000020183	117.914	0.872928	0.391972	2.22702	0.0259461	0.508606	Cpm
ENSMUSG00000043154	627.047	-0.44601	0.200226	-2.22753	0.0259117	0.508606	Ppp2r3a
ENSMUSG00000113850	160.663	0.833855	0.374277	2.22791	0.0258866	0.508606	NA
ENSMUSG00000053819	6408.24	0.387606	0.174315	2.22359	0.0261758	0.512427	Camk2d
ENSMUSG00000025912	165.33	0.721341	0.324767	2.22111	0.0263437	0.512599	Mybl1
ENSMUSG00000026674	109.044	1.0128	0.456148	2.22033	0.0263962	0.512599	Ddr2
ENSMUSG00000028874	161.531	-0.72303	0.325441	-2.22169	0.0263043	0.512599	Fgr
ENSMUSG00000033788	6.76028	-3.35375	1.50973	-2.22143	0.0263222	0.512599	Dysf
ENSMUSG00000036902	394.935	0.504212	0.227137	2.21986	0.026428	0.512599	Neto2
ENSMUSG00000056481	1235.31	0.40392	0.181891	2.22067	0.0263731	0.512599	Cd248
ENSMUSG00000059149	91.989	1.01724	0.457942	2.22133	0.0263289	0.512599	Mfsd4a
ENSMUSG00000025583	2020.8	0.343596	0.154857	2.21879	0.0265007	0.51266	Rptor
ENSMUSG00000048442	617.817	-0.460319	0.207428	-2.21917	0.0264751	0.51266	Smim5
ENSMUSG00000027318	36.3763	1.41934	0.640427	2.21624	0.0266754	0.514167	Adam33
ENSMUSG00000051550	629.349	0.444394	0.200528	2.21612	0.0266833	0.514167	Zfp579
ENSMUSG00000076633	43.3068	-1.28069	0.577838	-2.21635	0.0266672	0.514167	Ighv5-2
ENSMUSG00000050953	105.391	1.05552	0.476438	2.21543	0.0267303	0.514402	Gja1
ENSMUSG00000021313	15.0305	2.84503	1.28509	2.21388	0.0268367	0.515776	Ryr2
ENSMUSG00000040430	998.561	0.388536	0.175644	2.21207	0.0269619	0.51692	Pitpnc1
ENSMUSG00000116876	3.72986	5.33822	2.4133	2.212	0.0269664	0.51692	NA
ENSMUSG00000029049	43.4138	-1.5473	0.700594	-2.20856	0.0272054	0.520824	Morn1
ENSMUSG00000041817	323.391	-0.536141	0.242999	-2.20635	0.0273597	0.522742	Fam169a
ENSMUSG00000042207	726.821	-0.455825	0.206619	-2.20611	0.0273765	0.522742	Kdm5b
ENSMUSG00000014932	242.714	-0.599353	0.271744	-2.20558	0.0274137	0.522775	Yes1
ENSMUSG00000021886	29.4712	1.68161	0.762746	2.20468	0.0274769	0.523303	Gpr65
ENSMUSG00000039457	5.65363	4.57537	2.07643	2.20348	0.0275608	0.524225	Ppl
ENSMUSG00000040212	2304.24	-0.335533	0.152367	-2.20214	0.0276556	0.524871	Emp3
ENSMUSG00000040659	3155.09	-0.321134	0.145838	-2.20199	0.027666	0.524871	Efhd2
ENSMUSG00000056204	426.946	0.489725	0.222931	2.19676	0.0280379	0.53056	Pgpep1
ENSMUSG00000066154	7.95172	3.25644	1.48238	2.19676	0.0280374	0.53056	Mup3
ENSMUSG00000028860	890.737	-0.400348	0.182349	-2.1955	0.0281275	0.531574	Sytl1
ENSMUSG00000024270	5303.72	-0.313549	0.142871	-2.19463	0.0281902	0.532077	Slc39a6
ENSMUSG00000048895	142.077	0.732458	0.333963	2.19323	0.0282909	0.533294	Cdk5r1
ENSMUSG00000016194	1888.86	-0.355342	0.162241	-2.19021	0.0285092	0.533995	Hsd11b1
ENSMUSG00000019866	651.567	-0.424723	0.193823	-2.1913	0.0284303	0.533995	Crybg1
ENSMUSG00000026042	545.144	0.471511	0.215215	2.19088	0.0284606	0.533995	Col5a2
ENSMUSG00000039315	528.713	-0.482333	0.220199	-2.19044	0.028492	0.533995	Clnk
ENSMUSG00000079227	121.677	-0.93554	0.427008	-2.19092	0.0284577	0.533995	Ccr5
ENSMUSG00000029223	31.7737	1.46694	0.670316	2.18843	0.0286382	0.535052	Uchl1
ENSMUSG00000089682	610.427	0.471927	0.215632	2.18857	0.028628	0.535052	Bcl2l2
ENSMUSG00000021567	36.8469	1.5485	0.707822	2.18769	0.0286921	0.53538	Nkd2
ENSMUSG00000073008	1111.28	-0.400486	0.183151	-2.18665	0.0287683	0.536122	Gpr174
ENSMUSG00000022237	50.2169	-1.22494	0.560874	-2.18398	0.0289634	0.539078	Ankrd33b
ENSMUSG00000052102	651.97	0.423732	0.194402	2.17967	0.0292821	0.544178	Gnpda1
ENSMUSG00000091478	4.49685	-5.61783	2.57784	-2.17927	0.0293113	0.544178	NA
ENSMUSG00000002489	1729.74	0.359551	0.165143	2.17721	0.0294648	0.544286	Tiam1
ENSMUSG00000026012	1121.75	-0.417468	0.191664	-2.17812	0.0293971	0.544286	Cd28
ENSMUSG00000032198	13.692	-2.25173	1.03421	-2.17725	0.0294617	0.544286	Dock6
ENSMUSG00000032652	353.541	0.56547	0.259665	2.17769	0.0294293	0.544286	Crebl2
ENSMUSG00000021306	3679.6	-0.353273	0.162308	-2.17656	0.0295136	0.544506	Gpr137b
ENSMUSG00000022865	5.19709	-4.63389	2.13603	-2.16939	0.0300528	0.552379	Cxadr
ENSMUSG00000026458	221.326	-0.621408	0.286388	-2.16981	0.0300213	0.552379	Ppfia4
ENSMUSG00000051727	16.8767	2.05254	0.946051	2.16959	0.0300383	0.552379	Kctd14
ENSMUSG00000031328	20883.4	-0.313896	0.144801	-2.16778	0.0301753	0.55394	Flna
ENSMUSG00000027540	6135.82	0.340589	0.157204	2.16654	0.0302696	0.55498	Ptpn1
ENSMUSG00000027799	684.217	-0.452123	0.208926	-2.16404	0.0304614	0.556992	Nbea
ENSMUSG00000039953	2165.02	0.356337	0.164638	2.16436	0.0304367	0.556992	Clstn1
ENSMUSG00000048376	753.331	-0.429455	0.198488	-2.16363	0.0304927	0.556992	F2r
ENSMUSG00000020098	5.75166	-4.45773	2.06359	-2.16018	0.0307588	0.561158	Pcbd1
ENSMUSG00000034602	2646.51	-0.370589	0.171668	-2.15875	0.0308692	0.561369	Mon2
ENSMUSG00000037960	204.197	-0.708214	0.328081	-2.15866	0.0308769	0.561369	Card19
ENSMUSG00000044042	5.15141	4.467	2.06944	2.15856	0.0308846	0.561369	Fmn1
ENSMUSG00000035208	475.605	-0.512779	0.237917	-2.15528	0.0311399	0.565312	Slfn8
ENSMUSG00000047370	25.2882	1.84415	0.856858	2.15222	0.0313798	0.568966	NA
ENSMUSG00000027776	996.063	-0.376936	0.175278	-2.15051	0.0315153	0.570721	Il12a
ENSMUSG00000069662	2100.88	0.402012	0.18719	2.14762	0.0317439	0.574156	Marcks
ENSMUSG00000037419	2741.34	0.330427	0.153944	2.14641	0.0318403	0.575	Endod1
ENSMUSG00000050921	2431.32	-0.333652	0.155472	-2.14605	0.0318686	0.575	P2ry10
ENSMUSG00000039005	184.177	0.720573	0.336236	2.14306	0.0321083	0.577911	Tlr4
ENSMUSG00000063889	1975.83	-0.382029	0.178227	-2.14349	0.0320737	0.577911	Crem
ENSMUSG00000029093	16.7912	2.11886	0.990194	2.13984	0.0323677	0.581737	Sorcs2
ENSMUSG00000041836	2092.53	-0.333252	0.155766	-2.13944	0.0323999	0.581737	Ptpre
ENSMUSG00000015340	432.391	-0.503659	0.235606	-2.13771	0.0325399	0.582833	Cybb
ENSMUSG00000055723	2084.96	0.348622	0.163061	2.13798	0.032518	0.582833	Rras2
ENSMUSG00000071076	6345.17	-0.295035	0.138117	-2.13613	0.0326691	0.584437	Jund
ENSMUSG00000043008	2194.82	0.325529	0.152476	2.13495	0.032765	0.585441	Klhl6
ENSMUSG00000038740	1470.55	-0.347232	0.162796	-2.13293	0.0329308	0.587691	Mvb12b
ENSMUSG00000041992	7.69072	3.22534	1.51711	2.12597	0.0335056	0.595786	Rapgef5
ENSMUSG00000053550	51.6465	-1.17588	0.553005	-2.12635	0.0334739	0.595786	Shisa7
ENSMUSG00000111375	395.139	-0.485161	0.228207	-2.12597	0.0335056	0.595786	Btbd8
ENSMUSG00000009569	830.051	0.387562	0.182379	2.12504	0.0335831	0.596444	Mrtfb
ENSMUSG00000004415	312.006	0.548924	0.258673	2.12208	0.0338312	0.597969	Col26a1
ENSMUSG00000029923	41.0071	-1.27512	0.6005	-2.12344	0.0337172	0.597969	Rab19
ENSMUSG00000031870	541.58	0.453807	0.213829	2.12229	0.0338133	0.597969	Pgr
ENSMUSG00000052572	43.9369	1.25252	0.590135	2.12243	0.0338014	0.597969	Dlg2
ENSMUSG00000028766	16.5077	1.98359	0.93603	2.11916	0.0340772	0.600876	Alpl
ENSMUSG00000029455	7604.35	0.297265	0.140272	2.1192	0.0340738	0.600876	Aldh2
ENSMUSG00000029168	264.979	0.602817	0.284528	2.11866	0.0341194	0.6009	Dpysl5
ENSMUSG00000026663	4224.15	-0.312142	0.147431	-2.11721	0.0342416	0.602334	Atf6
ENSMUSG00000073434	1511.72	-0.374206	0.176866	-2.11576	0.0343654	0.603791	Wdr90
ENSMUSG00000022537	175.67	-0.644926	0.305066	-2.11405	0.0345109	0.605625	Tmem44
ENSMUSG00000004846	850.54	0.39039	0.184941	2.11089	0.0347821	0.606055	Plod3
ENSMUSG00000023942	4272.59	0.31277	0.148157	2.11108	0.0347658	0.606055	Slc29a1
ENSMUSG00000024235	1534.6	-0.50345	0.238488	-2.11101	0.0347718	0.606055	Map3k8
ENSMUSG00000031709	45.694	1.22661	0.580433	2.11327	0.0345773	0.606055	Tbc1d9
ENSMUSG00000037211	509.177	-0.45061	0.213294	-2.11263	0.0346327	0.606055	Spry1
ENSMUSG00000055148	298.382	-0.622542	0.294728	-2.11226	0.034664	0.606055	Klf2
ENSMUSG00000027636	4080.57	-0.322512	0.152823	-2.11037	0.0348266	0.606084	Sla2
ENSMUSG00000054409	5.50522	4.38969	2.08051	2.10991	0.034866	0.606084	Tmem74
ENSMUSG00000045005	185.35	0.643386	0.305155	2.10839	0.0349971	0.606932	Fzd5
ENSMUSG00000069083	4.22698	-5.5265	2.621	-2.10855	0.0349836	0.606932	Gm10259
ENSMUSG00000018001	78.202	0.938594	0.446077	2.10411	0.0353689	0.61245	Cyth3
ENSMUSG00000067928	7029.71	-0.372783	0.177197	-2.10377	0.0353984	0.61245	Zfp760
ENSMUSG00000026778	75.1992	0.972699	0.462636	2.10251	0.0355083	0.613632	Prkcq
ENSMUSG00000035778	4542.28	-0.321566	0.153073	-2.10073	0.0356642	0.61508	Ggta1
ENSMUSG00000052852	83.5918	-1.18881	0.565936	-2.10061	0.0356756	0.61508	Reep1
ENSMUSG00000098950	1431.35	0.368833	0.175705	2.09916	0.035803	0.616556	NA
ENSMUSG00000036890	248.198	0.58001	0.277183	2.09251	0.0363925	0.625976	Gtdc1
ENSMUSG00000050075	5925.19	-0.336442	0.160862	-2.0915	0.0364837	0.626407	Gpr171
ENSMUSG00000091682	3.30519	5.19488	2.48406	2.09128	0.0365025	0.626407	Trgc3
ENSMUSG00000015291	6558.55	0.345232	0.165214	2.0896	0.0366537	0.628269	Gdi1
ENSMUSG00000052684	974.672	0.389704	0.186619	2.08823	0.0367769	0.629649	Jun
ENSMUSG00000050272	5.12243	4.60044	2.20679	2.08468	0.0370986	0.634421	Dscam
ENSMUSG00000026117	603.658	-0.467602	0.224372	-2.08405	0.0371557	0.63466	Zap70
ENSMUSG00000002799	5967.01	-0.3106	0.149235	-2.08128	0.0374084	0.638237	Jag2
ENSMUSG00000034853	454.642	-0.493455	0.23718	-2.08051	0.0374789	0.638701	Acot11
ENSMUSG00000045441	3800.5	-0.417161	0.200628	-2.07928	0.0375915	0.63988	Gprin3
ENSMUSG00000029368	34.2617	1.37858	0.664065	2.07598	0.037896	0.64432	Alb
ENSMUSG00000062908	2589.5	-0.319969	0.154353	-2.07297	0.0381749	0.648313	Acadm
ENSMUSG00000045915	5.46107	4.37816	2.1142	2.07083	0.0383747	0.650957	Ccdc42
ENSMUSG00000026090	1725.87	0.372618	0.180045	2.06958	0.0384918	0.651811	Cracdl
ENSMUSG00000091996	149.909	-0.68098	0.32908	-2.06935	0.0385135	0.651811	Smim35
ENSMUSG00000009687	5785.74	-0.292692	0.141617	-2.06678	0.0387552	0.653905	Fxyd5
ENSMUSG00000041235	4658.94	-0.424137	0.205273	-2.06621	0.0388086	0.653905	Chd7
ENSMUSG00000073412	275.118	-0.53094	0.256844	-2.06717	0.0387184	0.653905	Lst1
ENSMUSG00000109724	178.847	0.773622	0.374427	2.06615	0.0388146	0.653905	NA
ENSMUSG00000030557	3892.19	-0.305905	0.148118	-2.06528	0.0388961	0.654529	Mef2a
ENSMUSG00000026873	34.2809	1.34791	0.652889	2.06453	0.0389672	0.654978	Phf19
ENSMUSG00000020070	356.22	0.492971	0.238928	2.06327	0.0390873	0.655502	Rufy2
ENSMUSG00000052889	1748.79	0.327934	0.158933	2.06334	0.03908	0.655502	Prkcb
ENSMUSG00000007613	3880.53	-0.346605	0.168172	-2.06102	0.0393016	0.658346	Tgfbr1
ENSMUSG00000056820	2359.82	-0.311643	0.151285	-2.05998	0.0394005	0.658507	Tsnax
ENSMUSG00000078606	11007.6	0.381628	0.185243	2.06015	0.0393842	0.658507	Gvin2
ENSMUSG00000040811	873.793	-0.385163	0.187068	-2.05894	0.0394999	0.65942	Eml2
ENSMUSG00000000753	308.911	0.535138	0.260371	2.05529	0.0398512	0.662217	Serpinf1
ENSMUSG00000000791	119.332	-0.739425	0.359893	-2.05457	0.0399207	0.662217	Il12rb1
ENSMUSG00000025507	1235.4	0.354275	0.172365	2.05537	0.0398429	0.662217	Pidd1
ENSMUSG00000032300	5655.73	-0.321017	0.15624	-2.05464	0.0399139	0.662217	1700017B05Rik
ENSMUSG00000040322	21.4926	1.81839	0.884126	2.05671	0.0397139	0.662217	Slc25a24
ENSMUSG00000076855	3.23998	-5.13565	2.49983	-2.0544	0.039937	0.662217	Trav16
ENSMUSG00000013822	1298.11	0.372893	0.181755	2.05162	0.0402065	0.665097	Elof1
ENSMUSG00000072620	218.881	0.763772	0.372351	2.05121	0.040246	0.665097	Slfn2
ENSMUSG00000078816	22.6959	-2.37718	1.15867	-2.05165	0.0402041	0.665097	Prkcg
ENSMUSG00000049109	3.61176	-4.99177	2.43445	-2.05047	0.0403188	0.665554	Themis
ENSMUSG00000034765	7280.3	-0.335535	0.163698	-2.04972	0.040392	0.666016	Dusp5
ENSMUSG00000009633	3.25489	-5.14539	2.5126	-2.04783	0.0405764	0.6681	G0s2
ENSMUSG00000058728	226.385	-0.62663	0.306047	-2.0475	0.040609	0.6681	Cd300c
ENSMUSG00000042712	213.07	0.58997	0.288416	2.04556	0.0408001	0.670496	Tceal9
ENSMUSG00000020473	352.546	0.577843	0.282666	2.04426	0.0409277	0.671096	Aebp1
ENSMUSG00000025372	1082.42	-0.394986	0.193189	-2.04456	0.0408983	0.671096	Baiap2
ENSMUSG00000025268	114.834	0.763515	0.374019	2.04138	0.0412127	0.675019	Maged2
ENSMUSG00000022176	293.037	-0.599718	0.293996	-2.03989	0.0413618	0.676708	Rem2
ENSMUSG00000046079	1103.21	-0.36423	0.178649	-2.0388	0.0414695	0.677718	Lrrc8d
ENSMUSG00000003228	124.67	0.718431	0.352746	2.03668	0.041682	0.680436	Grk5
ENSMUSG00000001700	278.252	-0.552414	0.271463	-2.03495	0.0418554	0.682512	Gramd2b
ENSMUSG00000000149	3328.51	0.297756	0.146547	2.03181	0.0421732	0.6857	Gna12
ENSMUSG00000034708	331.655	-0.558385	0.274845	-2.03164	0.0421905	0.6857	Grn
ENSMUSG00000068735	3863.14	0.292056	0.143691	2.03253	0.0420997	0.6857	Trp53i11
ENSMUSG00000032497	738.072	0.403261	0.198589	2.03063	0.0422923	0.686598	Lrrfip2
ENSMUSG00000001986	2650.03	-0.332606	0.164026	-2.02776	0.0425846	0.689221	Gria3
ENSMUSG00000027663	1995.27	0.486761	0.24006	2.02767	0.0425941	0.689221	Zmat3
ENSMUSG00000034164	79.4549	-0.973069	0.479762	-2.02823	0.0425366	0.689221	Emid1
ENSMUSG00000028221	670.111	0.407389	0.201065	2.02616	0.0427485	0.690961	Pip4p2
ENSMUSG00000058589	3.19883	5.06046	2.49819	2.02565	0.0428004	0.691041	Anks1b
ENSMUSG00000058793	4065.8	0.294531	0.145487	2.02446	0.0429233	0.692268	Cds2
ENSMUSG00000029413	126.59	-0.78016	0.385475	-2.02389	0.042981	0.69244	Naaa
ENSMUSG00000026770	6422.86	0.287967	0.142861	2.01571	0.0438304	0.704397	Il2ra
ENSMUSG00000052040	5591	-0.298958	0.148339	-2.01536	0.0438666	0.704397	Klf13
ENSMUSG00000073842	22.2909	1.62631	0.806749	2.01589	0.043812	0.704397	Mup7
ENSMUSG00000047003	258.936	0.531187	0.26366	2.01467	0.0439397	0.704804	Zfp41
ENSMUSG00000027071	2582.04	-0.485607	0.241219	-2.01314	0.0441	0.705938	P2rx3
ENSMUSG00000039826	903.837	0.392687	0.195089	2.01286	0.0441297	0.705938	Trub2
ENSMUSG00000060586	24.072	-1.85246	0.920571	-2.01229	0.0441889	0.705938	H2-Eb1
ENSMUSG00000079105	8.72564	-2.95534	1.46873	-2.01217	0.044202	0.705938	C7
ENSMUSG00000020961	9.83762	2.88024	1.43431	2.00811	0.0446318	0.708199	Ston2
ENSMUSG00000025017	4703.6	-0.423589	0.210899	-2.0085	0.0445904	0.708199	Pik3ap1
ENSMUSG00000028793	2210.82	-0.314354	0.156525	-2.00833	0.0446079	0.708199	Rnf19b
ENSMUSG00000046794	1162.12	-0.356709	0.17751	-2.00952	0.0444823	0.708199	Ppp1r3b
ENSMUSG00000048329	115.794	-0.735601	0.366124	-2.00916	0.0445205	0.708199	Mfsd6l
ENSMUSG00000071042	1851.27	-0.316773	0.157615	-2.00979	0.0444532	0.708199	Rasgrp3
ENSMUSG00000055210	93.3773	0.818368	0.407984	2.00588	0.0448687	0.711194	Foxd2
ENSMUSG00000022272	2100.43	-0.329686	0.164502	-2.00414	0.0450546	0.713372	Myo10
ENSMUSG00000030530	1265.65	-0.365986	0.182751	-2.00265	0.0452148	0.71514	Furin
ENSMUSG00000020798	898.161	-0.450198	0.224935	-2.00145	0.0453435	0.716408	Spns3
ENSMUSG00000042757	2391.21	0.365983	0.183009	1.99981	0.0455209	0.71844	Tmem108
ENSMUSG00000028063	766.864	-0.550724	0.275534	-1.99875	0.0456357	0.719482	Lmna
ENSMUSG00000046798	57.1925	-1.27592	0.638683	-1.99773	0.0457455	0.720442	Cldn12
ENSMUSG00000017679	1789.1	0.336754	0.168734	1.99576	0.0459595	0.720825	Ttpal
ENSMUSG00000020015	2589.92	0.313266	0.156996	1.99537	0.0460024	0.720825	Cdk17
ENSMUSG00000021708	781.058	-0.37776	0.189414	-1.99437	0.0461121	0.720825	Rasgrf2
ENSMUSG00000022791	1146.15	0.358266	0.179582	1.995	0.0460431	0.720825	Tnk2
ENSMUSG00000024357	747.951	-0.374991	0.187944	-1.99522	0.0460185	0.720825	Sil1
ENSMUSG00000031925	442.681	0.462879	0.232079	1.99449	0.0460991	0.720825	Maml2
ENSMUSG00000115338	8973.76	0.301032	0.150933	1.99448	0.0461001	0.720825	Pnp
ENSMUSG00000036918	1557.67	-0.321121	0.161269	-1.99122	0.0464568	0.725445	Ttc7
ENSMUSG00000036826	11.8888	2.51896	1.26575	1.99009	0.0465806	0.726609	Igflr1
ENSMUSG00000036026	942.163	0.379392	0.190735	1.98911	0.0466894	0.727535	Tmem63b
ENSMUSG00000041153	1038.83	-0.34858	0.175564	-1.98549	0.0470901	0.732098	Osgin2
ENSMUSG00000049502	1577.77	0.317997	0.16019	1.98512	0.0471312	0.732098	Dtx3l
ENSMUSG00000070047	158.154	0.736503	0.370974	1.98532	0.0471085	0.732098	Fat1
ENSMUSG00000040592	4668.68	0.283513	0.142874	1.98436	0.0472161	0.732645	Cd79b
ENSMUSG00000057335	2273.79	0.321221	0.161914	1.9839	0.0472669	0.732662	Cep170
ENSMUSG00000061462	15.8556	-2.38221	1.20114	-1.98328	0.0473357	0.732958	Obscn
ENSMUSG00000031149	66.9974	0.932447	0.470271	1.98279	0.0473911	0.733046	Praf2
ENSMUSG00000008683	29781	-0.296559	0.149703	-1.98099	0.0475928	0.734748	Rps15a
ENSMUSG00000070604	57.6939	1.0208	0.515319	1.98091	0.0476009	0.734748	Vsig10l
ENSMUSG00000096674	3.77207	5.35441	2.70741	1.97769	0.0479642	0.739583	Mup15
ENSMUSG00000001741	2523.15	0.299509	0.151536	1.97648	0.0481	0.740901	Il16
ENSMUSG00000000708	747.155	0.374079	0.189318	1.97593	0.0481631	0.741098	Kat2b
ENSMUSG00000063455	578.229	0.506605	0.25646	1.97537	0.0482256	0.741287	D630045J12Rik
ENSMUSG00000034165	4598.46	0.445836	0.225826	1.97425	0.0483534	0.741768	Ccnd3
ENSMUSG00000052833	6738.31	0.322427	0.163356	1.97377	0.0484079	0.741768	Sae1
ENSMUSG00000084081	67.7048	0.954645	0.483628	1.97392	0.0483904	0.741768	Gm12057
ENSMUSG00000081953	10.7551	2.36581	1.20027	1.97106	0.0487171	0.745731	Gm12435
ENSMUSG00000032228	5694.29	0.285607	0.145029	1.96932	0.0489166	0.748007	Tcf12
ENSMUSG00000032402	3819.36	-0.394516	0.200481	-1.96785	0.0490858	0.749818	Smad3
ENSMUSG00000074733	1121.23	-0.365976	0.186034	-1.96725	0.0491542	0.750084	Zfp950
ENSMUSG00000020092	8.72054	2.70075	1.37512	1.96401	0.0495292	0.754847	Pald1
ENSMUSG00000026478	3564.79	0.286075	0.145684	1.96367	0.0495687	0.754847	Lamc1
ENSMUSG00000001942	848.9	-0.355843	0.181305	-1.96268	0.0496835	0.755035	Siae
ENSMUSG00000093402	63.9525	-0.97508	0.496724	-1.96302	0.0496437	0.755035	NA
ENSMUSG00000045659	510.204	-0.527549	0.269039	-1.96087	0.0498944	0.757459	Plekha7
ENSMUSG00000031993	712.065	0.376304	0.192027	1.95964	0.050038	0.75817	Snx19
ENSMUSG00000078671	5057.45	-0.275159	0.140417	-1.95959	0.0500441	0.75817	Chd2
ENSMUSG00000001435	68.2301	0.988087	0.504661	1.95792	0.0502392	0.760345	Col18a1
ENSMUSG00000015305	160.23	0.625397	0.319621	1.95668	0.0503846	0.760982	Sash1
ENSMUSG00000019302	1651.71	-0.454499	0.232231	-1.9571	0.0503359	0.760982	Atp6v0a1
ENSMUSG00000021701	110.956	0.846912	0.433022	1.95582	0.0504866	0.761743	Plk2
ENSMUSG00000040964	51.1888	-1.09585	0.560769	-1.95419	0.0506787	0.76386	Arhgef10l
ENSMUSG00000027550	1268.18	0.337111	0.172573	1.95344	0.0507677	0.76442	Lrrcc1
ENSMUSG00000004040	6128.69	-0.271307	0.139008	-1.95173	0.05097	0.765775	Stat3
ENSMUSG00000020101	317.097	-0.632172	0.323834	-1.95215	0.0509207	0.765775	Vsir
ENSMUSG00000032298	356.599	0.467665	0.239714	1.95093	0.0510655	0.765775	Neil1
ENSMUSG00000079297	16.0271	-2.27512	1.16615	-1.95096	0.0510616	0.765775	NA
ENSMUSG00000024238	2112.95	0.363033	0.186204	1.94965	0.051218	0.76728	Zeb1
ENSMUSG00000026639	274.826	0.506977	0.260223	1.94824	0.0513868	0.76747	Lamb3
ENSMUSG00000028573	324.974	0.48761	0.250221	1.94872	0.0513288	0.76747	Fggy
ENSMUSG00000043940	1378.45	0.377484	0.193719	1.94862	0.051341	0.76747	Wdfy3
ENSMUSG00000056214	125.435	0.78915	0.405492	1.94615	0.0516364	0.770417	Pard6g
ENSMUSG00000001128	246.034	-0.558929	0.287358	-1.94506	0.051768	0.771516	Cfp
ENSMUSG00000016386	104.8	-0.75331	0.387372	-1.94467	0.0518148	0.771516	Mpped2
ENSMUSG00000046567	148.377	0.662376	0.340776	1.94373	0.0519286	0.772431	4930430F08Rik
ENSMUSG00000024164	58.7739	0.979984	0.504346	1.94308	0.0520066	0.772812	C3
ENSMUSG00000035235	881.325	-0.385589	0.198487	-1.94264	0.0520596	0.772821	Trim13
ENSMUSG00000027843	351.247	0.464522	0.239304	1.94114	0.0522419	0.774746	Ptpn22
ENSMUSG00000008682	14996.8	-0.266338	0.137269	-1.94027	0.0523467	0.774748	Rpl10
ENSMUSG00000024011	96.3806	-0.872595	0.449729	-1.94027	0.0523471	0.774748	Pi16
ENSMUSG00000003206	229.353	-0.546495	0.282299	-1.93587	0.0528831	0.779906	Ebi3
ENSMUSG00000004451	499.99	0.423201	0.218522	1.93665	0.0527884	0.779906	Ralb
ENSMUSG00000042367	361.671	-0.466144	0.240798	-1.93583	0.0528884	0.779906	Gjb3
ENSMUSG00000046152	22.5944	1.59899	0.82606	1.93568	0.0529072	0.779906	Fut10
ENSMUSG00000014867	4943.2	-0.271666	0.140419	-1.93468	0.0530301	0.780936	Surf4
ENSMUSG00000020577	12103.6	0.308278	0.159477	1.93306	0.0532289	0.782301	Tspan13
ENSMUSG00000054293	149.34	0.677035	0.350239	1.93306	0.0532282	0.782301	P2ry10b
ENSMUSG00000043633	88.157	1.04037	0.539516	1.92835	0.053812	0.790083	Fam221b
ENSMUSG00000067430	123.688	0.719753	0.3736	1.92654	0.0540376	0.792605	Zfp763
ENSMUSG00000039899	125.117	-0.709178	0.368444	-1.92479	0.0542551	0.795005	Fgl2
ENSMUSG00000061411	1999.37	0.29592	0.15383	1.92368	0.0543949	0.796261	Nol4l
ENSMUSG00000047793	300.38	0.633144	0.329244	1.92302	0.054477	0.796672	Sned1
ENSMUSG00000029366	2320.43	0.418565	0.21779	1.92188	0.0546213	0.797991	Dck
ENSMUSG00000019944	257.31	-0.519705	0.270532	-1.92105	0.0547252	0.798716	Rhobtb1
ENSMUSG00000022479	42.4149	-1.12439	0.586089	-1.91846	0.0550525	0.801431	Vdr
ENSMUSG00000028459	317.718	0.488301	0.254503	1.91865	0.0550292	0.801431	Cd72
ENSMUSG00000063953	10.7262	2.35669	1.22854	1.91829	0.0550745	0.801431	Amd2
ENSMUSG00000066392	782.063	-0.358185	0.186795	-1.91753	0.0551706	0.801431	Nrxn3
ENSMUSG00000078672	15.9814	1.83254	0.955728	1.91743	0.055183	0.801431	Mup20
ENSMUSG00000040710	956.089	0.379885	0.198292	1.91578	0.0553928	0.803687	St8sia4
ENSMUSG00000004837	742.524	0.430773	0.224911	1.9153	0.0554542	0.803786	Grap
ENSMUSG00000031441	86.3463	0.903463	0.472277	1.91299	0.0557491	0.805893	Atp11a
ENSMUSG00000034361	2441.99	-0.316975	0.165816	-1.9116	0.0559276	0.805893	Cpne2
ENSMUSG00000038349	61.2018	0.932541	0.487636	1.91237	0.0558288	0.805893	Plcl1
ENSMUSG00000038712	468.668	0.413746	0.216432	1.91167	0.0559184	0.805893	Mindy1
ENSMUSG00000042351	7479.96	-0.309188	0.1617	-1.91211	0.0558619	0.805893	Grap2
ENSMUSG00000055538	227.921	0.665948	0.34827	1.91216	0.0558554	0.805893	Zcchc24
ENSMUSG00000022816	165.496	0.63052	0.329962	1.91089	0.0560188	0.80642	Fstl1
ENSMUSG00000000901	652.786	0.372832	0.195254	1.90947	0.0562013	0.806682	Mmp11
ENSMUSG00000026473	1955.13	0.298102	0.156097	1.90972	0.0561691	0.806682	Glul
ENSMUSG00000078881	27.3843	-1.62609	0.851276	-1.91018	0.0561104	0.806682	Gm14434
ENSMUSG00000024085	792.49	0.357109	0.187163	1.90801	0.0563896	0.807812	Man2a1
ENSMUSG00000091736	255.78	-0.511259	0.267929	-1.90819	0.056367	0.807812	Yy2
ENSMUSG00000020598	257.959	-0.541761	0.284288	-1.90567	0.0566925	0.810056	Nrcam
ENSMUSG00000024404	3790.55	-0.273797	0.143685	-1.90553	0.0567111	0.810056	Riok3
ENSMUSG00000040987	20.1207	-1.93454	1.01483	-1.90627	0.0566157	0.810056	Mill2
ENSMUSG00000027668	1067.31	-0.402476	0.21135	-1.90431	0.0568696	0.811534	Mfn1
ENSMUSG00000022013	408.751	0.490831	0.257896	1.90322	0.0570122	0.812782	Dnajc15
ENSMUSG00000026994	756.761	-0.527791	0.277448	-1.9023	0.0571314	0.812909	Galnt3
ENSMUSG00000037458	4554.21	-0.268455	0.141113	-1.90241	0.0571178	0.812909	Azin1
ENSMUSG00000101678	250.628	-0.548961	0.288717	-1.90138	0.0572521	0.81384	NA
ENSMUSG00000027087	1593.53	-0.335468	0.176511	-1.90055	0.057361	0.814604	Itgav
ENSMUSG00000025920	78.7922	0.833404	0.438899	1.89885	0.0575842	0.815985	Stau2
ENSMUSG00000041308	450.077	0.430836	0.226847	1.89924	0.0575331	0.815985	Sntb2
ENSMUSG00000061894	320.183	-0.480987	0.253372	-1.89834	0.057651	0.815985	Zscan20
ENSMUSG00000065979	268.837	0.527614	0.277966	1.89812	0.0576797	0.815985	Cpped1
ENSMUSG00000022837	516.849	0.427091	0.225117	1.8972	0.0578014	0.81631	Iqcb1
ENSMUSG00000026932	22.6961	1.76069	0.928088	1.89711	0.0578134	0.81631	Nacc2
ENSMUSG00000036606	2432.27	0.288177	0.152152	1.894	0.0582246	0.819887	Plxnb2
ENSMUSG00000045103	492.26	-0.524989	0.277155	-1.89421	0.0581971	0.819887	Dmd
ENSMUSG00000061353	401.667	0.510963	0.269849	1.89352	0.0582892	0.819887	Cxcl12
ENSMUSG00000111619	597.145	-0.378399	0.199825	-1.89366	0.0582704	0.819887	NA
ENSMUSG00000024807	4002.61	0.284836	0.1505	1.89259	0.0584121	0.820832	Syvn1
ENSMUSG00000072692	1488.08	-0.321584	0.169988	-1.89181	0.0585168	0.82152	Rpl37rt
ENSMUSG00000006519	1256.02	-0.339711	0.179724	-1.89018	0.0587336	0.823392	Cyba
ENSMUSG00000059878	5522.07	0.274067	0.145011	1.88997	0.0587619	0.823392	Zfp422
ENSMUSG00000024732	1455.81	-0.3402	0.180115	-1.88879	0.0589198	0.824821	Ccdc86
ENSMUSG00000007038	1362.22	0.323827	0.171529	1.88788	0.0590419	0.824963	Neu1
ENSMUSG00000019256	433.788	-0.438159	0.232083	-1.88794	0.0590342	0.824963	Ahr
ENSMUSG00000028843	3263.76	-0.278406	0.147601	-1.88621	0.0592671	0.82512	Sh3bgrl3
ENSMUSG00000034520	8.953	2.85172	1.51159	1.88658	0.0592172	0.82512	Gjc1
ENSMUSG00000048490	2011.31	-0.292132	0.154814	-1.88699	0.0591623	0.82512	Nrip1
ENSMUSG00000055322	1107.45	-0.401009	0.212609	-1.88613	0.059277	0.82512	Tns1
ENSMUSG00000038352	2246.43	0.342319	0.181629	1.88471	0.0594685	0.825448	Arl5c
ENSMUSG00000050708	21748	-0.258887	0.137351	-1.88486	0.0594487	0.825448	Ftl1
ENSMUSG00000050822	11.9742	2.10845	1.11846	1.88514	0.0594108	0.825448	Slc29a4
ENSMUSG00000032855	1799.54	0.30093	0.159831	1.8828	0.0597278	0.828267	Pkd1
ENSMUSG00000039781	648.891	0.391598	0.208215	1.88074	0.0600078	0.831368	Cep131
ENSMUSG00000003824	35.7259	1.21559	0.646619	1.87991	0.0601205	0.831881	Syce2
ENSMUSG00000031787	995.518	0.378171	0.201194	1.87964	0.0601577	0.831881	Katnb1
ENSMUSG00000026158	870.943	-0.399327	0.212749	-1.87699	0.0605197	0.835549	Ogfrl1
ENSMUSG00000028599	1857.17	-0.296858	0.158167	-1.87687	0.0605363	0.835549	Tnfrsf1b
ENSMUSG00000032412	22160.8	0.262252	0.139824	1.87558	0.0607125	0.837196	Atp1b3
ENSMUSG00000027544	79.6221	-0.856076	0.456742	-1.87431	0.0608877	0.837889	Nfatc2
ENSMUSG00000030342	455.218	-0.475206	0.253637	-1.87357	0.0609901	0.837889	Cd9
ENSMUSG00000043671	1301.3	0.434621	0.231948	1.87378	0.0609606	0.837889	Dpy19l3
ENSMUSG00000102418	63.5903	-0.924732	0.493314	-1.87453	0.0608573	0.837889	Sh2d1b1
ENSMUSG00000029007	1117.69	0.341913	0.182547	1.87301	0.0610668	0.838162	Agtrap
ENSMUSG00000004540	132.984	-0.678148	0.362257	-1.87201	0.0612055	0.839283	Psg17
ENSMUSG00000046034	2096.93	-0.316845	0.169309	-1.8714	0.0612894	0.839653	Otulin
ENSMUSG00000072568	4436.48	-0.319776	0.17092	-1.87091	0.0613569	0.839798	Lratd2
ENSMUSG00000042050	339.989	0.503156	0.269125	1.86959	0.0615402	0.841525	Dync2i1
ENSMUSG00000026837	116.351	0.746191	0.399752	1.86663	0.0619527	0.84638	Col5a1
ENSMUSG00000045896	1702.1	-0.301532	0.161609	-1.8658	0.0620688	0.847182	Paip2b
ENSMUSG00000004865	6945.07	-0.286702	0.153725	-1.86503	0.0621769	0.847202	Srpk1
ENSMUSG00000039137	172.371	-0.579156	0.310585	-1.86473	0.0622196	0.847202	Whrn
ENSMUSG00000053219	237.191	-0.505958	0.271355	-1.86456	0.0622427	0.847202	Raet1e
ENSMUSG00000021719	850.085	-0.336955	0.181043	-1.86119	0.0627177	0.851309	Rgs7bp
ENSMUSG00000027200	1170.71	-0.367863	0.197628	-1.86139	0.0626897	0.851309	Sema6d
ENSMUSG00000079523	13984.6	-0.305026	0.163859	-1.86151	0.0626716	0.851309	Tmsb10
ENSMUSG00000024220	612.208	-0.389643	0.209475	-1.86009	0.0628722	0.852622	Zfp523
ENSMUSG00000079037	4266.06	-0.277185	0.149138	-1.85858	0.0630867	0.854744	Prnp
ENSMUSG00000018449	454.98	-0.405618	0.218354	-1.85762	0.0632229	0.855017	Rpain
ENSMUSG00000058690	814.699	0.359516	0.1935	1.85797	0.0631739	0.855017	Ccser2
ENSMUSG00000007950	612.271	0.39969	0.215317	1.85629	0.0634126	0.856797	Abhd8
ENSMUSG00000044461	1261.12	-0.362433	0.195304	-1.85573	0.0634919	0.857082	Shisa2
ENSMUSG00000009291	4840.77	0.312772	0.16868	1.85423	0.0637061	0.859187	Pttg1ip
ENSMUSG00000015968	213.602	-0.526329	0.284136	-1.85238	0.0639709	0.859809	Cacna1d
ENSMUSG00000026796	3491	-0.274106	0.147919	-1.85308	0.0638708	0.859809	Niban2
ENSMUSG00000055491	5437.8	-0.311405	0.16812	-1.85228	0.0639855	0.859809	Pprc1
ENSMUSG00000057969	42.3129	-1.09529	0.591298	-1.85234	0.0639771	0.859809	Sema3b
ENSMUSG00000029922	1415.92	-0.349072	0.188513	-1.85172	0.0640665	0.860113	Mkrn1
ENSMUSG00000045730	40.5814	-1.13029	0.61059	-1.85115	0.0641483	0.860428	Adrb2
ENSMUSG00000048661	1889.55	-0.287143	0.155193	-1.85023	0.0642806	0.861419	Lemd3
ENSMUSG00000096764	134.154	-0.698324	0.377553	-1.8496	0.0643707	0.861842	Slc12a6
ENSMUSG00000023066	571.335	0.428972	0.232035	1.84874	0.0644955	0.862722	Rttn
ENSMUSG00000070462	3182.53	0.279455	0.151192	1.84834	0.0645535	0.862722	Tlnrd1
ENSMUSG00000039741	3378.98	-0.294946	0.15972	-1.84665	0.0647979	0.865204	Bahcc1
ENSMUSG00000048905	40.596	-1.20405	0.652661	-1.84484	0.065061	0.867931	Bnip5
ENSMUSG00000040016	78.4606	-0.80334	0.435749	-1.84358	0.0652441	0.868492	Ptger3
ENSMUSG00000076436	125.905	-0.656965	0.356372	-1.84348	0.0652587	0.868492	Oxct2a
ENSMUSG00000095253	795.395	-0.36125	0.195976	-1.84334	0.0652798	0.868492	Zfp799
ENSMUSG00000019338	1844.11	0.287029	0.155837	1.84186	0.0654956	0.870578	Zfp687
ENSMUSG00000037977	828.975	-0.350754	0.190499	-1.84124	0.0655863	0.870997	6430571L13Rik
ENSMUSG00000040715	124.474	-0.826061	0.448969	-1.83991	0.0657819	0.871241	Rsc1a1
ENSMUSG00000055817	1599.03	-0.302301	0.164274	-1.84022	0.0657363	0.871241	Mta3
ENSMUSG00000097530	31.9973	-1.24627	0.677194	-1.84035	0.0657175	0.871241	NA
ENSMUSG00000027035	1937.35	-0.306254	0.166708	-1.83706	0.0662008	0.873017	Cers6
ENSMUSG00000027577	37.0375	-1.15756	0.630204	-1.83681	0.0662383	0.873017	Chrna4
ENSMUSG00000031778	48.0595	-1.05278	0.573604	-1.83538	0.066449	0.873017	Cx3cl1
ENSMUSG00000032898	1426.55	0.300819	0.163866	1.83577	0.066392	0.873017	Fbxo21
ENSMUSG00000036938	60.8987	-1.1975	0.651911	-1.8369	0.0662245	0.873017	Try5
ENSMUSG00000037242	12111.1	-0.252237	0.137289	-1.83728	0.0661689	0.873017	Clic4
ENSMUSG00000038400	106.195	-0.863327	0.469979	-1.83695	0.0662176	0.873017	Pmepa1
ENSMUSG00000078515	6931.57	-0.276958	0.150833	-1.83619	0.06633	0.873017	Ddi2
ENSMUSG00000099041	145.58	-0.877367	0.477982	-1.83556	0.0664221	0.873017	NA
ENSMUSG00000020712	126.185	0.645331	0.351853	1.83409	0.0666404	0.874751	Tcam1
ENSMUSG00000028763	87.2212	0.758049	0.413498	1.83326	0.0667641	0.875595	Hspg2
ENSMUSG00000034118	27.281	1.38476	0.755521	1.83286	0.0668238	0.8756	Tpst1
ENSMUSG00000052776	27.2635	1.3314	0.726735	1.83203	0.0669476	0.876443	Oas1a
ENSMUSG00000004207	33944.4	-0.335826	0.183702	-1.8281	0.0675339	0.881618	Psap
ENSMUSG00000025477	1235.78	0.323667	0.177062	1.82799	0.0675508	0.881618	Inpp5a
ENSMUSG00000032565	425.19	0.40843	0.223325	1.82886	0.0674208	0.881618	Nudt16
ENSMUSG00000059336	153.048	0.628634	0.343932	1.82778	0.0675822	0.881618	Slc14a1
ENSMUSG00000021959	1450.41	-0.337324	0.184842	-1.82493	0.0680122	0.88566	Lats2
ENSMUSG00000030830	5977.78	-0.369452	0.202433	-1.82505	0.067993	0.88566	Itgal
ENSMUSG00000056880	30.824	1.50631	0.825588	1.82453	0.0680727	0.885666	Gadl1
ENSMUSG00000025577	3290.98	0.26609	0.145906	1.82371	0.0681953	0.885697	Cbx2
ENSMUSG00000051043	27.6289	1.37645	0.754741	1.82374	0.0681918	0.885697	Gprc5c
ENSMUSG00000019132	10150	-0.261507	0.143523	-1.82206	0.0684461	0.885833	BC005537
ENSMUSG00000024910	218.081	-0.601656	0.33019	-1.82215	0.0684321	0.885833	Ctsw
ENSMUSG00000037224	84.0902	-0.77543	0.425417	-1.82275	0.0683411	0.885833	Zfyve28
ENSMUSG00000045679	5940.88	-0.258178	0.141636	-1.82283	0.0683287	0.885833	Slc66a3
ENSMUSG00000116408	3.2648	5.14546	2.82515	1.8213	0.0685606	0.886537	NA
ENSMUSG00000061577	88.254	-0.768456	0.422345	-1.8195	0.0688353	0.889309	Adgrg5
ENSMUSG00000006423	4111.06	0.269264	0.148044	1.81881	0.0689411	0.889371	Steep1
ENSMUSG00000033857	192.895	0.543577	0.298886	1.81868	0.0689608	0.889371	Engase
ENSMUSG00000028559	3091.35	-0.26805	0.147577	-1.81635	0.0693173	0.892044	Osbpl9
ENSMUSG00000041975	313.459	0.447883	0.246613	1.81614	0.0693496	0.892044	Mettl8
ENSMUSG00000048458	110.516	0.891574	0.490858	1.81636	0.0693154	0.892044	Inka2
ENSMUSG00000056498	871.045	-0.373724	0.206065	-1.81363	0.0697354	0.896224	Tmem154
ENSMUSG00000110105	55.4468	-0.958259	0.528851	-1.81197	0.0699915	0.898732	Vmn2r29
ENSMUSG00000025366	7045.08	0.262168	0.144756	1.8111	0.0701251	0.8993	Esyt1
ENSMUSG00000033707	21.25	-1.49971	0.828163	-1.81089	0.0701577	0.8993	Lrrc24
ENSMUSG00000074892	1262.26	0.361032	0.19952	1.8095	0.0703732	0.901279	B3galt5
ENSMUSG00000046314	2669.57	-0.291733	0.161348	-1.8081	0.0705912	0.903286	Stxbp6
ENSMUSG00000078868	25.1376	1.3564	0.750629	1.80702	0.0707593	0.904651	Gm14412
ENSMUSG00000029322	20060.7	-0.285579	0.158276	-1.80431	0.0711821	0.906647	Plac8
ENSMUSG00000034401	2701.66	0.324671	0.179883	1.8049	0.0710899	0.906647	Spata6
ENSMUSG00000035547	1884.8	-0.286105	0.158657	-1.80329	0.0713424	0.906647	Capn5
ENSMUSG00000037944	330.621	-0.441995	0.245067	-1.80357	0.0712986	0.906647	Ccr7
ENSMUSG00000062937	2406.39	0.274094	0.151998	1.80327	0.071346	0.906647	Mtap
ENSMUSG00000070780	49.3305	-0.971106	0.538246	-1.80421	0.0711992	0.906647	Rbm47
ENSMUSG00000074731	18.981	1.57235	0.87161	1.80396	0.0712369	0.906647	Zfp345
ENSMUSG00000027993	10.9255	2.24073	1.24338	1.80212	0.0715259	0.908151	Trim2
ENSMUSG00000037824	2835.06	0.294581	0.163583	1.8008	0.0717343	0.910014	Tspan14
ENSMUSG00000026815	192.615	0.589974	0.328016	1.79862	0.0720794	0.913605	Gfi1b
ENSMUSG00000027330	855.706	0.339689	0.189088	1.79646	0.0724215	0.916808	Cdc25b
ENSMUSG00000069893	371.058	-0.536745	0.298816	-1.79624	0.0724565	0.916808	9930111J21Rik1
ENSMUSG00000029530	3365.8	-0.415336	0.23139	-1.79496	0.07266	0.918594	Ccr9
ENSMUSG00000021482	698.282	-0.345493	0.192641	-1.79346	0.0729001	0.920408	Prxl2c
ENSMUSG00000044072	440.499	-0.397317	0.221559	-1.79328	0.0729283	0.920408	Eml6
ENSMUSG00000037568	350.857	0.476305	0.265839	1.79171	0.0731801	0.922796	Vash2
ENSMUSG00000035829	11.4507	2.10672	1.17639	1.79083	0.0733202	0.923772	Ppp1r26
ENSMUSG00000025736	417.676	-0.403478	0.225513	-1.78915	0.07359	0.9248	Jmjd8
ENSMUSG00000028944	1108.01	-0.309081	0.172744	-1.78925	0.0735751	0.9248	Prkag2
ENSMUSG00000059674	1332.56	-0.365844	0.204403	-1.78981	0.0734837	0.9248	Cdh24
ENSMUSG00000027346	2123.8	0.287306	0.160654	1.78835	0.073719	0.925632	Gpcpd1
ENSMUSG00000022575	79.8034	0.987391	0.552617	1.78675	0.0739771	0.926796	Gsdmd
ENSMUSG00000025498	369.945	-0.427408	0.239229	-1.78661	0.0740003	0.926796	Irf7
ENSMUSG00000034205	6.2436	2.8713	1.60711	1.78662	0.073999	0.926796	Loxl2
ENSMUSG00000009207	606.012	0.356159	0.199571	1.78462	0.0743227	0.929254	Lnpk
ENSMUSG00000054580	5.82313	-3.03443	1.69995	-1.78501	0.0742604	0.929254	Pla2r1
ENSMUSG00000035199	3339.52	-0.258079	0.144868	-1.78148	0.0748343	0.934858	Arl6ip5
ENSMUSG00000037922	110.083	-0.845351	0.47469	-1.78085	0.0749374	0.935353	Bank1
ENSMUSG00000022637	872.697	0.33946	0.190701	1.78007	0.0750649	0.936151	Cblb
ENSMUSG00000082286	548.974	-0.396741	0.223016	-1.77898	0.0752426	0.937575	NA
ENSMUSG00000009418	1042.69	-0.443148	0.249332	-1.77734	0.0755121	0.939437	Nav1
ENSMUSG00000017756	917.283	0.349875	0.196858	1.7773	0.0755195	0.939437	Slc12a7
ENSMUSG00000009350	110.8	-0.758003	0.426732	-1.7763	0.075684	0.940309	Mpo
ENSMUSG00000010755	3948.37	-0.276114	0.155461	-1.7761	0.0757172	0.940309	Cars
ENSMUSG00000029661	293.887	0.467582	0.26335	1.77552	0.0758126	0.940685	Col1a2
ENSMUSG00000092167	57.7566	0.963305	0.542665	1.77514	0.0758751	0.940685	Gm3696
ENSMUSG00000039208	51.3374	-0.961167	0.541709	-1.77432	0.0760096	0.941561	Metrnl
ENSMUSG00000034993	3508.24	-0.272345	0.153705	-1.77186	0.076417	0.945813	Vat1
ENSMUSG00000000792	117.394	0.829922	0.468829	1.7702	0.0766939	0.947594	Slc5a5
ENSMUSG00000040877	122.375	-0.678751	0.38351	-1.76984	0.0767538	0.947594	Wdr25
ENSMUSG00000046546	1736.61	0.297842	0.16824	1.77034	0.0766697	0.947594	Fam43a
ENSMUSG00000020241	695.207	0.496309	0.280558	1.76901	0.0768926	0.948514	Col6a2
ENSMUSG00000034593	4899.4	-0.260929	0.147677	-1.76689	0.0772475	0.952095	Myo5a
ENSMUSG00000028300	165.178	-0.5536	0.313772	-1.76434	0.0776749	0.956563	C9orf72
ENSMUSG00000030516	3151.19	-0.258472	0.146665	-1.76233	0.0780129	0.959924	Tjp1
ENSMUSG00000006179	747.979	-0.378079	0.214729	-1.76073	0.0782847	0.962464	Prss16
ENSMUSG00000016179	160.288	0.563558	0.320168	1.7602	0.0783745	0.962765	Camk1g
ENSMUSG00000016526	692.423	0.344772	0.196315	1.75622	0.0790515	0.970274	Dyrk3
ENSMUSG00000001786	1305.53	-0.294532	0.167799	-1.75527	0.0792138	0.970977	Fbxo7
ENSMUSG00000040297	2055.13	-0.274571	0.156441	-1.75511	0.0792406	0.970977	Suco
ENSMUSG00000032845	76.2856	-0.783824	0.447309	-1.75231	0.07972	0.976041	Alpk2
ENSMUSG00000023045	133.055	-0.75741	0.432549	-1.75104	0.0799394	0.977574	Soat2
ENSMUSG00000024186	113.17	-1.03391	0.590529	-1.75081	0.0799779	0.977574	Rgs11
ENSMUSG00000022156	2.50942	-4.77544	2.72887	-1.74997	0.080124	0.978548	Gzme
ENSMUSG00000029179	913.567	0.330355	0.189004	1.74787	0.0804862	0.982158	Zcchc4
ENSMUSG00000004994	221.335	-0.583992	0.334431	-1.74622	0.0807719	0.984188	Yju2b
ENSMUSG00000019873	1800.87	0.301504	0.172697	1.74586	0.0808351	0.984188	Reep3
ENSMUSG00000097412	262.565	-0.479666	0.274761	-1.74576	0.0808528	0.984188	NA
ENSMUSG00000047507	58.3333	-0.89283	0.511924	-1.74407	0.0811475	0.98696	Baiap3
ENSMUSG00000031605	1056.8	-0.308567	0.177001	-1.74331	0.0812799	0.987756	Klhl2
ENSMUSG00000026110	2447.69	0.262411	0.150775	1.74042	0.0817857	0.992266	Mgat4a
ENSMUSG00000044734	4468.14	-0.305838	0.175726	-1.74042	0.0817847	0.992266	Serpinb1a
ENSMUSG00000071757	1225.85	0.377961	0.217232	1.7399	0.0818768	0.992555	Zhx2
ENSMUSG00000046982	715.588	0.34683	0.199437	1.73904	0.0820275	0.993564	Tshz1
ENSMUSG00000022948	206.103	-0.540577	0.311184	-1.73716	0.0823583	0.996071	Setd4
ENSMUSG00000114905	3.01367	5.02997	2.89562	1.7371	0.0823696	0.996071	NA
ENSMUSG00000066036	8896.53	-0.244134	0.140586	-1.73655	0.0824671	0.996433	Ubr4
ENSMUSG00000032194	235.082	0.626348	0.360961	1.73522	0.0827016	0.998448	Kank2
ENSMUSG00000000001	4705.91	-0.0090793	0.141607	-0.0641163	0.948878	0.999987	Gnai3
ENSMUSG00000000028	1723	-0.0187155	0.18969	-0.098664	0.921405	0.999987	Cdc45
ENSMUSG00000000056	1172.19	0.203447	0.210633	0.965885	0.334102	0.999987	Narf
ENSMUSG00000000058	189.799	0.470123	0.308233	1.52522	0.127204	0.999987	Cav2
ENSMUSG00000000078	1211.96	-0.117394	0.214222	-0.547999	0.583692	0.999987	Klf6
ENSMUSG00000000088	3753.45	-0.0646583	0.166646	-0.387999	0.698017	0.999987	Cox5a
ENSMUSG00000000093	486.529	-0.121701	0.211076	-0.576573	0.564228	0.999987	Tbx2
ENSMUSG00000000126	4.00658	-0.741799	1.78309	-0.41602	0.677396	0.999987	Wnt9a
ENSMUSG00000000127	8.01544	1.16019	1.30895	0.886353	0.375427	0.999987	Fer
ENSMUSG00000000131	4868.25	0.0791333	0.143743	0.550519	0.581964	0.999987	Xpo6
ENSMUSG00000000134	1125.52	-0.148354	0.176736	-0.839409	0.40124	0.999987	Tfe3
ENSMUSG00000000148	750.604	-0.0461961	0.191839	-0.240806	0.809705	0.999987	Brat1
ENSMUSG00000000154	4.10708	0.859281	1.76401	0.487119	0.626174	0.999987	Slc22a18
ENSMUSG00000000157	19.0632	-0.719046	0.893022	-0.805182	0.420714	0.999987	Itgb2l
ENSMUSG00000000159	913.726	0.339029	0.219411	1.54518	0.122303	0.999987	Igsf5
ENSMUSG00000000167	37.2481	0.523663	0.628541	0.833141	0.404765	0.999987	Pih1d2
ENSMUSG00000000168	1214.99	0.0524057	0.184432	0.284147	0.776298	0.999987	Dlat
ENSMUSG00000000171	3206.58	-0.00650678	0.156963	-0.0414542	0.966934	0.999987	Sdhd
ENSMUSG00000000184	17876.8	0.0702165	0.148723	0.472131	0.636834	0.999987	Ccnd2
ENSMUSG00000000194	856.674	0.0537863	0.202122	0.266109	0.790156	0.999987	Gpr107
ENSMUSG00000000223	34.484	-0.061307	0.634673	-0.0965962	0.923047	0.999987	Drp2
ENSMUSG00000000244	1915.75	-0.211808	0.188374	-1.1244	0.260841	0.999987	Tspan32
ENSMUSG00000000247	6.30172	-0.267168	1.44718	-0.184613	0.853533	0.999987	Lhx2
ENSMUSG00000000248	3.62924	0.401763	2.02875	0.198035	0.843018	0.999987	Clec2g
ENSMUSG00000000253	122.003	0.271649	0.361466	0.751519	0.45234	0.999987	Gmpr
ENSMUSG00000000266	3.15089	0.615768	1.98985	0.309455	0.756975	0.999987	Mid2
ENSMUSG00000000275	7215.29	-0.21952	0.144642	-1.51768	0.129096	0.999987	Trim25
ENSMUSG00000000276	1704.62	-0.128429	0.176904	-0.725983	0.467849	0.999987	Dgke
ENSMUSG00000000278	2515.63	-0.284369	0.166304	-1.70994	0.0872777	0.999987	Scpep1
ENSMUSG00000000282	2789.82	-0.106588	0.174257	-0.611668	0.540757	0.999987	Mnt
ENSMUSG00000000290	1581.21	-0.180471	0.174222	-1.03587	0.300265	0.999987	Itgb2
ENSMUSG00000000295	704.776	-0.144574	0.202098	-0.715366	0.474383	0.999987	Hddc2
ENSMUSG00000000301	130.512	-0.0368049	0.346872	-0.106105	0.915499	0.999987	Pemt
ENSMUSG00000000303	7.25222	-0.703235	1.50182	-0.468256	0.639601	0.999987	Cdh1
ENSMUSG00000000308	2.75509	2.20513	2.37772	0.927415	0.353711	0.999987	Ckmt1
ENSMUSG00000000326	841.246	0.0895923	0.202946	0.441459	0.658881	0.999987	Comt
ENSMUSG00000000339	1385.54	-0.00334208	0.163143	-0.0204856	0.983656	0.999987	Rtca
ENSMUSG00000000340	458.888	-0.35753	0.229874	-1.55533	0.119867	0.999987	Dbt
ENSMUSG00000000346	8536.29	-0.0214727	0.136468	-0.157346	0.874972	0.999987	Dazap2
ENSMUSG00000000355	1251.65	-0.0769876	0.18398	-0.418456	0.675614	0.999987	Mcts1
ENSMUSG00000000374	2191.23	-0.0740891	0.169317	-0.437577	0.661693	0.999987	Trappc10
ENSMUSG00000000384	2655.12	-0.0799107	0.150881	-0.529626	0.596371	0.999987	Tbrg4
ENSMUSG00000000399	2569.25	-0.00842838	0.172212	-0.0489419	0.960966	0.999987	Ndufa9
ENSMUSG00000000409	2771.08	-0.0477985	0.170736	-0.279956	0.779511	0.999987	Lck
ENSMUSG00000000420	3109.55	-0.138704	0.150677	-0.920535	0.357293	0.999987	Galnt1
ENSMUSG00000000439	1245.34	-0.0839901	0.192854	-0.435512	0.663191	0.999987	Mkrn2
ENSMUSG00000000440	22.9928	0.558458	0.826445	0.675734	0.499209	0.999987	Pparg
ENSMUSG00000000441	3582.81	-0.0423725	0.166447	-0.254571	0.799054	0.999987	Raf1
ENSMUSG00000000486	5763.33	-0.0112835	0.144532	-0.0780691	0.937773	0.999987	Septin1
ENSMUSG00000000530	9.06255	0.970283	1.25558	0.772776	0.439655	0.999987	Acvrl1
ENSMUSG00000000531	271.852	-0.334274	0.259489	-1.2882	0.197677	0.999987	Tamalin
ENSMUSG00000000532	840.022	-0.135736	0.188923	-0.718474	0.472465	0.999987	Acvr1b
ENSMUSG00000000538	904.222	0.0422183	0.274582	0.153755	0.877803	0.999987	Tom1l2
ENSMUSG00000000561	4859.5	-0.0661239	0.144568	-0.45739	0.647391	0.999987	Wdr77
ENSMUSG00000000562	38.8794	-0.13682	0.627516	-0.218034	0.827402	0.999987	Adora3
ENSMUSG00000000563	6614.66	-0.0165196	0.160962	-0.102631	0.918256	0.999987	Atp5pb
ENSMUSG00000000567	15.4774	0.953284	0.93474	1.01984	0.307805	0.999987	Sox9
ENSMUSG00000000568	10614.7	0.00189424	0.155586	0.0121749	0.990286	0.999987	Hnrnpd
ENSMUSG00000000579	638.939	0.247315	0.202894	1.21894	0.222868	0.999987	Dynlt1c
ENSMUSG00000000581	1118.17	0.020185	0.182036	0.110885	0.911708	0.999987	C1d
ENSMUSG00000000594	3525.05	-0.105607	0.165332	-0.638757	0.522981	0.999987	Gm2a
ENSMUSG00000000600	2831.34	0.121694	0.177933	0.683934	0.494017	0.999987	Krit1
ENSMUSG00000000605	2048.23	-0.0215026	0.158412	-0.135739	0.892028	0.999987	Clcn4
ENSMUSG00000000627	4.50231	1.37674	1.72765	0.796887	0.425517	0.999987	Sema4f
ENSMUSG00000000628	1762.51	0.00793872	0.168256	0.0471823	0.962368	0.999987	Hk2
ENSMUSG00000000631	3076.39	0.115785	0.17776	0.651357	0.514816	0.999987	Myo18a
ENSMUSG00000000673	810.634	-0.258744	0.188955	-1.36934	0.170892	0.999987	Haao
ENSMUSG00000000682	934.911	-0.153503	0.19211	-0.799033	0.424271	0.999987	Cd52
ENSMUSG00000000686	317.055	-0.184584	0.243312	-0.758633	0.448072	0.999987	Abhd15
ENSMUSG00000000690	306.746	-0.396998	0.284958	-1.39318	0.163565	0.999987	Hoxb6
ENSMUSG00000000706	10.424	0.299925	1.18064	0.254037	0.799467	0.999987	Btn1a1
ENSMUSG00000000711	1881.91	0.118545	0.163508	0.72501	0.468446	0.999987	Rab5b
ENSMUSG00000000732	52.1076	-0.605729	0.522676	-1.1589	0.246497	0.999987	Icosl
ENSMUSG00000000738	1828.38	-0.00131163	0.185606	-0.00706675	0.994362	0.999987	Spg7
ENSMUSG00000000739	6.00767	-1.28912	1.52857	-0.843348	0.399034	0.999987	Sult5a1
ENSMUSG00000000740	42953.8	-0.083968	0.134932	-0.622296	0.533747	0.999987	Rpl13
ENSMUSG00000000743	1942.09	0.0338654	0.157718	0.214721	0.829985	0.999987	Chmp1a
ENSMUSG00000000751	4418.41	0.0225637	0.193384	0.116678	0.907115	0.999987	Rpa1
ENSMUSG00000000759	2399.47	0.0554074	0.163632	0.338609	0.734904	0.999987	Tubgcp3
ENSMUSG00000000776	924.585	-0.00712546	0.192608	-0.0369945	0.970489	0.999987	Polr3d
ENSMUSG00000000787	17344.2	-0.111586	0.146751	-0.760378	0.447029	0.999987	Ddx3x
ENSMUSG00000000804	1253.47	0.0582198	0.166819	0.348999	0.72709	0.999987	Usp32
ENSMUSG00000000817	19.7565	-0.486768	0.865643	-0.562319	0.573898	0.999987	Fasl
ENSMUSG00000000823	3175.14	-0.20873	0.168952	-1.23544	0.216666	0.999987	Zfp512b
ENSMUSG00000000826	6287.59	-0.0402715	0.149442	-0.269479	0.787561	0.999987	Dnajc5
ENSMUSG00000000827	1916.59	-0.157826	0.154765	-1.01978	0.307833	0.999987	Tpd52l2
ENSMUSG00000000838	2874.83	0.182948	0.148372	1.23304	0.21756	0.999987	Fmr1
ENSMUSG00000000861	1786.6	0.00268245	0.177743	0.0150917	0.987959	0.999987	Bcl11a
ENSMUSG00000000876	494.206	0.0513453	0.211354	0.242935	0.808055	0.999987	Pxmp4
ENSMUSG00000000881	11.6232	1.30433	1.1314	1.15285	0.248973	0.999987	Dlg3
ENSMUSG00000000884	212.634	-0.0407543	0.284415	-0.143292	0.88606	0.999987	Gnb1l
ENSMUSG00000000902	3633.57	0.140399	0.160636	0.874019	0.382108	0.999987	Smarcb1
ENSMUSG00000000915	3584.39	-0.206967	0.148262	-1.39596	0.162728	0.999987	Hip1r
ENSMUSG00000000916	929.745	0.0453295	0.22536	0.201143	0.840587	0.999987	Nsun5
ENSMUSG00000000934	15.5014	-0.665938	0.930379	-0.715771	0.474133	0.999987	Top1mt
ENSMUSG00000000938	269.158	-0.395643	0.274382	-1.44194	0.149319	0.999987	Hoxa10
ENSMUSG00000000942	10.5101	-0.0338763	1.11774	-0.0303078	0.975822	0.999987	Hoxa4
ENSMUSG00000000948	7.4835	-0.379319	1.32232	-0.286859	0.77422	0.999987	NA
ENSMUSG00000000957	3884.15	-0.209931	0.143977	-1.45809	0.144815	0.999987	Mmp14
ENSMUSG00000000959	2816.24	-0.0298869	0.157151	-0.190179	0.849169	0.999987	Oxa1l
ENSMUSG00000000976	1743.52	0.0254186	0.165007	0.154046	0.877573	0.999987	Heatr6
ENSMUSG00000000982	103.453	-0.0700299	0.416013	-0.168336	0.866319	0.999987	Ccl3
ENSMUSG00000001016	3691.24	0.0779753	0.155451	0.501607	0.615944	0.999987	Ilf2
ENSMUSG00000001017	5831.14	0.00939933	0.140074	0.0671026	0.9465	0.999987	Chtop
ENSMUSG00000001018	940.563	0.0472782	0.177431	0.26646	0.789885	0.999987	Snapin
ENSMUSG00000001021	8.76932	1.98883	1.31063	1.51746	0.12915	0.999987	S100a3
ENSMUSG00000001023	2.97999	-0.971831	2.0723	-0.468962	0.639097	0.999987	S100a5
ENSMUSG00000001025	302.79	0.108278	0.249129	0.434627	0.663833	0.999987	S100a6
ENSMUSG00000001029	796.077	0.155823	0.207527	0.750858	0.452738	0.999987	Icam2
ENSMUSG00000001034	697.088	0.0854747	0.197071	0.433726	0.664488	0.999987	Mapk7
ENSMUSG00000001036	8.65655	2.02406	1.31426	1.54007	0.123543	0.999987	Epn2
ENSMUSG00000001039	82.0316	0.219378	0.435959	0.503208	0.614818	0.999987	B9d1
ENSMUSG00000001052	3955.44	-0.0081252	0.191984	-0.0423223	0.966242	0.999987	Sec24b
ENSMUSG00000001053	1638.31	-0.0982515	0.171303	-0.573555	0.566269	0.999987	N4bp3
ENSMUSG00000001054	1577	-0.188985	0.162232	-1.1649	0.244058	0.999987	Rmnd5b
ENSMUSG00000001056	2828.13	-0.0554481	0.179493	-0.308916	0.757386	0.999987	Nhp2
ENSMUSG00000001062	565.09	0.265755	0.22929	1.15903	0.246442	0.999987	Vps9d1
ENSMUSG00000001065	827.84	0.190751	0.22772	0.837654	0.402225	0.999987	Zfp276
ENSMUSG00000001089	1494.02	-0.0336637	0.161362	-0.208623	0.834743	0.999987	Luzp1
ENSMUSG00000001095	14.2628	-0.251688	0.993946	-0.253221	0.800097	0.999987	Slc13a2
ENSMUSG00000001098	1721.6	0.0946028	0.160752	0.5885	0.556197	0.999987	Kctd10
ENSMUSG00000001100	2303.05	-0.0860719	0.154631	-0.556628	0.577782	0.999987	Poldip2
ENSMUSG00000001105	835.989	-0.0182765	0.195924	-0.0932837	0.925678	0.999987	Ift20
ENSMUSG00000001119	900.376	0.481289	0.288167	1.67017	0.0948854	0.999987	Col6a1
ENSMUSG00000001127	2986.97	-0.110652	0.147938	-0.747959	0.454485	0.999987	Araf
ENSMUSG00000001131	12.9181	1.36312	1.05036	1.29776	0.194369	0.999987	Timp1
ENSMUSG00000001134	408.533	-0.100229	0.231022	-0.433852	0.664396	0.999987	Uxt
ENSMUSG00000001138	1195.16	0.0909389	0.225514	0.403251	0.686763	0.999987	Cnnm3
ENSMUSG00000001143	1350.38	0.118951	0.163931	0.725617	0.468074	0.999987	Lman2l
ENSMUSG00000001150	2370.44	0.0612159	0.158237	0.386861	0.698859	0.999987	Mcm3ap
ENSMUSG00000001151	4232.26	0.165698	0.154633	1.07156	0.283919	0.999987	Pcnt
ENSMUSG00000001156	1417.59	0.145446	0.207725	0.700184	0.483812	0.999987	Mxd1
ENSMUSG00000001157	884.134	0.283824	0.191275	1.48385	0.137848	0.999987	Gmcl1
ENSMUSG00000001158	746.599	0.15515	0.201291	0.770777	0.440839	0.999987	Snrnp27
ENSMUSG00000001166	113.941	0.53281	0.387075	1.3765	0.168666	0.999987	Oas1c
ENSMUSG00000001173	359.772	0.415103	0.24948	1.66387	0.0961375	0.999987	Ocrl
ENSMUSG00000001175	9175.18	-0.0548282	0.142555	-0.384611	0.700526	0.999987	Calm1
ENSMUSG00000001211	176.423	0.252507	0.324272	0.778688	0.436163	0.999987	Agpat3
ENSMUSG00000001227	190.204	0.0742797	0.296576	0.250457	0.802234	0.999987	Sema6b
ENSMUSG00000001228	15959.2	0.109448	0.188768	0.579804	0.562047	0.999987	Uhrf1
ENSMUSG00000001229	2539.62	0.0533395	0.158036	0.337515	0.735728	0.999987	Dpp9
ENSMUSG00000001240	12.1242	-0.786509	1.06796	-0.736458	0.461452	0.999987	Ramp2
ENSMUSG00000001247	69.7851	-0.0264599	0.457159	-0.0578789	0.953845	0.999987	Lsr
ENSMUSG00000001248	7085.31	-0.234444	0.188984	-1.24055	0.214772	0.999987	Gramd1a
ENSMUSG00000001270	84.6723	0.251419	0.468079	0.537129	0.591178	0.999987	Ckb
ENSMUSG00000001280	4842.47	0.047447	0.145332	0.326473	0.744067	0.999987	Sp1
ENSMUSG00000001285	1142.9	-0.0311872	0.171769	-0.181564	0.855925	0.999987	Myg1
ENSMUSG00000001288	32.7531	-0.103243	0.673276	-0.153344	0.878127	0.999987	Rarg
ENSMUSG00000001289	2191.28	-0.0216763	0.159859	-0.135597	0.89214	0.999987	Pfdn5
ENSMUSG00000001300	20.7565	-0.257018	0.804004	-0.319673	0.749216	0.999987	Efnb2
ENSMUSG00000001305	1533.78	0.0690946	0.168091	0.411055	0.681032	0.999987	Rrp15
ENSMUSG00000001313	80.5142	-0.46671	0.430509	-1.08409	0.278325	0.999987	Rnd2
ENSMUSG00000001323	316.799	-0.045711	0.251398	-0.181827	0.855719	0.999987	Srr
ENSMUSG00000001366	497.763	-0.191545	0.230153	-0.832248	0.405269	0.999987	Fbxo9
ENSMUSG00000001376	1007.94	0.0638456	0.174298	0.366301	0.71414	0.999987	Vps50
ENSMUSG00000001380	2388.84	-0.0922224	0.167954	-0.549093	0.582942	0.999987	Hars
ENSMUSG00000001383	2879.14	0.150708	0.197782	0.761991	0.446065	0.999987	Zmat2
ENSMUSG00000001403	2939.74	-0.0622113	0.192467	-0.32323	0.746521	0.999987	Ube2c
ENSMUSG00000001415	4889.93	-0.132462	0.147778	-0.896357	0.370062	0.999987	Smg5
ENSMUSG00000001416	11402.3	-0.0602258	0.1589	-0.379017	0.704675	0.999987	Cct3
ENSMUSG00000001418	1283.54	0.183468	0.175784	1.04371	0.29662	0.999987	Glmp
ENSMUSG00000001419	13406.1	0.0904835	0.137726	0.656981	0.511193	0.999987	Mef2d
ENSMUSG00000001420	64.9925	0.0733177	0.484074	0.15146	0.879613	0.999987	Tmem79
ENSMUSG00000001424	8201.83	-0.109362	0.165942	-0.659038	0.509871	0.999987	Snd1
ENSMUSG00000001436	2213.93	0.107726	0.155035	0.694851	0.487148	0.999987	Slc19a1
ENSMUSG00000001440	18217.3	-0.0971822	0.135307	-0.718236	0.472612	0.999987	Kpnb1
ENSMUSG00000001441	2206.59	0.131109	0.156352	0.83855	0.401722	0.999987	Npepps
ENSMUSG00000001445	1320.51	0.027172	0.185179	0.146733	0.883342	0.999987	Mrpl10
ENSMUSG00000001467	2459.82	0.141303	0.218274	0.647365	0.517395	0.999987	Cyp51
ENSMUSG00000001472	12280.2	-0.053136	0.15494	-0.342945	0.73164	0.999987	Tcf25
ENSMUSG00000001473	88.9891	-0.38256	0.418511	-0.914098	0.360666	0.999987	Tubb6
ENSMUSG00000001482	735.315	0.101148	0.196476	0.514811	0.606685	0.999987	Def8
ENSMUSG00000001506	278.567	0.510966	0.306017	1.66973	0.0949727	0.999987	Col1a1
ENSMUSG00000001507	14.8986	0.649368	1.00911	0.643508	0.519895	0.999987	Itga3
ENSMUSG00000001517	3423.16	-0.0700616	0.148679	-0.471227	0.637478	0.999987	Foxm1
ENSMUSG00000001518	817.751	-0.0196866	0.191213	-0.102956	0.917998	0.999987	Itfg2
ENSMUSG00000001521	593.763	0.0717437	0.204248	0.351258	0.725395	0.999987	Tulp3
ENSMUSG00000001524	726.705	-0.0611395	0.190534	-0.320885	0.748298	0.999987	Gtf2h4
ENSMUSG00000001525	37359.5	0.0288931	0.173558	0.166475	0.867783	0.999987	Tubb5
ENSMUSG00000001542	372.612	0.10783	0.229746	0.469345	0.638823	0.999987	Ell2
ENSMUSG00000001555	27.0006	1.11817	0.722937	1.5467	0.121935	0.999987	Fkbp10
ENSMUSG00000001558	2.85785	0.344645	2.29971	0.149865	0.880871	0.999987	Klhl10
ENSMUSG00000001569	2596.74	-0.118928	0.161617	-0.735862	0.461815	0.999987	Nom1
ENSMUSG00000001576	4707.52	-0.130004	0.161703	-0.80397	0.421414	0.999987	Ergic1
ENSMUSG00000001583	13.9917	-0.256256	1.00141	-0.255894	0.798033	0.999987	Tnk1
ENSMUSG00000001588	9789.5	-0.188015	0.143414	-1.311	0.189858	0.999987	Acap1
ENSMUSG00000001632	3423.02	-0.0355505	0.146185	-0.243188	0.807859	0.999987	Brpf1
ENSMUSG00000001642	4131.42	0.00191648	0.154311	0.0124197	0.990091	0.999987	Akr1b3
ENSMUSG00000001663	21.9074	-0.399988	0.786153	-0.508792	0.610898	0.999987	Gstt1
ENSMUSG00000001665	102.236	0.288688	0.383554	0.752667	0.45165	0.999987	Gstt3
ENSMUSG00000001666	830.551	0.0267442	0.20123	0.132903	0.89427	0.999987	Ddt
ENSMUSG00000001674	3685.11	0.0323477	0.147399	0.219457	0.826294	0.999987	Ddx18
ENSMUSG00000001687	3648.84	-0.166154	0.147479	-1.12663	0.2599	0.999987	Ubl3
ENSMUSG00000001707	1112.21	-0.0766906	0.171097	-0.448228	0.653988	0.999987	Eef1e1
ENSMUSG00000001729	8404.02	-0.0253913	0.137112	-0.185187	0.853083	0.999987	Akt1
ENSMUSG00000001739	2.47984	-0.380737	2.2805	-0.166953	0.867407	0.999987	Cldn15
ENSMUSG00000001750	3321.32	0.120378	0.147008	0.818851	0.412872	0.999987	Tcirg1
ENSMUSG00000001751	412.444	-0.0383471	0.229614	-0.167007	0.867364	0.999987	Naglu
ENSMUSG00000001755	895.769	-0.00515627	0.188209	-0.0273965	0.978143	0.999987	Coasy
ENSMUSG00000001761	201.462	-0.157448	0.309255	-0.509121	0.610668	0.999987	Smo
ENSMUSG00000001767	1519.73	0.0123042	0.17344	0.0709423	0.943444	0.999987	Crnkl1
ENSMUSG00000001768	162.174	-0.057114	0.31712	-0.180102	0.857072	0.999987	Rin2
ENSMUSG00000001774	2834.99	-0.00882103	0.156429	-0.05639	0.955031	0.999987	Chordc1
ENSMUSG00000001783	5329.91	-0.0670404	0.151707	-0.441906	0.658558	0.999987	Rtcb
ENSMUSG00000001785	1599.05	-0.0836113	0.161105	-0.518987	0.60377	0.999987	Pwp1
ENSMUSG00000001794	3154.88	0.0889422	0.149271	0.595844	0.551279	0.999987	Capns1
ENSMUSG00000001829	892.8	0.0136598	0.187489	0.0728565	0.94192	0.999987	Clpb
ENSMUSG00000001833	4946.83	-0.00710455	0.156358	-0.0454377	0.963758	0.999987	Septin7
ENSMUSG00000001844	1237.68	0.0807486	0.189806	0.425427	0.670526	0.999987	Zdhhc4
ENSMUSG00000001847	7638.36	-0.00580187	0.138896	-0.0417713	0.966681	0.999987	Rac1
ENSMUSG00000001855	3764.66	-0.0235106	0.146767	-0.160189	0.872732	0.999987	Nup214
ENSMUSG00000001864	7.65992	1.248	1.34525	0.92771	0.353558	0.999987	Aif1l
ENSMUSG00000001870	65.3028	0.306904	0.470954	0.651664	0.514618	0.999987	Ltbp1
ENSMUSG00000001891	1285.3	0.136833	0.172186	0.79468	0.426799	0.999987	Ugp2
ENSMUSG00000001909	4242.08	-0.0968204	0.142421	-0.679819	0.496619	0.999987	Trmt1
ENSMUSG00000001910	6284.34	-0.107642	0.152979	-0.703635	0.48166	0.999987	Nacc1
ENSMUSG00000001911	942.776	0.0788038	0.194648	0.404853	0.685585	0.999987	Nfix
ENSMUSG00000001918	8579.26	-0.122574	0.145331	-0.843414	0.398997	0.999987	Slc1a5
ENSMUSG00000001924	12888.9	0.0347979	0.163176	0.213254	0.831129	0.999987	Uba1
ENSMUSG00000001930	18.5558	0.017488	0.859433	0.0203483	0.983766	0.999987	Vwf
ENSMUSG00000001946	4.264	-1.02793	1.79918	-0.57133	0.567776	0.999987	Esam
ENSMUSG00000001948	10.0128	-0.10785	1.16426	-0.0926334	0.926195	0.999987	Spa17
ENSMUSG00000001962	963.619	-0.142929	0.17826	-0.801798	0.42267	0.999987	Fam50a
ENSMUSG00000001964	1892.6	-0.0737825	0.162033	-0.455356	0.648853	0.999987	Emd
ENSMUSG00000001983	349.962	0.0802427	0.243782	0.329157	0.742037	0.999987	Taco1
ENSMUSG00000001995	57.4913	-0.0532052	0.692195	-0.0768644	0.938731	0.999987	Sipa1l2
ENSMUSG00000001998	622.279	-0.051637	0.197419	-0.26156	0.793661	0.999987	Ap4e1
ENSMUSG00000001999	455.18	0.00729319	0.231754	0.0314695	0.974895	0.999987	Blvra
ENSMUSG00000002006	271.595	0.0503145	0.293177	0.171618	0.863738	0.999987	Pdzd4
ENSMUSG00000002007	164.445	0.0809795	0.34051	0.237818	0.812022	0.999987	Srpk3
ENSMUSG00000002010	4863.57	-0.0320345	0.149272	-0.214605	0.830075	0.999987	Idh3g
ENSMUSG00000002014	2619.04	-0.0169353	0.149044	-0.113626	0.909534	0.999987	Ssr4
ENSMUSG00000002015	3531.28	0.0152155	0.156969	0.0969331	0.92278	0.999987	Bcap31
ENSMUSG00000002017	1901.02	-0.126031	0.156816	-0.803691	0.421575	0.999987	Fam98a
ENSMUSG00000002020	100.661	0.692051	0.473213	1.46245	0.143617	0.999987	Ltbp2
ENSMUSG00000002028	5728.72	0.172504	0.173558	0.993923	0.320261	0.999987	Kmt2a
ENSMUSG00000002031	1009.5	0.079491	0.180296	0.440893	0.65929	0.999987	Ift46
ENSMUSG00000002032	12.0022	-0.417256	1.05516	-0.395443	0.692516	0.999987	Tmem25
ENSMUSG00000002033	17.9713	-0.906387	0.881685	-1.02802	0.303942	0.999987	Cd3g
ENSMUSG00000002043	1258.13	-0.111324	0.168746	-0.659713	0.509438	0.999987	Trappc6a
ENSMUSG00000002052	5976.73	-0.0478253	0.141522	-0.337936	0.735411	0.999987	Supt6
ENSMUSG00000002055	2796.37	-0.158399	0.156188	-1.01415	0.31051	0.999987	Spag5
ENSMUSG00000002058	464.38	-0.187123	0.217307	-0.861099	0.389184	0.999987	Unc119
ENSMUSG00000002059	19.4596	0.329334	0.853676	0.385783	0.699657	0.999987	Rab34
ENSMUSG00000002064	1061.77	-0.0744883	0.176466	-0.422111	0.672944	0.999987	Sdf2
ENSMUSG00000002068	673.45	-0.193329	0.277728	-0.69611	0.48636	0.999987	Ccne1
ENSMUSG00000002083	639.663	0.209525	0.231394	0.905493	0.365204	0.999987	Bbc3
ENSMUSG00000002100	33.9887	-0.783093	0.641471	-1.22078	0.22217	0.999987	Mybpc3
ENSMUSG00000002102	4533.59	0.0402971	0.146829	0.274449	0.783739	0.999987	Psmc3
ENSMUSG00000002103	547.516	0.130241	0.205296	0.634407	0.525815	0.999987	Acp2
ENSMUSG00000002104	30.7732	-1.04031	0.855182	-1.21648	0.223803	0.999987	Rapsn
ENSMUSG00000002105	140.214	0.135373	0.341781	0.396082	0.692045	0.999987	Slc39a13
ENSMUSG00000002107	7792.2	-0.0574533	0.154348	-0.372233	0.709719	0.999987	Celf2
ENSMUSG00000002108	10.5946	-1.86738	1.14387	-1.63251	0.102572	0.999987	Nr1h3
ENSMUSG00000002109	982.867	-0.111133	0.183269	-0.606393	0.544254	0.999987	Ddb2
ENSMUSG00000002111	2681.89	-0.232792	0.159214	-1.46214	0.143704	0.999987	Spi1
ENSMUSG00000002129	7009.54	0.0289179	0.137988	0.209568	0.834005	0.999987	Sf3a1
ENSMUSG00000002147	3227.4	-0.147601	0.149195	-0.989314	0.32251	0.999987	Stat6
ENSMUSG00000002204	8061.74	-0.217321	0.146129	-1.48719	0.136965	0.999987	Napsa
ENSMUSG00000002205	1148.37	0.119281	0.169929	0.701944	0.482714	0.999987	Vrk3
ENSMUSG00000002210	984.543	-0.11167	0.199244	-0.56047	0.575159	0.999987	Smg9
ENSMUSG00000002221	3125.63	0.114248	0.151211	0.755554	0.449917	0.999987	Paxip1
ENSMUSG00000002222	5256.97	0.057728	0.141321	0.408489	0.682915	0.999987	Rmnd5a
ENSMUSG00000002227	1486.74	0.131282	0.206033	0.637191	0.524	0.999987	Mov10
ENSMUSG00000002228	55.9583	0.265384	0.535035	0.496013	0.619885	0.999987	Ppm1j
ENSMUSG00000002233	25.397	-0.0119086	0.758029	-0.01571	0.987466	0.999987	Rhoc
ENSMUSG00000002249	7.52976	-0.247475	1.42928	-0.173147	0.862536	0.999987	Tead3
ENSMUSG00000002257	1921.73	-0.182281	0.158635	-1.14906	0.25053	0.999987	Def6
ENSMUSG00000002265	926.237	0.0673371	0.179087	0.376002	0.706916	0.999987	Peg3
ENSMUSG00000002274	1312.82	0.0547916	0.194486	0.281725	0.778155	0.999987	Metrn
ENSMUSG00000002279	622.353	-0.084101	0.224312	-0.374929	0.707713	0.999987	Lmf1
ENSMUSG00000002280	647.554	0.0781606	0.234631	0.333122	0.739042	0.999987	Ciao3
ENSMUSG00000002289	654.502	-0.0886835	0.195412	-0.453828	0.649953	0.999987	Angptl4
ENSMUSG00000002297	2445.23	-0.0583654	0.155065	-0.376394	0.706624	0.999987	Dbf4
ENSMUSG00000002307	1540.31	0.0264439	0.165873	0.159423	0.873336	0.999987	Daxx
ENSMUSG00000002308	441.744	-0.030133	0.218809	-0.137714	0.890467	0.999987	Cd320
ENSMUSG00000002319	2172.45	-0.242572	0.188506	-1.28681	0.19816	0.999987	Ipo4
ENSMUSG00000002320	2012.27	-0.00523221	0.16165	-0.0323675	0.974179	0.999987	Tm9sf1
ENSMUSG00000002325	1052.35	-0.0642107	0.192829	-0.332992	0.73914	0.999987	Irf9
ENSMUSG00000002326	735.638	0.0578429	0.194771	0.296979	0.766482	0.999987	Gmpr2
ENSMUSG00000002329	1083.53	0.00559337	0.171303	0.0326518	0.973952	0.999987	Mdp1
ENSMUSG00000002332	869.143	-0.0114908	0.179749	-0.0639273	0.949028	0.999987	Dhrs1
ENSMUSG00000002342	1001.36	-0.105244	0.178418	-0.589871	0.555277	0.999987	Tmem161a
ENSMUSG00000002343	300.3	0.184377	0.273649	0.673773	0.500456	0.999987	Armc6
ENSMUSG00000002345	579.277	-0.0382142	0.206552	-0.18501	0.853221	0.999987	Borcs8
ENSMUSG00000002346	441.368	-0.120475	0.246565	-0.488615	0.625115	0.999987	Slc25a42
ENSMUSG00000002365	4218.3	-0.224944	0.142516	-1.57838	0.114479	0.999987	Snx9
ENSMUSG00000002372	3453.84	0.0472814	0.155717	0.303637	0.761405	0.999987	Ranbp3
ENSMUSG00000002379	944.106	0.0336026	0.179636	0.18706	0.851614	0.999987	Ndufa11
ENSMUSG00000002384	6.5482	0.155105	1.41562	0.109567	0.912753	0.999987	Bmp8b
ENSMUSG00000002393	653.062	-0.169361	0.197601	-0.857083	0.391399	0.999987	Nr2f6
ENSMUSG00000002395	1886	-0.0482602	0.179603	-0.268704	0.788157	0.999987	Use1
ENSMUSG00000002396	543.035	0.111319	0.224162	0.496603	0.619469	0.999987	Ocel1
ENSMUSG00000002409	299.484	0.245305	0.253458	0.967831	0.333129	0.999987	Dyrk1b
ENSMUSG00000002413	1420.49	-0.0709163	0.191607	-0.370113	0.711298	0.999987	Braf
ENSMUSG00000002416	840.965	-0.186079	0.209267	-0.889192	0.3739	0.999987	Ndufb2
ENSMUSG00000002428	1394.28	-0.0814291	0.163411	-0.498308	0.618267	0.999987	Hltf
ENSMUSG00000002455	2357.33	-0.0208518	0.150681	-0.138384	0.889937	0.999987	Prpf6
ENSMUSG00000002458	1536.75	-0.0844504	0.164698	-0.512759	0.60812	0.999987	Rgs19
ENSMUSG00000002477	3090.5	-0.0107494	0.170918	-0.0628924	0.949852	0.999987	Snrpd1
ENSMUSG00000002486	1076.13	0.120425	0.179077	0.672479	0.501279	0.999987	Tchp
ENSMUSG00000002496	2180.75	0.0919034	0.157301	0.58425	0.559052	0.999987	Tsc2
ENSMUSG00000002500	92.798	-0.165484	0.414785	-0.398963	0.689921	0.999987	Rpl3l
ENSMUSG00000002504	90.0238	-0.36069	0.410381	-0.878914	0.379448	0.999987	Nherf2
ENSMUSG00000002524	4159.4	0.0580514	0.145254	0.399653	0.689412	0.999987	Puf60
ENSMUSG00000002546	1928.5	-0.0148101	0.158871	-0.0932204	0.925728	0.999987	Golga2
ENSMUSG00000002550	1332.21	0.173832	0.185344	0.937889	0.348301	0.999987	Uck1
ENSMUSG00000002565	719.189	-0.071886	0.191678	-0.375036	0.707633	0.999987	Scin
ENSMUSG00000002578	397.686	0.501887	0.301928	1.66227	0.0964577	0.999987	Ikzf4
ENSMUSG00000002580	466.027	-0.1134	0.218871	-0.518113	0.604379	0.999987	Mien1
ENSMUSG00000002602	193.169	-0.0315723	0.30741	-0.102704	0.918198	0.999987	Axl
ENSMUSG00000002603	7598.4	0.121867	0.14209	0.857677	0.391071	0.999987	Tgfb1
ENSMUSG00000002608	1503.16	0.0850334	0.184432	0.461057	0.644758	0.999987	Ccdc97
ENSMUSG00000002617	330.414	-0.0122778	0.252548	-0.0486159	0.961225	0.999987	Zfp40
ENSMUSG00000002625	2507.41	-0.0894928	0.164424	-0.544282	0.586247	0.999987	Akap8l
ENSMUSG00000002635	493.006	-0.162027	0.209906	-0.771905	0.440171	0.999987	Pdcd2l
ENSMUSG00000002658	2361.08	-0.0221761	0.164667	-0.134673	0.892871	0.999987	Gtf2f1
ENSMUSG00000002660	615.328	0.0480629	0.198012	0.242727	0.808217	0.999987	Clpp
ENSMUSG00000002661	167.464	0.303521	0.315183	0.963001	0.335547	0.999987	Alkbh7
ENSMUSG00000002668	1281.4	-0.0830888	0.214765	-0.386882	0.698844	0.999987	Dennd1c
ENSMUSG00000002679	428.496	-0.060147	0.232525	-0.258669	0.795891	0.999987	Med6
ENSMUSG00000002699	17.1666	-0.868295	0.89611	-0.96896	0.332565	0.999987	Lcp2
ENSMUSG00000002718	4671.51	0.0865795	0.15916	0.543977	0.586457	0.999987	Cse1l
ENSMUSG00000002728	1168.83	0.0662942	0.175614	0.3775	0.705802	0.999987	Naa20
ENSMUSG00000002731	452.985	0.144501	0.248522	0.58144	0.560944	0.999987	Prkra
ENSMUSG00000002732	82.665	-0.0993381	0.422239	-0.235265	0.814003	0.999987	Fkbp7
ENSMUSG00000002733	883.573	-0.094346	0.209589	-0.450148	0.652603	0.999987	Plekha3
ENSMUSG00000002741	2761.38	-0.146646	0.153035	-0.95825	0.337937	0.999987	Ykt6
ENSMUSG00000002748	12925.4	0.106127	0.140826	0.75361	0.451084	0.999987	Baz1b
ENSMUSG00000002763	1338.5	-0.0970335	0.176498	-0.54977	0.582477	0.999987	Pex6
ENSMUSG00000002767	1139.36	0.12455	0.185476	0.671514	0.501893	0.999987	Mrpl2
ENSMUSG00000002768	666.404	-0.134331	0.203117	-0.66135	0.508388	0.999987	Mea1
ENSMUSG00000002769	21.6121	-1.06007	1.00642	-1.05331	0.292201	0.999987	Gnmt
ENSMUSG00000002778	2127.99	-0.116803	0.165658	-0.705086	0.480757	0.999987	Kdelr1
ENSMUSG00000002781	236.764	-0.131252	0.304044	-0.431686	0.665969	0.999987	Tmem143
ENSMUSG00000002791	28.2809	-0.308505	0.709468	-0.434839	0.663679	0.999987	NA
ENSMUSG00000002797	78.5038	-0.440097	0.451331	-0.975109	0.329506	0.999987	Ggct
ENSMUSG00000002803	13.314	0.606418	1.00027	0.606253	0.544347	0.999987	Btbd6
ENSMUSG00000002804	361.383	-0.198793	0.241216	-0.824128	0.409867	0.999987	Nudt14
ENSMUSG00000002808	9.74176	0.0740498	1.21922	0.0607352	0.95157	0.999987	Epdr1
ENSMUSG00000002812	4306.75	0.0595513	0.143749	0.414273	0.678674	0.999987	Flii
ENSMUSG00000002814	1248.31	-0.057989	0.185119	-0.313252	0.754089	0.999987	Top3a
ENSMUSG00000002820	508.836	-0.104282	0.239695	-0.435063	0.663517	0.999987	Atg4d
ENSMUSG00000002825	759.286	-0.123368	0.214857	-0.574186	0.565842	0.999987	Qtrt1
ENSMUSG00000002831	98.0018	-0.034884	0.529593	-0.0658695	0.947482	0.999987	Plin4
ENSMUSG00000002833	2842.27	0.0482957	0.15695	0.307714	0.7583	0.999987	Hdgfl2
ENSMUSG00000002835	3619.51	0.227805	0.19814	1.14972	0.250261	0.999987	Chaf1a
ENSMUSG00000002844	2304.28	-0.140388	0.154402	-0.909237	0.363225	0.999987	Adprh
ENSMUSG00000002845	996.538	-0.0382049	0.174417	-0.219043	0.826616	0.999987	Tmem39a
ENSMUSG00000002846	476.66	-0.00996728	0.216881	-0.0459575	0.963344	0.999987	Timmdc1
ENSMUSG00000002847	12.5115	-0.115444	1.03648	-0.111381	0.911314	0.999987	Pla1a
ENSMUSG00000002870	8734.05	0.0257296	0.175227	0.146836	0.883262	0.999987	Mcm2
ENSMUSG00000002871	791.001	-0.0204658	0.203411	-0.100613	0.919858	0.999987	Tpra1
ENSMUSG00000002881	1770.66	0.037283	0.158636	0.235023	0.814191	0.999987	Nab1
ENSMUSG00000002885	18.9706	0.115102	0.869482	0.132379	0.894684	0.999987	Adgre5
ENSMUSG00000002897	12101.6	0.0423669	0.144714	0.292763	0.769704	0.999987	Il17ra
ENSMUSG00000002900	44.2821	0.378988	0.661739	0.572715	0.566838	0.999987	Lamb1
ENSMUSG00000002908	5.11345	0.416536	1.59756	0.260733	0.794298	0.999987	Kcnn1
ENSMUSG00000002910	414.185	-0.0634746	0.235216	-0.269856	0.787271	0.999987	Arrdc2
ENSMUSG00000002944	35.2698	-0.876674	0.950057	-0.92276	0.356133	0.999987	Cd36
ENSMUSG00000002948	3821.2	0.0038796	0.173666	0.0223395	0.982177	0.999987	Map2k7
ENSMUSG00000002949	2621.64	-0.126682	0.151307	-0.837252	0.402451	0.999987	Timm44
ENSMUSG00000002957	2799.04	-0.00919233	0.162925	-0.0564205	0.955007	0.999987	Ap2a2
ENSMUSG00000002963	683.798	0.0743939	0.191791	0.38789	0.698098	0.999987	Pnkp
ENSMUSG00000002968	1933.66	0.0320614	0.173371	0.184929	0.853284	0.999987	Med25
ENSMUSG00000002981	3394.95	-0.111469	0.147981	-0.753262	0.451293	0.999987	Clptm1
ENSMUSG00000002983	305.38	-0.310456	0.251302	-1.23539	0.216687	0.999987	Relb
ENSMUSG00000002984	2747.98	-0.0299827	0.149121	-0.201063	0.84065	0.999987	Tomm40
ENSMUSG00000002985	512.15	-0.022118	0.227352	-0.097285	0.9225	0.999987	Apoe
ENSMUSG00000002996	3082.39	0.175205	0.166699	1.05103	0.293247	0.999987	Hbp1
ENSMUSG00000002997	456.972	0.210917	0.277325	0.760543	0.44693	0.999987	Prkar2b
ENSMUSG00000003031	1718.08	-0.0155695	0.175106	-0.0889147	0.92915	0.999987	Cdkn1b
ENSMUSG00000003032	1013.3	0.188529	0.194449	0.969553	0.332269	0.999987	Klf4
ENSMUSG00000003033	3249.64	-0.0884273	0.152012	-0.581712	0.560761	0.999987	Ap1m1
ENSMUSG00000003037	3638.8	-0.0929498	0.163905	-0.567096	0.570649	0.999987	Rab8a
ENSMUSG00000003038	14642.6	0.0320686	0.152156	0.210761	0.833074	0.999987	Hmgn2
ENSMUSG00000003039	3317.78	0.0857287	0.146138	0.586628	0.557454	0.999987	Fam32a
ENSMUSG00000003062	392.573	-0.224683	0.229961	-0.977048	0.328546	0.999987	Stard3nl
ENSMUSG00000003068	5302.4	-0.0312928	0.144272	-0.216901	0.828286	0.999987	Stk11
ENSMUSG00000003070	6.48802	0.663896	1.43829	0.461587	0.644377	0.999987	Efna2
ENSMUSG00000003072	4704.31	-0.070809	0.15871	-0.446155	0.655486	0.999987	Atp5d
ENSMUSG00000003099	3569.02	-0.139094	0.144777	-0.960752	0.336677	0.999987	Ppp5c
ENSMUSG00000003119	3355.32	-0.0972773	0.158777	-0.612667	0.540096	0.999987	Cdk12
ENSMUSG00000003123	146.345	-0.0324288	0.338281	-0.0958636	0.923629	0.999987	Lipe
ENSMUSG00000003131	4226.21	-0.0195205	0.152679	-0.127853	0.898265	0.999987	Pafah1b2
ENSMUSG00000003135	1523.05	-0.0474625	0.16288	-0.291395	0.770749	0.999987	Cnot11
ENSMUSG00000003153	1621.64	-0.276183	0.164211	-1.68188	0.0925912	0.999987	Slc2a3
ENSMUSG00000003154	536.062	0.0710787	0.211656	0.335821	0.737006	0.999987	Foxj2
ENSMUSG00000003161	1512.5	0.0365705	0.163448	0.223744	0.822957	0.999987	Sri
ENSMUSG00000003166	3831.32	0.0241407	0.158763	0.152055	0.879144	0.999987	Dgcr2
ENSMUSG00000003184	2060.76	-0.0214657	0.19105	-0.112356	0.910541	0.999987	Irf3
ENSMUSG00000003190	723.309	0.14345	0.193534	0.741215	0.458563	0.999987	Bcl2l12
ENSMUSG00000003198	439.153	0.157625	0.227424	0.693087	0.488255	0.999987	Zfp959
ENSMUSG00000003199	2649.02	-0.179114	0.175311	-1.02169	0.306926	0.999987	Mpnd
ENSMUSG00000003200	1610.69	-0.0166497	0.165202	-0.100784	0.919722	0.999987	Sh3gl1
ENSMUSG00000003208	512.961	-0.0503609	0.221471	-0.227393	0.820118	0.999987	Yju2
ENSMUSG00000003226	10530.5	-0.0272512	0.139237	-0.195718	0.844831	0.999987	Ranbp2
ENSMUSG00000003233	2154.68	0.0824291	0.174694	0.471849	0.637035	0.999987	Dvl3
ENSMUSG00000003234	1009.93	0.17178	0.197667	0.86904	0.384825	0.999987	Abcf3
ENSMUSG00000003235	2809.46	0.00743607	0.165075	0.0450466	0.96407	0.999987	Eif2b5
ENSMUSG00000003269	1710.56	-0.0711734	0.158864	-0.448014	0.654143	0.999987	Cyth2
ENSMUSG00000003271	6.24983	0.680439	1.4675	0.463671	0.642883	0.999987	Sult2b1
ENSMUSG00000003273	4.28944	-1.26789	1.815	-0.698566	0.484823	0.999987	Car11
ENSMUSG00000003282	514.977	0.317608	0.210884	1.50608	0.132047	0.999987	Plag1
ENSMUSG00000003283	11.2669	-0.862135	1.09966	-0.784003	0.433038	0.999987	Hck
ENSMUSG00000003299	1494.18	-0.0257162	0.175942	-0.146163	0.883793	0.999987	Mrpl4
ENSMUSG00000003308	1748.36	-0.00157411	0.161361	-0.00975517	0.992217	0.999987	Keap1
ENSMUSG00000003316	3895.82	0.107663	0.15056	0.715082	0.474558	0.999987	Glg1
ENSMUSG00000003344	676.591	0.0856381	0.191809	0.446475	0.655254	0.999987	Btbd2
ENSMUSG00000003345	5731.01	0.0795389	0.141183	0.563374	0.57318	0.999987	Csnk1g2
ENSMUSG00000003346	1672.2	-0.100159	0.160031	-0.625875	0.531397	0.999987	Abhd17a
ENSMUSG00000003348	2076.02	-0.209179	0.156739	-1.33457	0.182019	0.999987	Mob3a
ENSMUSG00000003352	41.1228	0.309578	0.624773	0.495506	0.620243	0.999987	Cacnb3
ENSMUSG00000003355	32.8394	0.694937	0.673628	1.03163	0.302244	0.999987	Fkbp11
ENSMUSG00000003360	5229.05	-0.0631572	0.144767	-0.436267	0.662643	0.999987	Ddx23
ENSMUSG00000003363	241.204	-0.449968	0.268725	-1.67446	0.0940407	0.999987	Pld3
ENSMUSG00000003378	294.434	-0.241443	0.326406	-0.739702	0.459481	0.999987	Grik5
ENSMUSG00000003380	1171.93	0.00872504	0.168526	0.0517725	0.95871	0.999987	Rabac1
ENSMUSG00000003382	2972.82	0.205406	0.189688	1.08286	0.278869	0.999987	Etv3
ENSMUSG00000003402	5005.4	-0.128685	0.144975	-0.887639	0.374735	0.999987	Prkcsh
ENSMUSG00000003420	35.5525	-0.932235	0.638377	-1.46032	0.144202	0.999987	Fcgrt
ENSMUSG00000003421	1536.23	-0.131477	0.161899	-0.812091	0.41674	0.999987	Nosip
ENSMUSG00000003423	851.621	0.00182987	0.180586	0.0101329	0.991915	0.999987	Pih1d1
ENSMUSG00000003429	25324.2	-0.0545303	0.137302	-0.397155	0.691253	0.999987	Rps11
ENSMUSG00000003435	7108.36	-0.0248051	0.138735	-0.178794	0.858099	0.999987	Supt5
ENSMUSG00000003436	5.46246	-0.63756	1.61002	-0.395995	0.692109	0.999987	Dll3
ENSMUSG00000003437	2509.87	-0.155888	0.151537	-1.02871	0.303616	0.999987	Paf1
ENSMUSG00000003438	1724.34	0.0495744	0.171015	0.289882	0.771906	0.999987	Timm50
ENSMUSG00000003444	300.991	0.0199033	0.261188	0.0762032	0.939257	0.999987	Med29
ENSMUSG00000003458	3531.55	0.00606719	0.147548	0.0411202	0.9672	0.999987	Ncstn
ENSMUSG00000003464	2001.74	0.291526	0.17037	1.71114	0.0870556	0.999987	Pex19
ENSMUSG00000003484	2322.57	0.0997762	0.153361	0.650598	0.515306	0.999987	Cyp4f18
ENSMUSG00000003500	9797.51	0.272331	0.161287	1.68849	0.0913175	0.999987	Impdh1
ENSMUSG00000003518	820.015	-0.303907	0.213182	-1.42557	0.153992	0.999987	Dusp3
ENSMUSG00000003526	90.9579	0.12761	0.424681	0.300483	0.763809	0.999987	Prodh
ENSMUSG00000003527	972.123	-0.00172602	0.191489	-0.00901368	0.992808	0.999987	Ess2
ENSMUSG00000003528	7078.69	0.0586359	0.149486	0.392249	0.694874	0.999987	Slc25a1
ENSMUSG00000003531	399.202	0.0805978	0.231725	0.347816	0.727978	0.999987	Dgcr6
ENSMUSG00000003534	29.5974	0.339398	0.692619	0.490021	0.624119	0.999987	Ddr1
ENSMUSG00000003545	155.792	-0.434369	0.368746	-1.17796	0.238811	0.999987	Fosb
ENSMUSG00000003546	462.392	0.0431997	0.235762	0.183234	0.854614	0.999987	Klc4
ENSMUSG00000003549	505.272	0.0423854	0.208775	0.203019	0.83912	0.999987	Ercc1
ENSMUSG00000003573	1092.18	0.261139	0.174546	1.49611	0.134626	0.999987	Homer3
ENSMUSG00000003575	2276.83	0.0573387	0.160121	0.358096	0.720271	0.999987	Crtc1
ENSMUSG00000003581	306.585	-0.124069	0.276198	-0.449202	0.653286	0.999987	Rnf215
ENSMUSG00000003604	644.72	-0.0469356	0.242031	-0.193924	0.846235	0.999987	Aven
ENSMUSG00000003617	5.54999	0.796452	1.53555	0.518676	0.603986	0.999987	Cp
ENSMUSG00000003623	1025.84	-0.0171557	0.17351	-0.0988744	0.921238	0.999987	Crot
ENSMUSG00000003660	8650.76	0.101885	0.140939	0.722902	0.46974	0.999987	Snrnp200
ENSMUSG00000003662	1034.97	0.0856937	0.18862	0.45432	0.649599	0.999987	Ciao1
ENSMUSG00000003680	396.322	0.194132	0.228643	0.849059	0.395849	0.999987	Taf6l
ENSMUSG00000003721	396.561	0.0689036	0.238119	0.289367	0.772301	0.999987	Insig2
ENSMUSG00000003731	2451.97	-0.0609604	0.154989	-0.393321	0.694082	0.999987	Kpna6
ENSMUSG00000003746	4489.71	0.0985309	0.148243	0.664659	0.506269	0.999987	Man1a
ENSMUSG00000003752	348.727	0.0191281	0.244745	0.0781554	0.937704	0.999987	Itpkc
ENSMUSG00000003762	439.644	-0.117598	0.217647	-0.540315	0.58898	0.999987	Coq8b
ENSMUSG00000003778	6136.52	0.065054	0.139559	0.466141	0.641115	0.999987	Brd8
ENSMUSG00000003779	2488.11	0.0399274	0.164758	0.24234	0.808517	0.999987	Kif20a
ENSMUSG00000003808	2601.04	-0.117315	0.149027	-0.78721	0.431159	0.999987	Farsa
ENSMUSG00000003809	667.546	0.163859	0.195934	0.836296	0.402988	0.999987	Gcdh
ENSMUSG00000003810	1110.36	0.241893	0.176802	1.36816	0.171262	0.999987	Mast2
ENSMUSG00000003812	831.144	-0.100627	0.201351	-0.49976	0.617244	0.999987	Dnase2a
ENSMUSG00000003813	1713.16	0.0209967	0.177339	0.118399	0.905752	0.999987	Rad23a
ENSMUSG00000003814	19556.3	-0.0644462	0.132893	-0.484947	0.627714	0.999987	Calr
ENSMUSG00000003847	6018.84	0.122496	0.166455	0.735911	0.461785	0.999987	Nfat5
ENSMUSG00000003848	3022.42	-0.035757	0.162035	-0.220674	0.825346	0.999987	Nob1
ENSMUSG00000003849	13.493	-0.541721	1.003	-0.5401	0.589128	0.999987	Nqo1
ENSMUSG00000003863	21.1944	-0.0537913	0.798134	-0.0673963	0.946266	0.999987	Ppfia3
ENSMUSG00000003865	840.425	0.0704957	0.196912	0.358007	0.720338	0.999987	Gys1
ENSMUSG00000003868	3403.27	0.0119201	0.166569	0.071563	0.94295	0.999987	Ruvbl2
ENSMUSG00000003872	4.71393	0.26649	1.64157	0.162338	0.871039	0.999987	Lin7b
ENSMUSG00000003873	2141.36	0.0831726	0.156655	0.530929	0.595468	0.999987	Bax
ENSMUSG00000003923	1760.01	0.00619407	0.162557	0.0381039	0.969605	0.999987	Tfam
ENSMUSG00000003929	974.928	0.00262157	0.175032	0.0149777	0.98805	0.999987	Zfp81
ENSMUSG00000003934	58.47	0.162691	0.497644	0.326922	0.743727	0.999987	Efnb3
ENSMUSG00000003948	753.677	-0.115764	0.193811	-0.597304	0.550304	0.999987	Mmd
ENSMUSG00000003955	857.87	-0.0500106	0.646645	-0.0773387	0.938354	0.999987	Fam162a
ENSMUSG00000003970	41359.9	-0.0839	0.133883	-0.626665	0.530879	0.999987	Rpl8
ENSMUSG00000003992	2071.47	-0.153543	0.153685	-0.999075	0.317759	0.999987	Ssbp2
ENSMUSG00000004018	498.289	0.072061	0.231904	0.310737	0.756001	0.999987	Fancl
ENSMUSG00000004032	3.97401	0.638601	1.86456	0.342495	0.731978	0.999987	Gstm5
ENSMUSG00000004044	161.67	0.0646655	0.437591	0.147776	0.88252	0.999987	Cavin1
ENSMUSG00000004054	1903.34	-0.0262592	0.166845	-0.157387	0.87494	0.999987	Map3k11
ENSMUSG00000004056	2808.1	-0.0668807	0.149167	-0.44836	0.653894	0.999987	Akt2
ENSMUSG00000004069	1668.93	-0.0221785	0.160073	-0.138552	0.889804	0.999987	Dnaja3
ENSMUSG00000004070	1328.83	-0.0158794	0.217987	-0.0728457	0.941929	0.999987	Hmox2
ENSMUSG00000004071	2166.46	-0.0894268	0.19885	-0.449719	0.652913	0.999987	Cdip1
ENSMUSG00000004085	1735.35	0.0438199	0.166894	0.262562	0.792888	0.999987	Map3k20
ENSMUSG00000004096	2350.13	-0.13572	0.151981	-0.893006	0.371854	0.999987	Cwc15
ENSMUSG00000004098	39.1028	0.218209	0.711353	0.306752	0.759032	0.999987	Col5a3
ENSMUSG00000004099	14337	0.0783274	0.171926	0.455588	0.648686	0.999987	Dnmt1
ENSMUSG00000004100	4326.42	-0.0165432	0.150542	-0.109891	0.912496	0.999987	Ppan
ENSMUSG00000004105	3666.14	0.186941	0.155231	1.20428	0.228482	0.999987	Angptl2
ENSMUSG00000004110	3.06415	0.390212	2.28185	0.171007	0.864218	0.999987	Cacna1e
ENSMUSG00000004113	1953.88	0.0122102	0.18822	0.0648718	0.948276	0.999987	Cacna1b
ENSMUSG00000004127	522.474	0.234702	0.234774	0.999693	0.317459	0.999987	Trmt10a
ENSMUSG00000004151	133.412	-0.139259	0.365485	-0.381024	0.703186	0.999987	Etv1
ENSMUSG00000004187	76.4628	0.254377	0.448597	0.567049	0.570681	0.999987	Kifc2
ENSMUSG00000004221	2216.65	0.054818	0.155217	0.353171	0.72396	0.999987	Ikbkg
ENSMUSG00000004233	446.079	-0.248563	0.229735	-1.08196	0.279271	0.999987	Wars2
ENSMUSG00000004263	1493.95	0.112569	0.173936	0.647185	0.517512	0.999987	Atn1
ENSMUSG00000004264	7748.52	-0.0370076	0.147897	-0.250225	0.802414	0.999987	Phb2
ENSMUSG00000004267	9.82786	0.738942	1.24353	0.59423	0.552358	0.999987	Eno2
ENSMUSG00000004268	2695.94	0.0367015	0.16097	0.228002	0.819644	0.999987	Emg1
ENSMUSG00000004270	1436.1	0.073464	0.172202	0.426614	0.66966	0.999987	Lpcat3
ENSMUSG00000004285	1897.55	-0.0428421	0.163757	-0.261621	0.793614	0.999987	Atp6v1f
ENSMUSG00000004319	3072.12	-0.0457051	0.146773	-0.311401	0.755496	0.999987	Clcn3
ENSMUSG00000004328	28.4236	-0.526383	0.695262	-0.757101	0.448989	0.999987	Hif3a
ENSMUSG00000004356	3223.47	0.146973	0.157004	0.936105	0.349219	0.999987	Utp20
ENSMUSG00000004359	15.2525	0.133787	0.955929	0.139955	0.888695	0.999987	Spic
ENSMUSG00000004364	4371.3	0.0989127	0.160052	0.618005	0.536572	0.999987	Cul3
ENSMUSG00000004383	472.647	-0.00555069	0.229839	-0.0241504	0.980733	0.999987	Large1
ENSMUSG00000004393	1915.7	0.0149681	0.156266	0.0957863	0.92369	0.999987	Ddx56
ENSMUSG00000004394	1275.14	0.0391198	0.170869	0.228947	0.81891	0.999987	Tmed4
ENSMUSG00000004446	1613.27	-0.139824	0.16396	-0.852797	0.393772	0.999987	Bid
ENSMUSG00000004455	7544.72	-0.0207556	0.13955	-0.148732	0.881765	0.999987	Ppp1cc
ENSMUSG00000004460	3229.42	-0.120205	0.145669	-0.825192	0.409263	0.999987	Dnajb11
ENSMUSG00000004462	562.263	-0.0735096	0.204472	-0.359509	0.719214	0.999987	Tbccd1
ENSMUSG00000004473	24.2455	0.198687	0.752693	0.263968	0.791804	0.999987	Clec11a
ENSMUSG00000004500	271.473	0.10205	0.306508	0.332945	0.739176	0.999987	Zfp324
ENSMUSG00000004508	2318.34	0.111404	0.152566	0.730207	0.465264	0.999987	Gab2
ENSMUSG00000004530	4210.17	-0.0931499	0.165434	-0.563062	0.573392	0.999987	Coro1c
ENSMUSG00000004535	9457.8	0.0331294	0.136976	0.241863	0.808886	0.999987	Tax1bp1
ENSMUSG00000004542	3.70282	-1.9361	1.95859	-0.988519	0.322898	0.999987	Psg19
ENSMUSG00000004552	67.8707	0.773847	0.490454	1.57782	0.114608	0.999987	Ctse
ENSMUSG00000004561	1125.57	-0.012905	0.178041	-0.0724833	0.942217	0.999987	Mettl17
ENSMUSG00000004562	97.6499	-0.250727	0.45035	-0.556737	0.577707	0.999987	Arhgef40
ENSMUSG00000004565	755.686	-0.245117	0.213769	-1.14665	0.251528	0.999987	Pnpla6
ENSMUSG00000004567	1207.25	0.104655	0.194767	0.537334	0.591037	0.999987	Mcoln1
ENSMUSG00000004568	3996.52	-0.0748316	0.151041	-0.495438	0.620291	0.999987	Arhgef18
ENSMUSG00000004591	2162.07	0.0973594	0.155875	0.6246	0.532234	0.999987	Pkn2
ENSMUSG00000004609	6334.14	-0.262468	0.190477	-1.37795	0.168218	0.999987	Cd33
ENSMUSG00000004610	2232.72	-0.132416	0.158037	-0.83788	0.402098	0.999987	Etfb
ENSMUSG00000004626	4219.64	-0.0732453	0.150581	-0.486419	0.62667	0.999987	Stxbp2
ENSMUSG00000004631	6.22511	-0.572284	1.43795	-0.397987	0.69064	0.999987	Sgce
ENSMUSG00000004633	761.21	-0.158688	0.187233	-0.847544	0.396692	0.999987	Chn2
ENSMUSG00000004637	487.789	-0.0664612	0.226013	-0.294059	0.768713	0.999987	Wwox
ENSMUSG00000004642	3644.15	0.00534814	0.162801	0.0328509	0.973794	0.999987	Slbp
ENSMUSG00000004651	24.2995	-0.206985	0.76627	-0.27012	0.787068	0.999987	Tyr
ENSMUSG00000004655	289.058	0.230735	0.2633	0.87632	0.380856	0.999987	Aqp1
ENSMUSG00000004661	1169.57	0.0814921	0.174651	0.466599	0.640787	0.999987	Arid3b
ENSMUSG00000004665	88.1678	0.636006	0.424995	1.4965	0.134523	0.999987	Cnn2
ENSMUSG00000004667	1370.22	-0.0775191	0.165743	-0.467706	0.639995	0.999987	Polr2e
ENSMUSG00000004677	5330.61	-0.0282544	0.164495	-0.171765	0.863623	0.999987	Myo9b
ENSMUSG00000004698	3389.53	-0.167465	0.167304	-1.00096	0.316845	0.999987	Hdac9
ENSMUSG00000004707	2145.86	-0.221158	0.160502	-1.37791	0.16823	0.999987	Ly9
ENSMUSG00000004730	8.22373	-0.623496	1.28323	-0.485879	0.627053	0.999987	Adgre1
ENSMUSG00000004748	43.5761	-0.108754	0.565558	-0.192295	0.847511	0.999987	Mtfp1
ENSMUSG00000004768	251.724	0.296543	0.289474	1.02442	0.305638	0.999987	Rab23
ENSMUSG00000004771	1621.37	-0.0246569	0.161015	-0.153134	0.878293	0.999987	Rab11a
ENSMUSG00000004788	1698.88	0.0442298	0.17609	0.251177	0.801677	0.999987	Eif2b2
ENSMUSG00000004789	6190.41	-0.131193	0.145826	-0.899654	0.368304	0.999987	Dlst
ENSMUSG00000004791	23.5368	1.27199	0.803308	1.58344	0.113322	0.999987	Pgf
ENSMUSG00000004798	1181.9	0.0384577	0.180885	0.212609	0.831632	0.999987	Ulk2
ENSMUSG00000004815	587.377	-0.154282	0.24889	-0.619882	0.535336	0.999987	Dgkq
ENSMUSG00000004842	3.29162	0.398661	1.96704	0.20267	0.839393	0.999987	Pou1f1
ENSMUSG00000004843	950.297	0.175149	0.180244	0.971731	0.331185	0.999987	Chmp2b
ENSMUSG00000004849	1701.51	0.214516	0.163334	1.31336	0.189061	0.999987	Ap1s1
ENSMUSG00000004864	11.8484	-0.732526	1.06394	-0.688501	0.491137	0.999987	Mapk13
ENSMUSG00000004880	9705.01	0.0494047	0.146027	0.338327	0.735117	0.999987	Lbr
ENSMUSG00000004891	192.329	0.0482246	0.295808	0.163027	0.870497	0.999987	Nes
ENSMUSG00000004894	4.05363	1.00068	1.83822	0.544374	0.586184	0.999987	Hapln2
ENSMUSG00000004895	1827.34	0.0368669	0.162372	0.227052	0.820383	0.999987	Prcc
ENSMUSG00000004896	1057.87	-0.0249217	0.203613	-0.122398	0.902584	0.999987	Rrnad1
ENSMUSG00000004897	14179.7	-0.0561873	0.156712	-0.358538	0.719941	0.999987	Hdgf
ENSMUSG00000004902	47.0033	0.303405	0.556383	0.545317	0.585536	0.999987	Slc25a18
ENSMUSG00000004929	932.343	0.105687	0.190283	0.555419	0.578608	0.999987	Thop1
ENSMUSG00000004931	446.087	0.170199	0.229087	0.742947	0.457514	0.999987	Apba3
ENSMUSG00000004934	1258.23	0.011646	0.166385	0.0699945	0.944198	0.999987	Pias4
ENSMUSG00000004936	1730.16	-0.0554419	0.202567	-0.273696	0.784318	0.999987	Map2k1
ENSMUSG00000004937	1774.21	-0.103717	0.15666	-0.662056	0.507935	0.999987	Sgta
ENSMUSG00000004945	979.981	-0.0731185	0.179116	-0.408218	0.683114	0.999987	Tmem242
ENSMUSG00000004947	1215.94	0.118897	0.167709	0.708951	0.478355	0.999987	Dtx2
ENSMUSG00000004951	2.48166	0.576199	2.42328	0.237776	0.812055	0.999987	Hspb1
ENSMUSG00000004952	256.963	0.0675927	0.279454	0.241874	0.808877	0.999987	Rasa4
ENSMUSG00000004980	47469.5	-0.0120785	0.143524	-0.0841565	0.932932	0.999987	Hnrnpa2b1
ENSMUSG00000004996	1566.7	0.0857301	0.171911	0.49869	0.617998	0.999987	Mri1
ENSMUSG00000005034	3624.76	0.0258728	0.14384	0.179872	0.857253	0.999987	Prkacb
ENSMUSG00000005043	190.834	-0.489325	0.297348	-1.64563	0.0998401	0.999987	Sgsh
ENSMUSG00000005045	24.3343	-0.747899	0.784927	-0.952826	0.340678	0.999987	Chd5
ENSMUSG00000005054	552.553	0.0260467	0.219645	0.118586	0.905604	0.999987	Cstb
ENSMUSG00000005057	252.08	0.250218	0.338502	0.739191	0.459791	0.999987	Sh2b2
ENSMUSG00000005069	1701.81	-0.128517	0.162148	-0.79259	0.428016	0.999987	Pex5
ENSMUSG00000005078	537.759	0.1169	0.208473	0.560744	0.574972	0.999987	Jkamp
ENSMUSG00000005102	1576.86	0.118585	0.161355	0.734932	0.462381	0.999987	Eif2ak4
ENSMUSG00000005103	7075.31	-0.146578	0.144783	-1.0124	0.311346	0.999987	Wdr1
ENSMUSG00000005107	336.387	0.141544	0.292026	0.484697	0.627891	0.999987	Slc2a9
ENSMUSG00000005124	14.2562	0.0737528	1.00193	0.0736106	0.94132	0.999987	Ccn4
ENSMUSG00000005125	1354.19	-0.109673	0.166814	-0.657457	0.510887	0.999987	Ndrg1
ENSMUSG00000005142	6568.6	-0.147407	0.149389	-0.986732	0.323774	0.999987	Man2b1
ENSMUSG00000005148	128.426	0.64325	0.444829	1.44606	0.148161	0.999987	Klf5
ENSMUSG00000005150	874.077	0.14146	0.188579	0.750136	0.453173	0.999987	Wdr83
ENSMUSG00000005161	5157.64	0.0289702	0.17982	0.161107	0.872009	0.999987	Prdx2
ENSMUSG00000005198	15718	0.0504877	0.138914	0.363446	0.716271	0.999987	Polr2a
ENSMUSG00000005204	3880.41	-0.162163	0.162443	-0.998275	0.318146	0.999987	Senp3
ENSMUSG00000005225	9.49399	0.143132	1.17069	0.122264	0.90269	0.999987	Plekha8
ENSMUSG00000005233	724.981	-0.0220469	0.218613	-0.100849	0.91967	0.999987	Spc25
ENSMUSG00000005262	1276.09	-0.0389109	0.171871	-0.226396	0.820894	0.999987	Ufd1
ENSMUSG00000005267	246.706	0.44372	0.267714	1.65744	0.0974314	0.999987	Zfp287
ENSMUSG00000005299	1680.65	0.0330722	0.160811	0.205659	0.837057	0.999987	Letm1
ENSMUSG00000005312	4414.15	-0.0081366	0.157164	-0.0517714	0.958711	0.999987	Ubqln1
ENSMUSG00000005354	2676.78	-0.0917896	0.153244	-0.598977	0.549189	0.999987	Txn2
ENSMUSG00000005360	3.1068	0.808975	2.05006	0.39461	0.693131	0.999987	Slc1a3
ENSMUSG00000005362	888.659	0.176829	0.181672	0.973345	0.330382	0.999987	Crbn
ENSMUSG00000005370	6109.51	-0.0514233	0.149881	-0.343094	0.731528	0.999987	Msh6
ENSMUSG00000005371	4091.26	-0.113603	0.164765	-0.689488	0.490516	0.999987	Fbxo11
ENSMUSG00000005374	1286.28	-0.13087	0.173606	-0.753833	0.450949	0.999987	Tbl2
ENSMUSG00000005378	1259.4	0.144994	0.186376	0.777965	0.43659	0.999987	Bud23
ENSMUSG00000005397	90.2283	0.35967	0.460739	0.780637	0.435016	0.999987	Nid1
ENSMUSG00000005410	8480.62	0.0645677	0.189434	0.340846	0.73322	0.999987	Mcm5
ENSMUSG00000005413	231.976	-0.357096	0.286757	-1.24529	0.213025	0.999987	Hmox1
ENSMUSG00000005417	7125.12	0.155225	0.141141	1.09978	0.271427	0.999987	Mprip
ENSMUSG00000005442	5215.92	-0.0190835	0.148292	-0.128689	0.897604	0.999987	Cic
ENSMUSG00000005447	366.228	0.0507038	0.238917	0.212223	0.831933	0.999987	Pafah1b3
ENSMUSG00000005465	252.096	-0.215499	0.306547	-0.702987	0.482064	0.999987	Il27ra
ENSMUSG00000005469	1539.81	0.0840063	0.175253	0.479344	0.631694	0.999987	Prkaca
ENSMUSG00000005470	1501.97	-0.182078	0.18663	-0.975608	0.329259	0.999987	Asf1b
ENSMUSG00000005474	17725.2	-0.0319044	0.136184	-0.234275	0.814772	0.999987	Myl10
ENSMUSG00000005481	3852	-0.0169228	0.147686	-0.114587	0.908773	0.999987	Ddx39a
ENSMUSG00000005483	2049.48	-0.128483	0.154762	-0.8302	0.406426	0.999987	Dnajb1
ENSMUSG00000005493	276.558	0.178082	0.264322	0.673731	0.500482	0.999987	Msh4
ENSMUSG00000005501	1166.54	0.00898399	0.170548	0.0526771	0.957989	0.999987	Usp40
ENSMUSG00000005505	713.944	-0.0270073	0.204519	-0.132053	0.894942	0.999987	Kbtbd4
ENSMUSG00000005506	7905.26	0.0982415	0.139306	0.705223	0.480672	0.999987	Celf1
ENSMUSG00000005510	1895.31	-0.0126703	0.156746	-0.0808334	0.935574	0.999987	Ndufs3
ENSMUSG00000005514	1566.63	0.100805	0.161613	0.623744	0.532796	0.999987	Por
ENSMUSG00000005534	1558.4	-0.0667942	0.164448	-0.406173	0.684616	0.999987	Insr
ENSMUSG00000005553	17.0123	-0.391371	0.900075	-0.434821	0.663693	0.999987	Atp4a
ENSMUSG00000005566	19362.4	-0.0243667	0.135327	-0.180059	0.857106	0.999987	Trim28
ENSMUSG00000005575	3251.97	0.0540033	0.148142	0.364538	0.715456	0.999987	Ube2m
ENSMUSG00000005580	180.159	0.211427	0.31237	0.676848	0.498503	0.999987	Adcy9
ENSMUSG00000005583	10973	-0.0816129	0.136911	-0.596102	0.551107	0.999987	Mef2c
ENSMUSG00000005609	2924.81	-0.0160562	0.14768	-0.108723	0.913423	0.999987	Ctr9
ENSMUSG00000005610	43399.8	-0.0517973	0.135831	-0.381338	0.702953	0.999987	Eif4g2
ENSMUSG00000005615	3433.09	-0.0757634	0.157609	-0.480705	0.630726	0.999987	Pcyt1a
ENSMUSG00000005621	3035.51	-0.00798442	0.192875	-0.0413968	0.96698	0.999987	Zfp592
ENSMUSG00000005625	3008.88	-0.0313181	0.148545	-0.210832	0.833018	0.999987	Psmd4
ENSMUSG00000005628	19.4455	-0.428578	0.863706	-0.496208	0.619748	0.999987	Tmod4
ENSMUSG00000005640	3.0463	0.754766	2.01365	0.374824	0.707791	0.999987	Insrr
ENSMUSG00000005656	1845.57	0.0608656	0.171715	0.354457	0.722996	0.999987	Snx6
ENSMUSG00000005667	2880.76	-0.222788	0.230099	-0.968226	0.332931	0.999987	Mthfd2
ENSMUSG00000005674	562.652	-0.00312495	0.238027	-0.0131285	0.989525	0.999987	Tomm40l
ENSMUSG00000005677	2.45755	-1.35295	2.33414	-0.579634	0.562161	0.999987	Nr1i3
ENSMUSG00000005681	22.1903	1.25106	0.791692	1.58023	0.114054	0.999987	Apoa2
ENSMUSG00000005683	7317.54	-0.0515875	0.158005	-0.326492	0.744052	0.999987	Cs
ENSMUSG00000005686	67.3435	-0.509399	0.516964	-0.985366	0.324444	0.999987	Ampd3
ENSMUSG00000005687	1833.54	0.0185554	0.171133	0.108427	0.913657	0.999987	Bcas2
ENSMUSG00000005698	6466.93	0.11976	0.155178	0.771764	0.440254	0.999987	Ctcf
ENSMUSG00000005699	192.409	-0.337956	0.307429	-1.0993	0.271637	0.999987	Pard6a
ENSMUSG00000005705	11.0046	0.137495	1.09968	0.125032	0.900498	0.999987	Agrp
ENSMUSG00000005718	1286.19	0.22348	0.173126	1.29086	0.196754	0.999987	Tfap4
ENSMUSG00000005732	6952.27	-0.0103513	0.192662	-0.0537277	0.957152	0.999987	Ranbp1
ENSMUSG00000005763	1387.03	-0.268737	0.16605	-1.61841	0.105575	0.999987	Cd247
ENSMUSG00000005774	902.903	0.305818	0.190374	1.6064	0.108185	0.999987	Rfx5
ENSMUSG00000005779	3904.5	-0.0532153	0.152662	-0.348582	0.727403	0.999987	Psmb4
ENSMUSG00000005802	2485.95	0.00280592	0.154427	0.0181699	0.985503	0.999987	Slc30a4
ENSMUSG00000005803	7.5011	0.196591	1.42396	0.138059	0.890194	0.999987	Sqor
ENSMUSG00000005804	997.854	0.115491	0.186988	0.617639	0.536813	0.999987	Bloc1s6
ENSMUSG00000005813	1962.88	-0.0550046	0.178795	-0.307641	0.758355	0.999987	Metap1
ENSMUSG00000005823	1175.32	-0.0733763	0.170469	-0.430438	0.666877	0.999987	Gpr108
ENSMUSG00000005824	7.01387	-1.8867	1.51057	-1.249	0.211665	0.999987	Tnfsf14
ENSMUSG00000005836	11.5149	0.312125	1.17464	0.26572	0.790455	0.999987	Gata6
ENSMUSG00000005846	6437.78	-0.106978	0.143823	-0.743814	0.456989	0.999987	Rsl1d1
ENSMUSG00000005871	5036.22	0.138955	0.156672	0.88692	0.375122	0.999987	Apc
ENSMUSG00000005873	1302.8	-0.0578426	0.171352	-0.337566	0.73569	0.999987	Reep5
ENSMUSG00000005881	2300.15	-0.0337126	0.152031	-0.221748	0.82451	0.999987	Ergic3
ENSMUSG00000005882	1143.66	0.0068388	0.181976	0.0375808	0.970022	0.999987	Uqcc1
ENSMUSG00000005886	3032.61	0.0928928	0.15414	0.602653	0.546739	0.999987	Ncoa2
ENSMUSG00000005893	3943.13	0.133439	0.15878	0.840404	0.400682	0.999987	Nr2c2
ENSMUSG00000005897	561.09	-0.0216121	0.206811	-0.104502	0.916771	0.999987	Nr2c1
ENSMUSG00000005899	2503.62	0.1615	0.178952	0.902472	0.366806	0.999987	Smpd4
ENSMUSG00000005907	852.993	0.0561493	0.198846	0.282376	0.777655	0.999987	Pex1
ENSMUSG00000005936	4074.73	-0.0335702	0.146523	-0.229111	0.818782	0.999987	Kctd20
ENSMUSG00000005947	17.4962	-0.170622	0.90902	-0.187699	0.851112	0.999987	Itgae
ENSMUSG00000005949	317.452	0.267089	0.313421	0.852173	0.394118	0.999987	Ctns
ENSMUSG00000005951	44.9709	-0.102521	0.575354	-0.178188	0.858575	0.999987	Shpk
ENSMUSG00000005958	3.28969	-0.746252	2.0961	-0.35602	0.721826	0.999987	Ephb3
ENSMUSG00000005968	111.329	0.258924	0.374251	0.691845	0.489035	0.999987	Tuft1
ENSMUSG00000005973	803.033	-0.14252	0.189041	-0.753914	0.450901	0.999987	Rcn1
ENSMUSG00000005981	4494.36	-0.0959205	0.165068	-0.581098	0.561174	0.999987	Trap1
ENSMUSG00000005982	1346.54	0.129667	0.164485	0.78832	0.430509	0.999987	Naa60
ENSMUSG00000005983	25.5139	-0.676508	0.761828	-0.888006	0.374537	0.999987	1700037C18Rik
ENSMUSG00000005986	385.809	0.144517	0.276554	0.522564	0.601278	0.999987	Ankrd13d
ENSMUSG00000006005	10853.7	-0.0293777	0.139169	-0.211093	0.832815	0.999987	Tpr
ENSMUSG00000006010	1108.22	-0.175886	0.177278	-0.99215	0.321124	0.999987	Odr4
ENSMUSG00000006014	2.78283	-1.56503	2.18065	-0.717687	0.47295	0.999987	Prg4
ENSMUSG00000006019	524.696	-0.0944538	0.206473	-0.457464	0.647338	0.999987	Dhx34
ENSMUSG00000006021	364.053	-0.299966	0.242171	-1.23865	0.215473	0.999987	Kptn
ENSMUSG00000006024	2825.8	-0.0330983	0.177399	-0.186575	0.851994	0.999987	Napa
ENSMUSG00000006050	706.574	-0.0790275	0.207614	-0.380646	0.703466	0.999987	Sra1
ENSMUSG00000006057	3336.41	-0.117474	0.169668	-0.692377	0.488701	0.999987	Atp5g1
ENSMUSG00000006058	1285.23	0.0101451	0.166772	0.0608322	0.951493	0.999987	Snf8
ENSMUSG00000006095	616.51	-0.0662209	0.215353	-0.3075	0.758463	0.999987	Tbcb
ENSMUSG00000006127	1744.55	0.127482	0.203302	0.627057	0.530622	0.999987	Inpp5k
ENSMUSG00000006134	3308.88	0.120505	0.15145	0.795678	0.426219	0.999987	Crkl
ENSMUSG00000006191	421.655	0.199557	0.220751	0.903991	0.366	0.999987	Cdkal1
ENSMUSG00000006215	1078.89	0.0219446	0.171222	0.128165	0.898018	0.999987	Zbtb17
ENSMUSG00000006218	5.24804	0.111479	1.71425	0.0650311	0.948149	0.999987	Fam131c
ENSMUSG00000006219	7.94987	0.214302	1.33055	0.161063	0.872044	0.999987	Fblim1
ENSMUSG00000006235	9.78687	0.0712408	1.19808	0.0594624	0.952584	0.999987	Epor
ENSMUSG00000006241	5.34637	-0.905269	1.54721	-0.585098	0.558481	0.999987	Ccdc159
ENSMUSG00000006262	1433.22	0.00117654	0.162088	0.00725864	0.994208	0.999987	Mob1b
ENSMUSG00000006273	2969.77	-0.0698185	0.153101	-0.45603	0.648368	0.999987	Atp6v1b2
ENSMUSG00000006276	2669.2	-0.0399063	0.148767	-0.268246	0.78851	0.999987	Eps15l1
ENSMUSG00000006281	1675.02	-0.174135	0.16146	-1.0785	0.280811	0.999987	Tep1
ENSMUSG00000006288	1629.21	0.168178	0.162213	1.03677	0.299843	0.999987	Ttc5
ENSMUSG00000006289	1977.9	0.00390251	0.172831	0.0225799	0.981985	0.999987	Osgep
ENSMUSG00000006299	4408.1	-0.110149	0.142464	-0.77317	0.439422	0.999987	Aamp
ENSMUSG00000006301	1520.95	-0.0889775	0.169794	-0.524034	0.600255	0.999987	Tmbim1
ENSMUSG00000006304	8279.53	-0.165206	0.137352	-1.20279	0.229056	0.999987	Arpc2
ENSMUSG00000006307	5047.11	-0.0282334	0.17427	-0.162009	0.871298	0.999987	Kmt2b
ENSMUSG00000006313	19.7492	0.0355439	0.840039	0.0423122	0.96625	0.999987	Upk1a
ENSMUSG00000006315	1473.06	-0.161782	0.166253	-0.973111	0.330498	0.999987	Tmem147
ENSMUSG00000006333	40305.9	-0.0705532	0.137398	-0.513496	0.607604	0.999987	Rps9
ENSMUSG00000006335	418.126	-0.000739589	0.226594	-0.00326394	0.997396	0.999987	Tfpt
ENSMUSG00000006342	8.9282	0.194107	1.20615	0.160931	0.872148	0.999987	Susd2
ENSMUSG00000006344	102.778	0.259432	0.410296	0.632304	0.527188	0.999987	Ggt5
ENSMUSG00000006345	18.0586	0.49092	0.876863	0.55986	0.575575	0.999987	Ggt1
ENSMUSG00000006356	36.6961	0.709236	0.634315	1.11811	0.263519	0.999987	Crip2
ENSMUSG00000006360	821.537	-0.0366173	0.193808	-0.188936	0.850143	0.999987	Crip1
ENSMUSG00000006362	2827.17	-0.237108	0.150454	-1.57595	0.115037	0.999987	Cbfa2t3
ENSMUSG00000006369	15.617	-0.665371	1.02628	-0.64833	0.516772	0.999987	Fbln1
ENSMUSG00000006373	2512.82	-0.106617	0.153141	-0.696201	0.486303	0.999987	Pgrmc1
ENSMUSG00000006378	1048.21	0.0414063	0.263548	0.157111	0.875157	0.999987	Gcat
ENSMUSG00000006390	1783.95	-0.0645885	0.159011	-0.406188	0.684604	0.999987	Elovl1
ENSMUSG00000006392	1078.59	-0.0979793	0.175147	-0.559413	0.57588	0.999987	Med8
ENSMUSG00000006395	228.486	-0.136622	0.301846	-0.45262	0.650823	0.999987	Hyi
ENSMUSG00000006398	2887.7	-0.003242	0.162991	-0.0198907	0.984131	0.999987	Cdc20
ENSMUSG00000006403	9.28876	0.437364	1.19447	0.366156	0.714248	0.999987	Adamts4
ENSMUSG00000006411	3.50229	0.406609	1.88969	0.215172	0.829634	0.999987	Nectin4
ENSMUSG00000006412	1442.63	-0.130262	0.162068	-0.803751	0.421541	0.999987	Pfdn2
ENSMUSG00000006418	2305.77	-0.0734244	0.157433	-0.466384	0.64094	0.999987	Rnf114
ENSMUSG00000006442	4640.01	-0.10509	0.146204	-0.718788	0.472271	0.999987	Srm
ENSMUSG00000006456	2639.39	0.0814278	0.169289	0.480998	0.630518	0.999987	Rbm14
ENSMUSG00000006457	5.26428	-1.24689	1.6063	-0.776249	0.437602	0.999987	Actn3
ENSMUSG00000006463	369.082	-0.137458	0.256223	-0.536479	0.591628	0.999987	Zdhhc24
ENSMUSG00000006464	125.911	-0.0956286	0.435131	-0.219769	0.826051	0.999987	Bbs1
ENSMUSG00000006471	2929.19	-0.0609634	0.191103	-0.319008	0.749721	0.999987	Ndor1
ENSMUSG00000006476	231.033	0.191847	0.294018	0.652501	0.514078	0.999987	Nsmf
ENSMUSG00000006494	7004.69	-0.072282	0.169196	-0.42721	0.669227	0.999987	Pdk1
ENSMUSG00000006498	19169.6	0.0623186	0.144527	0.43119	0.66633	0.999987	Ptbp1
ENSMUSG00000006517	495.561	0.0555783	0.276165	0.20125	0.840503	0.999987	Mvd
ENSMUSG00000006526	578.246	0.0667266	0.215152	0.310137	0.756456	0.999987	Stimate
ENSMUSG00000006527	921.81	0.2559	0.182078	1.40544	0.15989	0.999987	Sfmbt1
ENSMUSG00000006538	7.49242	0.650388	1.32157	0.492133	0.622626	0.999987	Ihh
ENSMUSG00000006567	14.0264	0.525233	1.09956	0.477675	0.632882	0.999987	Atp7b
ENSMUSG00000006575	21.0468	0.0683972	0.85318	0.0801674	0.936104	0.999987	Rundc3a
ENSMUSG00000006576	5.28123	1.10151	1.60182	0.687661	0.491666	0.999987	Slc4a3
ENSMUSG00000006585	3111.86	0.0137475	0.181118	0.0759035	0.939496	0.999987	Cdt1
ENSMUSG00000006587	12.7536	-0.292553	1.01693	-0.287682	0.77359	0.999987	Snai3
ENSMUSG00000006589	1929.21	-0.0388072	0.159531	-0.243257	0.807806	0.999987	Aprt
ENSMUSG00000006599	1981.03	0.00695689	0.155912	0.0446206	0.96441	0.999987	Gtf2h1
ENSMUSG00000006611	247.263	0.136758	0.274537	0.49814	0.618386	0.999987	Hfe
ENSMUSG00000006638	54.2781	-0.0925648	0.526203	-0.175911	0.860364	0.999987	Abhd1
ENSMUSG00000006641	498.661	0.0165271	0.216241	0.0764289	0.939078	0.999987	Slc5a6
ENSMUSG00000006649	269.95	1.15723	0.866901	1.33491	0.181907	0.999987	Nphs1
ENSMUSG00000006673	4485.86	0.0350962	0.143639	0.244336	0.806971	0.999987	Qrich1
ENSMUSG00000006675	7.54073	1.56126	1.34908	1.15727	0.247161	0.999987	P4htm
ENSMUSG00000006676	7306.06	0.00841715	0.145783	0.0577377	0.953958	0.999987	Usp19
ENSMUSG00000006678	2247.42	0.117119	0.249358	0.469681	0.638583	0.999987	Pola1
ENSMUSG00000006699	9680.7	-0.124721	0.145378	-0.857908	0.390943	0.999987	Cdc42
ENSMUSG00000006705	1180.8	-0.0542589	0.168897	-0.321254	0.748018	0.999987	Pknox1
ENSMUSG00000006715	1270.91	-0.0104246	0.20423	-0.0510433	0.959291	0.999987	Gmnn
ENSMUSG00000006717	363.438	-0.198319	0.233806	-0.84822	0.396315	0.999987	Acot13
ENSMUSG00000006720	298.9	0.0124348	0.280562	0.0443209	0.964649	0.999987	Zfp184
ENSMUSG00000006724	8.9795	-1.17581	1.22228	-0.961984	0.336058	0.999987	Cyp27b1
ENSMUSG00000006728	13338.2	-0.0807582	0.156946	-0.514561	0.60686	0.999987	Cdk4
ENSMUSG00000006732	614.033	0.0605858	0.202088	0.299799	0.764331	0.999987	Mettl1
ENSMUSG00000006736	1791.07	-0.10513	0.167201	-0.628767	0.529502	0.999987	Tspan31
ENSMUSG00000006740	5252.55	0.00957067	0.140043	0.0683408	0.945514	0.999987	Kif5b
ENSMUSG00000006763	942.132	0.0437834	0.205305	0.213261	0.831124	0.999987	Saal1
ENSMUSG00000006782	2190.66	0.0506519	0.192365	0.263312	0.79231	0.999987	Cnp
ENSMUSG00000006784	28.895	0.411864	0.707604	0.582054	0.56053	0.999987	Odad4
ENSMUSG00000006800	53.5079	-0.120163	0.668396	-0.179778	0.857327	0.999987	Sulf2
ENSMUSG00000006818	2915.17	-0.0486789	0.164475	-0.295965	0.767257	0.999987	Sod2
ENSMUSG00000006850	356.919	0.21753	0.269888	0.806003	0.420241	0.999987	Tmco6
ENSMUSG00000006906	542.037	0.0725308	0.207262	0.349948	0.726378	0.999987	Stambp
ENSMUSG00000006920	769.811	0.20134	0.203747	0.988189	0.32306	0.999987	Ezh1
[truncated: 15,448 more rows]

## Sheet: KO-R_vs_KO
ensembl	baseMean	log2FoldChange	lfcSE	stat	pvalue	padj	symbol
ENSMUSG00000026576	2851.6	5.63092	0.207953	27.0779	1.79473e-161	2.45824e-157	Atp1b1
ENSMUSG00000026042	3876.3	4.01109	0.161395	24.8526	2.42533e-136	1.66099e-132	Col5a2
ENSMUSG00000030724	6100.55	7.4166	0.315892	23.4783	6.80216e-122	3.10564e-118	Cd19
ENSMUSG00000036502	760.636	5.69043	0.287739	19.7764	4.75788e-87	1.62922e-83	Tmem255a
ENSMUSG00000000903	3897.38	3.18766	0.164095	19.4257	4.68305e-84	1.28287e-80	Vpreb3
ENSMUSG00000061132	1719.71	9.8401	0.545093	18.0521	7.58995e-73	1.73266e-69	Blnk
ENSMUSG00000003379	8003.02	2.60801	0.149347	17.4627	2.75594e-68	5.39258e-65	Cd79a
ENSMUSG00000014030	12352.3	3.12981	0.181811	17.2146	2.06468e-66	3.53498e-63	Pax5
ENSMUSG00000030084	2497.44	2.98317	0.175604	16.9881	1.0061e-64	1.53116e-61	Plxna1
ENSMUSG00000049191	709.698	5.29505	0.312777	16.9292	2.7416e-64	3.75516e-61	Rtl5
ENSMUSG00000018168	699.683	3.30343	0.215315	15.3423	3.98712e-53	4.96469e-50	Ikzf3
ENSMUSG00000043263	347.663	5.53314	0.371746	14.8842	4.17506e-50	4.76548e-47	Ifi209
ENSMUSG00000068407	445.684	6.32916	0.434479	14.5672	4.53944e-48	4.78283e-45	Rnase12
ENSMUSG00000061311	10041.5	3.29364	0.234606	14.039	8.99101e-45	8.79642e-42	Rag1
ENSMUSG00000026885	439.358	4.41076	0.330501	13.3457	1.25483e-40	1.14583e-37	Ttll11
ENSMUSG00000038587	2090.1	3.13391	0.235019	13.3347	1.45363e-40	1.2444e-37	Akap12
ENSMUSG00000048612	1065.63	4.01152	0.31176	12.8673	6.87278e-38	5.53744e-35	Myof
ENSMUSG00000071042	1183	-2.81647	0.221009	-12.7437	3.38115e-37	2.57286e-34	Rasgrp3
ENSMUSG00000028278	859.827	2.65179	0.209732	12.6437	1.212e-36	8.73721e-34	Rragd
ENSMUSG00000029822	659.857	-2.80022	0.223093	-12.5518	3.88567e-36	2.6611e-33	Osbpl3
ENSMUSG00000031714	237.204	4.80917	0.38389	12.5275	5.28101e-36	3.44448e-33	Gab1
ENSMUSG00000025089	6269.2	-1.87757	0.152167	-12.3389	5.58983e-35	3.48018e-32	Gfra1
ENSMUSG00000032556	282.235	4.35227	0.353842	12.3	9.05516e-35	5.39255e-32	Bfsp2
ENSMUSG00000029082	621.229	3.33845	0.271689	12.2878	1.05357e-34	6.01283e-32	Bst1
ENSMUSG00000029304	2099.38	-2.10918	0.171731	-12.2819	1.13364e-34	6.21099e-32	Spp1
ENSMUSG00000024402	2692.24	2.05905	0.171864	11.9807	4.48594e-33	2.36323e-30	Lta
ENSMUSG00000031709	264.829	4.24016	0.354835	11.9496	6.52017e-33	3.30766e-30	Tbc1d9
ENSMUSG00000021303	1306.66	3.67906	0.317508	11.5873	4.78037e-31	2.33846e-28	Gng4
ENSMUSG00000025163	407.089	-3.60893	0.322208	-11.2006	4.04889e-29	1.91233e-26	Cd7
ENSMUSG00000022844	890.268	-3.10605	0.277609	-11.1886	4.63785e-29	2.11749e-26	Pdia5
ENSMUSG00000030468	223.892	3.91659	0.351779	11.1336	8.60387e-29	3.80152e-26	Siglecg
ENSMUSG00000060548	492.757	3.60085	0.326497	11.0288	2.77665e-28	1.18849e-25	Tnfrsf19
ENSMUSG00000028121	270.861	4.86786	0.442553	10.9995	3.84298e-28	1.59507e-25	Bcar3
ENSMUSG00000024620	414.791	-3.19497	0.294241	-10.8583	1.82016e-27	7.33258e-25	Pdgfrb
ENSMUSG00000040451	326.937	3.22398	0.305748	10.5446	5.38039e-26	2.10558e-23	Sgms1
ENSMUSG00000039005	578.201	2.81607	0.269305	10.4568	1.36412e-25	5.19011e-23	Tlr4
ENSMUSG00000026640	912.351	2.13396	0.205001	10.4095	2.24285e-25	8.30278e-23	Plxna2
ENSMUSG00000030336	275.986	-3.46358	0.335272	-10.3306	5.12126e-25	1.84594e-22	Cd27
ENSMUSG00000068227	529.386	-3.05709	0.301558	-10.1377	3.76018e-24	1.3206e-21	Il2rb
ENSMUSG00000004709	516.578	-2.74686	0.273871	-10.0298	1.12779e-23	3.86184e-21	Cd244a
ENSMUSG00000000811	3075.14	1.94833	0.194807	10.0013	1.50341e-23	5.02248e-21	Txnrd3
ENSMUSG00000032864	813.116	2.51166	0.255128	9.8447	7.22545e-23	2.35636e-20	Rag2
ENSMUSG00000032648	583.224	-2.14111	0.219425	-9.75782	1.70786e-22	5.44013e-20	Pygm
ENSMUSG00000047146	328.791	-2.80806	0.290397	-9.66973	4.05444e-22	1.26213e-19	Tet1
ENSMUSG00000076490	312.932	-3.53929	0.366233	-9.66404	4.28634e-22	1.30467e-19	NA
ENSMUSG00000067586	685.873	-2.14578	0.222373	-9.6495	4.93939e-22	1.47076e-19	S1pr3
ENSMUSG00000052105	151.729	6.67595	0.695272	9.60192	7.84684e-22	2.28677e-19	Mtcl1
ENSMUSG00000033854	429.994	10.3267	1.08003	9.56152	1.16042e-21	3.3113e-19	Kcnk10
ENSMUSG00000024481	198.741	-3.41835	0.364264	-9.38427	6.33518e-21	1.77088e-18	Lvrn
ENSMUSG00000070691	4271.72	-1.47522	0.15769	-9.35519	8.34524e-21	2.28609e-18	Runx3
ENSMUSG00000049608	681.252	-2.3974	0.257217	-9.32055	1.15742e-20	3.10847e-18	Gpr55
ENSMUSG00000021792	126.474	5.55546	0.596879	9.30752	1.30851e-20	3.44666e-18	Prxl2a
ENSMUSG00000096687	158.047	-3.39971	0.373118	-9.11161	8.11656e-20	2.09759e-17	Mfsd4b4
ENSMUSG00000036098	237.513	-2.81878	0.312171	-9.02961	1.72282e-19	4.3699e-17	Myrf
ENSMUSG00000026879	668.848	-1.91644	0.213981	-8.9561	3.36369e-19	8.37682e-17	Gsn
ENSMUSG00000027799	505.935	-2.47508	0.276834	-8.94068	3.86792e-19	9.46052e-17	Nbea
ENSMUSG00000004791	174.255	4.54988	0.510559	8.91158	5.03097e-19	1.20893e-16	Pgf
ENSMUSG00000030207	2006.78	1.51708	0.170355	8.9054	5.31917e-19	1.25615e-16	Fam234b
ENSMUSG00000026285	2462.33	-2.47267	0.27782	-8.90028	5.57082e-19	1.29328e-16	Pdcd1
ENSMUSG00000001986	1787.29	-2.10324	0.239194	-8.79304	1.45561e-18	3.32292e-16	Gria3
ENSMUSG00000051285	3156.86	1.89238	0.216012	8.76054	1.94316e-18	4.3632e-16	Pcmtd1
ENSMUSG00000033885	1721.45	1.7684	0.202588	8.72905	2.56827e-18	5.6738e-16	Pxk
ENSMUSG00000072620	806.969	3.17094	0.368134	8.61356	7.0825e-18	1.53983e-15	Slfn2
ENSMUSG00000034118	126.632	3.94362	0.460043	8.57227	1.01461e-17	2.17142e-15	Tpst1
ENSMUSG00000039315	353.179	-2.70488	0.317942	-8.50746	1.77789e-17	3.74641e-15	Clnk
ENSMUSG00000021203	117.187	3.9005	0.461294	8.45556	2.77761e-17	5.76438e-15	Otub2
ENSMUSG00000049422	4367.35	1.57088	0.185931	8.44869	2.94577e-17	6.02213e-15	Chchd10
ENSMUSG00000001552	515.94	-2.57289	0.305453	-8.42319	3.66355e-17	7.37935e-15	Jup
ENSMUSG00000057439	722.925	-2.7315	0.325256	-8.39801	4.54093e-17	9.01408e-15	Kir3dl2
ENSMUSG00000042207	509.193	-2.22694	0.265826	-8.37744	5.40933e-17	1.05845e-14	Kdm5b
ENSMUSG00000074657	247.633	-2.51219	0.301106	-8.34321	7.23016e-17	1.39481e-14	Kif5a
ENSMUSG00000048583	10165.1	-1.94012	0.23281	-8.33347	7.85046e-17	1.49344e-14	Igf2
ENSMUSG00000001027	102.181	4.62974	0.556459	8.32	8.79617e-17	1.65043e-14	Scn4a
ENSMUSG00000030341	494.478	-2.25439	0.271248	-8.31117	9.47599e-17	1.75395e-14	Tnfrsf1a
ENSMUSG00000025867	2939.11	5.53915	0.66705	8.30395	1.00702e-16	1.83909e-14	Cplx2
ENSMUSG00000020102	104.439	-3.69869	0.445861	-8.29561	1.08026e-16	1.94688e-14	Slc16a7
ENSMUSG00000037032	630.359	2.1975	0.266188	8.25543	1.51355e-16	2.69235e-14	Apbb1
ENSMUSG00000110195	8074.04	1.70584	0.207034	8.23938	1.73108e-16	3.03981e-14	Pde2a
ENSMUSG00000026904	229.075	-2.79079	0.338979	-8.23292	1.82702e-16	3.16767e-14	Slc4a10
ENSMUSG00000028270	328.181	2.69725	0.328031	8.22254	1.99241e-16	3.41125e-14	Gbp2
ENSMUSG00000004612	305.803	-2.47874	0.3023	-8.19962	2.41142e-16	4.07769e-14	Nkg7
ENSMUSG00000022659	133.166	-4.04003	0.495508	-8.1533	3.54119e-16	5.91508e-14	Gcsam
ENSMUSG00000030579	1183.42	-2.93431	0.361181	-8.12422	4.50265e-16	7.43045e-14	Tyrobp
ENSMUSG00000044167	3456.37	1.24333	0.154788	8.03245	9.5545e-16	1.55795e-13	Foxo1
ENSMUSG00000029314	1324.22	1.65564	0.208326	7.94732	1.90592e-15	3.07122e-13	Gpat3
ENSMUSG00000105504	434.578	2.14539	0.270223	7.93933	2.03277e-15	3.23755e-13	Gbp5
ENSMUSG00000001281	563.287	-2.69259	0.342915	-7.85206	4.09263e-15	6.4433e-13	Itgb7
ENSMUSG00000030518	493.282	1.98138	0.252698	7.84091	4.47284e-15	6.89174e-13	Entrep2
ENSMUSG00000059479	190.185	3.58253	0.456911	7.84076	4.4781e-15	6.89174e-13	B3gnt8
ENSMUSG00000029638	974.632	1.47348	0.187973	7.83882	4.54796e-15	6.9215e-13	Glcci1
ENSMUSG00000026308	317.233	-3.20686	0.409549	-7.83023	4.86973e-15	7.32975e-13	Klhl30
ENSMUSG00000001020	4272.58	-1.43279	0.183282	-7.81737	5.39363e-15	8.03007e-13	S100a4
ENSMUSG00000057098	5003.59	1.33672	0.172402	7.75353	8.93735e-15	1.31629e-12	Ebf1
ENSMUSG00000021253	1267.27	2.74592	0.360171	7.62395	2.46031e-14	3.58498e-12	Tgfb3
ENSMUSG00000020715	4474.1	-1.48896	0.196098	-7.59297	3.12659e-14	4.50788e-12	Ern1
ENSMUSG00000029860	1606.25	-2.36509	0.312571	-7.56656	3.8323e-14	5.46781e-12	Zyx
ENSMUSG00000031841	1403.64	-2.78448	0.369138	-7.5432	4.5859e-14	6.47558e-12	Cdh13
ENSMUSG00000042978	2489.68	1.53757	0.204153	7.53146	5.01748e-14	7.0127e-12	Sbk1
ENSMUSG00000038545	762.451	-2.2721	0.301784	-7.52891	5.11671e-14	7.07915e-12	Cul7
ENSMUSG00000026721	3304.15	-1.19513	0.159646	-7.48614	7.09301e-14	9.7153e-12	Rabgap1l
ENSMUSG00000026797	599.518	1.95075	0.261724	7.45346	9.09219e-14	1.23303e-11	Stxbp1
ENSMUSG00000026656	2569.2	1.42873	0.192081	7.43819	1.02077e-13	1.37073e-11	Fcgr2b
ENSMUSG00000040249	653.448	-1.78416	0.240143	-7.42958	1.08944e-13	1.44874e-11	Lrp1
ENSMUSG00000000552	594.498	1.58369	0.213505	7.41759	1.19271e-13	1.57082e-11	Zfp385a
ENSMUSG00000073102	72.9268	-4.93549	0.665724	-7.41372	1.22803e-13	1.60193e-11	Drc1
ENSMUSG00000031424	2107.49	-2.3066	0.31235	-7.38468	1.52825e-13	1.97476e-11	Kir3dl1
ENSMUSG00000030956	3054.74	1.2389	0.167921	7.37789	1.60823e-13	2.05869e-11	Fam53b
ENSMUSG00000079029	410.579	-2.64476	0.359094	-7.3651	1.7701e-13	2.24491e-11	Eif1ad7
ENSMUSG00000056367	658.849	-2.78624	0.378518	-7.36092	1.82645e-13	2.29512e-11	Actr3b
ENSMUSG00000053101	89.9553	-3.84452	0.525943	-7.30975	2.6763e-13	3.33249e-11	Gpr141
ENSMUSG00000058715	2364.49	-2.36802	0.326886	-7.24417	4.35082e-13	5.36876e-11	Fcer1g
ENSMUSG00000021477	749.289	-2.49389	0.345475	-7.21872	5.24797e-13	6.41799e-11	Ctsl
ENSMUSG00000027858	3474.5	-1.13972	0.158776	-7.17819	7.06426e-13	8.5594e-11	Tspan2
ENSMUSG00000029438	2868.95	1.24462	0.173417	7.17703	7.12398e-13	8.5594e-11	Bcl7a
ENSMUSG00000013076	1179.54	1.50176	0.210277	7.14182	9.2102e-13	1.09698e-10	Amotl1
ENSMUSG00000047880	978.386	-1.66888	0.233792	-7.13828	9.45076e-13	1.11592e-10	Cxcr5
ENSMUSG00000055148	210.529	-2.28931	0.321551	-7.11957	1.08264e-12	1.26743e-10	Klf2
ENSMUSG00000027863	185.984	-2.88109	0.405207	-7.11017	1.15898e-12	1.3453e-10	Cd2
ENSMUSG00000039153	1276.9	-1.27475	0.179556	-7.09948	1.25231e-12	1.44142e-10	Runx2
ENSMUSG00000067149	47916.2	-1.19174	0.168088	-7.08996	1.34149e-12	1.53119e-10	Jchain
ENSMUSG00000005125	952.755	-1.37788	0.194835	-7.07202	1.52691e-12	1.72843e-10	Ndrg1
ENSMUSG00000030471	1801.23	1.3045	0.184703	7.06267	1.63329e-12	1.8337e-10	Zdhhc13
ENSMUSG00000031997	3083.08	-1.83062	0.259348	-7.05855	1.68249e-12	1.87358e-10	Trpc6
ENSMUSG00000041817	234.02	-2.8971	0.411182	-7.04579	1.84412e-12	2.03701e-10	Fam169a
ENSMUSG00000050377	123.052	-3.38999	0.482337	-7.02826	2.09125e-12	2.2915e-10	Il31ra
ENSMUSG00000045659	319.099	-2.61389	0.372631	-7.01469	2.30456e-12	2.5052e-10	Plekha7
ENSMUSG00000005980	57.0157	6.13527	0.874889	7.01263	2.33885e-12	2.52246e-10	Dnase1
ENSMUSG00000076613	136.852	10.5236	1.50169	7.00788	2.41953e-12	2.58909e-10	Ighg2b
ENSMUSG00000039942	191.605	3.19365	0.456245	6.99986	2.5622e-12	2.7205e-10	Ptger4
ENSMUSG00000027035	1527.21	-1.21649	0.174037	-6.9898	2.75272e-12	2.90031e-10	Cers6
ENSMUSG00000026068	5497.42	-1.92882	0.276129	-6.98522	2.84414e-12	2.97375e-10	Il18rap
ENSMUSG00000000753	521.557	1.64366	0.23541	6.9821	2.90791e-12	3.01739e-10	Serpinf1
ENSMUSG00000026581	91.4039	7.30423	1.05135	6.94746	3.71934e-12	3.83036e-10	Sell
ENSMUSG00000040548	2819.15	-1.77768	0.256235	-6.93771	3.98511e-12	4.07344e-10	Tex2
ENSMUSG00000036402	1610	-1.21223	0.174958	-6.9287	4.24711e-12	4.30908e-10	Gng12
ENSMUSG00000090290	2999.04	1.18106	0.17094	6.90919	4.87414e-12	4.9089e-10	Tarbp1
ENSMUSG00000030653	4904.42	1.66402	0.240919	6.90697	4.95118e-12	4.9501e-10	Pde2a
ENSMUSG00000042784	60.1017	-4.537	0.658333	-6.89165	5.515e-12	5.47384e-10	Muc1
ENSMUSG00000056749	940.228	-2.05277	0.298592	-6.87484	6.20598e-12	6.11534e-10	Nfil3
ENSMUSG00000078670	385.62	-1.66615	0.244199	-6.82291	8.9217e-12	8.72861e-10	Fam174b
ENSMUSG00000032870	2399.11	1.21364	0.178829	6.7866	1.14804e-11	1.11522e-09	Smap2
ENSMUSG00000024143	2900.1	-1.58649	0.234351	-6.7697	1.29049e-11	1.24478e-09	Rhoq
ENSMUSG00000046688	718.464	1.86701	0.276633	6.74906	1.48807e-11	1.42532e-09	Tifa
ENSMUSG00000068417	839.904	1.3522	0.200549	6.74248	1.55702e-11	1.48101e-09	Pnp2
ENSMUSG00000032086	104.717	-2.91353	0.433007	-6.72859	1.7131e-11	1.61823e-09	Bace1
ENSMUSG00000026399	100.906	10.1101	1.50311	6.72614	1.74221e-11	1.63445e-09	Cd55
ENSMUSG00000038371	852.022	1.31453	0.196118	6.70273	2.04559e-11	1.90601e-09	Sbf2
ENSMUSG00000036040	263.724	3.57487	0.534533	6.68784	2.26491e-11	2.09612e-09	Adamtsl2
ENSMUSG00000032192	156.137	-2.30702	0.345094	-6.68518	2.30646e-11	2.11951e-09	Gnb5
ENSMUSG00000040253	3423.66	1.36146	0.203682	6.68425	2.32114e-11	2.11951e-09	Gbp7
ENSMUSG00000034755	1601.87	-1.18095	0.177302	-6.66065	2.72624e-11	2.47293e-09	Pcdh11x
ENSMUSG00000026405	103.682	3.28885	0.495146	6.64218	3.09081e-11	2.78519e-09	C4bp
ENSMUSG00000002799	4334.52	-1.70573	0.257934	-6.61304	3.76504e-11	3.37057e-09	Jag2
ENSMUSG00000022686	2034.66	1.3069	0.197746	6.60899	3.86957e-11	3.44166e-09	B3gnt5
ENSMUSG00000087150	944.042	-1.35858	0.205904	-6.59813	4.16369e-11	3.67936e-09	NA
ENSMUSG00000040751	1842.06	-1.59378	0.242107	-6.58293	4.61252e-11	4.04985e-09	Lat2
ENSMUSG00000038648	139.134	-2.52377	0.383965	-6.57291	4.93412e-11	4.30462e-09	Creb3l2
ENSMUSG00000001942	631.052	-1.38695	0.211252	-6.56539	5.18954e-11	4.49881e-09	Siae
ENSMUSG00000037949	455.404	-1.6972	0.259775	-6.53335	6.43144e-11	5.54034e-09	Ano10
ENSMUSG00000033981	13545.1	-1.43356	0.21958	-6.52864	6.63711e-11	5.68178e-09	Gria2
ENSMUSG00000026548	179.566	2.41736	0.371281	6.51085	7.4728e-11	6.35745e-09	Slamf9
ENSMUSG00000056501	276.691	-2.19035	0.336764	-6.50413	7.81456e-11	6.60716e-09	Cebpb
ENSMUSG00000028064	4483.56	-1.49293	0.229572	-6.50311	7.86762e-11	6.61121e-09	Sema4a
ENSMUSG00000022010	6839.99	-1.50238	0.231076	-6.50166	7.94369e-11	6.63444e-09	Tsc22d1
ENSMUSG00000054901	76.5528	9.81734	1.51308	6.48831	8.68032e-11	7.20571e-09	Arhgef33
ENSMUSG00000034037	175.794	2.07673	0.321311	6.46329	1.02453e-10	8.45362e-09	Fgd5
ENSMUSG00000057897	1749.62	-1.27011	0.196762	-6.45507	1.08172e-10	8.87202e-09	Camk2b
ENSMUSG00000024810	452.304	-1.63282	0.253023	-6.45325	1.0948e-10	8.92588e-09	Il33
ENSMUSG00000021728	4363.97	-1.10309	0.171086	-6.44753	1.13686e-10	9.18622e-09	Emb
ENSMUSG00000040732	3068.58	1.22575	0.190124	6.44709	1.14015e-10	9.18622e-09	Erg
ENSMUSG00000046152	69.7656	3.55634	0.554672	6.4116	1.43997e-10	1.15341e-08	Fut10
ENSMUSG00000047712	61.7392	3.76937	0.588754	6.40228	1.53073e-10	1.21193e-08	Ust
ENSMUSG00000050108	160.731	-2.83776	0.443226	-6.40252	1.52835e-10	1.21193e-08	Bpifc
ENSMUSG00000024842	95.55	3.14097	0.490798	6.39972	1.55666e-10	1.22538e-08	Cabp4
ENSMUSG00000049804	2980.59	1.12496	0.176315	6.38038	1.76651e-10	1.38263e-08	Armcx4
ENSMUSG00000009350	77.7999	-3.84154	0.607199	-6.32666	2.50519e-10	1.94964e-08	Mpo
ENSMUSG00000075420	157.163	-2.17139	0.343396	-6.32329	2.5605e-10	1.98142e-08	Smim6
ENSMUSG00000002006	159.324	-2.22136	0.351783	-6.31458	2.70901e-10	2.07292e-08	Pdzd4
ENSMUSG00000028434	5686.71	1.30101	0.206011	6.31524	2.69746e-10	2.07292e-08	Epb41l4b
ENSMUSG00000021298	535.776	-1.8601	0.294781	-6.31012	2.78817e-10	2.12164e-08	Gpr132
ENSMUSG00000020610	1321.09	-1.13654	0.180331	-6.3025	2.92882e-10	2.21636e-08	Amz2
ENSMUSG00000075254	2203.48	1.0929	0.174212	6.27338	3.53299e-10	2.65887e-08	Heg1
ENSMUSG00000048489	207.985	-2.09265	0.334203	-6.26163	3.8097e-10	2.85145e-08	Depp1
ENSMUSG00000034471	89.1216	3.1435	0.503018	6.24928	4.12343e-10	3.06949e-08	Caskin2
ENSMUSG00000037169	1863.83	-1.41902	0.22714	-6.24736	4.17453e-10	3.09073e-08	Mycn
ENSMUSG00000055322	822.937	-2.58909	0.414521	-6.24598	4.2116e-10	3.10141e-08	Tns1
ENSMUSG00000037410	223.758	-1.89235	0.303346	-6.23827	4.42439e-10	3.24069e-08	Tbc1d2b
ENSMUSG00000092060	1992.09	-1.04515	0.167564	-6.23732	4.45122e-10	3.243e-08	Bend4
ENSMUSG00000063193	439.758	-2.60718	0.418205	-6.2342	4.54091e-10	3.29084e-08	Cd300lb
ENSMUSG00000041272	122.142	-3.79606	0.609054	-6.23271	4.58428e-10	3.30478e-08	Tox
ENSMUSG00000023991	1056.37	1.18089	0.18958	6.229	4.69429e-10	3.36637e-08	Foxp4
ENSMUSG00000046844	3243.14	1.77167	0.284472	6.22792	4.72677e-10	3.37201e-08	Vat1l
ENSMUSG00000052698	467.475	-1.77207	0.28465	-6.22545	4.80177e-10	3.40776e-08	Tln2
ENSMUSG00000020689	1134.04	-2.4443	0.392877	-6.22155	4.92282e-10	3.47566e-08	Itgb3
ENSMUSG00000105096	146.134	-4.13686	0.668798	-6.18551	6.19015e-10	4.34803e-08	Gbp10
ENSMUSG00000075592	114.637	-2.40628	0.390125	-6.16797	6.91736e-10	4.83403e-08	Nynrin
ENSMUSG00000005615	2506.07	-1.29264	0.209826	-6.16054	7.24957e-10	5.04047e-08	Pcyt1a
ENSMUSG00000034484	5529	1.13556	0.184894	6.14165	8.16701e-10	5.64968e-08	Snx2
ENSMUSG00000020990	42.1273	5.86829	0.959086	6.11863	9.43857e-10	6.49649e-08	Cdkl1
ENSMUSG00000026923	9346.31	-1.07518	0.175903	-6.11235	9.81775e-10	6.72368e-08	Notch1
ENSMUSG00000075370	18707.5	1.20902	0.198024	6.10544	1.02518e-09	6.98601e-08	Igll1
ENSMUSG00000026883	223.423	1.87353	0.308813	6.06686	1.30434e-09	8.8443e-08	Dab2ip
ENSMUSG00000032035	6736.82	1.26432	0.208616	6.06052	1.35683e-09	9.15492e-08	Ets1
ENSMUSG00000026616	55.8865	9.29218	1.53751	6.04367	1.50646e-09	1.01147e-07	Cr2
ENSMUSG00000027333	358.767	-2.67323	0.442731	-6.03804	1.55999e-09	1.0423e-07	Smox
ENSMUSG00000020598	175.939	-2.00997	0.33301	-6.03576	1.5822e-09	1.05201e-07	Nrcam
ENSMUSG00000028268	975.073	1.77677	0.294585	6.03144	1.62507e-09	1.07529e-07	Gbp3
ENSMUSG00000048534	56.5311	-3.80889	0.634349	-6.0044	1.92041e-09	1.26461e-07	Jaml
ENSMUSG00000033520	91.5463	-3.43928	0.573114	-6.00104	1.96056e-09	1.28487e-07	Idi2
ENSMUSG00000022246	262.711	-1.95471	0.32625	-5.99145	2.07984e-09	1.35655e-07	Rai14
ENSMUSG00000031765	245.885	1.83563	0.30651	5.9888	2.11397e-09	1.37227e-07	Mt1
ENSMUSG00000027997	1554.43	-1.00878	0.169791	-5.94134	2.82694e-09	1.82644e-07	Casp6
ENSMUSG00000037211	387.678	-1.52415	0.257008	-5.93035	3.02293e-09	1.9439e-07	Spry1
ENSMUSG00000045672	87.9103	4.5365	0.765948	5.92273	3.16648e-09	2.02669e-07	Col27a1
ENSMUSG00000115338	12211.7	1.03387	0.174756	5.91608	3.29713e-09	2.1005e-07	Pnp
ENSMUSG00000028460	262.031	2.07131	0.350192	5.91478	3.32315e-09	2.10728e-07	Sit1
ENSMUSG00000010529	50.9173	9.13421	1.5497	5.89418	3.76537e-09	2.3767e-07	Gm266
ENSMUSG00000029090	429.398	-1.79275	0.304281	-5.89176	3.82098e-09	2.40073e-07	Adgra3
ENSMUSG00000035891	4205	0.897605	0.152595	5.88229	4.04638e-09	2.53074e-07	Cerk
ENSMUSG00000063450	99.4048	3.08963	0.525373	5.88082	4.08238e-09	2.54166e-07	Syne2
ENSMUSG00000029406	889.993	1.39581	0.237388	5.87987	4.10599e-09	2.54478e-07	Pitpnm2
ENSMUSG00000039263	798.472	-1.80406	0.306866	-5.87896	4.12847e-09	2.54719e-07	Npepl1
ENSMUSG00000046223	1263.64	-1.22005	0.207696	-5.87424	4.24797e-09	2.60917e-07	Plaur
ENSMUSG00000021211	265.792	-1.89483	0.322639	-5.87292	4.28178e-09	2.61819e-07	Akr1c12
ENSMUSG00000071234	519.039	2.2251	0.379215	5.86764	4.42042e-09	2.69096e-07	Syndig1l
ENSMUSG00000021680	120.409	2.85269	0.486765	5.86051	4.61451e-09	2.79668e-07	Crhbp
ENSMUSG00000090223	62.5378	4.45481	0.760581	5.85712	4.70968e-09	2.84179e-07	Pcp4
ENSMUSG00000024754	466.657	-1.29557	0.221532	-5.84826	4.96734e-09	2.98411e-07	Cemip2
ENSMUSG00000000861	3152.03	1.31919	0.226134	5.83364	5.42303e-09	3.24364e-07	Bcl11a
ENSMUSG00000022103	1063.27	2.2115	0.379566	5.82641	5.66335e-09	3.37265e-07	Gfra2
ENSMUSG00000027776	778.106	-1.50861	0.259019	-5.82433	5.73438e-09	3.40017e-07	Il12a
ENSMUSG00000054266	68.4344	-3.59246	0.616904	-5.82337	5.76723e-09	3.4049e-07	Serpinb9d
ENSMUSG00000052684	1348.96	1.17279	0.201899	5.80878	6.29288e-09	3.69929e-07	Jun
ENSMUSG00000048078	1482.79	1.05729	0.182382	5.79709	6.74775e-09	3.94974e-07	Tenm4
ENSMUSG00000004933	95.8795	-2.64514	0.458143	-5.77362	7.75873e-09	4.52218e-07	Matk
ENSMUSG00000044770	234.199	1.63565	0.283855	5.76228	8.29855e-09	4.796e-07	Scml4
ENSMUSG00000069516	122.704	2.28549	0.396625	5.76235	8.29511e-09	4.796e-07	Lyz2
ENSMUSG00000027165	131.3	2.09195	0.363112	5.76117	8.35313e-09	4.80726e-07	Iftap
ENSMUSG00000007888	85.9375	2.87467	0.49924	5.75808	8.5076e-09	4.87567e-07	Crlf1
ENSMUSG00000031530	229.806	-1.75482	0.30592	-5.73619	9.6829e-09	5.5231e-07	Dusp4
ENSMUSG00000056737	3094.37	-1.33077	0.232021	-5.73558	9.71794e-09	5.5231e-07	Capg
ENSMUSG00000040867	56.6722	6.55413	1.14347	5.73179	9.93786e-09	5.62475e-07	Begain
ENSMUSG00000052688	177.607	-2.46761	0.431476	-5.719	1.07153e-08	6.0398e-07	Rab7b
ENSMUSG00000024219	5108.58	-0.875428	0.153116	-5.71741	1.08162e-08	6.07172e-07	Anks1
ENSMUSG00000026458	171.879	-2.09802	0.367316	-5.71178	1.11802e-08	6.25041e-07	Ppfia4
ENSMUSG00000021895	2133.25	1.26582	0.221744	5.7085	1.13979e-08	6.34624e-07	Arhgef3
ENSMUSG00000042812	121.704	-2.68726	0.472374	-5.68883	1.27916e-08	7.06478e-07	Foxf1
ENSMUSG00000051735	400.576	-1.67698	0.294765	-5.6892	1.27638e-08	7.06478e-07	Rinl
ENSMUSG00000028378	985.701	1.4084	0.248244	5.67344	1.39958e-08	7.69883e-07	Ptgr1
ENSMUSG00000044948	243.638	1.68644	0.297465	5.66939	1.43303e-08	7.85129e-07	Cfap43
ENSMUSG00000006522	38.687	6.88653	1.21723	5.65753	1.53567e-08	8.38014e-07	Itih3
ENSMUSG00000030263	12466.4	1.09636	0.194027	5.65054	1.59945e-08	8.6935e-07	Irag2
ENSMUSG00000015968	153.323	-1.92531	0.341026	-5.64564	1.64563e-08	8.90918e-07	Cacna1d
ENSMUSG00000030268	3756.57	1.16068	0.205681	5.64311	1.67008e-08	8.97498e-07	Bcat1
ENSMUSG00000043336	1692.91	1.06778	0.189222	5.64302	1.67089e-08	8.97498e-07	Filip1l
ENSMUSG00000022747	1293.59	1.06871	0.189718	5.63316	1.76941e-08	9.46704e-07	St3gal6
ENSMUSG00000079450	216.674	1.92528	0.342048	5.6287	1.81572e-08	9.67702e-07	Cldn34c1
ENSMUSG00000015950	2428.38	-1.93487	0.344771	-5.61205	1.99946e-08	1.0615e-06	Ncf1
ENSMUSG00000038070	391.178	1.40148	0.249933	5.6074	2.05391e-08	1.08619e-06	Cntln
ENSMUSG00000041757	258.433	-2.36025	0.42146	-5.60019	2.14122e-08	1.12801e-06	Plekha6
ENSMUSG00000050592	1660.11	0.941326	0.168177	5.59722	2.17812e-08	1.14305e-06	Fam78a
ENSMUSG00000049313	725.018	-1.3057	0.233514	-5.59152	2.25096e-08	1.17677e-06	Sorl1
ENSMUSG00000020520	281.704	1.47933	0.264608	5.59065	2.26215e-08	1.17813e-06	Galnt10
ENSMUSG00000024132	351.747	-1.46799	0.263363	-5.57403	2.48916e-08	1.29144e-06	Eci1
ENSMUSG00000040616	225.488	-2.40288	0.43116	-5.57305	2.50318e-08	1.29381e-06	Tmem51
ENSMUSG00000022957	1984.46	-1.2537	0.225883	-5.55022	2.8531e-08	1.46913e-06	Itsn1
ENSMUSG00000048442	445.044	-2.0483	0.369558	-5.54256	2.98087e-08	1.52918e-06	Smim5
ENSMUSG00000021687	309.087	-2.31508	0.417966	-5.53891	3.04361e-08	1.55553e-06	Scamp1
ENSMUSG00000024164	108.576	2.18284	0.395802	5.51498	3.48815e-08	1.7761e-06	C3
ENSMUSG00000033060	49.2773	3.61078	0.655849	5.50551	3.68108e-08	1.8674e-06	Lmo7
ENSMUSG00000043932	78.3966	-3.16111	0.57428	-5.50446	3.70295e-08	1.87156e-06	Klri2
ENSMUSG00000021708	659.674	-1.15534	0.209983	-5.50206	3.75382e-08	1.8903e-06	Rasgrf2
ENSMUSG00000070576	627.562	-1.88843	0.34334	-5.50019	3.79381e-08	1.90344e-06	Mn1
ENSMUSG00000036611	344.026	-2.6534	0.482901	-5.49471	3.91345e-08	1.9563e-06	Eepd1
ENSMUSG00000028927	1260.09	1.35636	0.246946	5.49254	3.96199e-08	1.97336e-06	Padi2
ENSMUSG00000024300	2145.27	-1.02672	0.187087	-5.48792	4.06697e-08	2.01102e-06	Myo1f
ENSMUSG00000028874	119.266	-2.55161	0.464929	-5.48818	4.06106e-08	2.01102e-06	Fgr
ENSMUSG00000034634	9235.24	-1.15361	0.210487	-5.48064	4.23789e-08	2.088e-06	Ly6d
ENSMUSG00000016552	349.15	-2.19912	0.401382	-5.47888	4.28015e-08	2.10126e-06	Foxred2
ENSMUSG00000064105	463.009	-1.98973	0.363655	-5.47146	4.46342e-08	2.18341e-06	Cnnm2
ENSMUSG00000029135	742.076	-1.34512	0.247038	-5.44497	5.18144e-08	2.52563e-06	Fosl2
ENSMUSG00000034641	89.8289	-2.56027	0.470679	-5.43951	5.34259e-08	2.59494e-06	Cd300ld
ENSMUSG00000115031	139.665	2.11535	0.389106	5.43643	5.43599e-08	2.63098e-06	NA
ENSMUSG00000061436	1279.13	0.947161	0.174358	5.43228	5.56379e-08	2.68335e-06	Hipk2
ENSMUSG00000062908	2270.89	-0.920228	0.169505	-5.42892	5.66947e-08	2.72473e-06	Acadm
ENSMUSG00000040345	2386.69	-0.904886	0.166801	-5.42495	5.79705e-08	2.7763e-06	Arhgap9
ENSMUSG00000021608	1872.99	0.893517	0.164883	5.41909	5.99017e-08	2.85879e-06	Lpcat1
ENSMUSG00000116235	65.9305	-3.11114	0.57441	-5.41623	6.08683e-08	2.89484e-06	NA
ENSMUSG00000032691	1211.34	-1.40887	0.260322	-5.41201	6.23209e-08	2.94668e-06	Nlrp3
ENSMUSG00000040592	5791.19	0.83174	0.15369	5.41182	6.23887e-08	2.94668e-06	Cd79b
ENSMUSG00000050578	105.925	2.80272	0.518387	5.40662	6.42255e-08	3.02301e-06	Mmp13
ENSMUSG00000031919	81.3609	-2.59209	0.480295	-5.39688	6.78109e-08	3.18084e-06	Tmed6
ENSMUSG00000057729	109.625	-2.15341	0.400371	-5.37852	7.50989e-08	3.51068e-06	Prtn3
ENSMUSG00000038175	602.346	1.31948	0.246279	5.35766	8.4305e-08	3.92764e-06	Mylip
ENSMUSG00000064141	169.674	1.79071	0.334294	5.35669	8.47616e-08	3.93552e-06	Zfp69
ENSMUSG00000034714	305.246	-1.84436	0.345358	-5.34042	9.27313e-08	4.29102e-06	Ttyh2
ENSMUSG00000017493	2370.98	-1.04242	0.195444	-5.33358	9.62957e-08	4.44095e-06	Igfbp4
ENSMUSG00000039899	91.1651	-2.53423	0.475242	-5.3325	9.68675e-08	4.45233e-06	Fgl2
ENSMUSG00000020695	695.44	-2.17529	0.407982	-5.33183	9.72303e-08	4.45406e-06	Mrc2
ENSMUSG00000035835	2413.79	-0.966834	0.181403	-5.32977	9.83366e-08	4.48972e-06	Plppr3
ENSMUSG00000053963	4862.73	-1.00154	0.188159	-5.32283	1.02166e-07	4.64907e-06	Stum
ENSMUSG00000019256	342.862	-1.45779	0.273975	-5.32087	1.03273e-07	4.67053e-06	Ahr
ENSMUSG00000046572	111.557	-2.4015	0.451344	-5.32079	1.0332e-07	4.67053e-06	Zfp518b
ENSMUSG00000032776	780.284	-1.16118	0.21853	-5.31358	1.07493e-07	4.84319e-06	Mctp2
ENSMUSG00000027907	219.11	-1.66931	0.314432	-5.30896	1.10252e-07	4.95123e-06	S100a11
ENSMUSG00000092021	346.604	-2.5022	0.471549	-5.30635	1.11844e-07	5.00631e-06	Gbp11
ENSMUSG00000035547	1581.35	-0.989368	0.186734	-5.29828	1.16901e-07	5.21563e-06	Capn5
ENSMUSG00000025491	35229.9	-0.9984	0.188485	-5.29697	1.17739e-07	5.23595e-06	Ifitm1
ENSMUSG00000056888	1637.69	-1.29754	0.245044	-5.29512	1.18936e-07	5.27206e-06	Glipr1
ENSMUSG00000018341	40.2831	-3.87632	0.732227	-5.29388	1.19748e-07	5.29094e-06	Il12rb2
ENSMUSG00000001741	3107.87	0.827255	0.156433	5.28822	1.23513e-07	5.43974e-06	Il16
ENSMUSG00000030165	367.004	-2.17491	0.4118	-5.28146	1.28156e-07	5.62614e-06	Klrd1
ENSMUSG00000061577	69.5066	-2.77682	0.526494	-5.27417	1.33357e-07	5.83577e-06	Adgrg5
ENSMUSG00000026600	227.571	-1.84673	0.350398	-5.27038	1.36141e-07	5.93861e-06	Soat1
ENSMUSG00000024049	151.913	-2.74005	0.520557	-5.2637	1.41184e-07	6.13904e-06	Myom1
ENSMUSG00000035273	530.067	-1.24555	0.236987	-5.25576	1.47418e-07	6.38982e-06	Hpse
ENSMUSG00000016756	6493.09	-1.44741	0.276542	-5.23394	1.6593e-07	7.14701e-06	Cmah
ENSMUSG00000028518	275.196	1.79506	0.342963	5.23397	1.65909e-07	7.14701e-06	Prkaa2
ENSMUSG00000030301	173.571	-1.86053	0.356111	-5.22457	1.74559e-07	7.49507e-06	Ccdc91
ENSMUSG00000003134	78.0969	-2.69223	0.515668	-5.22086	1.78092e-07	7.62291e-06	Tbc1d8
ENSMUSG00000026437	221.406	-2.4457	0.468982	-5.2149	1.83912e-07	7.84748e-06	Cdk18
ENSMUSG00000045312	86.6938	-2.38338	0.457818	-5.20596	1.92995e-07	8.20948e-06	Lhfpl2
ENSMUSG00000025077	209.989	-1.77695	0.341501	-5.20335	1.95733e-07	8.28576e-06	Dclre1a
ENSMUSG00000032769	129.714	-2.4093	0.463052	-5.20308	1.96009e-07	8.28576e-06	Trpa1
ENSMUSG00000098112	809.7	-1.17162	0.225202	-5.20252	1.96603e-07	8.28576e-06	Bin2
ENSMUSG00000027843	516.397	1.25926	0.242264	5.19789	2.0156e-07	8.46862e-06	Ptpn22
ENSMUSG00000022840	43.3792	-3.48658	0.671149	-5.19495	2.04777e-07	8.57747e-06	Adcy5
ENSMUSG00000054640	305.219	-2.56868	0.495247	-5.18666	2.14096e-07	8.94047e-06	Slc8a1
ENSMUSG00000022305	1623.53	-1.0516	0.202834	-5.18452	2.16577e-07	8.98928e-06	Lrp12
ENSMUSG00000029102	376.619	-2.17256	0.419041	-5.1846	2.16473e-07	8.98928e-06	Hgfac
ENSMUSG00000002489	2152.55	0.934345	0.180449	5.17788	2.24421e-07	9.28667e-06	Tiam1
ENSMUSG00000038248	96.2096	-2.35142	0.45444	-5.17434	2.28721e-07	9.41405e-06	Sobp
ENSMUSG00000042460	2655.4	1.04216	0.201414	5.17421	2.28873e-07	9.41405e-06	C1galt1
ENSMUSG00000055320	161.476	2.23161	0.431583	5.17075	2.33153e-07	9.56137e-06	Tead1
ENSMUSG00000021365	1799.74	1.48855	0.288385	5.16168	2.44744e-07	9.97697e-06	Nedd9
ENSMUSG00000032278	95.7237	-2.63284	0.510066	-5.16176	2.44633e-07	9.97697e-06	Paqr5
ENSMUSG00000026227	38.71	-3.90977	0.757591	-5.1608	2.45899e-07	9.9943e-06	2810459M11Rik
ENSMUSG00000003541	101.221	-2.53708	0.493522	-5.14076	2.73636e-07	1.10888e-05	Ier3
ENSMUSG00000024851	513.944	-1.78933	0.348149	-5.13954	2.75406e-07	1.11275e-05	Pitpnm1
ENSMUSG00000040447	460.133	-1.78166	0.346994	-5.13457	2.82795e-07	1.13925e-05	Spns2
ENSMUSG00000032014	225.962	-2.189	0.426616	-5.13107	2.88093e-07	1.15719e-05	Oaf
ENSMUSG00000026278	243.748	1.46732	0.286481	5.12186	3.02539e-07	1.21166e-05	Bok
ENSMUSG00000052833	8914.4	0.987675	0.19293	5.11936	3.06578e-07	1.22426e-05	Sae1
ENSMUSG00000024910	162.309	-2.51283	0.491021	-5.11756	3.09517e-07	1.2324e-05	Ctsw
ENSMUSG00000087141	206.282	-1.50558	0.29463	-5.11005	3.22069e-07	1.27866e-05	Plcxd2
ENSMUSG00000036306	59.7475	-2.88053	0.565127	-5.09713	3.44834e-07	1.36508e-05	Lzts1
ENSMUSG00000024127	1614.35	-1.079	0.211805	-5.09431	3.50009e-07	1.38158e-05	Prepl
ENSMUSG00000066278	3007.45	-1.18729	0.233298	-5.08916	3.5966e-07	1.41559e-05	Vps37b
ENSMUSG00000024085	1030.9	1.0066	0.197855	5.08759	3.62644e-07	1.42325e-05	Man2a1
ENSMUSG00000039753	1734.01	0.927704	0.182528	5.08252	3.72466e-07	1.45762e-05	Fbxl5
ENSMUSG00000026672	138.933	-2.0521	0.403831	-5.08156	3.74341e-07	1.46078e-05	Optn
ENSMUSG00000058881	313.75	-1.49325	0.294018	-5.07876	3.79901e-07	1.47827e-05	Zfp516
ENSMUSG00000042129	1051.09	-1.32634	0.261328	-5.07538	3.86715e-07	1.50052e-05	Rassf4
ENSMUSG00000074342	898.341	-1.55172	0.305991	-5.07114	3.95445e-07	1.53006e-05	I830077J02Rik
ENSMUSG00000053063	792.02	-1.26138	0.249158	-5.06257	4.13649e-07	1.59599e-05	Clec12a
ENSMUSG00000054889	92.7862	-2.37303	0.469001	-5.05976	4.19793e-07	1.61514e-05	Dsp
ENSMUSG00000028789	109.575	-2.07423	0.410082	-5.0581	4.23456e-07	1.62043e-05	Azin2
ENSMUSG00000034247	2212.6	1.01536	0.200741	5.05806	4.23532e-07	1.62043e-05	Plekhm1
ENSMUSG00000003206	160.194	-2.33132	0.461697	-5.04945	4.43079e-07	1.69049e-05	Ebi3
ENSMUSG00000021483	61.8842	-2.66981	0.529076	-5.04618	4.5072e-07	1.71486e-05	Cdk20
ENSMUSG00000016194	1567.21	-1.037	0.20557	-5.04454	4.5462e-07	1.72491e-05	Hsd11b1
ENSMUSG00000026223	450.994	-1.23295	0.2445	-5.04273	4.58926e-07	1.73644e-05	Itm2c
ENSMUSG00000028223	439.809	-1.27237	0.252785	-5.03342	4.81816e-07	1.81803e-05	Decr1
ENSMUSG00000033450	196.398	-2.19993	0.437419	-5.02935	4.92156e-07	1.85194e-05	Tagap
ENSMUSG00000091996	103.514	-2.12613	0.423268	-5.02313	5.08372e-07	1.90772e-05	Smim35
ENSMUSG00000025375	108.454	-2.66676	0.532099	-5.01177	5.39324e-07	2.01834e-05	Aatk
ENSMUSG00000026121	61.8497	-2.72963	0.546112	-4.9983	5.78376e-07	2.15859e-05	Sema4c
ENSMUSG00000024042	634.35	-1.39898	0.279928	-4.99765	5.80338e-07	2.16002e-05	Sik1
ENSMUSG00000026737	2931.63	-0.805794	0.161751	-4.98171	6.30254e-07	2.33945e-05	Pip4k2a
ENSMUSG00000001123	4581.64	0.916498	0.184207	4.97538	6.51188e-07	2.41063e-05	Lgals9
ENSMUSG00000040016	57.5146	-2.81948	0.567146	-4.97134	6.64918e-07	2.45482e-05	Ptger3
ENSMUSG00000024948	10048	0.851206	0.17134	4.96793	6.76725e-07	2.48501e-05	Map4k2
ENSMUSG00000045932	294	1.5153	0.304989	4.96837	6.75176e-07	2.48501e-05	Ifit2
ENSMUSG00000034612	126.052	-2.49402	0.502384	-4.96437	6.89233e-07	2.52418e-05	Chst11
ENSMUSG00000020644	812.564	-1.86198	0.375694	-4.9561	7.19235e-07	2.62703e-05	Id2
ENSMUSG00000061414	1132.71	-0.933276	0.188477	-4.95168	7.3575e-07	2.68021e-05	Cracr2a
ENSMUSG00000038552	81.4481	-2.33875	0.472464	-4.95011	7.41716e-07	2.69477e-05	Fndc4
ENSMUSG00000074604	4356.55	-0.888053	0.179491	-4.94762	7.51254e-07	2.7222e-05	Mgst2
ENSMUSG00000021871	5814.99	1.14465	0.23178	4.93853	7.87133e-07	2.84469e-05	NA
ENSMUSG00000033066	1068.82	-1.67758	0.340159	-4.93174	8.14995e-07	2.93763e-05	Gas7
ENSMUSG00000001082	327.412	-1.82038	0.369273	-4.92964	8.23797e-07	2.96156e-05	Mfsd10
ENSMUSG00000036053	982.367	-1.05366	0.213998	-4.92368	8.49321e-07	3.04391e-05	Fmnl2
ENSMUSG00000039395	1209.21	1.06586	0.216496	4.92326	8.51147e-07	3.04391e-05	Mreg
ENSMUSG00000050271	871.733	-1.69873	0.346545	-4.9019	9.49163e-07	3.3856e-05	Prag1
ENSMUSG00000022641	2980.89	-0.936122	0.191162	-4.897	9.73104e-07	3.46197e-05	Bbx
ENSMUSG00000022948	165.367	-1.77617	0.364317	-4.87534	1.08623e-06	3.85442e-05	Setd4
ENSMUSG00000096827	118.925	-1.91774	0.393503	-4.8735	1.09638e-06	3.8804e-05	Trav14n-1
ENSMUSG00000044037	297.682	-2.1233	0.436062	-4.86926	1.1202e-06	3.95446e-05	Als2cl
ENSMUSG00000059325	434.306	-1.10369	0.226803	-4.86627	1.13724e-06	4.00431e-05	Hopx
ENSMUSG00000005802	1904.19	-0.913021	0.18785	-4.86038	1.1716e-06	4.11473e-05	Slc30a4
ENSMUSG00000028063	575.459	-1.90244	0.392079	-4.85218	1.22111e-06	4.27763e-05	Lmna
ENSMUSG00000026991	1411.97	0.910168	0.187644	4.85049	1.23154e-06	4.30318e-05	Pkp4
ENSMUSG00000041836	1784.94	-0.9336	0.192502	-4.84982	1.23571e-06	4.30676e-05	Ptpre
ENSMUSG00000070469	41.0974	-3.47683	0.717066	-4.84869	1.24282e-06	4.32052e-05	Adamtsl3
ENSMUSG00000036599	258.768	-1.35743	0.280019	-4.84762	1.24951e-06	4.33279e-05	Chst12
ENSMUSG00000021306	3154.62	-0.967523	0.199861	-4.84097	1.29204e-06	4.45187e-05	Gpr137b
ENSMUSG00000021779	3319.39	1.13562	0.234598	4.84073	1.2936e-06	4.45187e-05	Thrb
ENSMUSG00000039981	704.077	1.08756	0.224638	4.84137	1.28944e-06	4.45187e-05	Zc3h12d
ENSMUSG00000044199	1636.15	0.848784	0.175481	4.83691	1.3187e-06	4.52689e-05	S1pr4
ENSMUSG00000034663	3999.51	-0.764212	0.158026	-4.83598	1.32491e-06	4.53684e-05	Bmp2k
ENSMUSG00000061086	8056.94	-1.08505	0.224398	-4.83539	1.32883e-06	4.53888e-05	Myl4
ENSMUSG00000006344	67.0556	-2.68803	0.556193	-4.8329	1.34555e-06	4.58458e-05	Ggt5
ENSMUSG00000027577	28.7329	-5.208	1.07856	-4.82866	1.37455e-06	4.67177e-05	Chrna4
ENSMUSG00000025357	1015.12	1.06807	0.221357	4.82511	1.39925e-06	4.73223e-05	Dgka
ENSMUSG00000042082	1510.36	-0.92491	0.191681	-4.82526	1.39822e-06	4.73223e-05	Arsb
ENSMUSG00000038578	3971.02	0.742441	0.153942	4.82285	1.4152e-06	4.77438e-05	Susd1
ENSMUSG00000076617	49349.6	0.717094	0.148786	4.81964	1.4382e-06	4.84005e-05	Ighm
ENSMUSG00000005364	31.2964	4.07876	0.846546	4.81812	1.4492e-06	4.86514e-05	Il5ra
ENSMUSG00000039908	146.312	-2.84152	0.590663	-4.81074	1.50376e-06	5.03593e-05	Slc26a11
ENSMUSG00000021675	83.618	-2.19158	0.455973	-4.80638	1.53686e-06	5.13424e-05	F2rl2
ENSMUSG00000029156	459.79	1.10606	0.231504	4.77773	1.77283e-06	5.90813e-05	Sgcb
ENSMUSG00000011263	99.1733	-2.2822	0.477925	-4.77522	1.79512e-06	5.96789e-05	Exoc3l2
ENSMUSG00000020900	1316.95	0.857429	0.179807	4.76861	1.855e-06	6.14605e-05	Myh10
ENSMUSG00000033420	406.313	-1.72805	0.362402	-4.76832	1.85768e-06	6.14605e-05	Antxr1
ENSMUSG00000015745	1454.6	0.848462	0.178006	4.76649	1.87463e-06	6.1872e-05	Plekho1
ENSMUSG00000027078	252.681	1.68836	0.354486	4.76283	1.90895e-06	6.27023e-05	Ube2l6
ENSMUSG00000033790	2404.07	-1.11453	0.234004	-4.76288	1.90853e-06	6.27023e-05	Tubgcp5
ENSMUSG00000038884	290.553	-2.18408	0.458991	-4.75843	1.95104e-06	6.37789e-05	Shfl
ENSMUSG00000049103	401.509	-1.62539	0.341548	-4.75889	1.94656e-06	6.37789e-05	Ccr2
ENSMUSG00000015127	1958.38	-0.787875	0.16588	-4.74968	2.03739e-06	6.64431e-05	Unkl
ENSMUSG00000001128	169.792	-2.16803	0.457685	-4.73695	2.16963e-06	7.05877e-05	Cfp
ENSMUSG00000031657	1425.36	-0.990191	0.209101	-4.73548	2.18539e-06	7.09319e-05	Heatr3
ENSMUSG00000041180	94.1461	-2.06041	0.435485	-4.73131	2.23078e-06	7.22342e-05	Hectd2
ENSMUSG00000076752	59.8	2.862	0.605441	4.72713	2.27713e-06	7.35611e-05	Trgc2
ENSMUSG00000005763	1160.61	-0.868609	0.183993	-4.72089	2.3482e-06	7.55933e-05	Cd247
ENSMUSG00000060131	4212.48	-0.759439	0.160876	-4.72064	2.35108e-06	7.55933e-05	Atp8b4
ENSMUSG00000062609	141.085	2.58455	0.54882	4.70928	2.48596e-06	7.97428e-05	Kcnj15
ENSMUSG00000040321	693.228	1.04007	0.220917	4.70796	2.50212e-06	8.00736e-05	Zfp770
ENSMUSG00000037849	72.7601	4.01174	0.853309	4.70139	2.584e-06	8.25014e-05	Ifi206
ENSMUSG00000047907	1081.69	-1.43292	0.305074	-4.69697	2.64047e-06	8.41082e-05	Tshz2
ENSMUSG00000003228	185.119	1.56236	0.332933	4.69271	2.69615e-06	8.56825e-05	Grk5
ENSMUSG00000024187	570.307	-1.00324	0.213869	-4.69092	2.71981e-06	8.62344e-05	Fam234a
ENSMUSG00000004040	5367.91	-0.709284	0.151564	-4.67977	2.87196e-06	9.08481e-05	Stat3
ENSMUSG00000028736	54.8837	-3.03943	0.649845	-4.67716	2.90874e-06	9.17996e-05	Pax7
ENSMUSG00000025978	42.1976	3.71401	0.794583	4.67417	2.95145e-06	9.29333e-05	Rftn2
ENSMUSG00000059305	11028.1	0.878267	0.188366	4.66256	3.12296e-06	9.81081e-05	Vpreb1a
ENSMUSG00000102418	46.0585	-3.21463	0.689533	-4.66204	3.13097e-06	9.81349e-05	Sh2d1b1
ENSMUSG00000019944	204.309	-1.62868	0.349531	-4.65961	3.16813e-06	9.90726e-05	Rhobtb1
ENSMUSG00000027878	1729.83	-1.00727	0.216208	-4.65879	3.18067e-06	9.90755e-05	Notch2
ENSMUSG00000038421	39.6897	3.59969	0.772686	4.65866	3.18268e-06	9.90755e-05	Fcrla
ENSMUSG00000074570	288.628	-1.74805	0.375517	-4.65504	3.2392e-06	0.000100606	Cass4
ENSMUSG00000013662	4759.31	0.774254	0.166379	4.65355	3.26264e-06	0.000101105	Atad1
ENSMUSG00000044197	1180.71	-0.952178	0.204825	-4.64873	3.33983e-06	0.000103263	Gpr146
ENSMUSG00000030342	335.404	-1.72571	0.371299	-4.64776	3.35556e-06	0.000103516	Cd9
ENSMUSG00000028528	1559.6	-0.814887	0.175408	-4.64566	3.38996e-06	0.000104342	Dnajc6
ENSMUSG00000075269	437.778	-1.26038	0.272226	-4.62989	3.65865e-06	0.00011236	Bex6
ENSMUSG00000026826	655.584	-1.57113	0.339707	-4.62496	3.74669e-06	0.000114806	Nr4a2
ENSMUSG00000019528	997.302	-0.977095	0.211627	-4.61706	3.8922e-06	0.000118999	Gyg
ENSMUSG00000030577	1276.65	1.07809	0.233587	4.61535	3.92427e-06	0.000119712	Cd22
ENSMUSG00000020044	449.496	-1.30202	0.282227	-4.61337	3.96191e-06	0.000120592	Timp3
ENSMUSG00000028926	656.944	-1.38114	0.30091	-4.58988	4.43496e-06	0.000134691	Cdk14
ENSMUSG00000049577	4134.73	0.792546	0.173135	4.57763	4.70276e-06	0.000142508	Zfpm1
ENSMUSG00000053819	7559.98	0.944362	0.2064	4.57541	4.75294e-06	0.000143711	Camk2d
ENSMUSG00000032363	103.611	1.8008	0.394264	4.56751	4.93549e-06	0.000148902	Adamts7
ENSMUSG00000040270	1355.7	0.847364	0.185811	4.56034	5.107e-06	0.000153737	Bach2
ENSMUSG00000029924	1681.02	-1.64115	0.359997	-4.55878	5.14517e-06	0.000154547	Slc37a3
ENSMUSG00000042408	445.094	-1.6998	0.373142	-4.55537	5.22942e-06	0.000156734	Zmym6
ENSMUSG00000028179	985.093	1.00438	0.220653	4.55183	5.31818e-06	0.000159046	Cth
ENSMUSG00000066677	53.1497	3.11382	0.684369	4.54992	5.36671e-06	0.000160148	Ifi208
ENSMUSG00000024065	102.334	-1.91788	0.422287	-4.54165	5.58146e-06	0.000166194	Ehd3
ENSMUSG00000022657	66.2004	-3.08452	0.679295	-4.54076	5.60509e-06	0.000166536	Cd96
ENSMUSG00000052336	120.553	-1.81262	0.399358	-4.53882	5.65686e-06	0.00016771	Cx3cr1
ENSMUSG00000008193	1666.99	0.930332	0.205079	4.53646	5.72054e-06	0.00016913	Spib
ENSMUSG00000046442	112.204	1.81144	0.399334	4.53614	5.72944e-06	0.00016913	Ppm1e
ENSMUSG00000026418	26.9948	-4.95258	1.09199	-4.53539	5.74983e-06	0.000169366	Tnni1
ENSMUSG00000031295	2421.85	-0.845471	0.186624	-4.53035	5.88851e-06	0.000173079	Phka2
ENSMUSG00000028838	74.6835	-2.98785	0.659734	-4.52887	5.93009e-06	0.000173928	Extl1
ENSMUSG00000025324	1758.1	0.785733	0.174041	4.51465	6.34213e-06	0.000185616	Atp10a
ENSMUSG00000038843	490.891	-1.27738	0.283358	-4.50802	6.54366e-06	0.000191105	Gcnt1
ENSMUSG00000003484	2965.18	0.753373	0.167261	4.50419	6.6628e-06	0.000193759	Cyp4f18
ENSMUSG00000042793	170.884	-2.70704	0.600968	-4.50447	6.65391e-06	0.000193759	Lgr6
ENSMUSG00000022750	78.3238	-2.15953	0.479696	-4.50186	6.736e-06	0.000195472	Klhl22
ENSMUSG00000028793	1880.84	-0.788273	0.175184	-4.49967	6.80575e-06	0.000197079	Rnf19b
ENSMUSG00000050896	47.1819	3.08473	0.686659	4.49238	7.04323e-06	0.000203526	Rtn4rl2
ENSMUSG00000025227	837.42	-0.953553	0.212477	-4.48779	7.19659e-06	0.000207519	Mfsd13a
ENSMUSG00000021215	3853.72	-0.728911	0.16252	-4.48506	7.28939e-06	0.000209754	Net1
ENSMUSG00000019066	647.069	-1.02832	0.22932	-4.48423	7.3179e-06	0.000210133	Rab3d
ENSMUSG00000021356	2205.28	1.51794	0.338895	4.4791	7.49596e-06	0.000214795	Irf4
ENSMUSG00000015354	150.426	-1.50831	0.336971	-4.47607	7.60284e-06	0.000217403	Pcolce2
ENSMUSG00000028173	2197.1	0.719655	0.161266	4.46255	8.09918e-06	0.000231114	Wls
ENSMUSG00000021916	1704.68	-0.842673	0.189122	-4.45572	8.36128e-06	0.000238097	Glt8d1
ENSMUSG00000034771	198.916	-1.79344	0.402731	-4.4532	8.46016e-06	0.000240413	Tle2
ENSMUSG00000024858	15291.8	0.640575	0.144076	4.44609	8.74485e-06	0.000246355	Grk2
ENSMUSG00000029238	643.37	0.944615	0.212458	4.44612	8.7435e-06	0.000246355	Clock
ENSMUSG00000031532	3407.3	-0.900788	0.2026	-4.44614	8.74254e-06	0.000246355	Saraf
ENSMUSG00000032462	61.5826	-2.349	0.528371	-4.44573	8.7592e-06	0.000246355	Pik3cb
ENSMUSG00000116560	135.316	1.6241	0.36519	4.44727	8.69666e-06	0.000246355	Gm2808
ENSMUSG00000017639	46.9875	-3.71964	0.838199	-4.43765	9.0945e-06	0.000255261	Rab11fip4
ENSMUSG00000030060	564.084	1.17414	0.264698	4.43579	9.17351e-06	0.000256952	Hmces
ENSMUSG00000009647	216.471	-1.31741	0.297972	-4.42126	9.81278e-06	0.000274297	Mcu
ENSMUSG00000000673	670.594	-0.930464	0.21064	-4.41731	9.99347e-06	0.000277648	Haao
ENSMUSG00000015305	214.735	1.27605	0.288848	4.41771	9.97527e-06	0.000277648	Sash1
ENSMUSG00000031834	1698.02	-0.785845	0.177883	-4.41777	9.97248e-06	0.000277648	Pik3r2
ENSMUSG00000023966	883.07	0.844073	0.191616	4.40501	1.05779e-05	0.00029329	Rsph9
ENSMUSG00000042367	279.275	-1.47638	0.335365	-4.40232	1.07098e-05	0.000296347	Gjb3
ENSMUSG00000006575	60.7371	2.67174	0.607566	4.39744	1.09533e-05	0.000302474	Rundc3a
ENSMUSG00000022537	136.311	-1.70536	0.388047	-4.39472	1.10915e-05	0.000305675	Tmem44
ENSMUSG00000030465	455.897	-1.03385	0.235333	-4.39313	1.11731e-05	0.000307305	Psd3
ENSMUSG00000043243	1700.03	-0.754643	0.17183	-4.3918	1.12416e-05	0.000308098	Niban3
ENSMUSG00000052889	2293.64	0.971638	0.221244	4.3917	1.12469e-05	0.000308098	Prkcb
ENSMUSG00000057069	1447.89	0.751239	0.171417	4.38253	1.17308e-05	0.000320713	Ero1b
ENSMUSG00000027478	2551.78	-0.876128	0.200123	-4.37794	1.19806e-05	0.00032689	Dnmt3b
ENSMUSG00000024053	28.8882	-3.43608	0.786031	-4.37143	1.23437e-05	0.000336126	Emilin2
ENSMUSG00000027570	95.9759	-2.16338	0.495608	-4.36511	1.27059e-05	0.000344619	Col9a3
ENSMUSG00000039137	130.725	-1.56133	0.357649	-4.36553	1.26813e-05	0.000344619	Whrn
ENSMUSG00000011831	666.188	-1.04474	0.239474	-4.36264	1.28501e-05	0.00034784	Evi5
ENSMUSG00000020978	4319.49	-0.712185	0.163516	-4.35545	1.32791e-05	0.000358745	Klhdc2
ENSMUSG00000097715	1305.78	-0.825086	0.189611	-4.35146	1.35234e-05	0.000364625	NA
ENSMUSG00000057335	2698.68	0.795623	0.183012	4.34738	1.37773e-05	0.000370742	Cep170
ENSMUSG00000019726	2314.69	0.837462	0.192692	4.34612	1.38569e-05	0.000371434	Lyst
ENSMUSG00000060600	536.909	-1.53977	0.354286	-4.34611	1.38573e-05	0.000371434	Eno3
ENSMUSG00000030970	735.684	-1.20773	0.277918	-4.34565	1.38862e-05	0.000371484	Ctbp2
ENSMUSG00000031822	3555.81	0.853467	0.196534	4.3426	1.40806e-05	0.000375219	Gse1
ENSMUSG00000057969	31.6724	-3.57169	0.822465	-4.34266	1.40767e-05	0.000375219	Sema3b
ENSMUSG00000046058	47.5822	-2.71244	0.625963	-4.33323	1.46936e-05	0.000390156	Eid2
ENSMUSG00000059493	49.0632	2.48502	0.573488	4.33316	1.46981e-05	0.000390156	Nhs
ENSMUSG00000051228	28.3049	4.7845	1.10464	4.33126	1.48258e-05	0.000392784	Nyx
ENSMUSG00000059280	6602.51	0.919388	0.212516	4.32622	1.51693e-05	0.000401107	Vpreb1b
ENSMUSG00000042302	135.958	-1.63385	0.377714	-4.32562	1.52106e-05	0.000401425	Ehbp1
ENSMUSG00000029544	74.9551	2.08937	0.483398	4.32226	1.54438e-05	0.000406796	Cabp1
ENSMUSG00000000791	94.4143	-1.89218	0.438098	-4.31909	1.56673e-05	0.000411891	Il12rb1
ENSMUSG00000027435	20726.2	-0.747554	0.173228	-4.31544	1.59287e-05	0.000417962	Cd93
ENSMUSG00000032187	14683.6	0.78065	0.181023	4.31243	1.61472e-05	0.000422883	Smarca4
ENSMUSG00000064354	11031.7	0.741915	0.172684	4.29638	1.73607e-05	0.000453797	COX2
ENSMUSG00000031264	3599.38	0.700946	0.16319	4.29528	1.74471e-05	0.000455187	Btk
ENSMUSG00000079227	109.863	-1.847	0.430647	-4.2889	1.79562e-05	0.000467577	Ccr5
ENSMUSG00000040464	310.063	-1.72096	0.401698	-4.28421	1.83387e-05	0.000476633	Gtpbp10
ENSMUSG00000020190	10088	0.630255	0.147129	4.28369	1.83821e-05	0.000476857	Mknk2
ENSMUSG00000036800	92.3076	-2.36762	0.552876	-4.28238	1.84905e-05	0.000478761	Fam135b
ENSMUSG00000024521	174.23	-1.69127	0.395353	-4.27787	1.88687e-05	0.00048763	Pmaip1
ENSMUSG00000007613	3459.95	-0.79813	0.186644	-4.27622	1.90097e-05	0.000488511	Tgfbr1
ENSMUSG00000021028	637.177	0.913567	0.213639	4.27622	1.90095e-05	0.000488511	Mbip
ENSMUSG00000054364	873.25	-0.88325	0.206522	-4.27679	1.89606e-05	0.000488511	Rhob
ENSMUSG00000026482	3382.19	-0.9617	0.224923	-4.27568	1.90554e-05	0.000488768	Rgl1
ENSMUSG00000026425	2871.42	0.69885	0.163593	4.27188	1.9383e-05	0.000496241	Srgap2
ENSMUSG00000020589	200.749	-1.56979	0.367718	-4.26899	1.96358e-05	0.000501776	Cyria
ENSMUSG00000055737	82.4795	-2.29694	0.538277	-4.26722	1.97926e-05	0.000504841	Ghr
ENSMUSG00000036591	1961.59	0.82481	0.193775	4.25654	2.07617e-05	0.000528575	Arhgap21
ENSMUSG00000041649	88.9694	1.78038	0.418373	4.2555	2.08587e-05	0.000530058	Klf8
ENSMUSG00000042759	1756.94	-0.919456	0.216202	-4.25275	2.11158e-05	0.000535598	Apobr
ENSMUSG00000064179	192.09	1.43038	0.336655	4.24878	2.14936e-05	0.000544174	Tnnt1
ENSMUSG00000043448	24.8522	4.60112	1.08338	4.24699	2.1666e-05	0.000547525	Gjc2
ENSMUSG00000026768	22.1556	-4.50497	1.06156	-4.24373	2.19839e-05	0.000554538	Itga8
ENSMUSG00000024978	1291.14	0.820233	0.193847	4.23134	2.32305e-05	0.000584905	Gpam
ENSMUSG00000021460	1199.22	-0.876466	0.207265	-4.22873	2.35018e-05	0.00059065	Auh
ENSMUSG00000026070	2677.76	-3.041	0.719897	-4.22421	2.39775e-05	0.000600403	Il18r1
ENSMUSG00000028093	1325.63	1.17461	0.278047	4.22449	2.39478e-05	0.000600403	Acp6
ENSMUSG00000024381	2749.26	0.717589	0.169999	4.22113	2.43083e-05	0.000607147	Bin1
ENSMUSG00000026628	224.706	1.58364	0.375192	4.22088	2.43355e-05	0.000607147	Atf3
ENSMUSG00000035105	1510.15	-1.00879	0.239463	-4.21271	2.52331e-05	0.000628155	Egln3
ENSMUSG00000055053	724.931	-1.22493	0.290793	-4.21238	2.52693e-05	0.000628155	Nfic
ENSMUSG00000029994	133.558	-1.57779	0.375007	-4.20736	2.58367e-05	0.000641096	Anxa4
ENSMUSG00000037995	101.545	1.90839	0.453674	4.20651	2.59343e-05	0.000642354	Igsf9
ENSMUSG00000041440	211.437	-1.27559	0.303297	-4.20576	2.60204e-05	0.000643323	Gk5
ENSMUSG00000072568	3872.8	-0.781074	0.185743	-4.20512	2.60941e-05	0.000643983	Lratd2
ENSMUSG00000015314	24.8501	5.59294	1.33133	4.20103	2.65708e-05	0.000654569	Slamf6
ENSMUSG00000076928	327.607	-1.0878	0.259274	-4.19557	2.72185e-05	0.00066932	NA
ENSMUSG00000059588	386.566	1.17067	0.279646	4.18626	2.83587e-05	0.00069611	Calcrl
ENSMUSG00000034164	55.8348	-2.51391	0.601443	-4.1798	2.91766e-05	0.000714905	Emid1
ENSMUSG00000014496	7852.56	-0.627083	0.150147	-4.17646	2.96087e-05	0.000724197	Ankrd28
ENSMUSG00000025932	34.7343	-3.10581	0.74379	-4.17565	2.9713e-05	0.000725453	Eya1
ENSMUSG00000027177	3596.07	0.723069	0.173625	4.16454	3.11983e-05	0.00075901	Hipk3
ENSMUSG00000039745	100.928	-2.30195	0.552735	-4.16466	3.11815e-05	0.00075901	Htatip2
ENSMUSG00000009207	742.816	0.849914	0.204195	4.16226	3.1511e-05	0.000765258	Lnpk
ENSMUSG00000076436	97.6024	-1.77677	0.427086	-4.16022	3.17936e-05	0.000770757	Oxct2a
ENSMUSG00000041153	934.993	-0.784255	0.188614	-4.15798	3.21071e-05	0.000776981	Osgin2
ENSMUSG00000027984	1202.04	-0.787286	0.189565	-4.15312	3.27971e-05	0.000792279	Hadh
ENSMUSG00000033910	45.2517	-2.85514	0.687641	-4.15207	3.29476e-05	0.000794512	Gucy1a1
ENSMUSG00000073705	405.901	1.1968	0.28881	4.1439	3.41451e-05	0.000821943	Cenps
ENSMUSG00000029727	26.6065	-3.83819	0.927478	-4.13831	3.49871e-05	0.000840734	Cyp3a13
ENSMUSG00000059878	4035.53	-0.669014	0.161906	-4.13211	3.59452e-05	0.000862244	Zfp422
ENSMUSG00000022240	44.1509	-2.59023	0.627757	-4.12617	3.68849e-05	0.000883238	Ctnnd2
ENSMUSG00000022895	1425.67	-1.08988	0.264231	-4.12473	3.71177e-05	0.000887262	Ets2
ENSMUSG00000052632	408.43	1.08195	0.262367	4.12378	3.72703e-05	0.000889358	Asap2
ENSMUSG00000022372	1686.31	-0.746414	0.181074	-4.12215	3.75354e-05	0.000894127	Sla
ENSMUSG00000048911	680.022	-0.934747	0.226804	-4.12139	3.76587e-05	0.000895507	Rnf24
ENSMUSG00000047507	46.4118	-3.43759	0.834208	-4.12078	3.77595e-05	0.000896346	Baiap3
ENSMUSG00000058922	1090.92	1.60016	0.388424	4.11961	3.79507e-05	0.000899326	NA
ENSMUSG00000042817	7337.64	-0.724071	0.175804	-4.11862	3.81149e-05	0.000901659	Flt3
ENSMUSG00000054672	15.5186	-7.35778	1.78679	-4.11788	3.8237e-05	0.000902988	Scart2
ENSMUSG00000022864	3164.6	-0.801335	0.194654	-4.11671	3.84317e-05	0.000906021	D16Ertd472e
ENSMUSG00000045441	3228.55	-1.0523	0.255815	-4.11354	3.89639e-05	0.000915806	Gprin3
ENSMUSG00000046982	909.509	0.889525	0.216261	4.1132	3.90209e-05	0.000915806	Tshz1
ENSMUSG00000097449	546.163	0.90724	0.220576	4.11305	3.90473e-05	0.000915806	NA
ENSMUSG00000022848	3055.06	-0.823147	0.200203	-4.11155	3.93008e-05	0.000920175	Slc49a4
ENSMUSG00000040913	413.908	-0.965125	0.234887	-4.10889	3.97563e-05	0.000929254	Fbxw4
ENSMUSG00000025702	410.271	-0.970178	0.236808	-4.0969	4.18728e-05	0.000977055	Marchf8
ENSMUSG00000041293	14.0312	7.25853	1.7724	4.09531	4.21609e-05	0.000982105	Adgrf1
ENSMUSG00000040811	792.461	-0.785306	0.191778	-4.09487	4.22404e-05	0.000982287	Eml2
ENSMUSG00000035235	760.294	-0.925576	0.226101	-4.09364	4.24649e-05	0.000985834	Trim13
ENSMUSG00000040111	1899.01	-1.14911	0.281024	-4.089	4.33229e-05	0.00100405	Gramd1b
ENSMUSG00000042121	577.371	-0.86863	0.21262	-4.08536	4.4008e-05	0.0010182	Ssh1
ENSMUSG00000026159	2658.67	0.736662	0.180485	4.08156	4.47347e-05	0.00103327	Agfg1
ENSMUSG00000068735	4426.47	0.636815	0.156101	4.0795	4.51332e-05	0.00104072	Trp53i11
ENSMUSG00000074874	209.8	-1.3797	0.338599	-4.07472	4.60703e-05	0.00106055	Ctla2b
ENSMUSG00000051339	6326.35	0.680893	0.167182	4.07277	4.64566e-05	0.00106765	2900026A02Rik
ENSMUSG00000026638	44.1436	-2.60123	0.639172	-4.06968	4.70773e-05	0.0010801	Irf6
ENSMUSG00000087403	137.047	-2.03145	0.499528	-4.06674	4.76753e-05	0.00109199	Kantr
ENSMUSG00000024644	3253.86	0.881805	0.217246	4.05902	4.9279e-05	0.00112684	Cndp2
ENSMUSG00000024513	2979.9	0.660969	0.162952	4.05621	4.98751e-05	0.00113667	Mbd2
ENSMUSG00000064023	411.602	1.04559	0.257774	4.05622	4.98737e-05	0.00113667	Klk8
ENSMUSG00000047250	1293.72	0.750677	0.185121	4.05506	5.01224e-05	0.00114041	Ptgs1
ENSMUSG00000024349	3630.72	-0.634851	0.15667	-4.05214	5.07506e-05	0.00115279	Sting1
ENSMUSG00000031791	77.9567	-1.87197	0.46327	-4.04077	5.32757e-05	0.00120814	Tmem38a
ENSMUSG00000029153	69.1126	-2.08278	0.516287	-4.03415	5.47995e-05	0.00124064	Ociad2
ENSMUSG00000024807	4622.94	0.645694	0.160102	4.033	5.50683e-05	0.00124467	Syvn1
ENSMUSG00000026335	329.722	-1.04207	0.258462	-4.0318	5.53509e-05	0.001249	Pam
ENSMUSG00000062038	13.7375	-7.21377	1.7911	-4.02757	5.6357e-05	0.00126961	NA
ENSMUSG00000030589	350.786	-2.05529	0.510449	-4.02644	5.66281e-05	0.00127362	Rasgrp4
ENSMUSG00000024533	870.265	0.87024	0.216173	4.02566	5.68155e-05	0.00127574	Spire1
ENSMUSG00000002365	3695.67	-0.645647	0.160433	-4.02441	5.71183e-05	0.00128044	Snx9
ENSMUSG00000026450	30.8744	-3.04229	0.757665	-4.01535	5.93579e-05	0.00132847	Chit1
ENSMUSG00000038893	706.157	-0.839981	0.209483	-4.00979	6.07733e-05	0.00135793	Fam117a
ENSMUSG00000020263	442.005	-1.45604	0.36316	-4.00938	6.08792e-05	0.00135808	Appl2
ENSMUSG00000032726	478.651	-1.25881	0.314254	-4.00571	6.18314e-05	0.00137708	Bmp8a
ENSMUSG00000030930	1495.85	-1.1534	0.287975	-4.00521	6.19625e-05	0.00137776	Chst15
ENSMUSG00000053846	198.157	-1.65699	0.413909	-4.00326	6.24754e-05	0.00138691	Lipg
ENSMUSG00000041187	1006.51	0.750095	0.187573	3.99896	6.36211e-05	0.00141006	Prkd2
ENSMUSG00000034845	55.0652	-2.1405	0.535456	-3.99752	6.40088e-05	0.00141636	Plvap
ENSMUSG00000031732	603.987	0.894811	0.224211	3.99093	6.58153e-05	0.00145399	Phlpp2
ENSMUSG00000031808	1457.48	-0.797107	0.2	-3.98553	6.73291e-05	0.00148503	Slc27a1
ENSMUSG00000059674	1088.35	-1.07448	0.269902	-3.98102	6.86211e-05	0.0015111	Cdh24
ENSMUSG00000023806	2204.71	-0.68333	0.171709	-3.97958	6.90384e-05	0.00151699	Rsph3b
ENSMUSG00000050654	61.9098	-2.56597	0.644824	-3.97933	6.91103e-05	0.00151699	Or6d15
ENSMUSG00000042599	595.241	-0.866037	0.217709	-3.97796	6.95081e-05	0.00152328	Kdm7a
ENSMUSG00000052852	65.971	-2.78531	0.700275	-3.97745	6.96572e-05	0.00152411	Reep1
ENSMUSG00000000631	2257.56	-0.667637	0.167899	-3.97642	6.99615e-05	0.00152833	Myo18a
ENSMUSG00000079339	52.1651	3.00765	0.756834	3.97399	7.06787e-05	0.00154154	Ifit1bl1
ENSMUSG00000027227	632.299	0.884798	0.223366	3.9612	7.45751e-05	0.00162393	Sord
ENSMUSG00000044927	30.2769	3.70331	0.936271	3.95538	7.6412e-05	0.00166129	H1f10
ENSMUSG00000039157	436.105	-1.33753	0.338686	-3.94919	7.84176e-05	0.0017022	Eeig1
ENSMUSG00000021200	23.9608	3.82759	0.969868	3.9465	7.9301e-05	0.00171865	Asb2
ENSMUSG00000051727	29.3719	3.04387	0.771903	3.94334	8.03547e-05	0.00173873	Kctd14
ENSMUSG00000004698	2989.19	-0.731563	0.185651	-3.94053	8.13001e-05	0.00175642	Hdac9
ENSMUSG00000031833	4787.42	-0.616035	0.156475	-3.93696	8.25213e-05	0.00177999	Mast3
ENSMUSG00000001786	1144.25	-0.828918	0.210679	-3.93451	8.33669e-05	0.0017954	Fbxo7
ENSMUSG00000030283	24.4425	-3.69948	0.941138	-3.93086	8.4643e-05	0.00182002	St8sia1
ENSMUSG00000028766	33.1931	2.99056	0.761138	3.92907	8.52766e-05	0.00183077	Alpl
ENSMUSG00000041417	8742.34	-0.715467	0.18225	-3.92574	8.64632e-05	0.00185334	Pik3r1
ENSMUSG00000024253	69.2056	-1.93403	0.492774	-3.92479	8.68059e-05	0.00185778	Dync2li1
ENSMUSG00000026012	913.278	-1.25468	0.320127	-3.91932	8.88008e-05	0.00189589	Cd28
ENSMUSG00000108348	27.1846	-3.30277	0.842726	-3.91915	8.88636e-05	0.00189589	Pnma8c
ENSMUSG00000043587	60.026	-2.06782	0.527948	-3.91671	8.97667e-05	0.00191219	Pxylp1
ENSMUSG00000030306	65.8653	2.40258	0.613584	3.91564	9.01632e-05	0.00191765	Tmtc1
ENSMUSG00000074896	47.9996	3.91061	0.99888	3.915	9.04056e-05	0.00191982	Ifit3
ENSMUSG00000036185	344.164	1.20296	0.307429	3.91295	9.11744e-05	0.00193315	Sapcd1
ENSMUSG00000096210	1845.66	-0.882737	0.225695	-3.91119	9.18426e-05	0.00194431	H1f0
ENSMUSG00000029286	53.2185	-2.40555	0.616255	-3.9035	9.48118e-05	0.00200407	Enam
ENSMUSG00000026117	531.904	-0.995018	0.255344	-3.89677	9.74851e-05	0.00205634	Zap70
ENSMUSG00000034353	1082.11	-0.759634	0.194952	-3.89652	9.75849e-05	0.00205634	Ramp1
ENSMUSG00000033765	44.2285	-2.65803	0.682285	-3.89577	9.78852e-05	0.0020595	Calm4
ENSMUSG00000060206	36.0727	-2.90136	0.745883	-3.88983	0.000100315	0.00210738	Zfp462
ENSMUSG00000026770	7287.56	0.614673	0.158159	3.88643	0.000101729	0.00213381	Il2ra
ENSMUSG00000021262	4377.46	0.636146	0.163725	3.88545	0.000102143	0.00213921	Evl
ENSMUSG00000001542	502.375	0.982295	0.252976	3.88296	0.000103194	0.00215464	Ell2
ENSMUSG00000073008	1012.84	-0.705076	0.18158	-3.88301	0.00010317	0.00215464	Gpr174
ENSMUSG00000050600	1092.71	0.858243	0.221238	3.87927	0.000104768	0.00218419	Zfp831
ENSMUSG00000031996	2565.8	0.635792	0.163918	3.87872	0.000105008	0.00218547	Aplp2
ENSMUSG00000039046	1096.31	0.794955	0.20497	3.87839	0.000105149	0.00218547	Usp6nl
ENSMUSG00000000957	3334.1	-0.7022	0.181087	-3.87769	0.000105451	0.00218843	Mmp14
ENSMUSG00000006395	146.44	-1.85287	0.478054	-3.87587	0.000106244	0.00220155	Hyi
ENSMUSG00000078439	49.1254	-2.21542	0.571739	-3.87488	0.000106675	0.00220715	Smim24
ENSMUSG00000001865	47.5942	-2.61123	0.675528	-3.86546	0.000110879	0.00229067	Cpa3
ENSMUSG00000044303	157.304	1.66161	0.430018	3.86405	0.000111525	0.00230038	Cdkn2a
ENSMUSG00000064358	21508.2	0.818946	0.211959	3.86369	0.000111685	0.00230038	COX3
ENSMUSG00000018008	4533.13	-0.938843	0.243065	-3.86252	0.000112224	0.002308	Cyth4
ENSMUSG00000014547	1085.55	-0.773923	0.200476	-3.86043	0.000113188	0.00232435	Wdfy2
ENSMUSG00000061410	66.0977	-1.93273	0.500908	-3.85845	0.000114108	0.00233973	Zcchc14
ENSMUSG00000052302	50.5612	-2.18753	0.567783	-3.85277	0.00011679	0.00239115	Tbc1d30
ENSMUSG00000029084	23.1791	3.60609	0.936506	3.85058	0.000117839	0.00240902	Cd38
ENSMUSG00000064065	978.662	0.767696	0.19955	3.84713	0.000119508	0.00243949	Ipcef1
ENSMUSG00000044807	245.179	1.45209	0.377678	3.84479	0.000120654	0.00245923	Zfp354c
ENSMUSG00000026639	469.647	1.31158	0.341476	3.84092	0.000122575	0.00249466	Lamb3
ENSMUSG00000016382	105.998	-1.61235	0.420261	-3.83654	0.000124777	0.00253572	Pls3
ENSMUSG00000026317	271.305	-1.34738	0.351245	-3.836	0.000125052	0.00253754	Cln8
ENSMUSG00000036452	721.509	0.926471	0.241625	3.83434	0.000125904	0.00255104	Arhgap26
ENSMUSG00000021003	104.008	1.89657	0.495299	3.82915	0.000128587	0.00260156	Galc
ENSMUSG00000025912	227.714	1.33139	0.347968	3.82619	0.000130143	0.00262916	Mybl1
ENSMUSG00000035914	44.8147	-2.33025	0.60958	-3.8227	0.000131996	0.00266267	Cd276
ENSMUSG00000069833	1868.02	-1.26773	0.331735	-3.82152	0.000132634	0.0026716	Ahnak
ENSMUSG00000006542	11.851	6.96086	1.8224	3.81961	0.000133663	0.00268838	Prkag3
ENSMUSG00000034171	57.5014	-2.03215	0.532183	-3.81852	0.000134256	0.00269634	Faah
ENSMUSG00000044258	462.688	-1.08299	0.284249	-3.81	0.000138965	0.00278684	Ctla2a
ENSMUSG00000020315	8942.57	-0.59543	0.156421	-3.80658	0.000140903	0.00281334	Sptbn1
ENSMUSG00000020399	83.8434	-1.79574	0.471747	-3.80658	0.000140902	0.00281334	Havcr2
ENSMUSG00000028217	109.543	1.92957	0.506862	3.80689	0.000140724	0.00281334	Cdh17
ENSMUSG00000021756	1611.82	-0.766531	0.201501	-3.8041	0.00014232	0.00283749	Il6st
ENSMUSG00000024968	720.482	-0.871648	0.229217	-3.80272	0.000143114	0.00284918	Rcor2
ENSMUSG00000045392	3248.53	0.785127	0.206675	3.79884	0.000145374	0.00288997	Or5m3b
ENSMUSG00000030313	502.394	1.19692	0.315232	3.79695	0.000146488	0.00290789	Dennd5b
ENSMUSG00000037946	1068.82	-0.727159	0.191539	-3.7964	0.000146812	0.0029101	Fgd3
ENSMUSG00000021693	3041.18	0.701846	0.18493	3.7952	0.000147523	0.00291998	Kif2a
ENSMUSG00000026623	2076.08	0.655297	0.172742	3.79349	0.000148544	0.00293594	Lpgat1
ENSMUSG00000021556	1643.86	-0.724485	0.191053	-3.79207	0.000149396	0.00294429	Golm1
ENSMUSG00000037224	79.0778	-2.04244	0.538597	-3.79215	0.000149348	0.00294429	Zfyve28
ENSMUSG00000091472	23.0575	-3.40622	0.899541	-3.78662	0.00015271	0.00300528	Gm3739
ENSMUSG00000036834	1301.6	-0.708087	0.187132	-3.78389	0.000154393	0.00303404	Plch1
ENSMUSG00000054435	1891.71	1.22739	0.324548	3.78186	0.000155664	0.00305463	Gimap4
ENSMUSG00000030431	48.8228	-2.37613	0.628844	-3.77858	0.000157728	0.00309071	Tmem238
ENSMUSG00000020009	5527.52	-0.616689	0.163489	-3.77205	0.000161909	0.00315907	Ifngr1
ENSMUSG00000032413	1521.05	-1.03266	0.273716	-3.77275	0.000161458	0.00315907	Rasa2
ENSMUSG00000039782	151.322	-1.35228	0.358493	-3.77212	0.000161866	0.00315907	Cpeb2
ENSMUSG00000034271	148.83	-1.33825	0.354844	-3.77137	0.000162353	0.00316323	Jdp2
ENSMUSG00000095079	37.9875	-2.52244	0.669045	-3.77022	0.000163107	0.0031734	Igha
ENSMUSG00000029560	793.117	0.744139	0.197758	3.76289	0.000167964	0.00326326	Snx8
ENSMUSG00000054675	1369.47	1.32145	0.351239	3.76226	0.000168388	0.00326687	Tmem119
ENSMUSG00000022353	2030.95	0.76643	0.204112	3.75495	0.000173376	0.00335889	Mtss1
ENSMUSG00000034177	63.4481	-2.81299	0.749321	-3.75406	0.000173996	0.00336614	Rnf43
ENSMUSG00000021493	346.535	-0.942514	0.25114	-3.75294	0.000174773	0.00337639	Pdlim7
ENSMUSG00000048490	1863.51	-0.625084	0.166703	-3.74969	0.000177056	0.00341569	Nrip1
ENSMUSG00000037362	1025.96	-0.849273	0.226597	-3.74794	0.000178292	0.00343469	Ccn3
ENSMUSG00000003810	1331.71	0.706584	0.188568	3.7471	0.000178892	0.00344141	Mast2
ENSMUSG00000028341	60.014	-2.01221	0.537275	-3.74522	0.000180237	0.00346242	Nr4a3
ENSMUSG00000037759	237.999	-1.20349	0.322039	-3.7371	0.000186153	0.00357107	Ptger2
ENSMUSG00000001761	142.847	-1.41095	0.377763	-3.73501	0.000187709	0.00359084	Smo
ENSMUSG00000037239	538.664	-1.01572	0.271924	-3.73531	0.000187485	0.00359084	Spred3
ENSMUSG00000026809	28.5435	-2.84232	0.761326	-3.73338	0.000188929	0.00360915	Spaca9
ENSMUSG00000029093	28.1407	3.04384	0.815407	3.73291	0.000189278	0.00361078	Sorcs2
ENSMUSG00000022237	48.1201	-2.25118	0.603831	-3.72817	0.000192875	0.00367429	Ankrd33b
ENSMUSG00000038059	52.3322	-2.50518	0.67265	-3.72434	0.000195829	0.00372321	Smim3
ENSMUSG00000043051	130.761	-1.64004	0.440381	-3.72413	0.000195987	0.00372321	Disc1
ENSMUSG00000037492	11.1983	6.86065	1.84298	3.72259	0.000197189	0.00374085	Zmat4
ENSMUSG00000032369	60.995	-2.04721	0.550079	-3.72168	0.000197906	0.00374926	Plscr1
ENSMUSG00000042514	11.0362	6.88305	1.8515	3.71755	0.000201164	0.00380573	Klhl14
ENSMUSG00000032216	19465.1	-0.562254	0.151259	-3.71717	0.000201469	0.00380624	Nedd4
ENSMUSG00000020303	60.3034	-1.96575	0.529017	-3.71585	0.000202522	0.00381561	Stc2
ENSMUSG00000061859	177.57	1.31129	0.352869	3.71609	0.000202328	0.00381561	Patj
ENSMUSG00000038372	624.62	1.04115	0.280331	3.71399	0.000204014	0.00383843	Gmds
ENSMUSG00000039264	71.2311	2.26242	0.610241	3.70742	0.000209381	0.003934	Gimap3
ENSMUSG00000041540	22.2232	-3.26208	0.880006	-3.70688	0.000209825	0.00393694	Sox5
ENSMUSG00000022901	234.208	-1.87622	0.50637	-3.70524	0.000211193	0.00395719	Cd86
ENSMUSG00000025656	446.183	0.946007	0.255346	3.70481	0.00021155	0.00395847	Arhgef9
ENSMUSG00000000058	251.768	1.10379	0.298004	3.70394	0.000212274	0.0039666	Cav2
ENSMUSG00000030365	170.859	-1.20978	0.326704	-3.70298	0.000213078	0.0039762	Clec2i
ENSMUSG00000022604	1387.63	0.77729	0.210013	3.70114	0.000214629	0.0039997	Cep97
ENSMUSG00000024235	1374.12	-0.944133	0.255245	-3.69893	0.000216514	0.00402933	Map3k8
ENSMUSG00000111890	161.863	-1.6451	0.444843	-3.69815	0.000217173	0.00403612	NA
ENSMUSG00000036594	22.1711	-3.53795	0.957101	-3.69653	0.000218569	0.00405656	H2-Aa
ENSMUSG00000059439	1176	-1.06387	0.287986	-3.69418	0.0002206	0.0040887	Bcas3
ENSMUSG00000004609	5048.91	-1.25549	0.340054	-3.69205	0.000222457	0.00411381	Cd33
ENSMUSG00000028860	802.975	-0.708071	0.191799	-3.69174	0.000222725	0.00411381	Sytl1
ENSMUSG00000029175	478.182	-0.881317	0.238736	-3.69159	0.000222855	0.00411381	Slc35f6
ENSMUSG00000025534	5168.48	-0.6262	0.169744	-3.68909	0.000225061	0.00414894	Gusb
ENSMUSG00000072825	1726.43	0.841547	0.228164	3.68834	0.00022572	0.0041555	Cep170b
ENSMUSG00000016386	89.7905	-1.53361	0.416027	-3.68633	0.000227512	0.00418286	Mpped2
ENSMUSG00000058099	1656.99	-0.862317	0.233948	-3.68593	0.000227869	0.00418381	Nfam1
ENSMUSG00000030156	2156.76	-0.700339	0.190085	-3.68435	0.00022929	0.00420427	Cd69
ENSMUSG00000033906	256.394	-1.02532	0.278588	-3.68043	0.000232837	0.00426328	Zdhhc15
ENSMUSG00000052911	196.703	-1.48477	0.403459	-3.68011	0.000233131	0.00426328	Lamb2
ENSMUSG00000050075	5469.07	-0.619778	0.168563	-3.67683	0.000236148	0.00431269	Gpr171
ENSMUSG00000032202	1991.24	-0.840854	0.228783	-3.67534	0.00023753	0.00433215	Rab27a
ENSMUSG00000004562	79.0894	-1.9672	0.535703	-3.67218	0.000240494	0.00438038	Arhgef40
ENSMUSG00000024594	2692.78	-0.602379	0.164281	-3.66677	0.000245634	0.00445863	Prrc1
ENSMUSG00000033847	35.1568	2.4012	0.654805	3.66704	0.000245372	0.00445863	Pla2g4c
ENSMUSG00000040212	2135.44	-0.609202	0.166148	-3.66663	0.000245767	0.00445863	Emp3
ENSMUSG00000093402	51.5847	-2.12084	0.578928	-3.66339	0.000248904	0.00450957	NA
ENSMUSG00000017446	198.096	1.53946	0.420678	3.65947	0.00025274	0.004567	C1qtnf1
ENSMUSG00000032053	11292.1	0.724142	0.19788	3.6595	0.000252707	0.004567	Pou2af1
ENSMUSG00000032281	578.128	0.903941	0.247105	3.65812	0.000254068	0.00458494	Acsbg1
ENSMUSG00000007867	37.053	2.79098	0.76346	3.65569	0.000256486	0.00462249	Ift43
ENSMUSG00000004633	605.071	-0.856955	0.234816	-3.64948	0.000262776	0.00472962	Chn2
ENSMUSG00000020787	119.166	-1.83463	0.502907	-3.64806	0.000264231	0.00474957	P2rx1
ENSMUSG00000038515	101.932	-1.60539	0.440183	-3.64708	0.000265235	0.00476136	Grtp1
ENSMUSG00000020926	27.5785	-3.03809	0.833216	-3.64622	0.000266125	0.00477109	Adam11
ENSMUSG00000105338	135.77	1.30961	0.359343	3.64446	0.000267951	0.00479755	NA
ENSMUSG00000028552	2177.56	0.607516	0.1668	3.64219	0.000270325	0.00483374	Eps15
ENSMUSG00000050138	33.6623	-2.64999	0.728072	-3.63974	0.000272916	0.0048737	Kcnk12
ENSMUSG00000051022	94.0603	-2.89246	0.795693	-3.63514	0.00027783	0.00495501	Hs3st1
ENSMUSG00000042046	98.1885	-1.72597	0.475275	-3.63152	0.000281756	0.00501847	Dstyk
ENSMUSG00000041734	1304.93	1.22533	0.337647	3.62904	0.000284472	0.00506027	Kirrel
ENSMUSG00000019802	5125.09	0.54855	0.151523	3.62025	0.000294323	0.00522872	Sec63
ENSMUSG00000053310	1669.38	-2.63464	0.727888	-3.61957	0.000295095	0.00523564	Nrgn
ENSMUSG00000078901	559.668	0.911262	0.252094	3.61477	0.00030061	0.00532659	Gm14440
ENSMUSG00000026811	1304.51	-0.724998	0.200602	-3.61412	0.000301367	0.0053331	St6galnac6
ENSMUSG00000026919	151.529	-1.28318	0.355206	-3.61249	0.000303267	0.00535981	Lcn4
ENSMUSG00000056019	351.342	-1.56151	0.432534	-3.61015	0.000306024	0.00540157	Zfp709
ENSMUSG00000026203	395.611	-0.944122	0.261784	-3.60649	0.000310363	0.0054711	Dnajb2
ENSMUSG00000018500	84.7026	-2.1858	0.606545	-3.60369	0.000313727	0.00552329	Adora2b
ENSMUSG00000036225	410.729	-0.917994	0.25624	-3.58255	0.000340254	0.00598262	Kctd1
ENSMUSG00000040283	42.4957	-2.42431	0.676865	-3.58167	0.000341405	0.00598813	Btnl9
ENSMUSG00000058728	167.366	-2.15959	0.60296	-3.58164	0.000341442	0.00598813	Cd300c
ENSMUSG00000030789	51.2801	-2.5983	0.726208	-3.5779	0.00034636	0.00606662	Itgax
ENSMUSG00000037172	1237.65	0.746051	0.208647	3.57567	0.000349336	0.00610494	Dennd11
ENSMUSG00000038844	1038.17	-0.741855	0.207478	-3.57559	0.00034944	0.00610494	Kif16b
ENSMUSG00000024511	23.7576	-3.26419	0.913225	-3.57436	0.000351091	0.00611819	Rab27b
ENSMUSG00000035199	3035.99	-0.557146	0.155859	-3.57468	0.000350658	0.00611819	Arl6ip5
ENSMUSG00000034413	407.557	-1.13961	0.319046	-3.57192	0.000354372	0.00616751	Neurl1b
ENSMUSG00000023990	259.041	1.2139	0.339935	3.57098	0.000355654	0.00618198	Tfeb
ENSMUSG00000027639	3379.19	-0.918098	0.25774	-3.56211	0.000367891	0.00638167	Samhd1
ENSMUSG00000055723	2309.37	0.618308	0.173586	3.56198	0.000368075	0.00638167	Rras2
ENSMUSG00000023034	1183.64	-0.886579	0.248958	-3.56115	0.000369228	0.00639357	Nr4a1
ENSMUSG00000026872	611.859	0.942636	0.264742	3.56058	0.000370036	0.00639948	Zeb2
ENSMUSG00000013846	556.855	-0.966873	0.271914	-3.5558	0.000376829	0.00650874	St3gal1
ENSMUSG00000021136	115.134	-1.31556	0.370195	-3.5537	0.000379847	0.00655259	Smoc1
ENSMUSG00000021404	46.34	-2.32294	0.655372	-3.54447	0.00039341	0.00676171	Serpinb9c
ENSMUSG00000055013	870.35	-0.696925	0.196628	-3.54439	0.00039353	0.00676171	Agap1
ENSMUSG00000056592	339.506	-0.904796	0.255292	-3.54416	0.000393864	0.00676171	Zfp658
ENSMUSG00000062866	779.746	0.758577	0.214059	3.54378	0.000394437	0.00676171	Phactr2
ENSMUSG00000078673	10.0863	6.78329	1.91413	3.54379	0.00039442	0.00676171	Mup19
ENSMUSG00000030657	229.822	1.42227	0.401483	3.54254	0.00039629	0.00678498	Xylt1
ENSMUSG00000071226	11116.9	0.56825	0.160433	3.54197	0.000397155	0.0067913	Cecr2
ENSMUSG00000074480	3218.93	-0.665945	0.188106	-3.54027	0.000399721	0.00682665	Mex3a
ENSMUSG00000039633	252.897	-1.0158	0.28739	-3.53457	0.000408446	0.00696699	Lonrf1
ENSMUSG00000021917	4876.1	-0.752834	0.213273	-3.5299	0.000415714	0.00708213	Spcs1
ENSMUSG00000046841	500.012	-0.826896	0.234404	-3.52765	0.000419271	0.00713386	Ckap4
ENSMUSG00000024827	83.2412	1.64195	0.4658	3.525	0.000423475	0.00719646	Gldc
ENSMUSG00000002409	199.564	-1.06023	0.300866	-3.52393	0.000425202	0.00721685	Dyrk1b
ENSMUSG00000021476	114.862	-1.47413	0.418597	-3.52161	0.000428941	0.0072713	Habp4
ENSMUSG00000022565	4566.03	-0.959095	0.272851	-3.51509	0.000439607	0.0074429	Plec
ENSMUSG00000032740	1459.99	0.634683	0.180598	3.51433	0.000440858	0.00745486	Ccdc88a
ENSMUSG00000043008	2368.75	0.562298	0.160259	3.50869	0.000450323	0.00760551	Klhl6
ENSMUSG00000037306	253.539	-1.60852	0.458658	-3.50701	0.000453171	0.00764419	Man1c1
ENSMUSG00000038352	2785.25	0.878634	0.250835	3.50283	0.000460346	0.00775568	Arl5c
ENSMUSG00000030878	419.917	0.824067	0.235328	3.50178	0.000462154	0.00777657	Cdr2
ENSMUSG00000055407	63.685	1.97324	0.564737	3.49408	0.000475703	0.00799473	Map6
ENSMUSG00000026509	174.813	-1.15147	0.329588	-3.49368	0.00047641	0.00799679	Capn2
ENSMUSG00000028073	51.4913	-1.91512	0.548282	-3.49295	0.000477713	0.00799906	Pear1
ENSMUSG00000041115	360.722	-1.10984	0.317721	-3.49313	0.000477385	0.00799906	Iqsec2
ENSMUSG00000041798	29.2217	-2.94034	0.842001	-3.49209	0.000479264	0.00800546	Gck
ENSMUSG00000055652	1386.42	-0.633492	0.181395	-3.49234	0.000478805	0.00800546	Klhl25
ENSMUSG00000031974	68.0264	-1.8101	0.518436	-3.49147	0.000480366	0.00801409	Abcb10
ENSMUSG00000110720	29537.9	-0.536218	0.153613	-3.49071	0.000481732	0.00802712	NA
ENSMUSG00000055629	722.032	0.696785	0.199683	3.48945	0.000484017	0.00805538	B4galnt4
ENSMUSG00000020593	466.651	-0.896385	0.257232	-3.48474	0.000492619	0.00817867	Lpin1
ENSMUSG00000044461	1006.25	-1.17111	0.336056	-3.48487	0.000492374	0.00817867	Shisa2
ENSMUSG00000073910	260.591	-1.24528	0.357464	-3.48366	0.000494611	0.00820181	Mob3b
ENSMUSG00000034101	116.607	-1.51058	0.434097	-3.47983	0.000501737	0.00830991	Ctnnd1
ENSMUSG00000036941	549.501	-0.878777	0.252604	-3.47888	0.000503523	0.00832941	Elac1
ENSMUSG00000038020	64.8823	1.67886	0.482811	3.47725	0.000506577	0.00836983	Rapgefl1
ENSMUSG00000024887	259.741	1.19966	0.345053	3.47673	0.000507565	0.00837605	Asah2
ENSMUSG00000024664	1783.96	-0.868591	0.250341	-3.46964	0.000521162	0.00857991	Fads3
ENSMUSG00000026024	65.0659	-1.88025	0.541917	-3.46963	0.000521172	0.00857991	Als2
ENSMUSG00000020053	27.0238	-2.73871	0.789545	-3.46872	0.000522951	0.00859887	Igf1
ENSMUSG00000003526	60.3283	-2.13809	0.61653	-3.46794	0.000524473	0.00861355	Prodh
ENSMUSG00000102313	510.622	-1.24538	0.359161	-3.46748	0.000525369	0.00861794	NA
ENSMUSG00000036353	74.7837	-1.65636	0.477965	-3.46544	0.000529368	0.00867316	P2ry12
ENSMUSG00000096674	9.2884	6.66065	1.92433	3.46128	0.000537613	0.00879772	Mup15
ENSMUSG00000040848	7181.79	0.624293	0.180476	3.45916	0.000541873	0.00885684	Sft2d2
ENSMUSG00000039824	208.989	-1.00708	0.291162	-3.45883	0.000542536	0.00885711	Myl6b
ENSMUSG00000091183	236.966	0.978336	0.282998	3.45705	0.000546133	0.00890523	Gm5141
ENSMUSG00000038400	93.674	-1.92784	0.558452	-3.45211	0.000556228	0.00905903	Pmepa1
ENSMUSG00000036907	14.4448	-4.76721	1.38138	-3.45104	0.000558429	0.00908409	C1ql2
ENSMUSG00000036466	107.537	-2.15579	0.624881	-3.44992	0.000560743	0.0091109	Megf11
ENSMUSG00000047798	106.134	-2.48614	0.721687	-3.4449	0.000571264	0.00927085	Cd300lf
ENSMUSG00000030064	1022.51	-0.83978	0.24382	-3.44426	0.000572624	0.00928193	Frmd4b
ENSMUSG00000052271	914.403	-1.14993	0.333955	-3.44336	0.000574528	0.00930179	Bhlha15
ENSMUSG00000074364	149.925	1.64225	0.47707	3.44238	0.00057662	0.00932463	Ehd2
ENSMUSG00000047129	85.1721	-1.64852	0.479182	-3.44028	0.000581105	0.00938607	1700113H08Rik
ENSMUSG00000012519	97.4024	-1.9235	0.55928	-3.43923	0.000583363	0.00941145	Mlkl
ENSMUSG00000003824	15.6848	-3.74266	1.08873	-3.43762	0.00058685	0.00945656	Syce2
ENSMUSG00000023809	350.806	-0.932648	0.271512	-3.43501	0.000592525	0.00951443	Rps6ka2
ENSMUSG00000024064	474.188	1.09257	0.318022	3.43551	0.000591441	0.00951443	Galnt14
ENSMUSG00000037643	1616.11	-0.628243	0.182878	-3.43532	0.000591852	0.00951443	Prkci
ENSMUSG00000034616	769.008	0.896631	0.261366	3.43056	0.000602347	0.00966083	Ssh3
ENSMUSG00000016933	2400.94	0.742482	0.216569	3.42838	0.000607193	0.0097158	Plcg1
ENSMUSG00000040596	161.057	-1.633	0.476294	-3.42855	0.000606809	0.0097158	Pogk
ENSMUSG00000051977	473.945	0.812361	0.237033	3.42721	0.000609828	0.00974657	Prdm9
ENSMUSG00000042351	6836.33	-0.524019	0.152995	-3.42506	0.00061466	0.00981235	Grap2
ENSMUSG00000020376	4143.2	-0.536325	0.156622	-3.42432	0.000616349	0.00982786	Rnf130
ENSMUSG00000032485	5792.72	0.513727	0.150108	3.42237	0.00062077	0.00988684	Scap
ENSMUSG00000018427	337.992	0.991181	0.290173	3.41582	0.000635899	0.010116	Ypel2
ENSMUSG00000007379	55.7446	-1.88158	0.551019	-3.41473	0.000638457	0.010145	Dennd2c
ENSMUSG00000018821	108.411	-1.39814	0.409737	-3.4123	0.000644175	0.010224	Avpi1
ENSMUSG00000029217	1333.63	0.60187	0.176542	3.40922	0.000651479	0.0103279	Tec
ENSMUSG00000001665	64.1209	-1.6904	0.496048	-3.40774	0.000655032	0.0103407	Gstt3
ENSMUSG00000002033	14.069	-4.29381	1.25984	-3.40822	0.000653874	0.0103407	Cd3g
ENSMUSG00000020186	22.0006	3.3332	0.97806	3.40797	0.000654483	0.0103407	Csrp2
ENSMUSG00000022540	614.816	-1.11189	0.326295	-3.40763	0.000655304	0.0103407	Rogdi
ENSMUSG00000008206	53.7471	2.32101	0.681984	3.40333	0.000665703	0.0104927	Cers4
ENSMUSG00000020070	392.057	0.795635	0.233885	3.40182	0.000669382	0.0105385	Rufy2
ENSMUSG00000037139	21.7361	-3.00953	0.885253	-3.39963	0.000674763	0.0106111	Myom3
ENSMUSG00000022270	972.523	-0.720405	0.211988	-3.39834	0.000677969	0.010637	Retreg1
ENSMUSG00000043719	9.02454	6.57829	1.9357	3.3984	0.000677818	0.010637	Col6a6
ENSMUSG00000024486	115.156	-1.50525	0.443207	-3.39626	0.000683123	0.0107056	Hbegf
ENSMUSG00000006179	630.911	-0.848012	0.249856	-3.394	0.000688804	0.0107823	Prss16
ENSMUSG00000030094	1823.48	-0.589129	0.173701	-3.39163	0.000694791	0.0108636	Xpc
ENSMUSG00000079484	292.279	-1.55082	0.45736	-3.39081	0.000696868	0.0108837	Phyhd1
ENSMUSG00000028629	454.312	0.782396	0.230916	3.38824	0.000703438	0.0109738	Exo5
ENSMUSG00000021904	110.069	-1.60865	0.475219	-3.38507	0.000711603	0.0110885	Sema3g
ENSMUSG00000036882	893	0.787123	0.232598	3.38404	0.000714264	0.0111174	Arhgap33
ENSMUSG00000026832	8603.98	-0.644658	0.190717	-3.38019	0.000724368	0.0112618	Cytip
ENSMUSG00000028211	5987.44	0.664521	0.196668	3.3789	0.000727761	0.0113017	Trp53inp1
ENSMUSG00000052374	10.2354	-5.85398	1.7332	-3.37755	0.000731341	0.0113445	Actn2
ENSMUSG00000029408	239.369	-1.36803	0.405787	-3.3713	0.000748152	0.0115921	Abcb9
ENSMUSG00000024063	2516.23	0.642737	0.19074	3.36971	0.000752486	0.011633	Lbh
ENSMUSG00000025507	1335.86	0.629792	0.186896	3.36975	0.000752362	0.011633	Pidd1
ENSMUSG00000025584	4796.67	0.573266	0.170298	3.36625	0.000761983	0.0117665	Pde8a
ENSMUSG00000062380	100.796	1.58979	0.472329	3.36586	0.000763052	0.0117697	Tubb3
ENSMUSG00000009614	33.8277	2.62209	0.779293	3.36471	0.000766245	0.0118057	Sardh
ENSMUSG00000003363	212.137	-0.966652	0.287358	-3.36393	0.000768404	0.011822	Pld3
ENSMUSG00000059810	672.575	-1.41807	0.421581	-3.36371	0.000769027	0.011822	Rgs3
ENSMUSG00000028544	4016.84	-0.867954	0.258286	-3.36044	0.000778194	0.0119495	Slc5a9
ENSMUSG00000002190	2657.44	2.36325	0.703761	3.35803	0.000785014	0.0120138	Clgn
ENSMUSG00000053646	46.3364	2.531	0.753617	3.35847	0.000783742	0.0120138	Plxnb1
ENSMUSG00000074272	1193.56	0.599608	0.178546	3.35827	0.000784314	0.0120138	Ceacam1
ENSMUSG00000035778	4100.46	-0.614759	0.183144	-3.3567	0.000788787	0.0120581	Ggta1
ENSMUSG00000046207	1983.6	-0.723616	0.21568	-3.35504	0.00079353	0.012117	Pik3r6
ENSMUSG00000047003	284.005	0.873915	0.260933	3.3492	0.000810459	0.0123618	Zfp41
ENSMUSG00000078942	72.4482	1.82434	0.545142	3.34654	0.00081828	0.0124672	Naip6
ENSMUSG00000067931	578.183	-1.22602	0.366631	-3.34402	0.000825733	0.0125667	Zfp948
ENSMUSG00000060402	25.3067	-3.15562	0.944415	-3.34135	0.000833725	0.0126743	Chst8
ENSMUSG00000036986	2190.18	0.605398	0.181347	3.33834	0.000842811	0.0127982	Pml
ENSMUSG00000037119	3234.59	-0.580856	0.174077	-3.33678	0.000847558	0.0128276	Fam91a1
ENSMUSG00000039208	39.0158	-2.5133	0.753206	-3.33681	0.000847455	0.0128276	Metrnl
ENSMUSG00000044716	106.802	-1.71346	0.51346	-3.33709	0.000846608	0.0128276	Dok7
ENSMUSG00000058818	93.1331	-1.5971	0.479094	-3.33358	0.000857363	0.0129617	Pirb
ENSMUSG00000053541	3519.13	0.713926	0.214828	3.32324	0.000889791	0.0134292	NA
ENSMUSG00000095583	61.4038	1.69172	0.509081	3.32309	0.00089025	0.0134292	Ighv14-2
ENSMUSG00000023982	168.003	-1.07152	0.322546	-3.32206	0.000893551	0.0134642	Guca1a
ENSMUSG00000042942	19.7272	4.3042	1.29637	3.32019	0.000899562	0.013525	Greb1l
ENSMUSG00000095612	36.0583	-2.23089	0.671902	-3.32026	0.000899321	0.013525	NA
ENSMUSG00000030613	27.0144	-2.65705	0.801134	-3.31662	0.00091115	0.0136842	Ccdc90b
ENSMUSG00000076431	9708.43	0.518736	0.156515	3.31429	0.000918754	0.0137833	Sox4
ENSMUSG00000031842	309.474	-1.28987	0.389302	-3.31328	0.000922078	0.0138181	Pde4c
ENSMUSG00000024299	2988.7	-0.653722	0.197323	-3.31296	0.000923148	0.013819	Adamts10
ENSMUSG00000025195	304.098	-0.922578	0.278555	-3.31201	0.000926269	0.0138505	Dnmbp
ENSMUSG00000039234	161.487	-1.30948	0.395558	-3.31046	0.000931427	0.0139125	Sec24d
ENSMUSG00000021880	98.1512	-1.61559	0.488526	-3.30707	0.000942772	0.0140635	Rnase6
ENSMUSG00000030530	1101.74	-0.792026	0.239512	-3.30683	0.000943592	0.0140635	Furin
ENSMUSG00000029186	769.805	-0.704894	0.213377	-3.30352	0.000954785	0.0142108	Pi4k2b
ENSMUSG00000044676	8.46979	6.46606	1.95746	3.3033	0.000955551	0.0142108	Zfp612
ENSMUSG00000056234	6862.04	-0.65526	0.198512	-3.30085	0.000963914	0.0143197	Ncoa4
ENSMUSG00000113850	206.694	1.39099	0.421609	3.29925	0.000969446	0.0143862	NA
ENSMUSG00000030217	195.706	1.02696	0.311503	3.2968	0.000977933	0.0144965	Art4
ENSMUSG00000020183	151.281	1.41079	0.428015	3.29611	0.000980335	0.0145164	Cpm
ENSMUSG00000020023	65.5592	-1.72161	0.523089	-3.29124	0.000997481	0.0147543	Tmcc3
ENSMUSG00000039115	39.2789	-2.37665	0.722191	-3.29089	0.000998701	0.0147564	Itga9
ENSMUSG00000019876	430.536	-0.775871	0.235857	-3.28958	0.00100337	0.0147905	Pkib
ENSMUSG00000027805	49.53	2.4067	0.731667	3.28934	0.00100424	0.0147905	Pfn2
[truncated: 16,481 more rows]

## Sheet: All_vs_all
ensembl	baseMean	log2FoldChange	lfcSE	stat	pvalue	padj	symbol
[truncated: 35,896 more rows]
