# Supplementary material for: A SIRT7-dependent acetylation switch regulates early B cell differentiation and lineage commitment through Pax5
Source: Nat Immunol. 2024 Oct 18;25(12):2308–19. doi: 10.1038/s41590-024-01995-7 (PMC11588656; doi:10.1038/s41590-024-01995-7)
Supplement: Supplementary file 8 — RNA-seq results from ex vivo-expanded Sirt7−/− pro-B cells expressing empty vector, Pax5WT or Pax5K198R. [file 41590_2024_1995_MOESM8_ESM.xlsx]

## Sheet: Wt_EV_vs_KO_EV
ensembl	baseMean	log2FoldChange	lfcSE	stat	pvalue	padj	symbol
ENSMUSG00000090223	463.664	3.2888	0.265471	12.3886	3.01386e-35	4.24925e-31	Pcp4
ENSMUSG00000025137	1842.58	-2.64649	0.216733	-12.2108	2.72142e-34	1.91846e-30	Pcyt2
ENSMUSG00000001300	369.646	4.25582	0.360179	11.8158	3.2332e-32	1.5195e-28	Efnb2
ENSMUSG00000015355	195.571	-4.98407	0.442127	-11.2729	1.78501e-29	6.29171e-26	Cd48
ENSMUSG00000027200	1135.19	-2.42292	0.216777	-11.177	5.28428e-29	1.49006e-25	Sema6d
ENSMUSG00000015597	798.865	2.50382	0.226074	11.0752	1.65465e-28	3.88816e-25	Zfp318
ENSMUSG00000021680	421.626	3.17381	0.288284	11.0093	3.44564e-28	6.94001e-25	Crhbp
ENSMUSG00000071234	1465.38	-1.79485	0.180493	-9.94414	2.67473e-23	4.71388e-20	Syndig1l
ENSMUSG00000028093	5188.99	-1.42842	0.161432	-8.84843	8.87587e-19	1.39045e-15	Acp6
ENSMUSG00000028999	1134.45	-2.41075	0.273516	-8.81393	1.20833e-18	1.70362e-15	Rint1
ENSMUSG00000036606	672.003	1.95284	0.223883	8.72259	2.71913e-18	3.48518e-15	Plxnb2
ENSMUSG00000020176	210.951	-3.11995	0.366133	-8.52136	1.57694e-17	1.85278e-14	Grb10
ENSMUSG00000002565	537.839	2.18715	0.257401	8.49702	1.94515e-17	2.10959e-14	Scin
ENSMUSG00000071862	130.026	3.74846	0.445664	8.41094	4.06725e-17	4.09601e-14	Lrrtm2
ENSMUSG00000026814	626.704	1.82555	0.222627	8.20004	2.403e-16	2.25866e-13	Eng
ENSMUSG00000033436	627.074	1.89801	0.231719	8.191	2.59055e-16	2.28276e-13	Armcx2
ENSMUSG00000032224	100.08	4.6831	0.579405	8.0826	6.3398e-16	5.25794e-13	Fam81a
ENSMUSG00000026011	206.689	-4.39309	0.550647	-7.97805	1.48658e-15	1.1644e-12	Ctla4
ENSMUSG00000026255	679.116	-1.83373	0.230847	-7.94348	1.96582e-15	1.45874e-12	Efhd1
ENSMUSG00000019935	205.488	3.23714	0.425162	7.61388	2.65983e-14	1.87505e-11	Slc17a8
ENSMUSG00000032528	251.495	2.88365	0.384052	7.50848	5.98162e-14	4.01595e-11	Vipr1
ENSMUSG00000028544	1933.37	-2.12235	0.283413	-7.48855	6.96364e-14	4.46274e-11	Slc5a9
ENSMUSG00000078502	846.127	1.50211	0.202913	7.40275	1.33389e-13	8.17673e-11	Zfp268
ENSMUSG00000029651	64.2843	4.74538	0.643003	7.38002	1.58267e-13	9.29755e-11	Mtus2
ENSMUSG00000070501	284.382	-2.07632	0.283787	-7.31649	2.54545e-13	1.42654e-10	Ifi214
ENSMUSG00000076613	3399.47	2.07766	0.284141	7.31206	2.63069e-13	1.42654e-10	Ighg2b
ENSMUSG00000029381	145.236	3.24624	0.448112	7.24427	4.34772e-13	2.27031e-10	Shroom3
ENSMUSG00000001349	75.5781	-5.02711	0.696812	-7.21445	5.41534e-13	2.46293e-10	Cnn1
ENSMUSG00000003484	1827.17	-1.28735	0.178396	-7.21625	5.34412e-13	2.46293e-10	Cyp4f18
ENSMUSG00000068105	327.942	1.89441	0.262449	7.21822	5.2672e-13	2.46293e-10	Tnfrsf13c
ENSMUSG00000104213	1707.33	1.60918	0.222716	7.22526	5.00137e-13	2.46293e-10	Ighd
ENSMUSG00000042216	106.627	3.86281	0.555466	6.95418	3.54613e-12	1.5624e-09	Sgsm1
ENSMUSG00000043263	1137.92	-1.29079	0.185743	-6.94933	3.67014e-12	1.56804e-09	Ifi209
ENSMUSG00000032556	368.564	2.15644	0.312009	6.91146	4.79691e-12	1.98917e-09	Bfsp2
ENSMUSG00000042757	1134.04	1.55144	0.225212	6.88883	5.62544e-12	2.26609e-09	Tmem108
ENSMUSG00000079029	185.013	-3.73146	0.546155	-6.83223	8.36067e-12	3.27436e-09	Eif1ad7
ENSMUSG00000053310	54.9847	5.18256	0.779623	6.64752	2.98063e-11	1.13578e-08	Nrgn
ENSMUSG00000035547	702.403	1.3266	0.201711	6.57675	4.80839e-11	1.78404e-08	Capn5
ENSMUSG00000061111	1940.1	1.13233	0.172738	6.55522	5.55587e-11	2.00852e-08	Mcrip1
ENSMUSG00000025780	500.761	1.54391	0.236206	6.5363	6.30603e-11	2.22272e-08	Itih5
ENSMUSG00000029814	360.124	-2.17748	0.336216	-6.47644	9.39136e-11	3.22948e-08	Igf2bp3
ENSMUSG00000004698	164.171	3.2436	0.502045	6.46078	1.04162e-10	3.41531e-08	Hdac9
ENSMUSG00000025138	884.223	-1.62127	0.250848	-6.46315	1.02544e-10	3.41531e-08	Sirt7
ENSMUSG00000024420	943.506	1.38007	0.214588	6.43125	1.26556e-10	4.05526e-08	Zfp521
ENSMUSG00000091402	120.551	2.69831	0.422703	6.38346	1.73126e-10	5.42423e-08	Rd3l
ENSMUSG00000028024	11338.2	1.1181	0.175816	6.35949	2.02431e-10	6.20451e-08	Enpep
ENSMUSG00000032220	766.915	1.70748	0.268757	6.35323	2.10834e-10	6.32456e-08	Myo1e
ENSMUSG00000034751	398.801	1.73478	0.273848	6.33484	2.37589e-10	6.97869e-08	Mast4
ENSMUSG00000032503	835.429	-1.27017	0.200709	-6.3284	2.47722e-10	7.12783e-08	Arpp21
ENSMUSG00000049577	3702.31	-1.06513	0.168777	-6.31087	2.7747e-10	7.82411e-08	Zfpm1
ENSMUSG00000026490	411.492	1.54593	0.245625	6.29387	3.09644e-10	8.56013e-08	Cdc42bpa
ENSMUSG00000058470	124.961	-2.63763	0.424435	-6.21445	5.15052e-10	1.39648e-07	Gm8369
ENSMUSG00000029223	308.164	1.89865	0.308547	6.1535	7.57895e-10	2.01614e-07	Uchl1
ENSMUSG00000072905	151.98	-3.75753	0.615941	-6.10047	1.05756e-09	2.76121e-07	Eif1ad3
ENSMUSG00000037362	1382.64	-1.13205	0.185957	-6.08768	1.14556e-09	2.93659e-07	Ccn3
ENSMUSG00000024677	69.4373	-3.32364	0.546259	-6.08436	1.16959e-09	2.94465e-07	Ms4a6b
ENSMUSG00000055320	214.684	2.43765	0.406781	5.99254	2.06586e-09	5.10993e-07	Tead1
ENSMUSG00000030302	612.843	1.75155	0.301143	5.81632	6.01559e-09	1.46231e-06	Atp2b2
ENSMUSG00000056091	135.029	2.12428	0.365823	5.80686	6.36557e-09	1.52116e-06	St3gal5
ENSMUSG00000025132	26050	0.926319	0.160874	5.75803	8.51019e-09	1.99975e-06	Arhgdia
ENSMUSG00000004113	865.351	-1.44126	0.254123	-5.67151	1.41546e-08	3.27157e-06	Cacna1b
ENSMUSG00000060177	41.3185	5.75697	1.02928	5.59321	2.22906e-08	5.06896e-06	Klk1b22
ENSMUSG00000079450	89.551	2.70339	0.490686	5.5094	3.6005e-08	8.05769e-06	Cldn34c1
ENSMUSG00000020182	76.3775	-2.78082	0.506597	-5.48922	4.03714e-08	8.8937e-06	Ddc
ENSMUSG00000026770	850.688	-1.46193	0.267083	-5.47369	4.40759e-08	9.5604e-06	Il2ra
ENSMUSG00000054065	66.0336	-2.96338	0.545932	-5.42811	5.69546e-08	1.21667e-05	Pkp3
ENSMUSG00000003882	7913.58	-0.883603	0.16313	-5.41655	6.07606e-08	1.26726e-05	Il7r
ENSMUSG00000033107	59.9411	3.04968	0.563412	5.41288	6.20192e-08	1.26726e-05	Rnf125
ENSMUSG00000044453	66.8772	3.55047	0.655774	5.41417	6.15753e-08	1.26726e-05	Ffar1
ENSMUSG00000057191	430.877	-1.6522	0.307199	-5.37828	7.52006e-08	1.51465e-05	AB124611
ENSMUSG00000028362	426.587	-1.3401	0.256015	-5.23446	1.65469e-07	3.28583e-05	Tnfsf8
ENSMUSG00000071064	115.37	-2.20303	0.423594	-5.2008	1.98428e-07	3.88561e-05	Zfp827
ENSMUSG00000048078	1289.16	-1.3594	0.262162	-5.18535	2.15613e-07	4.16429e-05	Tenm4
ENSMUSG00000066000	94.3421	2.69673	0.520986	5.1762	2.26456e-07	4.30448e-05	Zfp979
ENSMUSG00000096904	58.6559	2.88048	0.556709	5.17413	2.28978e-07	4.30448e-05	Lamtor3-ps
ENSMUSG00000020474	262.893	2.09675	0.407889	5.14048	2.74032e-07	5.08365e-05	Polm
ENSMUSG00000104876	33.2691	-4.67958	0.915185	-5.11326	3.16649e-07	5.79797e-05	NA
ENSMUSG00000033060	77.4346	2.87036	0.568388	5.05	4.41804e-07	7.98588e-05	Lmo7
ENSMUSG00000034009	53.0936	-7.7107	1.53845	-5.01199	5.38695e-07	9.614e-05	Rxfp1
ENSMUSG00000016756	1333.34	1.0588	0.212013	4.99401	5.91385e-07	0.000102644	Cmah
ENSMUSG00000026994	117.584	1.91857	0.384477	4.99008	6.03552e-07	0.000102644	Galnt3
ENSMUSG00000039474	297.535	2.25143	0.451203	4.98985	6.04261e-07	0.000102644	Wfs1
ENSMUSG00000070504	337.312	-1.63386	0.327357	-4.99108	6.00428e-07	0.000102644	Fcrl6
ENSMUSG00000025647	1646.47	-0.858758	0.172509	-4.97805	6.42277e-07	0.000107803	Shisa5
ENSMUSG00000071042	145.918	3.16429	0.641659	4.93142	8.16321e-07	0.000135404	Rasgrp3
ENSMUSG00000048251	23.2867	-7.98569	1.64271	-4.86127	1.16634e-06	0.000191211	Bcl11b
ENSMUSG00000024095	178.496	-1.56572	0.32475	-4.82132	1.42612e-06	0.000231114	Hnrnpll
ENSMUSG00000024066	1274.13	-1.32284	0.274787	-4.81404	1.4791e-06	0.000236975	Xdh
ENSMUSG00000043940	832.871	-1.03737	0.215611	-4.81129	1.49956e-06	0.000237554	Wdfy3
ENSMUSG00000025130	12060.4	0.975491	0.203188	4.80092	1.57936e-06	0.000247415	P4hb
ENSMUSG00000034165	21144.8	-0.707991	0.147598	-4.79676	1.61255e-06	0.000249839	Ccnd3
ENSMUSG00000050822	61.3974	2.51923	0.530283	4.75073	2.02683e-06	0.000310611	Slc29a4
ENSMUSG00000037568	278.196	-1.46999	0.310707	-4.73111	2.2329e-06	0.000338513	Vash2
ENSMUSG00000052373	30.6025	4.67168	0.989571	4.72092	2.34784e-06	0.000352151	Mpp3
ENSMUSG00000029304	1100.53	1.15094	0.244286	4.71144	2.45976e-06	0.000365055	Spp1
ENSMUSG00000068220	3328.43	-0.918139	0.195323	-4.70061	2.59381e-06	0.000380939	Lgals1
ENSMUSG00000040606	125.107	2.16722	0.461639	4.69462	2.67099e-06	0.00038823	Kazn
ENSMUSG00000041444	166.281	-1.69611	0.361465	-4.69233	2.70111e-06	0.000388601	Arhgap32
ENSMUSG00000026062	43.0298	-3.63834	0.77687	-4.68334	2.8224e-06	0.000401949	Slc9a2
ENSMUSG00000024610	478.486	1.12669	0.241037	4.67435	2.94884e-06	0.000415757	Cd74
ENSMUSG00000021866	2893.09	-0.753211	0.161353	-4.66809	3.04009e-06	0.000424378	Anxa11
ENSMUSG00000004633	134.778	2.08122	0.446604	4.6601	3.16061e-06	0.000436876	Chn2
ENSMUSG00000072653	507.528	1.22214	0.262652	4.65307	3.27031e-06	0.000447651	NA
ENSMUSG00000049233	20.1787	7.77741	1.67327	4.64804	3.35112e-06	0.000454302	Apoo-ps
ENSMUSG00000072294	157.227	1.71482	0.369633	4.63925	3.49669e-06	0.000469522	Klf12
ENSMUSG00000028758	265.75	-1.35351	0.292314	-4.63034	3.65074e-06	0.000481045	Kif17
ENSMUSG00000079227	493.376	1.7021	0.367445	4.63227	3.61684e-06	0.000481045	Ccr5
ENSMUSG00000025017	7534.21	0.775869	0.167964	4.61925	3.85133e-06	0.000502777	Pik3ap1
ENSMUSG00000020900	6132.64	0.702974	0.152326	4.61494	3.93205e-06	0.000508605	Myh10
ENSMUSG00000023966	1147.26	-1.02072	0.22188	-4.60031	4.21853e-06	0.000540701	Rsph9
ENSMUSG00000007989	125.883	1.73558	0.379001	4.57935	4.66414e-06	0.0005899	Fzd3
ENSMUSG00000027562	4126.22	-1.285	0.280667	-4.57837	4.68607e-06	0.0005899	Car2
ENSMUSG00000089901	318.874	-1.15816	0.2533	-4.57227	4.82478e-06	0.000601987	NA
ENSMUSG00000048583	117.289	-2.03722	0.446999	-4.55754	5.17554e-06	0.000640088	Igf2
ENSMUSG00000030577	1526.43	3.69379	0.818141	4.51486	6.33597e-06	0.00077679	Cd22
ENSMUSG00000020053	121.908	2.01508	0.446904	4.50898	6.51409e-06	0.000791743	Igf1
ENSMUSG00000023868	96.4081	-2.38021	0.529644	-4.49398	6.9905e-06	0.000842385	Pde10a
ENSMUSG00000033174	154.045	1.99889	0.445113	4.49075	7.09719e-06	0.000847995	Mgll
ENSMUSG00000016028	2824.55	0.770061	0.171667	4.48579	7.26436e-06	0.000860674	Celsr1
ENSMUSG00000021200	63.9939	2.35336	0.525387	4.47929	7.48917e-06	0.000879915	Asb2
ENSMUSG00000027559	600.196	-0.9608	0.215819	-4.45187	8.5125e-06	0.000991882	Car3
ENSMUSG00000024074	279.999	-1.1896	0.267513	-4.44687	8.71324e-06	0.00100695	Crim1
ENSMUSG00000020715	1713.19	-1.07228	0.241533	-4.43949	9.01731e-06	0.00103362	Ern1
ENSMUSG00000038738	23.8894	5.16226	1.17157	4.40628	1.05159e-05	0.00119568	Shank1
ENSMUSG00000030303	149.187	1.52673	0.348677	4.37864	1.19423e-05	0.001347	Far2
ENSMUSG00000056300	50.9805	2.52483	0.577871	4.3692	1.24704e-05	0.0013954	Zfp981
ENSMUSG00000026496	15403.2	-0.6636	0.152152	-4.36142	1.29222e-05	0.00142336	Parp1
ENSMUSG00000050896	213.062	-1.30739	0.299718	-4.36205	1.28847e-05	0.00142336	Rtn4rl2
ENSMUSG00000003500	7365.38	-0.660671	0.151609	-4.35772	1.31426e-05	0.00143641	Impdh1
ENSMUSG00000079037	2532.09	-0.825846	0.189646	-4.35467	1.33265e-05	0.00144531	Prnp
ENSMUSG00000051243	174.417	2.01809	0.465822	4.33232	1.47544e-05	0.00158796	Islr2
ENSMUSG00000050921	713.124	-0.977843	0.22582	-4.33018	1.48985e-05	0.00159132	P2ry10
ENSMUSG00000024353	3467.33	-0.737549	0.170657	-4.32182	1.54747e-05	0.00163235	Mzb1
ENSMUSG00000067768	158.281	-1.48706	0.344126	-4.32126	1.55142e-05	0.00163235	Xlr4b
ENSMUSG00000049103	312.952	2.06613	0.478959	4.3138	1.60476e-05	0.00167596	Ccr2
ENSMUSG00000004151	27.0001	-4.08062	0.947207	-4.30806	1.64695e-05	0.00169911	Etv1
ENSMUSG00000006731	850.042	-0.961372	0.223185	-4.30751	1.65102e-05	0.00169911	B4galnt1
ENSMUSG00000060063	949.103	1.32697	0.308651	4.29928	1.71357e-05	0.00175069	Alox5ap
ENSMUSG00000041134	136.521	1.53138	0.356542	4.29509	1.74619e-05	0.00177119	Cyyr1
ENSMUSG00000045667	624.197	-1.1498	0.267903	-4.29183	1.77203e-05	0.00178456	Smtnl2
ENSMUSG00000071723	57.3637	2.25129	0.526021	4.27984	1.87027e-05	0.00187013	Gspt2
ENSMUSG00000032402	1045.88	0.783869	0.184123	4.2573	2.06911e-05	0.0020544	Smad3
ENSMUSG00000047881	684.911	0.862765	0.202962	4.25087	2.12941e-05	0.00209681	Rell1
ENSMUSG00000111619	109.591	-1.9794	0.465784	-4.2496	2.14157e-05	0.00209681	NA
ENSMUSG00000052160	939.365	0.95583	0.22549	4.23891	2.2461e-05	0.00218399	Pld4
ENSMUSG00000018166	90.8222	-2.33577	0.552293	-4.22922	2.34499e-05	0.00226452	Erbb3
ENSMUSG00000039058	115.21	-1.79601	0.426155	-4.21445	2.50389e-05	0.00240152	Ak5
ENSMUSG00000095519	284.207	1.35189	0.323072	4.18447	2.85832e-05	0.00272294	NA
ENSMUSG00000019876	199.018	1.37067	0.328878	4.16771	3.07672e-05	0.00291132	Pkib
ENSMUSG00000035299	290.244	1.48125	0.355615	4.16533	3.10905e-05	0.00292076	Mid1
ENSMUSG00000059149	293.92	-1.49888	0.359968	-4.16393	3.12813e-05	0.00292076	Mfsd4a
ENSMUSG00000069743	379.212	1.07797	0.25906	4.16107	3.16766e-05	0.00293822	Zfp820
ENSMUSG00000032841	46.9199	-2.69488	0.64951	-4.1491	3.33788e-05	0.00307587	Prr5l
ENSMUSG00000034401	1927.11	-0.75486	0.182029	-4.14693	3.36964e-05	0.00308497	Spata6
ENSMUSG00000055809	65.7304	2.20587	0.532399	4.14326	3.42411e-05	0.00311461	Dnaaf3
ENSMUSG00000020570	2881.57	0.707112	0.170857	4.13863	3.49391e-05	0.00315504	Sypl1
ENSMUSG00000034634	2838.81	-0.878834	0.212414	-4.13736	3.5133e-05	0.00315504	Ly6d
ENSMUSG00000082292	166.489	-1.6514	0.400937	-4.11884	3.80778e-05	0.00339784	NA
ENSMUSG00000025932	22.4307	4.10671	0.999213	4.10994	3.95759e-05	0.00349171	Eya1
ENSMUSG00000047793	2121.03	-0.975215	0.237299	-4.10966	3.96251e-05	0.00349171	Sned1
ENSMUSG00000030970	566.833	0.861382	0.211066	4.0811	4.48234e-05	0.00391436	Ctbp2
ENSMUSG00000060227	779.545	0.795571	0.194978	4.0803	4.49767e-05	0.00391436	Golm2
ENSMUSG00000030774	534.956	0.968208	0.237607	4.07482	4.60494e-05	0.00398313	Pak1
ENSMUSG00000026317	75.6772	1.94747	0.478663	4.06856	4.73038e-05	0.00406669	Cln8
ENSMUSG00000028121	1103.47	1.08785	0.268157	4.05677	4.97561e-05	0.00425159	Bcar3
ENSMUSG00000032558	194.833	1.59317	0.393943	4.04417	5.25088e-05	0.00445977	Nphp3
ENSMUSG00000037966	292.088	-1.10507	0.274238	-4.0296	5.58709e-05	0.00471691	Ninj1
ENSMUSG00000036523	105.083	-3.13049	0.778624	-4.02054	5.8065e-05	0.00487297	Greb1
ENSMUSG00000026764	27.9613	3.1941	0.795256	4.01644	5.90844e-05	0.00490019	Kif5c
ENSMUSG00000069581	18.1514	4.24913	1.05767	4.01743	5.88364e-05	0.00490019	Tspear
ENSMUSG00000075602	1556.44	-1.23415	0.307817	-4.00937	6.08803e-05	0.0050196	Ly6a
ENSMUSG00000000409	1106.96	-1.30079	0.324778	-4.00517	6.1974e-05	0.00502167	Lck
ENSMUSG00000025969	39.5159	-2.59818	0.648672	-4.00538	6.19181e-05	0.00502167	Nrp2
ENSMUSG00000039899	71.9929	-1.89969	0.474303	-4.00523	6.19564e-05	0.00502167	Fgl2
ENSMUSG00000064267	247.479	1.71806	0.430393	3.99185	6.55608e-05	0.00528195	Hvcn1
ENSMUSG00000020140	659.399	1.1636	0.292201	3.9822	6.82804e-05	0.00544542	Lgr5
ENSMUSG00000028412	175.128	1.3732	0.344859	3.98192	6.83622e-05	0.00544542	Slc44a1
ENSMUSG00000055013	429.579	1.20681	0.304077	3.96877	7.22441e-05	0.00569033	Agap1
ENSMUSG00000063652	127.066	1.42955	0.360166	3.96914	7.21337e-05	0.00569033	Slc22a21
ENSMUSG00000054364	435.536	0.934534	0.236163	3.95716	7.58463e-05	0.00594087	Rhob
ENSMUSG00000078498	39.8805	2.49251	0.635662	3.92113	8.81342e-05	0.00686522	Zfp988
ENSMUSG00000090290	5666.84	-0.693815	0.177147	-3.9166	8.98076e-05	0.00695713	Tarbp1
ENSMUSG00000062661	478.672	1.22247	0.312259	3.91492	9.04333e-05	0.00696732	Ncs1
ENSMUSG00000044770	439.31	-1.44656	0.369874	-3.91094	9.19366e-05	0.00704464	Scml4
ENSMUSG00000064065	1424.5	-0.81584	0.209576	-3.89281	9.90888e-05	0.00755163	Ipcef1
ENSMUSG00000032547	208.278	1.19343	0.306704	3.89112	9.97807e-05	0.00756349	Ryk
ENSMUSG00000021384	181.264	1.3248	0.340726	3.88817	0.000101002	0.00761511	Susd3
ENSMUSG00000098557	4075.14	-0.694399	0.17916	-3.87586	0.00010625	0.0079682	Kctd12
ENSMUSG00000107478	12.4509	7.08435	1.83267	3.86558	0.000110824	0.00826721	NA
ENSMUSG00000032232	217.688	1.2052	0.312079	3.86184	0.000112535	0.00835066	Cgnl1
ENSMUSG00000105504	694.152	-0.780808	0.202592	-3.85409	0.000116159	0.00857452	Gbp5
ENSMUSG00000027199	543.054	0.979508	0.254359	3.85089	0.000117688	0.00864211	Gatm
ENSMUSG00000078945	102.772	1.5949	0.414808	3.8449	0.0001206	0.00881008	Naip2
ENSMUSG00000057836	17.3418	-6.42459	1.67161	-3.84336	0.000121361	0.00881993	Xlr3a
ENSMUSG00000023067	3907.23	-0.837719	0.218233	-3.83864	0.000123716	0.0089404	Cdkn1a
ENSMUSG00000033192	289.405	-1.22074	0.318106	-3.83751	0.000124287	0.0089404	Lpcat2
ENSMUSG00000049866	358.179	0.997954	0.26111	3.82197	0.000132391	0.00947506	Arl4c
ENSMUSG00000059495	330.095	-1.08753	0.284743	-3.81932	0.00013382	0.00952896	Arhgef12
ENSMUSG00000041187	2379.89	0.875732	0.229874	3.80962	0.000139179	0.00986074	Prkd2
ENSMUSG00000026308	38.8711	3.46448	0.912293	3.79755	0.000146133	0.0103017	Klhl30
ENSMUSG00000003526	42.1765	2.90075	0.764221	3.79569	0.000147234	0.0103276	Prodh
ENSMUSG00000054409	22.2724	-3.7955	1.0022	-3.78717	0.000152376	0.0106354	Tmem74
ENSMUSG00000024544	400.271	-0.965188	0.255102	-3.78353	0.000154618	0.0107387	Ldlrad4
ENSMUSG00000021792	584.346	-0.823051	0.217991	-3.77562	0.00015961	0.0108672	Prxl2a
ENSMUSG00000027072	156.904	1.74546	0.462256	3.77596	0.000159395	0.0108672	Prg3
ENSMUSG00000032198	214.372	1.66094	0.440041	3.77451	0.000160321	0.0108672	Dock6
ENSMUSG00000036928	138.454	-2.44298	0.646752	-3.7773	0.000158535	0.0108672	Stag3
ENSMUSG00000044734	2463.69	0.6358	0.168327	3.77717	0.000158621	0.0108672	Serpinb1a
ENSMUSG00000024747	128.055	-1.51307	0.401056	-3.77271	0.000161485	0.0108702	Aldh1a7
ENSMUSG00000025429	51.0307	-2.48293	0.658243	-3.77206	0.000161908	0.0108702	Pstpip2
ENSMUSG00000021303	4276.47	-1.27713	0.339292	-3.76411	0.00016714	0.0111683	Gng4
ENSMUSG00000059974	50.662	-2.27094	0.604467	-3.75693	0.00017201	0.0114395	Ntm
ENSMUSG00000040957	52.4648	2.72491	0.726005	3.7533	0.000174521	0.011552	Cables1
ENSMUSG00000058638	938.642	-0.767382	0.204547	-3.75162	0.000175698	0.0115755	Zfp110
ENSMUSG00000001270	55.8368	-2.28457	0.612009	-3.7329	0.00018929	0.012413	Ckb
ENSMUSG00000025085	6598.31	0.679155	0.182262	3.72625	0.000194346	0.0126856	Ablim1
ENSMUSG00000070056	113.104	1.53852	0.413663	3.71927	0.000199799	0.0129814	Mfhas1
ENSMUSG00000079845	10.5685	-6.90241	1.85661	-3.71774	0.00020101	0.0130002	Xlr4a
ENSMUSG00000030930	803.024	0.909195	0.245541	3.70283	0.000213207	0.013726	Chst15
ENSMUSG00000051735	110.564	1.49673	0.405799	3.68834	0.000225718	0.0144477	Rinl
ENSMUSG00000052062	134.654	1.28365	0.348108	3.6875	0.000226466	0.0144477	Pard3b
ENSMUSG00000057378	54.4497	-3.80933	1.03341	-3.68617	0.000227651	0.0144579	Ryr3
ENSMUSG00000021047	28.4859	-3.06198	0.832149	-3.67961	0.000233593	0.0147687	Nova1
ENSMUSG00000042351	989.911	-0.834536	0.22689	-3.67815	0.000234927	0.0147868	Grap2
ENSMUSG00000042599	585.314	0.822553	0.224279	3.66754	0.000244897	0.0153458	Kdm7a
ENSMUSG00000019970	391.44	-0.870386	0.238187	-3.65422	0.000257966	0.015952	Sgk1
ENSMUSG00000034462	632.786	0.98024	0.268222	3.65458	0.000257603	0.015952	Pkd2
ENSMUSG00000034731	269.656	1.04922	0.287001	3.6558	0.000256381	0.015952	Dgkh
ENSMUSG00000109946	17.4042	3.90698	1.07243	3.6431	0.000269375	0.0165848	Brd3os
ENSMUSG00000027555	1099.13	-0.744009	0.204533	-3.63761	0.000275185	0.0168688	Car13
ENSMUSG00000068740	76.0442	1.61207	0.444833	3.624	0.000290085	0.0177052	Celsr2
ENSMUSG00000092167	17.6635	4.48881	1.24206	3.61399	0.00030152	0.0183239	Gm3696
ENSMUSG00000074364	837.196	0.90743	0.252292	3.59674	0.000322231	0.0194984	Ehd2
ENSMUSG00000006567	23.9095	3.19358	0.888985	3.59239	0.000327661	0.0195842	Atp7b
ENSMUSG00000036594	21.8812	3.63702	1.01246	3.59226	0.000327816	0.0195842	H2-Aa
ENSMUSG00000074731	23.5832	-3.08199	0.857576	-3.59384	0.000325842	0.0195842	Zfp345
ENSMUSG00000000881	253.056	1.1558	0.321971	3.58976	0.000330986	0.0196075	Dlg3
ENSMUSG00000079339	286.972	-1.25474	0.349518	-3.58991	0.00033079	0.0196075	Ifit1bl1
ENSMUSG00000034522	2209.57	-0.620125	0.173138	-3.58167	0.0003414	0.0201398	Zfp395
ENSMUSG00000081551	97.1361	-1.4933	0.418957	-3.56432	0.000364805	0.0214307	NA
ENSMUSG00000022885	5269.7	0.742576	0.208504	3.56146	0.000368803	0.0215757	St6gal1
ENSMUSG00000020798	93.5984	1.64416	0.462663	3.55368	0.000379874	0.0221316	Spns3
ENSMUSG00000079419	16.1752	-3.84941	1.08771	-3.539	0.000401646	0.0233037	Ms4a6c
ENSMUSG00000037824	3123.61	-0.564576	0.159583	-3.53783	0.000403426	0.0233111	Tspan14
ENSMUSG00000013822	3030.26	-0.632171	0.178804	-3.53555	0.000406933	0.0234177	Elof1
ENSMUSG00000091754	44.6933	2.13854	0.605402	3.53243	0.000411752	0.0235987	Gm3636
ENSMUSG00000030157	1153.24	-0.762423	0.216531	-3.52109	0.000429784	0.0244075	Clec2d
ENSMUSG00000040264	415.132	-1.10335	0.313426	-3.5203	0.000431057	0.0244075	Gbp2b
ENSMUSG00000050944	32.0921	2.35484	0.66867	3.52169	0.00042881	0.0244075	Efcab5
ENSMUSG00000035168	783.099	0.75504	0.214969	3.51231	0.000444223	0.0249629	Tanc1
ENSMUSG00000047735	2078.81	-0.714763	0.203508	-3.5122	0.000444407	0.0249629	Samd9l
ENSMUSG00000039304	897.177	-0.798143	0.227917	-3.5019	0.000461957	0.0258457	Tnfsf10
ENSMUSG00000017009	4510.77	0.844207	0.241451	3.49639	0.000471594	0.0262806	Sdc4
ENSMUSG00000003518	318.688	1.36848	0.392663	3.48512	0.000491924	0.0273057	Dusp3
ENSMUSG00000071547	2695.67	-0.720709	0.207047	-3.4809	0.000499735	0.0276305	Nt5dc2
ENSMUSG00000029552	1760.6	0.609369	0.175221	3.47772	0.000505704	0.0278513	Tes
ENSMUSG00000031765	241.021	-1.09967	0.317022	-3.46876	0.000522866	0.0286844	Mt1
ENSMUSG00000024673	67.1811	2.32721	0.671165	3.46742	0.000525487	0.0287164	Ms4a1
ENSMUSG00000021990	2959.91	-0.554691	0.16033	-3.45968	0.000540812	0.0293266	Spata13
ENSMUSG00000023959	495.423	-1.33454	0.385698	-3.46007	0.000540043	0.0293266	Clic5
ENSMUSG00000030468	4752.3	0.691196	0.200168	3.45308	0.000554228	0.0299389	Siglecg
ENSMUSG00000031748	115.49	1.40462	0.40923	3.43235	0.000598378	0.0322005	Gnao1
ENSMUSG00000039037	90.4039	1.84364	0.537513	3.42995	0.000603682	0.0322398	St6galnac5
ENSMUSG00000057440	638.507	0.710955	0.207235	3.43066	0.000602105	0.0322398	Mpp7
ENSMUSG00000035863	2022.35	-0.57502	0.167718	-3.42849	0.00060695	0.0322912	Palm
ENSMUSG00000061186	48.8599	2.18053	0.636192	3.42747	0.000609224	0.0322912	Sfmbt2
ENSMUSG00000065999	235.463	1.07803	0.314985	3.42247	0.000620551	0.0327683	Zfp985
ENSMUSG00000040046	56.7529	-2.14761	0.627894	-3.42034	0.000625419	0.0329021	Tph1
ENSMUSG00000027993	105.998	1.36296	0.399052	3.41549	0.000636666	0.0333694	Trim2
ENSMUSG00000017774	7183.22	-0.648773	0.190102	-3.41276	0.000643077	0.0335805	Myo1c
ENSMUSG00000028991	5540.91	0.5363	0.157377	3.40774	0.000655033	0.0340786	Mtor
ENSMUSG00000034755	752.189	-0.683926	0.200997	-3.40266	0.000667326	0.0345906	Pcdh11x
ENSMUSG00000032122	303.208	1.03853	0.30605	3.39334	0.000690453	0.0356582	Slc37a2
ENSMUSG00000018427	422.34	-0.781495	0.231103	-3.38159	0.000720676	0.0367943	Ypel2
ENSMUSG00000037940	695.667	-0.951518	0.281452	-3.38075	0.00072289	0.0367943	Inpp4b
ENSMUSG00000066705	123.949	1.62679	0.480906	3.38275	0.000717635	0.0367943	Fxyd6
ENSMUSG00000073591	166.589	1.2245	0.362163	3.38108	0.00072202	0.0367943	Pcdhb22
ENSMUSG00000042207	270.756	1.1819	0.349869	3.37811	0.000729852	0.0370151	Kdm5b
ENSMUSG00000027858	1700.2	-1.05952	0.316154	-3.35126	0.000804442	0.0403624	Tspan2
ENSMUSG00000039193	117.896	1.35544	0.404366	3.352	0.00080229	0.0403624	Nlrc4
ENSMUSG00000116022	400.424	-0.926291	0.276331	-3.35211	0.000801982	0.0403624	NA
ENSMUSG00000095799	17.7029	-4.05254	1.21356	-3.33939	0.000839627	0.0419784	Eif1ad10
ENSMUSG00000037995	123.721	1.23153	0.36901	3.33738	0.000845734	0.0421343	Igsf9
ENSMUSG00000002325	1619.13	-0.924095	0.27717	-3.33404	0.000855948	0.042493	Irf9
ENSMUSG00000020376	897.438	0.664616	0.199735	3.3275	0.000876305	0.043351	Rnf130
ENSMUSG00000034708	2264.95	0.627119	0.189087	3.31656	0.000911346	0.0449268	Grn
ENSMUSG00000098650	2477.05	-0.611762	0.184622	-3.31359	0.000921056	0.0452473	NA
ENSMUSG00000015314	652.3	2.7277	0.824992	3.30633	0.000945252	0.0462747	Slamf6
ENSMUSG00000027544	43.9877	2.05199	0.621245	3.30302	0.000956496	0.0466631	Nfatc2
ENSMUSG00000020279	12.5473	4.44862	1.34835	3.2993	0.000969273	0.0467709	Il9r
ENSMUSG00000032698	547.802	0.713804	0.216401	3.29852	0.000971975	0.0467709	Lmo2
ENSMUSG00000068747	265.495	0.975058	0.295424	3.30054	0.000964989	0.0467709	Sort1
ENSMUSG00000069662	4872.86	-0.623889	0.189037	-3.30036	0.000965618	0.0467709	Marcks
ENSMUSG00000022594	363.942	-0.930988	0.282363	-3.29713	0.00097677	0.0468418	Lynx1
ENSMUSG00000027009	7691.85	-0.581419	0.176542	-3.29338	0.00098992	0.0473114	Itga4
ENSMUSG00000028270	674.662	-0.844114	0.257514	-3.27794	0.00104568	0.0498076	Gbp2
ENSMUSG00000110777	1664.4	1.09408	0.334882	3.26704	0.00108677	0.0515905	NA
ENSMUSG00000042671	271.366	-1.01098	0.310482	-3.25614	0.00112936	0.0534326	Rgs8
ENSMUSG00000030769	14.847	5.84104	1.79533	3.25347	0.00114006	0.0537581	Slc5a11
ENSMUSG00000047250	118.42	1.38121	0.425246	3.24802	0.00116211	0.0546152	Ptgs1
ENSMUSG00000070605	1429.7	0.615301	0.189536	3.24635	0.00116895	0.0547541	Zfp992
ENSMUSG00000037032	205.079	-1.53224	0.472454	-3.24315	0.00118216	0.0550076	Apbb1
ENSMUSG00000038740	238.528	0.924063	0.284866	3.24385	0.00117924	0.0550076	Mvb12b
ENSMUSG00000004791	566.315	-1.14788	0.354461	-3.23838	0.00120212	0.0557523	Pgf
ENSMUSG00000022656	55.0807	1.85993	0.574946	3.23497	0.00121655	0.0559755	Nectin3
ENSMUSG00000027075	2079.94	-0.578302	0.178714	-3.2359	0.00121259	0.0559755	Slc43a1
ENSMUSG00000038539	427.231	-0.924343	0.285782	-3.23443	0.00121884	0.0559755	Atf5
ENSMUSG00000034574	386.831	0.785756	0.243694	3.22435	0.00126259	0.0576091	Daam1
ENSMUSG00000037071	10881.7	0.730091	0.22641	3.22464	0.00126133	0.0576091	Scd1
ENSMUSG00000052572	95.0684	-1.39437	0.433227	-3.21857	0.00128831	0.0585934	Dlg2
ENSMUSG00000047880	505.165	1.3476	0.419098	3.21548	0.00130226	0.0590371	Cxcr5
ENSMUSG00000031290	23.4353	2.98043	0.927905	3.212	0.00131813	0.0595653	Lrch2
ENSMUSG00000027246	128.443	-1.22605	0.382074	-3.20895	0.00133223	0.0598188	Ell3
ENSMUSG00000034903	336.535	0.959694	0.299007	3.2096	0.00132918	0.0598188	Cobll1
ENSMUSG00000027215	730.213	0.956807	0.298604	3.20426	0.00135408	0.060607	Cd82
ENSMUSG00000021567	426.742	-0.891025	0.279217	-3.19116	0.00141703	0.0630242	Nkd2
ENSMUSG00000093979	14.9753	3.80294	1.19152	3.19166	0.00141457	0.0630242	Gm2237
ENSMUSG00000035279	1308.88	-0.767248	0.240751	-3.1869	0.00143808	0.0637596	Ssc5d
ENSMUSG00000032553	2085.18	-0.557717	0.175068	-3.18571	0.00144401	0.0638214	Srprb
ENSMUSG00000022836	3275.91	-0.941689	0.295882	-3.18265	0.00145932	0.0642968	Mylk
ENSMUSG00000017707	10290.9	-0.537589	0.169356	-3.17431	0.00150193	0.065968	Serinc3
ENSMUSG00000022010	294.112	0.83555	0.263928	3.16582	0.00154645	0.0677123	Tsc22d1
ENSMUSG00000040270	6540.35	0.626587	0.198012	3.16439	0.00155408	0.0678359	Bach2
ENSMUSG00000015474	135.081	1.24689	0.394183	3.16323	0.00156029	0.0678965	Ppt2
ENSMUSG00000031015	2543.94	0.56282	0.178264	3.15723	0.00159278	0.069097	Swap70
ENSMUSG00000021728	247.451	0.875749	0.277501	3.15585	0.00160033	0.0692119	Emb
ENSMUSG00000003531	571.587	0.732833	0.232463	3.15247	0.00161896	0.0698035	Dgcr6
ENSMUSG00000027254	131.459	1.51162	0.480235	3.14766	0.0016458	0.0704332	Map1a
ENSMUSG00000038173	43.6729	1.99366	0.633266	3.14822	0.00164268	0.0704332	Enpp6
ENSMUSG00000082082	70.796	1.48876	0.473047	3.14718	0.00164855	0.0704332	NA
ENSMUSG00000021963	942.128	-0.6301	0.200328	-3.14534	0.00165893	0.0706624	Sap18
ENSMUSG00000032363	89.6658	-1.85347	0.589812	-3.14247	0.00167527	0.0709298	Adamts7
ENSMUSG00000048915	113.602	-1.2449	0.396048	-3.1433	0.00167057	0.0709298	Efna5
ENSMUSG00000022899	142.124	4.58827	1.46317	3.13584	0.0017136	0.0723355	Slc15a2
ENSMUSG00000070822	25.92	2.51855	0.8051	3.12825	0.00175851	0.0740097	Zscan18
ENSMUSG00000039457	27.756	2.37176	0.758912	3.12521	0.00177675	0.0745549	Ppl
ENSMUSG00000004612	43.531	2.79781	0.898429	3.11412	0.00184496	0.0768823	Nkg7
ENSMUSG00000035246	198.222	0.937003	0.300805	3.11498	0.00183955	0.0768823	Pcyt1b
ENSMUSG00000039997	8721.58	-0.659512	0.21188	-3.11267	0.00185403	0.0768823	Ifi203
ENSMUSG00000076757	64.8394	-1.4982	0.481322	-3.11268	0.00185395	0.0768823	Trgc4
ENSMUSG00000025357	1832.07	-0.588776	0.189431	-3.10813	0.00188274	0.0778292	Dgka
ENSMUSG00000047146	209.586	1.39132	0.447754	3.10732	0.00188791	0.0778292	Tet1
ENSMUSG00000023942	9217.79	-0.485218	0.156648	-3.0975	0.00195158	0.0802198	Slc29a1
ENSMUSG00000029822	135.984	-1.08228	0.349849	-3.09358	0.0019776	0.080818	Osbpl3
ENSMUSG00000073008	147.638	-1.07726	0.348164	-3.09411	0.00197405	0.080818	Gpr174
ENSMUSG00000061740	18.2969	4.0603	1.31367	3.09081	0.00199609	0.0813379	Cyp2d22
ENSMUSG00000039217	63.4363	1.55939	0.504943	3.08825	0.0020134	0.0818066	Il18
ENSMUSG00000031137	111.249	-1.33427	0.432954	-3.08178	0.00205768	0.0833658	Fgf13
ENSMUSG00000048330	14.828	3.62529	1.17951	3.07357	0.00211515	0.0854485	Ric3
ENSMUSG00000017493	4146.62	0.483187	0.157457	3.06868	0.00215003	0.0866094	Igfbp4
ENSMUSG00000002007	100.54	1.91513	0.624596	3.0662	0.002168	0.0870843	Srpk3
ENSMUSG00000096188	768.9	0.65661	0.214501	3.06111	0.00220517	0.088326	Cmtm4
ENSMUSG00000010376	3628.1	-0.574681	0.188285	-3.05219	0.0022718	0.0904805	Nedd8
ENSMUSG00000039095	20.3348	3.21766	1.05401	3.05278	0.0022673	0.0904805	En2
ENSMUSG00000049493	43.9812	1.85767	0.608873	3.051	0.00228079	0.0905826	Pls1
ENSMUSG00000078503	520.398	0.714053	0.234299	3.04761	0.00230665	0.0913525	Zfp990
ENSMUSG00000047810	1016.63	-0.889831	0.292282	-3.04443	0.00233124	0.0920675	Ccdc88b
ENSMUSG00000023830	773.707	-0.800518	0.263236	-3.04106	0.00235743	0.0928419	Igf2r
ENSMUSG00000022102	493.05	0.808306	0.265976	3.03902	0.00237346	0.0932129	Dok2
ENSMUSG00000062040	114.497	1.48039	0.487364	3.03754	0.0023852	0.0934138	Zfp27
ENSMUSG00000019122	266.078	-1.07632	0.354518	-3.03602	0.00239726	0.0936261	Ccl9
ENSMUSG00000066677	84.3438	-1.87306	0.617609	-3.03277	0.00242321	0.0941598	Ifi208
ENSMUSG00000104713	504.98	-1.0354	0.34142	-3.03264	0.00242429	0.0941598	Gbp6
ENSMUSG00000039620	251.659	-0.907001	0.299594	-3.02743	0.00246643	0.0955334	Trmt9b
ENSMUSG00000042680	157.388	-1.05257	0.348214	-3.02277	0.0025047	0.0967501	Garem1
ENSMUSG00000028385	2370.9	0.571606	0.189659	3.01386	0.0025795	0.0993672	Snx30
ENSMUSG00000033768	2979.05	-0.936739	0.310936	-3.01265	0.0025898	0.099492	Nrxn2
ENSMUSG00000116560	61.3487	-1.72302	0.572303	-3.01068	0.00260665	0.0998672	Gm2808
ENSMUSG00000037519	3623.97	0.511977	0.170186	3.00834	0.00262682	0.100367	Ppfia1
ENSMUSG00000115338	18769.4	-0.513792	0.171282	-2.99968	0.00270264	0.102985	Pnp
ENSMUSG00000034853	43.7647	-1.79773	0.599749	-2.99747	0.00272233	0.103456	Acot11
ENSMUSG00000021404	122.157	-1.37107	0.458072	-2.99314	0.00276119	0.10438	Serpinb9c
ENSMUSG00000040274	11123.1	-0.48341	0.161565	-2.99204	0.0027712	0.10438	Cdk6
ENSMUSG00000052013	73.917	2.06988	0.691788	2.99207	0.00277094	0.10438	Btla
ENSMUSG00000076609	1835.02	0.807249	0.269849	2.99148	0.00277625	0.10438	Igkc
ENSMUSG00000021886	209.097	-0.895881	0.29966	-2.98966	0.00279285	0.104725	Gpr65
ENSMUSG00000017721	4753.03	0.470731	0.157732	2.98437	0.00284158	0.106269	Pigt
ENSMUSG00000020102	17.7803	-3.42839	1.14928	-2.98308	0.00285363	0.106437	Slc16a7
ENSMUSG00000043243	5673.31	-0.853439	0.286418	-2.97969	0.00288536	0.107337	Niban3
ENSMUSG00000038518	2477.07	0.501159	0.168559	2.97319	0.00294718	0.109348	Jarid2
ENSMUSG00000052949	2008.29	-0.495898	0.166879	-2.9716	0.00296249	0.109628	Rnf157
ENSMUSG00000044864	346.023	0.901754	0.303957	2.96671	0.00301003	0.111095	Ankrd50
ENSMUSG00000026921	284.325	0.869656	0.29322	2.96588	0.00301817	0.111105	Egfl7
ENSMUSG00000021552	165.796	1.02358	0.345735	2.96059	0.00307049	0.112737	Gkap1
ENSMUSG00000001348	106.301	-1.37475	0.464685	-2.95845	0.00309191	0.11285	Acp5
ENSMUSG00000003411	13.0787	3.9995	1.35214	2.9579	0.00309745	0.11285	Rab3b
ENSMUSG00000041729	212.789	1.06545	0.360206	2.95788	0.0030976	0.11285	Coro2b
ENSMUSG00000041762	850.817	0.696289	0.235785	2.95306	0.00314639	0.114332	Gpr155
ENSMUSG00000023243	595.513	-0.743229	0.252097	-2.94819	0.00319637	0.115615	Kcnk5
ENSMUSG00000030365	56.266	-1.53019	0.519055	-2.94803	0.00319809	0.115615	Clec2i
ENSMUSG00000011171	465.813	-0.945415	0.321052	-2.94474	0.00323228	0.116552	Vipr2
ENSMUSG00000033697	247.102	0.929023	0.316376	2.93645	0.00331993	0.119407	Arhgap39
ENSMUSG00000031480	526.582	0.699949	0.239016	2.92846	0.00340645	0.122207	Thsd1
ENSMUSG00000040253	6839.51	-0.479104	0.164125	-2.91913	0.00351008	0.125606	Gbp7
ENSMUSG00000019256	45.27	-1.77727	0.610118	-2.91299	0.00357989	0.127158	Ahr
ENSMUSG00000022587	43975.1	-0.473514	0.162596	-2.9122	0.00358889	0.127158	Ly6e
ENSMUSG00000029207	125.85	1.14302	0.392499	2.91215	0.00358954	0.127158	Apbb2
ENSMUSG00000038745	43.8484	2.32489	0.798211	2.91262	0.00358409	0.127158	Nlrp6
ENSMUSG00000022174	2669.3	-0.555178	0.191541	-2.89848	0.00374978	0.131865	Dad1
ENSMUSG00000027746	3211.06	-0.494513	0.170676	-2.89737	0.00376303	0.131865	Ufm1
ENSMUSG00000029082	2777.74	0.78847	0.272143	2.89726	0.0037644	0.131865	Bst1
ENSMUSG00000029314	1041.3	-0.58387	0.201553	-2.89686	0.00376919	0.131865	Gpat3
ENSMUSG00000047766	343.642	0.724727	0.249927	2.89975	0.0037346	0.131865	Lrrc49
ENSMUSG00000114711	17.2792	-2.94092	1.01575	-2.89533	0.00378762	0.132182	NA
ENSMUSG00000050592	2333.69	-0.484635	0.16758	-2.89196	0.00382846	0.133278	Fam78a
ENSMUSG00000030084	3726.05	-0.539293	0.187126	-2.88198	0.00395184	0.13714	Plxna1
ENSMUSG00000041119	35.4734	1.98817	0.689996	2.88142	0.00395885	0.13714	Pde9a
ENSMUSG00000039252	6.95425	6.23713	2.16535	2.88043	0.00397133	0.137235	Lgi2
ENSMUSG00000033855	141.962	-1.06116	0.369556	-2.87145	0.00408594	0.14085	Ston1
ENSMUSG00000002332	964.52	-0.579071	0.20207	-2.86569	0.00416101	0.143088	Dhrs1
ENSMUSG00000074743	339.569	-1.12636	0.393523	-2.86224	0.0042066	0.14397	Thbd
ENSMUSG00000112160	47.3612	1.58884	0.555112	2.8622	0.00420707	0.14397	BC024063
ENSMUSG00000043300	37.7641	-1.78402	0.62394	-2.85928	0.00424603	0.144951	B3galnt1
ENSMUSG00000031659	1633.48	0.552945	0.193586	2.85633	0.00428575	0.145602	Adcy7
ENSMUSG00000066026	1186.49	-0.7062	0.247191	-2.8569	0.00427801	0.145602	Dhrs3
ENSMUSG00000098488	10.0782	4.01155	1.40496	2.85529	0.0042998	0.145728	Pla2g4b
ENSMUSG00000047180	76.4383	1.44281	0.506273	2.84987	0.00437365	0.147524	Neurl3
ENSMUSG00000066643	397.22	0.668099	0.234431	2.84987	0.00437371	0.147524	Wdr35
ENSMUSG00000039384	341.588	0.944131	0.331497	2.84808	0.00439836	0.148001	Dusp10
ENSMUSG00000051339	5559.54	-0.478258	0.168222	-2.84301	0.00446896	0.150019	2900026A02Rik
ENSMUSG00000000439	639.989	0.764919	0.269277	2.84064	0.00450227	0.150237	Mkrn2
ENSMUSG00000019996	1037.91	0.905154	0.318653	2.84057	0.00450334	0.150237	Map7
ENSMUSG00000022438	81.2495	1.25609	0.442241	2.84028	0.00450744	0.150237	Parvb
ENSMUSG00000026581	243.057	-1.19618	0.421336	-2.83901	0.00452535	0.150478	Sell
ENSMUSG00000001211	1632.78	0.613096	0.216019	2.83816	0.00453749	0.150527	Agpat3
ENSMUSG00000021917	3444.89	-0.465917	0.164215	-2.83724	0.00455055	0.150606	Spcs1
ENSMUSG00000079157	6.29423	-6.07713	2.14367	-2.83492	0.00458371	0.151348	Nalf1
ENSMUSG00000022034	3661.6	-0.633828	0.223819	-2.83187	0.00462765	0.152442	Esco2
ENSMUSG00000047238	48.5034	1.64447	0.581832	2.82637	0.00470796	0.154726	Mageh1
ENSMUSG00000054676	1556.63	-0.576362	0.203999	-2.82531	0.00472347	0.154875	1600014C10Rik
ENSMUSG00000026399	677.306	-0.63705	0.225577	-2.82409	0.00474148	0.15502	Cd55
ENSMUSG00000057135	22.0558	2.47716	0.877494	2.82299	0.00475778	0.15502	Scimp
ENSMUSG00000078496	71.6225	1.31273	0.465047	2.82278	0.00476089	0.15502	Zfp982
ENSMUSG00000056214	577.272	0.613982	0.217989	2.81657	0.00485391	0.157685	Pard6g
ENSMUSG00000029923	57.2329	1.5596	0.55415	2.81439	0.00488696	0.158306	Rab19
ENSMUSG00000064179	47.454	1.59709	0.567587	2.81383	0.00489549	0.158306	Tnnt1
ENSMUSG00000063889	349.137	0.720085	0.256335	2.80915	0.00496721	0.160258	Crem
ENSMUSG00000020893	1236.76	0.518199	0.184591	2.80727	0.0049963	0.160828	Per1
ENSMUSG00000042363	62.6543	1.38703	0.494491	2.80497	0.00503207	0.161611	Lgalsl
ENSMUSG00000000402	74.4546	1.49263	0.532749	2.80174	0.00508276	0.162528	Egfl6
ENSMUSG00000032661	41.6502	-2.75089	0.982215	-2.8007	0.00509924	0.162528	Oas3
ENSMUSG00000044022	64.0355	1.4103	0.503639	2.80022	0.00510673	0.162528	Pcdhb21
ENSMUSG00000095253	497.724	0.723225	0.258214	2.80087	0.00509647	0.162528	Zfp799
ENSMUSG00000001761	2228.58	0.490679	0.175291	2.79923	0.0051225	0.162662	Smo
ENSMUSG00000005883	246.337	0.907104	0.324177	2.79818	0.00513917	0.162825	Spo11
ENSMUSG00000034164	147.044	1.31778	0.471113	2.79716	0.00515545	0.162975	Emid1
ENSMUSG00000042476	374.249	0.799464	0.286212	2.79326	0.00521797	0.164582	Abcb4
ENSMUSG00000021796	152.074	-0.995882	0.357469	-2.78593	0.00533752	0.167369	Bmpr1a
ENSMUSG00000041633	168.629	0.96548	0.346473	2.78659	0.00532652	0.167369	Kctd12b
ENSMUSG00000046794	406.272	0.725501	0.260441	2.78566	0.00534193	0.167369	Ppp1r3b
ENSMUSG00000029802	409.598	0.640268	0.230095	2.78263	0.00539208	0.168565	Abcg2
ENSMUSG00000001630	1603.93	-0.475759	0.171087	-2.7808	0.00542248	0.169141	Stk38l
ENSMUSG00000022106	1540.69	-0.48321	0.173969	-2.77756	0.0054769	0.170085	Rcbtb2
ENSMUSG00000023079	412.742	0.692408	0.249229	2.7782	0.00546606	0.170085	Gtf2ird1
ENSMUSG00000042647	377.966	-1.00267	0.361372	-2.77462	0.00552663	0.170967	Acad12
ENSMUSG00000049551	365.123	1.21401	0.437568	2.77445	0.00552954	0.170967	Fzd9
ENSMUSG00000084350	456.388	0.701299	0.252933	2.77267	0.00555992	0.17153	NA
ENSMUSG00000078853	665.977	-0.936256	0.337881	-2.77097	0.00558901	0.172051	Igtp
ENSMUSG00000040594	146.46	1.07843	0.389378	2.76962	0.00561225	0.17239	Ranbp17
ENSMUSG00000018001	939.335	-0.586079	0.211836	-2.76666	0.00566334	0.173363	Cyth3
ENSMUSG00000024042	183.465	0.946372	0.342099	2.76636	0.00566851	0.173363	Sik1
ENSMUSG00000026782	1211.75	-0.503978	0.182257	-2.7652	0.00568883	0.173608	Abi2
ENSMUSG00000005802	5907.3	0.494131	0.179047	2.75978	0.00578403	0.176132	Slc30a4
ENSMUSG00000079057	142.921	0.945695	0.343119	2.75618	0.00584816	0.177701	Cyp4v3
ENSMUSG00000024597	895.687	0.569923	0.206985	2.75346	0.00589693	0.178797	Slc12a2
ENSMUSG00000032375	178.629	-0.95139	0.345952	-2.75006	0.00595843	0.180275	Aph1b
ENSMUSG00000024736	639.35	0.611198	0.222721	2.74423	0.00606534	0.182725	Tmem132a
ENSMUSG00000050157	32.1487	-2.1675	0.789693	-2.74474	0.00605586	0.182725	Gm867
ENSMUSG00000007888	199.859	1.42077	0.518186	2.74181	0.00611018	0.183683	Crlf1
ENSMUSG00000074896	43.5163	-2.78734	1.01731	-2.73991	0.00614554	0.184353	Ifit3
ENSMUSG00000044716	50.7104	1.94431	0.709854	2.73902	0.00616221	0.184461	Dok7
ENSMUSG00000059412	15.1413	2.9159	1.06529	2.73719	0.00619656	0.185096	Fxyd2
ENSMUSG00000090272	6005.16	-0.575564	0.210991	-2.72791	0.00637367	0.189984	Mndal
ENSMUSG00000024661	10489.5	-0.445926	0.16353	-2.72687	0.00639375	0.190173	Fth1
ENSMUSG00000032412	20257.2	-0.40392	0.148163	-2.72619	0.00640699	0.190173	Atp1b3
ENSMUSG00000021338	42.9776	1.821	0.66858	2.72369	0.00645575	0.191218	Carmil1
ENSMUSG00000040596	313.266	-0.729305	0.267856	-2.72275	0.00647411	0.19136	Pogk
ENSMUSG00000041361	37.5108	1.88998	0.694442	2.72157	0.00649721	0.19164	Myzap
ENSMUSG00000055629	68.2136	1.3548	0.497934	2.72084	0.00651172	0.191668	B4galnt4
ENSMUSG00000027314	68.0236	-1.613	0.593009	-2.72003	0.00652767	0.191737	Dll4
ENSMUSG00000025227	37.6366	-1.68651	0.620818	-2.71659	0.00659575	0.193334	Mfsd13a
ENSMUSG00000011831	153.715	0.984365	0.362464	2.71576	0.00661235	0.193418	Evi5
ENSMUSG00000025921	618.712	-0.70121	0.258468	-2.71295	0.00666866	0.194661	Rdh10
ENSMUSG00000027514	68.615	-1.49557	0.552234	-2.70821	0.0067647	0.196401	Zbp1
ENSMUSG00000030748	643.227	0.828187	0.30599	2.70659	0.00679791	0.196401	Il4ra
ENSMUSG00000034761	568.377	0.622309	0.229904	2.70682	0.00679319	0.196401	Map4k5
ENSMUSG00000036053	465.352	-0.672903	0.248514	-2.7077	0.00677505	0.196401	Fmnl2
ENSMUSG00000037849	19.7589	-3.15038	1.16321	-2.70835	0.00676189	0.196401	Ifi206
ENSMUSG00000067547	5.78228	5.97754	2.21135	2.70312	0.00686928	0.198057	Gm7666
ENSMUSG00000074227	282.265	0.988756	0.365997	2.70154	0.00690192	0.198592	Spint2
ENSMUSG00000021371	1457.98	0.471094	0.174479	2.70001	0.00693376	0.198697	Mcur1
ENSMUSG00000040618	6818.03	-0.484233	0.179322	-2.70035	0.00692659	0.198697	Pck2
ENSMUSG00000030107	59.2308	-2.45011	0.908629	-2.69649	0.00700741	0.199429	Usp18
ENSMUSG00000031138	10.2863	-3.67584	1.36283	-2.69721	0.00699225	0.199429	F9
ENSMUSG00000035105	480.023	-0.663812	0.246213	-2.69609	0.00701587	0.199429	Egln3
ENSMUSG00000042523	204.682	0.828062	0.307069	2.69666	0.00700386	0.199429	Dnal1
ENSMUSG00000079410	44.4768	1.77967	0.66038	2.69491	0.0070407	0.199732	Gm2897
ENSMUSG00000079386	9.24738	4.87243	1.80926	2.69305	0.00708013	0.200447	Gm3173
ENSMUSG00000016179	496.976	0.613842	0.227996	2.69233	0.00709537	0.200476	Camk1g
ENSMUSG00000047454	1922.4	0.473603	0.176239	2.68727	0.00720384	0.202728	Gphn
ENSMUSG00000074151	6035.64	-0.440199	0.163796	-2.68748	0.00719939	0.202728	Nlrc5
ENSMUSG00000022033	2680.37	-0.456999	0.17048	-2.68065	0.00734784	0.206369	Pbk
ENSMUSG00000032750	158.886	-1.01224	0.377932	-2.67838	0.007398	0.207365	Gab3
ENSMUSG00000029687	17739.5	-0.423711	0.158595	-2.67165	0.00754795	0.210665	Ezh2
ENSMUSG00000034377	1748.69	-0.464759	0.173996	-2.67109	0.00756056	0.210665	Tulp4
ENSMUSG00000036743	298.358	0.755365	0.282698	2.67199	0.00754036	0.210665	Psma8
ENSMUSG00000027165	118	1.03316	0.387126	2.66879	0.00761248	0.211693	Iftap
ENSMUSG00000019849	5069.46	-0.508396	0.19064	-2.66678	0.00765807	0.212542	Prep
ENSMUSG00000036661	881.234	0.755379	0.283469	2.66477	0.00770417	0.213401	Dennd3
ENSMUSG00000020732	360.695	-0.868396	0.32608	-2.66314	0.00774149	0.213739	Rab37
ENSMUSG00000033488	43.5419	1.56859	0.589051	2.66292	0.0077467	0.213739	Cryzl2
ENSMUSG00000045503	2072.41	0.490252	0.184436	2.65812	0.0078579	0.216384	Sys1
ENSMUSG00000001864	40.0382	1.72187	0.648183	2.65646	0.00789658	0.217025	Aif1l
ENSMUSG00000039556	87.7192	1.14718	0.432514	2.65236	0.00799301	0.219248	Ppp1r3f
ENSMUSG00000026509	575.05	-0.672836	0.254269	-2.64616	0.00814104	0.222443	Capn2
ENSMUSG00000027834	230.388	-0.758818	0.286708	-2.64666	0.00812913	0.222443	Serpini1
ENSMUSG00000029050	609.268	0.771723	0.291785	2.64483	0.00817318	0.222889	Ski
ENSMUSG00000052889	3046.37	-0.468317	0.177227	-2.64247	0.00823046	0.224018	Prkcb
ENSMUSG00000031775	53.2361	1.51661	0.574243	2.64106	0.0082646	0.224111	Pllp
ENSMUSG00000037944	240.747	1.09931	0.416244	2.64102	0.00826568	0.224111	Ccr7
ENSMUSG00000002103	289.722	-0.709771	0.268824	-2.64028	0.00828364	0.224167	Acp2
ENSMUSG00000018931	1107.68	0.618147	0.234384	2.63733	0.00835614	0.225696	Natd1
ENSMUSG00000030657	128.261	1.21035	0.460177	2.63018	0.00853392	0.229655	Xylt1
ENSMUSG00000042514	315.151	0.731704	0.278201	2.63013	0.0085353	0.229655	Klhl14
ENSMUSG00000068299	156.384	0.857985	0.326453	2.6282	0.00858376	0.230519	Nat8f4
ENSMUSG00000071112	33.145	-1.7283	0.657864	-2.62714	0.00861056	0.230799	Spx
ENSMUSG00000049690	44.9443	-1.97491	0.752433	-2.6247	0.00867263	0.232022	Nckap5
ENSMUSG00000030170	27.9722	-1.92922	0.737115	-2.61725	0.00886404	0.236693	Wnt5b
ENSMUSG00000026131	1685.47	0.827565	0.316386	2.61568	0.00890506	0.237339	Dst
ENSMUSG00000045322	166.445	0.837838	0.320444	2.61462	0.00893276	0.237628	Tlr9
ENSMUSG00000037795	13185.3	0.512645	0.196171	2.61325	0.00896847	0.238129	N4bp2
ENSMUSG00000033998	5.09596	5.83732	2.23438	2.6125	0.00898817	0.238203	Kcnk1
ENSMUSG00000031740	206.018	-0.858791	0.328826	-2.61169	0.00900969	0.238326	Mmp2
ENSMUSG00000025491	5772.14	-0.580581	0.222537	-2.60892	0.0090829	0.239812	Ifitm1
ENSMUSG00000068566	2653.56	-0.439556	0.168673	-2.60596	0.00916158	0.241438	Myadm
ENSMUSG00000022332	145.45	0.974081	0.374115	2.6037	0.00922241	0.242587	Khdrbs3
ENSMUSG00000025582	8.28249	5.01006	1.9248	2.6029	0.00924391	0.2427	Nptx1
ENSMUSG00000049502	2201.13	-0.502447	0.193111	-2.60185	0.00927223	0.242991	Dtx3l
ENSMUSG00000021476	209.368	-0.80161	0.308217	-2.6008	0.00930078	0.243287	Habp4
ENSMUSG00000003363	495.961	0.641941	0.247308	2.59572	0.00943931	0.244641	Pld3
ENSMUSG00000022020	1193.11	-0.477896	0.184033	-2.5968	0.00940959	0.244641	Naa16
ENSMUSG00000032184	106.252	1.051	0.404686	2.59708	0.00940196	0.244641	Lysmd2
ENSMUSG00000035413	301.336	0.743094	0.286006	2.59818	0.00937201	0.244641	Tmem98
ENSMUSG00000049657	3137.95	-0.429094	0.165286	-2.59607	0.00942969	0.244641	Zbtb5
ENSMUSG00000049511	133.122	-1.11926	0.432216	-2.58958	0.00960935	0.248591	Htr1b
ENSMUSG00000022469	28.4415	2.01015	0.777903	2.58406	0.0097646	0.251684	Rapgef3
ENSMUSG00000031297	101.083	-1.07627	0.416417	-2.5846	0.00974928	0.251684	Slc7a3
ENSMUSG00000037716	33.1468	2.19715	0.850504	2.58335	0.00978461	0.25174	Ccdc33
ENSMUSG00000028268	1860.83	-0.563226	0.218115	-2.58224	0.00981619	0.252054	Gbp3
ENSMUSG00000034403	227.562	0.814407	0.315459	2.58166	0.00983258	0.252054	Pja1
ENSMUSG00000000673	26.3194	2.09173	0.811622	2.57723	0.00995966	0.254386	Haao
ENSMUSG00000039146	581.526	-1.01053	0.392043	-2.57761	0.0099487	0.254386	Ifi44l
ENSMUSG00000023007	140.706	1.01912	0.395926	2.57402	0.0100526	0.255161	Prpf40b
ENSMUSG00000026222	715.166	-0.795057	0.308745	-2.57512	0.0100205	0.255161	Sp100
ENSMUSG00000035000	13514.4	-0.389822	0.151575	-2.57182	0.0101167	0.255161	Dpp4
ENSMUSG00000053835	222.178	-1.0578	0.411018	-2.57361	0.0100644	0.255161	H2-T24
ENSMUSG00000060586	8.08197	5.07238	1.97186	2.57238	0.0101003	0.255161	H2-Eb1
ENSMUSG00000089844	16.0455	2.63587	1.02487	2.57192	0.0101136	0.255161	Sp140l1
ENSMUSG00000105338	613.159	-0.532684	0.20693	-2.57423	0.0100465	0.255161	NA
ENSMUSG00000038872	85.5977	1.25286	0.487292	2.57106	0.0101389	0.255264	Zfhx3
ENSMUSG00000049321	14.6863	2.75238	1.07148	2.56877	0.0102059	0.256038	Zfp2
ENSMUSG00000069874	314.175	-0.901569	0.350905	-2.56927	0.0101913	0.256038	Irgm2
ENSMUSG00000020647	921.343	0.510859	0.198939	2.56791	0.0102313	0.256218	Ncoa1
ENSMUSG00000031453	4692.65	-0.415127	0.16182	-2.56537	0.0103067	0.257648	Rasa3
ENSMUSG00000009772	330.611	0.686638	0.267966	2.56241	0.0103949	0.259395	Nuak2
ENSMUSG00000075269	222.24	0.745099	0.290933	2.56107	0.0104351	0.259937	Bex6
ENSMUSG00000032864	1135.33	-0.769834	0.300856	-2.55881	0.0105031	0.26117	Rag2
ENSMUSG00000063142	112.17	0.953703	0.372882	2.55766	0.010538	0.261577	Kcnma1
ENSMUSG00000073555	63.2189	-2.02508	0.792422	-2.55556	0.0106017	0.262696	Iigp1c
ENSMUSG00000031342	529.525	0.680502	0.266657	2.55198	0.0107113	0.263606	Gpm6b
ENSMUSG00000042156	339.773	-0.814294	0.319018	-2.55251	0.0106951	0.263606	Dzip1
ENSMUSG00000051335	821.489	0.584229	0.228982	2.55142	0.0107285	0.263606	Gfod1
ENSMUSG00000052942	23.0051	-2.61924	1.02567	-2.55368	0.010659	0.263606	Glis3
ENSMUSG00000062545	35.2432	1.77286	0.694883	2.55131	0.010732	0.263606	Tlr12
ENSMUSG00000023009	401.95	0.796546	0.312368	2.55002	0.0107716	0.264119	Nckap5l
ENSMUSG00000040699	6270.29	-0.408031	0.160158	-2.54768	0.0108442	0.265438	Limd2
ENSMUSG00000096278	28.6973	-1.89702	0.745039	-2.5462	0.0108903	0.266104	Dcpp2
ENSMUSG00000025584	4138.88	-0.406982	0.159987	-2.54385	0.0109639	0.266977	Pde8a
ENSMUSG00000032839	25.1628	2.09912	0.825024	2.54432	0.0109492	0.266977	Trpc1
ENSMUSG00000026421	5903.15	-0.409762	0.161359	-2.53944	0.0111031	0.269437	Csrp1
ENSMUSG00000041268	66.4737	1.42714	0.561932	2.5397	0.0110947	0.269437	Dmxl2
ENSMUSG00000061577	12.3919	3.6765	1.44819	2.53868	0.0111272	0.269558	Adgrg5
ENSMUSG00000040483	1541.6	-0.933116	0.367787	-2.53711	0.0111772	0.270304	Xaf1
ENSMUSG00000024900	1411.18	-0.54724	0.215823	-2.5356	0.0112255	0.270664	Cpt1a
ENSMUSG00000038072	832.83	0.49108	0.193686	2.53544	0.0112305	0.270664	Galnt11
ENSMUSG00000096150	109.784	1.22895	0.485356	2.53207	0.0113391	0.272816	NA
ENSMUSG00000057286	1878.95	-0.509572	0.202286	-2.51906	0.0117669	0.282346	St6galnac2
ENSMUSG00000090394	1420.19	0.586499	0.232848	2.51881	0.0117753	0.282346	4930523C07Rik
ENSMUSG00000022946	114.518	-1.02076	0.405429	-2.51772	0.0118119	0.282743	Dop1b
ENSMUSG00000020841	1484.87	0.497133	0.197557	2.5164	0.0118561	0.283322	Cpd
ENSMUSG00000036478	7993.08	0.506603	0.201394	2.51547	0.0118872	0.283508	Btg1
ENSMUSG00000037679	307.671	0.656282	0.261012	2.51438	0.0119243	0.283508	Inf2
ENSMUSG00000096718	234.88	0.71446	0.284099	2.51483	0.0119089	0.283508	Zfp781
ENSMUSG00000025544	3981.52	-0.400305	0.159317	-2.51263	0.0119835	0.284437	Tm9sf2
ENSMUSG00000061833	4.74596	5.68907	2.26636	2.51022	0.0120655	0.285902	Gm6311
ENSMUSG00000025795	722.381	-0.552904	0.220372	-2.50896	0.0121086	0.28644	Rassf3
ENSMUSG00000035900	3505.31	0.412329	0.16444	2.50748	0.0121596	0.287167	Gramd4
ENSMUSG00000079364	42.4641	1.46935	0.586774	2.50412	0.0122758	0.289426	Gm3558
ENSMUSG00000020032	227.022	-1.14971	0.459296	-2.5032	0.0123074	0.289687	Nuak1
ENSMUSG00000021973	2095.19	-0.46374	0.185327	-2.50228	0.0123397	0.289963	Micu2
ENSMUSG00000022517	1349.35	0.46194	0.184732	2.5006	0.0123984	0.290857	Mgrn1
ENSMUSG00000028545	89.766	1.19082	0.476712	2.49798	0.0124902	0.29232	Bend5
ENSMUSG00000039264	44.6591	-1.56767	0.627659	-2.49764	0.0125022	0.29232	Gimap3
ENSMUSG00000031822	6618.38	-0.582904	0.233815	-2.49301	0.0126666	0.295672	Gse1
ENSMUSG00000028759	11857.4	-0.37664	0.15123	-2.49051	0.0127559	0.297266	Hp1bp3
ENSMUSG00000068407	18.7322	2.38398	0.957856	2.48887	0.0128148	0.298145	Rnase12
ENSMUSG00000046572	75.4805	1.14488	0.460199	2.48779	0.0128538	0.29856	Zfp518b
ENSMUSG00000005686	49.8905	1.43647	0.578689	2.48229	0.013054	0.302711	Ampd3
ENSMUSG00000030760	473.23	0.574647	0.231896	2.47803	0.0132108	0.305845	Acer3
ENSMUSG00000024805	2062.99	-0.414958	0.167847	-2.47223	0.0134273	0.310346	Pcgf5
ENSMUSG00000027435	14385.4	-0.40468	0.1638	-2.47057	0.0134897	0.311278	Cd93
ENSMUSG00000038248	11.2938	-3.00915	1.21857	-2.46942	0.0135334	0.311776	Sobp
ENSMUSG00000044641	45.2603	1.4319	0.580645	2.46605	0.0136612	0.314208	Pard6b
ENSMUSG00000038967	115.941	1.24543	0.505256	2.46495	0.0137033	0.314662	Pdk2
ENSMUSG00000026639	897.938	-0.528355	0.214428	-2.46402	0.0137388	0.31478	Lamb3
ENSMUSG00000027463	52.0665	1.31323	0.533043	2.46365	0.0137531	0.31478	Slc52a3
ENSMUSG00000031662	403.528	-0.615721	0.250084	-2.46206	0.0138142	0.315668	Snx20
ENSMUSG00000078816	75.3037	1.34768	0.547523	2.46141	0.0138391	0.315724	Prkcg
ENSMUSG00000002257	1459.27	0.443087	0.180076	2.46055	0.0138725	0.315975	Def6
ENSMUSG00000078921	592.554	-1.01635	0.413207	-2.45967	0.0139065	0.316239	Tgtp2
ENSMUSG00000071613	4.72466	5.67573	2.31181	2.4551	0.0140846	0.319772	NA
ENSMUSG00000020009	1101.8	-0.492301	0.200632	-2.45375	0.0141374	0.320318	Ifngr1
ENSMUSG00000035629	1068.77	0.539675	0.219977	2.45333	0.0141541	0.320318	Rubcn
ENSMUSG00000059280	6432.07	-0.492585	0.200988	-2.45082	0.0142532	0.322044	Vpreb1b
ENSMUSG00000019302	346.72	0.897794	0.366764	2.44788	0.01437	0.324165	Atp6v0a1
ENSMUSG00000068606	33.2512	-2.26238	0.924942	-2.44597	0.0144463	0.325364	Gm4841
ENSMUSG00000089739	4.50729	5.61724	2.29711	2.44535	0.0144713	0.325408	NA
ENSMUSG00000033902	514.441	0.588871	0.240929	2.44417	0.0145185	0.32595	Mapkbp1
ENSMUSG00000005465	284.2	-0.661746	0.271227	-2.43983	0.0146943	0.328328	Il27ra
ENSMUSG00000007209	9.42498	4.15791	1.70347	2.44084	0.014653	0.328328	Ceacam9
ENSMUSG00000042515	59.9405	1.54056	0.631367	2.44004	0.0146858	0.328328	Pwwp3b
ENSMUSG00000063145	55.0337	1.24328	0.509983	2.43789	0.0147733	0.329571	Bbs5
ENSMUSG00000020638	258.632	-1.1867	0.486917	-2.43716	0.014803	0.329712	Cmpk2
ENSMUSG00000030956	8671.92	-0.516525	0.212198	-2.43417	0.014926	0.331053	Fam53b
ENSMUSG00000037991	795.015	-0.471715	0.193804	-2.43398	0.0149337	0.331053	Rmi2
ENSMUSG00000078495	1166.94	0.457164	0.187793	2.4344	0.0149164	0.331053	Zfp984
ENSMUSG00000046432	985.642	0.481321	0.197931	2.43177	0.0150254	0.331524	Bex3
ENSMUSG00000047907	132.185	-1.21661	0.500261	-2.43195	0.015018	0.331524	Tshz2
ENSMUSG00000073427	189.002	0.783218	0.321987	2.43245	0.014997	0.331524	Gm4924
ENSMUSG00000082381	7.0929	6.2765	2.5818	2.43105	0.0150551	0.331658	NA
ENSMUSG00000021629	6009.21	-0.37863	0.155908	-2.42854	0.0151598	0.332424	Slc30a5
ENSMUSG00000022075	924.851	-0.552463	0.227537	-2.42801	0.0151817	0.332424	Rhobtb2
ENSMUSG00000022472	3745.39	-0.403361	0.166142	-2.4278	0.0151906	0.332424	Desi1
ENSMUSG00000024521	221.052	0.723826	0.298133	2.42786	0.015188	0.332424	Pmaip1
ENSMUSG00000048988	33.6819	-1.96568	0.809789	-2.42739	0.0152077	0.332424	Elfn1
ENSMUSG00000038497	616.607	0.501434	0.206702	2.42588	0.0152713	0.332887	Tmco3
ENSMUSG00000052133	62.5065	1.2045	0.496545	2.42577	0.0152761	0.332887	Sema5b
ENSMUSG00000035273	62.7226	-1.17114	0.482961	-2.42492	0.0153116	0.332908	Hpse
ENSMUSG00000048899	148.592	0.806693	0.332709	2.42462	0.0153243	0.332908	Rimkla
ENSMUSG00000002006	229.47	0.700525	0.289255	2.42182	0.015443	0.33497	Pdzd4
ENSMUSG00000034993	648.888	0.53742	0.222165	2.41901	0.0155628	0.33705	Vat1
ENSMUSG00000026922	236.746	0.765241	0.316658	2.41661	0.0156657	0.337101	Agpat2
ENSMUSG00000029798	1068.38	-0.481607	0.199173	-2.41803	0.0156048	0.337101	Herc6
ENSMUSG00000037989	34.1188	1.71034	0.707871	2.41617	0.0156847	0.337101	Wnk2
ENSMUSG00000039270	718.334	0.478915	0.198175	2.41663	0.0156651	0.337101	Megf9
ENSMUSG00000066007	29.8472	2.3985	0.992209	2.41734	0.0156346	0.337101	Zfp600
ENSMUSG00000078920	1945.37	-0.624801	0.258746	-2.41473	0.015747	0.337924	Ifi47
ENSMUSG00000001542	1542.04	-0.437396	0.181365	-2.4117	0.0158784	0.338172	Ell2
ENSMUSG00000002111	1217.33	0.431457	0.17881	2.41293	0.015825	0.338172	Spi1
ENSMUSG00000021190	622.443	-0.670842	0.277941	-2.41361	0.0157952	0.338172	Lgmn
ENSMUSG00000046997	138.816	1.23849	0.513508	2.41182	0.0158731	0.338172	Spsb4
ENSMUSG00000061410	43.9127	1.63241	0.67659	2.4127	0.015835	0.338172	Zcchc14
ENSMUSG00000062309	91.2712	0.97879	0.406036	2.4106	0.0159263	0.338679	Rpp25
ENSMUSG00000019998	1387.35	0.456008	0.189487	2.40653	0.0161048	0.34196	Stx7
ENSMUSG00000061414	131.058	1.16561	0.484783	2.40439	0.0161996	0.343456	Cracr2a
ENSMUSG00000020485	2097.45	-0.436358	0.181776	-2.40053	0.0163715	0.345858	Supt4a
ENSMUSG00000021893	4511.97	-0.395768	0.16489	-2.40019	0.0163865	0.345858	Capn7
ENSMUSG00000023033	21.4734	3.11768	1.29837	2.40122	0.0163403	0.345858	Scn8a
ENSMUSG00000039239	280.968	0.852545	0.355875	2.39563	0.0165918	0.349667	Tgfb2
ENSMUSG00000030345	72.318	1.17958	0.49271	2.39407	0.0166627	0.350639	Dyrk4
ENSMUSG00000029366	11835.3	-0.397649	0.16626	-2.39173	0.0167691	0.35235	Dck
ENSMUSG00000084081	584.177	0.60074	0.251242	2.39108	0.0167989	0.352453	Gm12057
ENSMUSG00000033446	990.544	-0.482321	0.20186	-2.38938	0.0168767	0.353559	Lpar6
ENSMUSG00000038065	1073.42	0.766499	0.321243	2.38604	0.0170307	0.355785	Mturn
ENSMUSG00000098112	165.198	0.755656	0.316706	2.38598	0.0170334	0.355785	Bin2
ENSMUSG00000012428	528.826	-1.02345	0.430183	-2.3791	0.017355	0.361965	Steap4
ENSMUSG00000029478	2845.13	0.381593	0.160616	2.37581	0.0175103	0.364663	Ncor2
ENSMUSG00000021365	7984.36	0.514714	0.217105	2.37081	0.0177491	0.369092	Nedd9
ENSMUSG00000000594	1787.06	-0.423758	0.178972	-2.36773	0.0178976	0.369912	Gm2a
ENSMUSG00000021932	1759.93	-0.473303	0.199851	-2.36828	0.0178709	0.369912	Rnaseh2b
ENSMUSG00000030055	6864.51	-0.526827	0.222546	-2.36727	0.0179197	0.369912	Rab43
ENSMUSG00000030849	15.1058	2.33557	0.986354	2.36788	0.0178905	0.369912	Fgfr2
ENSMUSG00000049191	1770.28	-0.592464	0.250234	-2.36764	0.0179019	0.369912	Rtl5
ENSMUSG00000028634	1729.48	0.727809	0.307524	2.36667	0.0179489	0.369974	Hivep3
ENSMUSG00000028127	660.059	0.510847	0.216151	2.36339	0.0181088	0.371638	Abcd3
ENSMUSG00000028977	167.173	0.76922	0.325464	2.36345	0.0181054	0.371638	Casz1
ENSMUSG00000038668	425.215	0.780282	0.330013	2.3644	0.0180593	0.371638	Lpar1
ENSMUSG00000068205	43.9059	1.34926	0.571499	2.36092	0.0182299	0.373581	Macrod2
ENSMUSG00000011008	420.484	-0.743454	0.315018	-2.36003	0.0182733	0.373925	Mcoln2
ENSMUSG00000027293	2092.63	0.391537	0.165949	2.35938	0.0183057	0.374047	Ehd4
ENSMUSG00000040219	20.6895	1.94772	0.826032	2.35793	0.0183773	0.374965	Ttc12
ENSMUSG00000046768	124.568	-1.08019	0.458216	-2.35738	0.0184045	0.374978	Rhoj
ENSMUSG00000058325	215.124	0.682024	0.289714	2.35413	0.0185663	0.377729	Dock1
ENSMUSG00000039199	519.816	0.679593	0.288901	2.35234	0.0186558	0.378643	Zdhhc1
ENSMUSG00000057409	1053.14	-0.442235	0.188012	-2.35216	0.0186649	0.378643	Zfp53
ENSMUSG00000021824	2499.67	-0.40852	0.173754	-2.35114	0.0187158	0.37913	Ap3m1
ENSMUSG00000000184	15285.9	0.534558	0.227502	2.34969	0.0187892	0.380071	Ccnd2
ENSMUSG00000030315	1709.37	0.404378	0.172149	2.349	0.0188239	0.380227	Vgll4
ENSMUSG00000020654	244.756	-0.642558	0.273973	-2.34533	0.0190102	0.38257	Adcy3
ENSMUSG00000034111	1086.25	0.429299	0.183036	2.34544	0.0190048	0.38257	Tmed8
ENSMUSG00000041736	1067.94	-0.434363	0.185221	-2.34511	0.0190213	0.38257	Tspo
ENSMUSG00000023249	428.495	0.57686	0.246093	2.34407	0.0190745	0.382962	Parp3
ENSMUSG00000054021	364.441	0.625397	0.266845	2.34367	0.0190951	0.382962	Sirt5
ENSMUSG00000050912	8413.71	0.367849	0.157066	2.342	0.0191808	0.38371	Tmem123
ENSMUSG00000117148	362.808	-0.634258	0.270833	-2.34188	0.0191869	0.38371	Vmn1r229
ENSMUSG00000022951	239.858	0.662341	0.283173	2.339	0.0193355	0.385045	Rcan1
ENSMUSG00000036304	260.194	0.699556	0.299047	2.33929	0.0193205	0.385045	Zdhhc23
ENSMUSG00000042595	795.621	0.487392	0.208349	2.33931	0.0193195	0.385045	Fam199x
ENSMUSG00000000958	317.488	-0.928246	0.397203	-2.33696	0.0194415	0.386065	Slc7a7
ENSMUSG00000001918	2848.94	0.37632	0.160995	2.33747	0.0194147	0.386065	Slc1a5
ENSMUSG00000014496	4879.22	-0.393838	0.168755	-2.33379	0.0196066	0.387705	Ankrd28
ENSMUSG00000053617	466.506	-0.526018	0.225343	-2.3343	0.0195802	0.387705	Sh3pxd2a
ENSMUSG00000058351	428.352	-0.565798	0.242366	-2.33448	0.0195709	0.387705	Uqcc5
ENSMUSG00000017002	60.6516	1.257	0.538871	2.33265	0.0196666	0.388347	Slpi
ENSMUSG00000026199	920.903	-0.437841	0.187775	-2.33172	0.0197152	0.388762	Ankzf1
ENSMUSG00000021904	34.7119	-1.51344	0.650019	-2.32831	0.0198958	0.389288	Sema3g
ENSMUSG00000022949	38.1051	-1.80706	0.77687	-2.32607	0.0200146	0.389288	Clic6
ENSMUSG00000025041	2694.49	-0.387194	0.166392	-2.32699	0.0199656	0.389288	Nt5c2
ENSMUSG00000029134	156.676	1.25087	0.536764	2.33039	0.0197854	0.389288	Plb1
ENSMUSG00000029810	872.013	0.707158	0.303851	2.32732	0.0199482	0.389288	Tmem176b
ENSMUSG00000030256	21.8073	1.97669	0.848416	2.32986	0.0198138	0.389288	Bhlhe41
ENSMUSG00000032312	9204.41	0.376221	0.161567	2.32857	0.0198817	0.389288	Csk
ENSMUSG00000041028	5320.6	-0.420293	0.18052	-2.32823	0.0198997	0.389288	Ghitm
ENSMUSG00000056498	125.615	1.14659	0.492519	2.32801	0.0199118	0.389288	Tmem154
ENSMUSG00000070972	199.462	0.783696	0.336927	2.32601	0.020018	0.389288	Dnajc25
ENSMUSG00000029322	16623.2	-0.609311	0.262309	-2.32287	0.020186	0.392015	Plac8
ENSMUSG00000101249	14781	0.759284	0.327435	2.31888	0.0204014	0.395653	NA
ENSMUSG00000019027	80.3051	-1.00885	0.435194	-2.31816	0.0204407	0.395871	Dnah1
ENSMUSG00000039377	32.6475	1.57179	0.678396	2.31692	0.0205084	0.396092	Hlx
ENSMUSG00000098814	35.459	1.54863	0.668311	2.31723	0.0204912	0.396092	Igkv19-93
ENSMUSG00000071350	660.609	-0.590831	0.25512	-2.31589	0.0205642	0.396627	Setdb2
ENSMUSG00000033589	1869.36	-0.407804	0.176318	-2.31289	0.0207289	0.399257	Reep4
ENSMUSG00000027796	13.9834	2.38052	1.03081	2.30937	0.0209232	0.401355	Smad9
ENSMUSG00000071398	36.643	-1.68694	0.730314	-2.30988	0.0208948	0.401355	2410004P03Rik
ENSMUSG00000103144	41.5769	1.62629	0.70398	2.31014	0.0208806	0.401355	Pcdhga1
ENSMUSG00000032020	204.662	0.7195	0.311663	2.30859	0.0209665	0.401639	Ubash3b
ENSMUSG00000000976	1795.9	0.411619	0.178527	2.30564	0.0211306	0.402671	Heatr6
ENSMUSG00000022906	1687.52	-0.613256	0.266106	-2.30455	0.0211917	0.402671	Parp9
ENSMUSG00000026200	608.723	0.677242	0.293808	2.30505	0.0211639	0.402671	Glb1l
ENSMUSG00000030789	12.4408	-3.0004	1.30068	-2.3068	0.021066	0.402671	Itgax
ENSMUSG00000063146	195.011	0.763713	0.331255	2.30552	0.0211377	0.402671	Clip2
ENSMUSG00000079197	4976.18	-0.504717	0.218962	-2.30504	0.0211641	0.402671	Psme2
ENSMUSG00000058174	972.172	-0.688788	0.29905	-2.30326	0.0212645	0.40351	Gm5148
ENSMUSG00000037221	900.645	-0.464416	0.20184	-2.30091	0.0213969	0.405477	Mospd3
ENSMUSG00000055541	35.7231	1.69163	0.735666	2.29946	0.0214789	0.406484	Lair1
ENSMUSG00000015305	451.711	0.560437	0.244105	2.29589	0.0216824	0.407595	Sash1
ENSMUSG00000020774	13.6953	2.46669	1.0743	2.29608	0.0216711	0.407595	Aspa
ENSMUSG00000051890	107.027	0.999929	0.435684	2.29508	0.0217287	0.407595	Klhdc1
ENSMUSG00000056004	35.8739	-1.70922	0.744359	-2.29623	0.0216627	0.407595	Elapor2
ENSMUSG00000062825	29732.3	0.368728	0.160493	2.29747	0.0215919	0.407595	Actg1
ENSMUSG00000076754	17.516	-2.13645	0.929978	-2.29732	0.0216008	0.407595	Trgv2
ENSMUSG00000099241	289.352	-0.656578	0.286106	-2.29488	0.0217399	0.407595	Gvin-ps2
ENSMUSG00000074892	90.8025	-1.00288	0.437531	-2.29214	0.0218976	0.410005	B3galt5
ENSMUSG00000027510	3778.14	-0.404798	0.176706	-2.2908	0.0219751	0.410912	Rbm38
ENSMUSG00000021140	807.526	0.662829	0.289757	2.28753	0.0221648	0.41391	Pcnx
ENSMUSG00000032177	261.955	0.732637	0.320472	2.28612	0.0222475	0.414445	Pde4a
ENSMUSG00000062931	233.023	0.77772	0.340205	2.28603	0.0222523	0.414445	Zfp938
ENSMUSG00000044927	131.567	0.960378	0.420266	2.28517	0.0223031	0.414843	H1f10
ENSMUSG00000034295	53.9808	-1.21718	0.533228	-2.28267	0.02245	0.416477	Fhod3
ENSMUSG00000039145	1366.23	0.399577	0.175026	2.28297	0.0224323	0.416477	Camk1d
ENSMUSG00000040488	262.274	-0.699965	0.30682	-2.28135	0.0225275	0.417365	Ltbp4
ENSMUSG00000055421	620.082	-0.574674	0.252066	-2.27986	0.0226163	0.418461	Pcdh9
ENSMUSG00000039637	15621.4	0.535091	0.23478	2.27912	0.0226599	0.418717	Coro7
ENSMUSG00000016308	3401.07	-0.383975	0.168531	-2.27836	0.022705	0.419003	Ube2a
ENSMUSG00000006464	299.796	0.644429	0.283342	2.27439	0.0229426	0.421731	Bbs1
ENSMUSG00000032023	111.583	-1.06129	0.466458	-2.27521	0.0228935	0.421731	Jhy
ENSMUSG00000072620	613.585	-0.681474	0.299572	-2.27482	0.0229166	0.421731	Slfn2
ENSMUSG00000020829	33.3531	1.51433	0.666103	2.27342	0.0230008	0.422251	Slc46a1
ENSMUSG00000006169	6890.57	-0.367324	0.161654	-2.27228	0.0230693	0.422408	Clint1
ENSMUSG00000103749	75.0896	-1.08208	0.476132	-2.27264	0.0230479	0.422408	Pcdhgb5
ENSMUSG00000022471	3891.49	-0.506941	0.223149	-2.27176	0.0231012	0.422443	Xrcc6
ENSMUSG00000002329	1332.13	-0.404612	0.178369	-2.2684	0.023305	0.42468	Mdp1
ENSMUSG00000024220	472.733	0.500983	0.220872	2.26821	0.0233166	0.42468	Zfp523
ENSMUSG00000024942	1453.39	-0.534855	0.235754	-2.2687	0.0232868	0.42468	Capn1
ENSMUSG00000029924	248.69	0.68278	0.301124	2.26744	0.0233634	0.42468	Slc37a3
ENSMUSG00000063077	415.552	0.586734	0.258785	2.26726	0.0233741	0.42468	Kif1b
ENSMUSG00000025195	262.32	0.69032	0.304711	2.26549	0.0234828	0.425804	Dnmbp
ENSMUSG00000027805	182.844	-0.700233	0.309319	-2.26379	0.023587	0.425804	Pfn2
ENSMUSG00000041390	152.921	0.880493	0.388824	2.2645	0.0235434	0.425804	Mdfic
ENSMUSG00000071715	1969.5	-0.436804	0.19284	-2.26512	0.0235056	0.425804	Ncf4
ENSMUSG00000106031	56.3745	1.30125	0.57478	2.26392	0.0235791	0.425804	Gm8848
ENSMUSG00000035164	289.931	0.591531	0.261467	2.26235	0.0236757	0.426859	Zc3h12c
ENSMUSG00000075408	14.2987	-2.34405	1.03715	-2.26008	0.0238163	0.428845	Smim41
ENSMUSG00000055044	1374.87	-0.489665	0.216739	-2.25924	0.0238684	0.429235	Pdlim1
ENSMUSG00000022971	1294.14	-0.402646	0.178278	-2.25853	0.0239125	0.429481	Ifnar2
ENSMUSG00000031428	58.9545	-1.16798	0.517539	-2.25679	0.024021	0.430881	Zcchc18
ENSMUSG00000052446	1974.77	-0.410298	0.182046	-2.25382	0.0242077	0.433677	Zfp961
ENSMUSG00000015950	44.293	1.30255	0.578396	2.252	0.0243223	0.435178	Ncf1
ENSMUSG00000022519	302.55	0.586528	0.260577	2.25088	0.024393	0.43589	Srl
ENSMUSG00000116812	28.4593	-1.68274	0.748925	-2.24687	0.0246484	0.439896	Gm2792
ENSMUSG00000024114	8.7382	3.35184	1.49472	2.24245	0.0249322	0.443989	Prss41
ENSMUSG00000075502	179.519	-0.76349	0.340491	-2.24232	0.0249407	0.443989	Kbtbd6
ENSMUSG00000029669	19.2563	-1.93237	0.862082	-2.24151	0.0249928	0.444355	Tspan12
ENSMUSG00000005268	28.8665	1.87884	0.839056	2.23923	0.025141	0.444863	Prlr
ENSMUSG00000021806	91.1731	-1.08311	0.483663	-2.23939	0.0251308	0.444863	Nid2
ENSMUSG00000034593	2448.17	0.611931	0.273254	2.23942	0.0251285	0.444863	Myo5a
ENSMUSG00000040850	8451.53	0.363384	0.162288	2.23913	0.0251476	0.444863	Psme4
ENSMUSG00000022385	2708.53	-0.403408	0.180297	-2.23746	0.0252562	0.446002	Gtse1
ENSMUSG00000033111	628.111	-0.564544	0.252347	-2.23717	0.0252752	0.446002	Cep15
ENSMUSG00000026153	124.752	-1.11489	0.498822	-2.23505	0.0254138	0.447887	Fam135a
ENSMUSG00000030741	2301.76	-0.381215	0.170803	-2.2319	0.0256216	0.450985	Spns1
ENSMUSG00000031770	3531.27	-0.626713	0.281035	-2.23002	0.0257464	0.452598	Herpud1
ENSMUSG00000032892	145.943	-0.761884	0.341721	-2.22955	0.0257774	0.452598	Rangrf
ENSMUSG00000038421	385.23	0.911147	0.40898	2.22785	0.0258905	0.454018	Fcrla
ENSMUSG00000045534	6.23112	-4.58329	2.05804	-2.22702	0.0259461	0.454428	Kcna5
ENSMUSG00000022124	2834.1	-0.357231	0.160461	-2.22628	0.0259954	0.454548	Fbxl3
ENSMUSG00000061232	39151.6	-0.439549	0.197466	-2.22595	0.0260175	0.454548	H2-K1
ENSMUSG00000074212	207.086	-0.744366	0.335053	-2.22163	0.0263081	0.459058	Dnajb14
ENSMUSG00000028655	41.7236	1.31567	0.592442	2.22075	0.0263677	0.459529	Mfsd2a
ENSMUSG00000042682	1083.5	-0.418057	0.188519	-2.21758	0.0265836	0.462718	Selenok
ENSMUSG00000026285	23.7061	-1.90327	0.858723	-2.2164	0.0266644	0.462982	Pdcd1
ENSMUSG00000033955	129.272	-1.00292	0.45249	-2.21643	0.0266618	0.462982	Tnks1bp1
ENSMUSG00000033981	42.7532	-1.35007	0.609961	-2.21337	0.026872	0.465441	Gria2
ENSMUSG00000053541	4476.23	0.374638	0.169232	2.21375	0.026846	0.465441	NA
ENSMUSG00000028736	44.2489	1.26753	0.573232	2.2112	0.0270217	0.467459	Pax7
ENSMUSG00000027378	536.415	0.477997	0.216292	2.20996	0.0271077	0.467822	Nphp1
ENSMUSG00000044345	86.8202	0.954983	0.43213	2.20994	0.027109	0.467822	Marveld1
ENSMUSG00000005611	32.351	1.90922	0.865813	2.20511	0.0274461	0.47234	Irag1
ENSMUSG00000029804	561.644	0.563371	0.255487	2.20508	0.0274484	0.47234	Herc3
ENSMUSG00000051506	20110.2	-0.344545	0.156274	-2.20475	0.0274714	0.47234	Wdfy4
ENSMUSG00000027187	8142.45	-0.375253	0.170602	-2.19958	0.0278367	0.478039	Cat
ENSMUSG00000030703	1493.58	-0.601505	0.273676	-2.19788	0.0279579	0.479537	Gdpd3
ENSMUSG00000021356	6286.45	0.371905	0.169408	2.19532	0.0281409	0.482087	Irf4
ENSMUSG00000023963	81.1149	0.97005	0.442155	2.19392	0.0282414	0.482721	Cyp39a1
ENSMUSG00000036046	2357.82	0.366387	0.167043	2.19337	0.0282806	0.482721	5031439G07Rik
ENSMUSG00000041481	412.48	-0.544707	0.248305	-2.1937	0.0282567	0.482721	Serpina3g
ENSMUSG00000036186	41.6218	1.57002	0.716023	2.1927	0.0283291	0.482965	Dipk1b
ENSMUSG00000042712	1126.78	0.428228	0.195375	2.19183	0.0283918	0.483448	Tceal9
ENSMUSG00000002416	1290.45	-0.406774	0.185788	-2.18946	0.0285636	0.483813	Ndufb2
ENSMUSG00000024253	31.9495	1.52165	0.695032	2.18933	0.0285732	0.483813	Dync2li1
ENSMUSG00000032744	27.8694	-2.10487	0.961465	-2.18923	0.0285798	0.483813	Heyl
ENSMUSG00000034422	2551.67	-0.467162	0.213356	-2.18959	0.0285541	0.483813	Parp14
ENSMUSG00000066861	61.529	-1.21126	0.553295	-2.18917	0.0285848	0.483813	Oas1g
ENSMUSG00000032261	410.958	-0.642739	0.293791	-2.18774	0.0286884	0.484404	Sh3bgrl2
ENSMUSG00000055322	186.832	-1.08694	0.496821	-2.18779	0.028685	0.484404	Tns1
ENSMUSG00000001942	191.371	0.714619	0.326819	2.18659	0.0287726	0.484827	Siae
ENSMUSG00000023032	23.2667	1.79287	0.819988	2.18646	0.0287822	0.484827	Slc4a8
ENSMUSG00000058297	10.78	2.6128	1.19528	2.18594	0.0288203	0.48489	Spock2
ENSMUSG00000022204	1037.35	-0.400374	0.183275	-2.18455	0.0289216	0.485553	Ngdn
ENSMUSG00000031517	7.2114	3.74638	1.71539	2.18399	0.0289631	0.485553	Gpm6a
ENSMUSG00000041895	59.288	1.11766	0.511697	2.18423	0.0289456	0.485553	Wipi1
ENSMUSG00000037375	67.2503	1.02095	0.467854	2.1822	0.0290951	0.48661	Hhat
ENSMUSG00000066406	8593.42	-0.427614	0.195932	-2.18246	0.0290756	0.48661	Akap13
ENSMUSG00000093813	5.80316	-4.4856	2.05809	-2.1795	0.0292946	0.489365	Trav9n-2
ENSMUSG00000078922	163.445	-1.24916	0.573341	-2.17874	0.0293508	0.489725	Tgtp1
ENSMUSG00000021213	614.029	0.44991	0.206903	2.1745	0.0296677	0.493892	Akr1c13
ENSMUSG00000079224	5.55573	5.92267	2.72375	2.17446	0.0296707	0.493892	NA
ENSMUSG00000073406	22.2009	1.749	0.804534	2.17393	0.0297108	0.493976	H2-Bl
ENSMUSG00000022864	2122.81	0.377307	0.17379	2.17105	0.0299271	0.495819	D16Ertd472e
ENSMUSG00000030342	722.003	0.76944	0.354401	2.1711	0.0299236	0.495819	Cd9
ENSMUSG00000075270	207.516	-0.769281	0.354333	-2.17107	0.0299257	0.495819	Pde11a
ENSMUSG00000038936	159.266	0.737855	0.340144	2.16925	0.030064	0.497503	Sccpdh
ENSMUSG00000004267	34.6262	1.3837	0.639014	2.16537	0.0303592	0.500117	Eno2
ENSMUSG00000021611	162.41	0.792394	0.365832	2.166	0.0303109	0.500117	Tert
ENSMUSG00000068466	11.691	2.50662	1.15763	2.16531	0.0303639	0.500117	NA
ENSMUSG00000096039	30.303	1.66267	0.767617	2.16602	0.0303097	0.500117	D830030K20Rik
ENSMUSG00000029922	1984.35	0.377588	0.174583	2.1628	0.0305566	0.502704	Mkrn1
ENSMUSG00000011256	169.464	1.16362	0.538407	2.16123	0.0306776	0.504106	Adam19
ENSMUSG00000022272	368.823	-0.531635	0.246205	-2.15932	0.0308256	0.505502	Myo10
ENSMUSG00000027954	7.80901	3.18919	1.47716	2.159	0.0308503	0.505502	Efna1
ENSMUSG00000028217	47.9817	1.3508	0.625763	2.15865	0.0308776	0.505502	Cdh17
ENSMUSG00000057789	2323.54	-0.387508	0.179545	-2.15828	0.0309059	0.505502	Bak1
ENSMUSG00000020175	69.9893	1.18071	0.548204	2.15379	0.0312569	0.510651	Rab36
ENSMUSG00000022108	4418.9	-0.373873	0.173703	-2.15237	0.031368	0.511316	Itm2b
ENSMUSG00000028965	42.6646	1.69507	0.787547	2.15235	0.0313702	0.511316	Tnfrsf9
ENSMUSG00000078300	8.51016	3.36737	1.56633	2.14984	0.0315676	0.51394	Gm2606
ENSMUSG00000015501	3284.2	-0.506975	0.2359	-2.14911	0.0316253	0.514286	Hivep2
ENSMUSG00000036469	10.8967	2.55085	1.188	2.14718	0.0317791	0.51619	Marchf1
ENSMUSG00000106309	5.76405	4.45727	2.07761	2.14538	0.0319222	0.517918	NA
ENSMUSG00000073716	80.3921	1.06649	0.497257	2.14474	0.0319735	0.518155	NA
ENSMUSG00000039735	66.7194	1.09358	0.510064	2.144	0.0320326	0.518516	Fnbp1l
ENSMUSG00000039976	194.853	0.665351	0.310545	2.14253	0.0321509	0.519357	Tbc1d16
ENSMUSG00000044348	548.885	-0.600992	0.280518	-2.14244	0.0321582	0.519357	Slc25a53
ENSMUSG00000034652	13.7342	2.35162	1.09828	2.14118	0.0322592	0.520392	Cd300a
ENSMUSG00000017756	2309.52	-0.396543	0.185265	-2.14041	0.0323217	0.520803	Slc12a7
ENSMUSG00000034245	44.6642	1.27582	0.596344	2.1394	0.0324033	0.521523	Hdac11
ENSMUSG00000000934	42.2924	1.40372	0.656558	2.138	0.0325171	0.522758	Top1mt
ENSMUSG00000068015	1121.83	-0.487955	0.228312	-2.13723	0.0325796	0.523165	Lrch1
ENSMUSG00000004709	144.026	-0.719554	0.337005	-2.13515	0.0327492	0.52529	Cd244a
ENSMUSG00000022295	1944.42	-0.368281	0.172746	-2.13192	0.0330132	0.52838	Atp6v1c1
ENSMUSG00000041037	1476.72	0.46201	0.216715	2.13188	0.0330167	0.52838	Irgq
ENSMUSG00000023036	219.62	-0.960862	0.450887	-2.13105	0.0330853	0.528877	Pcdhgc4
ENSMUSG00000073684	252.399	0.584809	0.27456	2.12999	0.0331727	0.529674	Faap20
ENSMUSG00000022722	295.704	0.543117	0.255291	2.12744	0.0333832	0.530943	Arl6
ENSMUSG00000049960	899.566	-0.45428	0.213557	-2.12721	0.0334028	0.530943	Mrps16
ENSMUSG00000062488	8.53877	-5.05249	2.37481	-2.12753	0.0333761	0.530943	Ifit3b
ENSMUSG00000094840	16.7214	2.34646	1.10262	2.12808	0.0333307	0.530943	Muc3a
ENSMUSG00000034416	30.4343	1.55055	0.729488	2.12553	0.033542	0.532302	Pkd1l2
ENSMUSG00000094724	657.559	0.521885	0.245561	2.12527	0.0335639	0.532302	Rnaset2b
ENSMUSG00000050271	1064.93	0.539973	0.254327	2.12314	0.0337419	0.534525	Prag1
ENSMUSG00000030766	2700.75	0.42892	0.20209	2.12243	0.0338021	0.534666	Arhgap17
ENSMUSG00000030921	2555.71	-0.627652	0.295828	-2.12168	0.0338646	0.534666	Trim30a
ENSMUSG00000031906	16.99	1.94887	0.918528	2.12173	0.0338601	0.534666	Smpd3
ENSMUSG00000021226	225.836	0.605422	0.28556	2.12013	0.0339954	0.536132	Acot2
ENSMUSG00000020303	83.7887	-0.937804	0.442486	-2.1194	0.0340568	0.536499	Stc2
ENSMUSG00000034893	1740.3	-0.370046	0.174718	-2.11796	0.0341789	0.537821	Cog3
ENSMUSG00000038418	706.904	-0.467366	0.220741	-2.11726	0.0342375	0.538143	Egr1
ENSMUSG00000026405	102.185	-0.877094	0.414533	-2.11586	0.0343566	0.538813	C4bp
ENSMUSG00000107588	78.8115	-1.10406	0.521706	-2.11625	0.0343234	0.538813	NA
ENSMUSG00000035692	92.4029	-1.50683	0.712439	-2.11503	0.0344278	0.53933	Isg15
ENSMUSG00000023235	645.815	-0.4527	0.214259	-2.11287	0.0346121	0.539831	Ccl25
ENSMUSG00000030319	642.848	0.433471	0.205115	2.1133	0.0345747	0.539831	Cand2
ENSMUSG00000044072	181.721	-0.776548	0.367534	-2.11286	0.0346129	0.539831	Eml6
ENSMUSG00000064147	116.473	-1.36468	0.645634	-2.11371	0.0345399	0.539831	Rab44
ENSMUSG00000038375	591.552	0.585059	0.276995	2.11217	0.0346723	0.54016	Trp53inp2
ENSMUSG00000024053	113.954	-0.819003	0.388119	-2.11019	0.0348423	0.542208	Emilin2
ENSMUSG00000026028	2884.43	0.344486	0.163616	2.10546	0.0352517	0.547976	Trak2
ENSMUSG00000058135	384.458	0.529304	0.251557	2.10411	0.0353685	0.549186	Gstm1
ENSMUSG00000021987	2010.92	-0.3507	0.166807	-2.10243	0.0355156	0.550863	Mtmr6
ENSMUSG00000061536	530.407	0.462101	0.2201	2.09951	0.0357723	0.554234	Sec22c
ENSMUSG00000024014	17788.3	-0.387654	0.184764	-2.09811	0.0358954	0.555532	Pim1
ENSMUSG00000038644	5524.53	-0.328795	0.156938	-2.09507	0.0361651	0.559092	Pold1
ENSMUSG00000017446	110.505	-0.791435	0.378193	-2.09267	0.0363782	0.559454	C1qtnf1
ENSMUSG00000026305	3167.03	0.370794	0.177195	2.09258	0.0363869	0.559454	Lrrfip1
ENSMUSG00000041801	527.623	-0.554334	0.264741	-2.09387	0.0362712	0.559454	Phlda3
ENSMUSG00000052776	638.775	-0.791124	0.378052	-2.09263	0.0363821	0.559454	Oas1a
ENSMUSG00000071226	22997.3	-0.434845	0.207667	-2.09395	0.0362648	0.559454	Cecr2
ENSMUSG00000019978	3575.3	-0.334394	0.159884	-2.09148	0.0364854	0.559747	Epb41l2
ENSMUSG00000093898	17.7272	1.89358	0.90533	2.09159	0.0364751	0.559747	NA
ENSMUSG00000103088	118.253	0.973053	0.465495	2.09036	0.0365854	0.560671	Pcdhgb6
ENSMUSG00000022216	5338.6	-0.382291	0.183172	-2.08706	0.0368829	0.562175	Psme1
ENSMUSG00000026640	1685.17	-0.3791	0.181514	-2.08855	0.0367485	0.562175	Plxna2
ENSMUSG00000031755	143.964	0.752896	0.360599	2.0879	0.0368067	0.562175	Bbs2
ENSMUSG00000038712	521.995	-0.490933	0.235225	-2.08707	0.0368816	0.562175	Mindy1
ENSMUSG00000047888	4029.89	0.422676	0.202413	2.08819	0.036781	0.562175	Tnrc6b
ENSMUSG00000092232	27.749	1.50102	0.719401	2.08649	0.0369343	0.56235	NA
ENSMUSG00000039197	1530.94	-0.585499	0.280689	-2.08594	0.0369843	0.562471	Adk
ENSMUSG00000046879	1531.44	-0.710028	0.340456	-2.08552	0.037022	0.562471	Irgm1
ENSMUSG00000021965	1295.76	-0.38046	0.182581	-2.08379	0.0371796	0.56365	Ska3
ENSMUSG00000028931	2531.51	-0.578087	0.277408	-2.08389	0.0371706	0.56365	Kcnab2
ENSMUSG00000006720	130.666	0.801097	0.38558	2.07764	0.0377422	0.571566	Zfp184
ENSMUSG00000021069	29.4685	1.89476	0.913939	2.07318	0.0381559	0.571872	Pygl
ENSMUSG00000021376	31.3465	1.51851	0.732059	2.0743	0.0380518	0.571872	Tpmt
ENSMUSG00000021636	20.203	1.73618	0.837593	2.07282	0.0381894	0.571872	Marveld2
ENSMUSG00000024064	315.796	-0.546301	0.26329	-2.0749	0.0379955	0.571872	Galnt14
ENSMUSG00000027236	363.947	-0.501592	0.24201	-2.07261	0.0382087	0.571872	Eif3j1
ENSMUSG00000029298	1906.13	-0.4826	0.232681	-2.07409	0.0380714	0.571872	Gbp9
ENSMUSG00000037295	473.778	0.62921	0.303568	2.07272	0.0381984	0.571872	Ldlrap1
ENSMUSG00000039178	456.711	0.492859	0.237713	2.07334	0.0381406	0.571872	Tbc1d19
ENSMUSG00000041293	389.77	-0.505126	0.243366	-2.07558	0.0379328	0.571872	Adgrf1
ENSMUSG00000042460	7990.01	-0.318781	0.153568	-2.07583	0.0379095	0.571872	C1galt1
ENSMUSG00000046314	1142.96	-0.72996	0.351573	-2.07627	0.0378692	0.571872	Stxbp6
ENSMUSG00000025572	3163.5	0.425949	0.205707	2.07065	0.0383911	0.573993	Tmc6
ENSMUSG00000022125	1105.34	-0.383175	0.18529	-2.06797	0.0386427	0.576792	Cln5
ENSMUSG00000035964	381.837	0.931918	0.450684	2.06779	0.0386601	0.576792	Tmem59l
ENSMUSG00000094940	50.6244	1.24166	0.600763	2.06681	0.0387521	0.577554	Ighv1-84
ENSMUSG00000117874	5.00265	5.76711	2.7926	2.06514	0.0389094	0.579286	NA
ENSMUSG00000051483	53.8344	1.06338	0.515115	2.06436	0.0389835	0.579777	Cbr1
ENSMUSG00000021901	4553.99	-0.323978	0.157051	-2.06288	0.039124	0.580641	Bap1
ENSMUSG00000103472	24.9629	1.58513	0.768327	2.0631	0.0391032	0.580641	Pcdhga7
ENSMUSG00000025498	405.781	-2.75993	1.34164	-2.05713	0.0396735	0.58464	Irf7
ENSMUSG00000034613	18.9491	-1.78302	0.866209	-2.05842	0.0395502	0.58464	Ppm1h
ENSMUSG00000035637	681.7	-0.422154	0.205253	-2.05675	0.0397107	0.58464	Grhpr
ENSMUSG00000035835	110.483	0.91204	0.443358	2.05712	0.0396749	0.58464	Plppr3
ENSMUSG00000036760	44.7458	1.24706	0.606125	2.05743	0.0396448	0.58464	Kcnk9
ENSMUSG00000047193	1171.17	0.470787	0.228916	2.0566	0.0397252	0.58464	Dync2h1
ENSMUSG00000057503	295.597	0.710597	0.34533	2.05773	0.039616	0.58464	Or5b106
ENSMUSG00000099600	6.60556	-5.41985	2.63319	-2.05828	0.0395633	0.58464	NA
ENSMUSG00000028597	13.7567	2.17404	1.05742	2.05599	0.0397837	0.584892	Gpx7
ENSMUSG00000021811	6061.53	-0.366379	0.178282	-2.05506	0.0398737	0.585603	Dnajc9
ENSMUSG00000053025	5.78164	4.2782	2.08226	2.05459	0.0399184	0.58565	Sv2b
ENSMUSG00000027447	2686.47	0.334579	0.163015	2.05245	0.0401263	0.588088	Cst3
ENSMUSG00000000959	3198.53	-0.339598	0.165816	-2.04804	0.0405562	0.588362	Oxa1l
ENSMUSG00000020077	6257.75	-0.366211	0.178677	-2.04957	0.040406	0.588362	Srgn
ENSMUSG00000021785	1520.15	-0.399349	0.194748	-2.05059	0.0403069	0.588362	Ngly1
ENSMUSG00000021982	913.526	-0.548476	0.267448	-2.05077	0.040289	0.588362	Cdadc1
ENSMUSG00000022096	14.3143	-2.42275	1.18271	-2.04847	0.0405141	0.588362	Hr
ENSMUSG00000024030	2288.24	-0.364706	0.177819	-2.05099	0.0402677	0.588362	Abcg1
ENSMUSG00000042807	9.87494	3.11408	1.51999	2.04875	0.0404869	0.588362	Hecw2
ENSMUSG00000054720	4939.27	-0.35108	0.171413	-2.04815	0.0405457	0.588362	Lrrc8c
ENSMUSG00000073489	935.636	-0.476534	0.232602	-2.04871	0.0404905	0.588362	Ifi204
ENSMUSG00000110266	530.182	0.501219	0.244739	2.04798	0.0405623	0.588362	Gm32742
ENSMUSG00000038729	407.603	0.568647	0.277852	2.04658	0.0406992	0.589346	Pakap
ENSMUSG00000063455	521.178	-0.560237	0.273763	-2.04643	0.0407137	0.589346	D630045J12Rik
ENSMUSG00000042246	27.6788	1.45759	0.712465	2.04584	0.0407718	0.589581	Tmc7
ENSMUSG00000009621	2086.13	0.343228	0.168044	2.0425	0.0411024	0.590849	Vav2
ENSMUSG00000022449	5.47462	4.37494	2.14214	2.04232	0.0411199	0.590849	Adamts20
ENSMUSG00000025574	2690.86	-0.414796	0.203211	-2.0412	0.0412305	0.590849	Tk1
ENSMUSG00000043671	962.095	-0.413656	0.202388	-2.04387	0.0409664	0.590849	Dpy19l3
ENSMUSG00000045362	700.046	-0.443549	0.217304	-2.04114	0.0412366	0.590849	Tnfrsf26
ENSMUSG00000046480	2047.64	-0.484442	0.237065	-2.0435	0.041003	0.590849	Scn4b
ENSMUSG00000049670	24.1993	1.63745	0.801969	2.04178	0.0411733	0.590849	Morn4
ENSMUSG00000051910	191.095	0.660906	0.323395	2.04365	0.0409878	0.590849	Sox6
ENSMUSG00000063897	869.87	-0.388584	0.190269	-2.04229	0.041123	0.590849	NA
ENSMUSG00000041180	208.87	0.599557	0.294095	2.03865	0.0414852	0.593211	Hectd2
ENSMUSG00000062175	750.902	0.401061	0.196729	2.03864	0.0414856	0.593211	Tgif2
ENSMUSG00000029254	789.878	0.410116	0.201252	2.03783	0.041567	0.593772	Stap1
ENSMUSG00000020546	352.486	0.504995	0.248029	2.03603	0.0417473	0.594718	Stxbp4
ENSMUSG00000028988	371.189	0.534044	0.262286	2.03612	0.0417386	0.594718	Ctnnbip1
ENSMUSG00000029167	48.3098	1.36673	0.671313	2.03591	0.0417597	0.594718	Ppargc1a
ENSMUSG00000008090	208.47	0.590141	0.289984	2.03508	0.0418425	0.595296	Fgfrl1
ENSMUSG00000053965	221.875	0.661799	0.325408	2.03375	0.0419764	0.596598	Pde5a
ENSMUSG00000068735	11541.2	0.304923	0.149998	2.03285	0.0420679	0.597297	Trp53i11
ENSMUSG00000041992	1620.9	0.35008	0.172442	2.03013	0.0423437	0.599653	Rapgef5
ENSMUSG00000057060	6.7311	-3.53937	1.74358	-2.02995	0.0423615	0.599653	Slc35f3
ENSMUSG00000061894	436.018	0.537038	0.264486	2.0305	0.0423058	0.599653	Zscan20
ENSMUSG00000039936	12104.4	-0.313323	0.154609	-2.02654	0.0427091	0.603968	Pik3cd
ENSMUSG00000018819	3639.71	-0.331615	0.163723	-2.02546	0.0428199	0.604928	Lsp1
ENSMUSG00000005364	244.257	-0.634058	0.313389	-2.02323	0.0430496	0.605768	Il5ra
ENSMUSG00000024008	412.915	-0.675949	0.3339	-2.02441	0.0429282	0.605768	Cpne5
ENSMUSG00000037572	3360.06	-0.354246	0.175045	-2.02374	0.0429968	0.605768	Wdhd1
ENSMUSG00000049775	9589.43	-0.325384	0.160825	-2.02321	0.0430513	0.605768	Tmsb4x
ENSMUSG00000020389	126.98	0.716401	0.354187	2.02266	0.0431082	0.605964	Cdkl3
ENSMUSG00000078670	10.7482	2.3599	1.16715	2.02193	0.0431832	0.606414	Fam174b
ENSMUSG00000028078	1090.11	0.468572	0.231846	2.02105	0.0432747	0.607095	Dclk2
ENSMUSG00000026480	1679.68	0.39945	0.19776	2.01987	0.0433964	0.607593	Ncf2
ENSMUSG00000054051	1312.12	0.418704	0.207287	2.01993	0.0433906	0.607593	Ercc6
ENSMUSG00000029605	297.633	-0.586564	0.290528	-2.01896	0.0434912	0.607713	Oas1b
ENSMUSG00000030203	1039.19	0.370554	0.183502	2.01935	0.0434506	0.607713	Dusp16
ENSMUSG00000026885	1731.98	-0.577135	0.286109	-2.01719	0.043676	0.609691	Ttll11
ENSMUSG00000029233	498.349	-0.470541	0.233463	-2.01549	0.0438537	0.611566	Srd5a3
ENSMUSG00000006717	230.266	0.700034	0.347554	2.01417	0.0439914	0.612276	Acot13
ENSMUSG00000040613	493.973	0.555409	0.275702	2.01453	0.0439543	0.612276	Apobec1
ENSMUSG00000030792	81.1348	1.10821	0.55073	2.01226	0.0441929	0.614473	Dkkl1
ENSMUSG00000038170	402.801	0.463126	0.230917	2.0056	0.0448993	0.623066	Pde4dip
ENSMUSG00000096255	4355.99	-0.318118	0.158586	-2.00596	0.04486	0.623066	Dynlt1b
ENSMUSG00000037108	220.69	-0.60181	0.300485	-2.0028	0.0451993	0.626612	Zcwpw1
ENSMUSG00000025577	3486.99	-0.317842	0.15902	-1.99875	0.0456353	0.632035	Cbx2
ENSMUSG00000032066	32.0242	1.41035	0.706172	1.99717	0.0458063	0.633781	Bco2
ENSMUSG00000026821	787.062	0.491394	0.246422	1.99412	0.0461392	0.635638	Ralgds
ENSMUSG00000028152	770.273	0.450114	0.225729	1.99405	0.0461469	0.635638	Tspan5
ENSMUSG00000032601	436.578	0.554051	0.277876	1.99388	0.0461649	0.635638	Prkar2a
ENSMUSG00000051412	1258.93	-0.434215	0.217655	-1.99497	0.0460465	0.635638	NA
ENSMUSG00000058290	3335.98	-0.390712	0.195956	-1.99387	0.046166	0.635638	Espl1
ENSMUSG00000039621	1830.56	0.366374	0.183878	1.99248	0.0463186	0.636575	Prex1
ENSMUSG00000043822	17.6379	-1.85092	0.928976	-1.99243	0.0463243	0.636575	Adamtsl5
ENSMUSG00000032192	56.0306	1.01704	0.510614	1.99181	0.0463924	0.636891	Gnb5
ENSMUSG00000012123	100.092	0.863345	0.433542	1.99138	0.0464393	0.636915	Crybg2
ENSMUSG00000000532	325.401	0.506079	0.254282	1.99023	0.0465659	0.63794	Acvr1b
ENSMUSG00000032688	1368.66	0.497932	0.250233	1.98988	0.0466046	0.63794	Malt1
ENSMUSG00000008540	497.622	0.484304	0.243452	1.98932	0.0466657	0.638156	Mgst1
ENSMUSG00000038178	932.236	-0.422869	0.212636	-1.9887	0.0467344	0.638231	Slc43a2
ENSMUSG00000039963	20.1161	1.64714	0.828352	1.98845	0.0467617	0.638231	Ccdc40
ENSMUSG00000045867	299.313	0.531564	0.267475	1.98734	0.0468849	0.639295	Cradd
ENSMUSG00000066687	115.218	0.90595	0.456252	1.98563	0.047074	0.641252	Zbtb16
ENSMUSG00000001020	250.013	-1.00389	0.505801	-1.98476	0.0471715	0.641476	S100a4
ENSMUSG00000018899	2219.47	-0.340629	0.171658	-1.98434	0.0472175	0.641476	Irf1
ENSMUSG00000042694	282.444	-0.522345	0.263298	-1.98385	0.0472724	0.641476	Stn1
ENSMUSG00000049858	143.521	0.696057	0.350794	1.98423	0.0472299	0.641476	Suox
ENSMUSG00000064373	3307.51	-0.341467	0.172237	-1.98254	0.0474191	0.642848	Selenop
ENSMUSG00000002083	1078.35	-0.528365	0.266818	-1.98024	0.0476766	0.644927	Bbc3
ENSMUSG00000011148	917.559	0.514373	0.259899	1.97913	0.0478012	0.644927	Adss1
ENSMUSG00000026548	51.258	1.07539	0.543276	1.97946	0.047764	0.644927	Slamf9
ENSMUSG00000054452	5201.78	0.357867	0.180727	1.98015	0.0476868	0.644927	Tle5
ENSMUSG00000060568	927.268	-0.425742	0.21509	-1.97937	0.0477746	0.644927	Fam78b
ENSMUSG00000039307	3535.04	-0.329884	0.166734	-1.97851	0.0478711	0.645197	Hexd
ENSMUSG00000074277	333.789	-0.836469	0.422856	-1.97814	0.0479127	0.645197	Phldb3
ENSMUSG00000020268	36.5275	1.43471	0.726274	1.97543	0.0482192	0.648705	Lyrm7
ENSMUSG00000035202	944.78	-0.381554	0.193308	-1.97381	0.0484032	0.649939	Lars2
ENSMUSG00000078202	201.752	-0.721486	0.365455	-1.97421	0.0483576	0.649939	Nrarp
ENSMUSG00000034265	964.894	-0.37006	0.187666	-1.9719	0.0486206	0.651707	Zdhhc14
ENSMUSG00000062518	48.5092	1.08631	0.550912	1.97185	0.0486272	0.651707	Zfp534
ENSMUSG00000025702	280.793	0.57471	0.291568	1.9711	0.0487121	0.651874	Marchf8
ENSMUSG00000046562	1815.31	0.383361	0.194508	1.97093	0.0487322	0.651874	Unc119b
ENSMUSG00000036644	1798.89	-0.342891	0.174148	-1.96896	0.0489573	0.654183	Tbc1d9b
ENSMUSG00000044199	1430.14	-0.397699	0.20202	-1.96861	0.0489976	0.654183	S1pr4
ENSMUSG00000014547	798.053	0.455948	0.231672	1.96808	0.0490593	0.654387	Wdfy2
ENSMUSG00000023008	338.268	0.715584	0.363848	1.96671	0.0492164	0.655862	Fmnl3
ENSMUSG00000044707	98.4421	0.828752	0.421563	1.96591	0.0493095	0.656482	Ccnjl
ENSMUSG00000018378	60.4404	1.00686	0.512332	1.96525	0.0493852	0.656558	2210416O15Rik
ENSMUSG00000033960	606.904	0.434482	0.221105	1.96505	0.0494083	0.656558	Jcad
ENSMUSG00000000903	11968.3	-0.299998	0.152823	-1.96304	0.0496416	0.658416	Vpreb3
ENSMUSG00000052794	574.087	0.453982	0.231226	1.96337	0.0496029	0.658416	1700030K09Rik
ENSMUSG00000035372	120.722	0.715108	0.364643	1.96112	0.0498656	0.660189	1810055G02Rik
ENSMUSG00000116005	9.70378	2.44355	1.24602	1.96109	0.0498689	0.660189	NA
ENSMUSG00000000159	50.3078	1.30867	0.66806	1.9589	0.0501242	0.662325	Igsf5
ENSMUSG00000021143	1893.8	0.399647	0.20398	1.95925	0.050084	0.662325	Pacs2
ENSMUSG00000001700	301.397	0.530758	0.271332	1.95612	0.0504508	0.665037	Gramd2b
ENSMUSG00000004996	892.841	-0.389801	0.199247	-1.95637	0.0504221	0.665037	Mri1
ENSMUSG00000038143	52.2101	-1.06811	0.54608	-1.95595	0.0504709	0.665037	Stox2
ENSMUSG00000037994	4.4403	4.3713	2.23554	1.95536	0.0505401	0.665326	Slc9b2
ENSMUSG00000024033	126.68	0.90272	0.462224	1.95299	0.0508203	0.668366	Rsph1
ENSMUSG00000057069	2628.16	0.327961	0.16796	1.95261	0.0508658	0.668366	Ero1b
ENSMUSG00000036368	29.6675	-1.48916	0.763253	-1.95106	0.0510494	0.670155	Rmdn2
ENSMUSG00000004945	1119.58	-0.381916	0.195936	-1.94918	0.0512735	0.670991	Tmem242
ENSMUSG00000021687	62.3027	1.02156	0.524253	1.9486	0.0513434	0.670991	Scamp1
ENSMUSG00000025314	3905.84	0.413704	0.212325	1.94845	0.0513613	0.670991	Ptprj
ENSMUSG00000025742	4509.74	-0.43063	0.221047	-1.94814	0.0513987	0.670991	Prps2
ENSMUSG00000050357	6680.14	-0.394179	0.202278	-1.9487	0.0513311	0.670991	Carmil2
ENSMUSG00000052534	36.0225	1.35236	0.694034	1.94855	0.0513493	0.670991	Pbx1
ENSMUSG00000066009	75.865	0.921326	0.473197	1.94703	0.0515316	0.672103	Zfp987
ENSMUSG00000031362	16.8079	-2.03225	1.04415	-1.94632	0.0516169	0.672594	Xlr4c
ENSMUSG00000054263	113.73	1.01282	0.520574	1.94559	0.0517037	0.673103	Lifr
ENSMUSG00000035566	119.209	-0.899968	0.462924	-1.94409	0.051884	0.674828	Pcdh17
ENSMUSG00000028383	632.949	0.410797	0.211374	1.94346	0.0519605	0.6752	Hsdl2
ENSMUSG00000055745	83.4009	0.993358	0.511325	1.94271	0.0520507	0.675748	Rtl6
ENSMUSG00000041936	301.238	-0.543	0.279614	-1.94196	0.0521414	0.676303	Agrn
ENSMUSG00000031157	1575.36	0.344845	0.177717	1.94042	0.0523286	0.678108	Pqbp1
ENSMUSG00000029446	851.92	-0.493203	0.254254	-1.93981	0.0524029	0.678447	Psph
ENSMUSG00000007908	28.2712	-1.47208	0.760208	-1.93642	0.0528167	0.678622	Hmgcll1
ENSMUSG00000008036	2530	0.384385	0.198396	1.93746	0.0526885	0.678622	Ap2s1
ENSMUSG00000017400	56.913	1.17125	0.604856	1.93642	0.0528164	0.678622	Stac2
ENSMUSG00000018395	323.375	0.50969	0.263123	1.93708	0.0527361	0.678622	Kif3a
ENSMUSG00000019139	1577.63	0.43072	0.222372	1.93693	0.0527535	0.678622	Isyna1
ENSMUSG00000020273	1728.65	-0.357234	0.184432	-1.93695	0.0527516	0.678622	Papolg
ENSMUSG00000025938	4.94407	4.22123	2.18066	1.93575	0.0528978	0.678622	Slco5a1
ENSMUSG00000038831	655.287	0.439267	0.226883	1.93609	0.0528562	0.678622	Ralgps1
ENSMUSG00000051149	2404.79	0.396159	0.204554	1.9367	0.0527824	0.678622	Adnp
ENSMUSG00000072825	523.259	-0.475045	0.245354	-1.93616	0.0528478	0.678622	Cep170b
ENSMUSG00000039234	614.181	-0.477142	0.246671	-1.93433	0.0530731	0.680253	Sec24d
ENSMUSG00000030041	59.7657	-0.978443	0.506104	-1.93328	0.0532012	0.681275	M1ap
ENSMUSG00000071266	260.495	0.517255	0.267702	1.93221	0.0533337	0.682352	Zfp946
ENSMUSG00000028277	6868.98	-0.318749	0.165106	-1.93057	0.0535363	0.684323	Ube2j1
ENSMUSG00000024308	2772.33	-0.346809	0.179756	-1.92933	0.05369	0.685667	Tapbp
ENSMUSG00000041231	270.046	0.573656	0.297506	1.92822	0.0538276	0.686557	Ublcp1
ENSMUSG00000068744	3393.53	-0.379116	0.196718	-1.9272	0.0539545	0.686557	Psrc1
ENSMUSG00000093985	9.98515	2.7983	1.45196	1.92726	0.0539469	0.686557	Gm10406
ENSMUSG00000110298	14.6454	-2.24947	1.16703	-1.92752	0.0539155	0.686557	NA
ENSMUSG00000048148	51.0089	1.61912	0.841049	1.92512	0.0542141	0.689238	Nwd1
ENSMUSG00000089762	30.7948	1.41733	0.737108	1.92282	0.0545028	0.692283	Ier5l
ENSMUSG00000012405	27683.5	-0.31268	0.162741	-1.92134	0.054689	0.693941	Rpl15
ENSMUSG00000023039	4.70845	4.7898	2.4936	1.92084	0.0547524	0.693941	Krt7
ENSMUSG00000029518	5436.7	0.322481	0.167906	1.92061	0.0547809	0.693941	Rab35
ENSMUSG00000023809	90.4124	0.782815	0.40809	1.91824	0.0550802	0.695233	Rps6ka2
ENSMUSG00000042073	69.2527	-0.988203	0.514909	-1.91918	0.0549615	0.695233	Abhd14b
ENSMUSG00000043102	8.50022	2.53831	1.32292	1.91872	0.0550204	0.695233	Qrfp
ENSMUSG00000061411	503.622	0.704159	0.367049	1.91843	0.0550563	0.695233	Nol4l
ENSMUSG00000035078	3121.2	-0.308096	0.16071	-1.91709	0.055226	0.69645	Mtmr9
ENSMUSG00000066842	39.5467	1.84885	0.965807	1.91431	0.0555806	0.700296	Hmcn1
ENSMUSG00000022468	106.04	0.734477	0.384056	1.91242	0.0558218	0.701454	Endou
ENSMUSG00000032802	120.183	-0.923222	0.482706	-1.91259	0.0558	0.701454	Srxn1
ENSMUSG00000040760	2609.21	-0.311147	0.162643	-1.91306	0.0557405	0.701454	Appl1
ENSMUSG00000022074	346.267	-0.470508	0.246475	-1.90895	0.0562689	0.702204	Tnfrsf10b
ENSMUSG00000027508	13334	0.417376	0.218828	1.90732	0.0564792	0.702204	Pag1
ENSMUSG00000028576	343.602	0.476708	0.249933	1.90734	0.0564769	0.702204	Ift74
ENSMUSG00000033032	117.688	0.762709	0.399543	1.90895	0.056268	0.702204	Afap1l1
ENSMUSG00000038546	3304.11	0.321261	0.168142	1.91065	0.0560496	0.702204	Ranbp9
ENSMUSG00000040387	177.552	0.617984	0.323565	1.90992	0.0561437	0.702204	Klhl32
ENSMUSG00000042498	17.0096	-1.82383	0.955544	-1.90868	0.0563034	0.702204	Radx
ENSMUSG00000043346	4.28799	5.54844	2.90443	1.91034	0.0560898	0.702204	NA
ENSMUSG00000062585	30.4941	1.31448	0.688823	1.90831	0.0563516	0.702204	Cnr2
ENSMUSG00000068794	10.4888	-2.32092	1.21647	-1.90792	0.0564012	0.702204	Col28a1
ENSMUSG00000089756	678.935	0.438841	0.229599	1.91133	0.0559616	0.702204	Zfp966
ENSMUSG00000091350	104.551	-0.78153	0.409596	-1.90805	0.0563846	0.702204	Vmn2r92
ENSMUSG00000051726	97.0652	0.827605	0.434148	1.90627	0.0566148	0.703271	Kcnf1
ENSMUSG00000023990	1034.57	0.378887	0.198867	1.90523	0.0567507	0.704338	Tfeb
ENSMUSG00000091144	95.5255	-0.859121	0.451038	-1.90477	0.0568105	0.704461	Phf11c
ENSMUSG00000035268	1463.95	-0.438866	0.230544	-1.90361	0.0569607	0.705702	Pkig
ENSMUSG00000022223	452.177	0.46336	0.243699	1.90136	0.057255	0.708103	Sdr39u1
ENSMUSG00000039699	4.64314	4.16061	2.1882	1.90139	0.0572511	0.708103	Batf2
ENSMUSG00000020961	7.18271	-3.23723	1.70328	-1.90058	0.057357	0.708292	Ston2
ENSMUSG00000040322	291.533	-0.507312	0.266939	-1.90048	0.0573707	0.708292	Slc25a24
ENSMUSG00000041911	41.1181	-1.32107	0.695422	-1.89966	0.0574771	0.708985	Dlx1
ENSMUSG00000076745	25.0821	-1.44349	0.760072	-1.89915	0.0575449	0.7092	Trgv4
ENSMUSG00000021592	201.581	-0.668025	0.35215	-1.89699	0.0578294	0.70944	Arsk
ENSMUSG00000021708	15.0024	-2.01909	1.06392	-1.89778	0.0577254	0.70944	Rasgrf2
ENSMUSG00000026547	7100.32	-0.327287	0.172703	-1.89509	0.0580807	0.70944	Tagln2
ENSMUSG00000029544	134.031	0.851738	0.448949	1.89718	0.057804	0.70944	Cabp1
ENSMUSG00000030306	73.9715	-0.952391	0.502509	-1.89527	0.0580565	0.70944	Tmtc1
ENSMUSG00000038517	166.929	0.637415	0.336393	1.89485	0.0581121	0.70944	Tbkbp1
ENSMUSG00000041609	442.767	-0.58137	0.306822	-1.89481	0.0581179	0.70944	Bicdl1
ENSMUSG00000041688	68.7346	0.897147	0.472701	1.89792	0.057707	0.70944	Amot
ENSMUSG00000049892	35.2414	1.38871	0.73252	1.8958	0.0579864	0.70944	Rasd1
ENSMUSG00000056215	25.8216	-1.74479	0.91921	-1.89814	0.0576776	0.70944	Lrguk
ENSMUSG00000061104	2956.22	-0.363843	0.191846	-1.89653	0.0578897	0.70944	Sap18b
ENSMUSG00000030064	161.795	0.674836	0.356528	1.8928	0.0583846	0.71208	Frmd4b
ENSMUSG00000021003	212.006	-0.547063	0.289283	-1.8911	0.0586115	0.713034	Galc
ENSMUSG00000027883	1098.13	-0.684497	0.361962	-1.89107	0.0586145	0.713034	Gpsm2
ENSMUSG00000071477	1212.25	-0.414663	0.219232	-1.89143	0.0585669	0.713034	Zfp777
ENSMUSG00000021929	4578.83	-0.341508	0.180665	-1.89028	0.0587201	0.713702	Kpna3
ENSMUSG00000022109	1302.86	-0.336246	0.177931	-1.88975	0.0587911	0.71395	Med4
ENSMUSG00000034616	1184.26	-0.371243	0.196576	-1.88854	0.058953	0.714606	Ssh3
ENSMUSG00000045392	107.522	-0.874184	0.462969	-1.88821	0.0589972	0.714606	Or5m3b
ENSMUSG00000053137	236.881	0.533965	0.282762	1.88839	0.0589737	0.714606	Mapk11
ENSMUSG00000032940	20.2328	1.62217	0.85934	1.88769	0.0590669	0.714836	Rbm11
ENSMUSG00000024127	644.862	0.404428	0.214452	1.88587	0.059313	0.716934	Prepl
ENSMUSG00000028402	22.4009	1.99958	1.06063	1.88527	0.0593928	0.716934	Mpdz
ENSMUSG00000040212	1044.25	-0.356081	0.188853	-1.88549	0.0593633	0.716934	Emp3
ENSMUSG00000015846	147.131	-0.651897	0.346153	-1.88326	0.0596652	0.718991	Rxra
ENSMUSG00000020166	5309.15	-0.294884	0.156566	-1.88345	0.0596393	0.718991	Cnot2
ENSMUSG00000041272	10.9841	2.1664	1.15075	1.8826	0.0597551	0.71946	Tox
ENSMUSG00000068129	610.285	0.527436	0.280383	1.88113	0.0599549	0.721249	Cst7
ENSMUSG00000039158	3778.5	-0.344046	0.18294	-1.88065	0.0600195	0.721411	Akna
ENSMUSG00000038949	1512.77	-0.353223	0.188084	-1.878	0.0603812	0.72514	Cnst
ENSMUSG00000020251	188.054	0.661279	0.352445	1.87626	0.0606194	0.727381	Glt8d2
ENSMUSG00000054619	476.439	-0.476469	0.254081	-1.87527	0.0607562	0.728403	Tmt1a
ENSMUSG00000032561	205.473	-0.570766	0.304536	-1.87422	0.0609007	0.729515	Acp3
ENSMUSG00000040093	2059.32	0.626799	0.334677	1.87285	0.061089	0.730849	Bmf
ENSMUSG00000078619	8254.58	-0.286582	0.153035	-1.87266	0.0611158	0.730849	Smarcd2
ENSMUSG00000011958	2571.36	0.307174	0.164149	1.87132	0.0613013	0.730926	Bnip2
ENSMUSG00000021947	274.967	-0.63524	0.339498	-1.87111	0.0613296	0.730926	Cryl1
ENSMUSG00000053580	288.928	0.599621	0.32034	1.87183	0.0612305	0.730926	Tanc2
ENSMUSG00000073702	12450.9	0.302204	0.161441	1.87191	0.0612192	0.730926	Rpl31
ENSMUSG00000027007	717.186	0.384544	0.205683	1.8696	0.0615398	0.732812	Itprid2
ENSMUSG00000024354	143.739	-0.750723	0.402174	-1.86666	0.061949	0.737062	Slc23a1
ENSMUSG00000108815	25.62	-2.03208	1.08889	-1.86621	0.0620126	0.737197	NA
ENSMUSG00000025997	16.6424	1.7221	0.923036	1.86569	0.0620849	0.737434	Ikzf2
ENSMUSG00000007035	781.07	0.45441	0.243632	1.86515	0.0621604	0.73771	Msh5
ENSMUSG00000026698	640.875	-0.467986	0.251089	-1.86382	0.0623465	0.738675	Pigc
ENSMUSG00000029710	68.111	-0.909623	0.487954	-1.86416	0.0622995	0.738675	Ephb4
ENSMUSG00000015944	217.531	0.749655	0.402803	1.8611	0.0627306	0.741965	Castor2
ENSMUSG00000020713	28.2474	-1.39706	0.750707	-1.86099	0.0627459	0.741965	Gh
ENSMUSG00000024986	1238.98	0.595147	0.319846	1.86073	0.0627821	0.741965	Hhex
ENSMUSG00000044968	139.719	0.770397	0.414387	1.85912	0.0630096	0.74403	Napepld
ENSMUSG00000023156	1020.44	-0.362962	0.195282	-1.85866	0.0630755	0.744185	Rpp14
ENSMUSG00000069289	626.016	-0.418482	0.225382	-1.85677	0.063344	0.746729	Vmn1r203
ENSMUSG00000037902	322.192	0.691189	0.37233	1.85639	0.0633986	0.746747	Sirpa
ENSMUSG00000026080	18.5809	1.59629	0.86065	1.85475	0.063632	0.748597	Chst10
ENSMUSG00000031880	53.3319	0.994175	0.536076	1.85454	0.0636618	0.748597	Rrad
ENSMUSG00000038593	615.065	0.593506	0.320133	1.85394	0.0637479	0.748985	Tctn1
ENSMUSG00000020846	43.5109	-1.11597	0.602382	-1.8526	0.0639404	0.750621	Rflnb
ENSMUSG00000083927	20.3507	-1.62632	0.87807	-1.85216	0.0640031	0.750732	NA
ENSMUSG00000021068	2412.99	0.393999	0.212813	1.85138	0.0641143	0.750985	Nin
ENSMUSG00000024842	156.572	-0.661157	0.357209	-1.8509	0.0641845	0.750985	Cabp4
ENSMUSG00000043004	1468.73	0.392925	0.212247	1.85127	0.0641312	0.750985	Gng2
ENSMUSG00000021816	5805.47	-0.285557	0.154479	-1.84851	0.0645284	0.752511	Ppp3cb
ENSMUSG00000022070	1759.72	-0.345129	0.186688	-1.8487	0.0645018	0.752511	Bora
ENSMUSG00000045294	3166.64	0.316536	0.171228	1.84862	0.064513	0.752511	Insig1
ENSMUSG00000110195	28096.1	-0.30522	0.165025	-1.84954	0.0643796	0.752511	Pde2a
ENSMUSG00000018507	1181.02	0.332252	0.179893	1.84694	0.064756	0.754203	Trpv2
ENSMUSG00000062014	5590.48	-0.303866	0.164539	-1.84677	0.0647805	0.754203	Gmfb
ENSMUSG00000017485	14556.7	-0.280647	0.152059	-1.84564	0.064944	0.755483	Top2b
ENSMUSG00000026873	565.323	-0.557899	0.302413	-1.84482	0.0650631	0.756245	Phf19
ENSMUSG00000029401	406.896	-0.434514	0.235595	-1.84433	0.0651355	0.756462	Rilpl2
ENSMUSG00000031781	1774.49	0.347875	0.188678	1.84375	0.0652192	0.756811	Ciapin1
ENSMUSG00000068523	1292.81	-0.340853	0.184964	-1.8428	0.0653579	0.757174	Gng5
ENSMUSG00000094132	4.70532	3.78182	2.05191	1.84307	0.0653181	0.757174	Gm3264
ENSMUSG00000079800	19.2274	1.60691	0.872518	1.8417	0.0655193	0.758421	NA
ENSMUSG00000050545	19.8926	-1.65284	0.897819	-1.84095	0.0656293	0.759071	Fam228b
ENSMUSG00000030279	3509.16	0.330782	0.179865	1.83906	0.065907	0.761658	C2cd5
ENSMUSG00000029153	12.557	1.98	1.07688	1.83865	0.0659671	0.761728	Ociad2
ENSMUSG00000033186	2403.72	-0.311318	0.16939	-1.83788	0.0660806	0.761791	Mzt1
ENSMUSG00000037306	110.08	0.862827	0.469465	1.83789	0.0660779	0.761791	Man1c1
ENSMUSG00000047557	1346.38	0.346928	0.188836	1.8372	0.066181	0.762325	Lxn
ENSMUSG00000027452	3341.64	-0.334105	0.181962	-1.83613	0.0663389	0.76352	Acss1
ENSMUSG00000022895	57.5508	-0.926859	0.505111	-1.83496	0.0665115	0.764882	Ets2
ENSMUSG00000002227	1115.87	-0.49448	0.269863	-1.83234	0.0669009	0.768243	Mov10
ENSMUSG00000020716	704.701	0.364919	0.199163	1.83226	0.0669127	0.768243	Nf1
ENSMUSG00000042500	199.291	0.582922	0.318222	1.83181	0.0669796	0.768386	2004-08-01
ENSMUSG00000037541	10.6456	2.34744	1.28241	1.83049	0.0671767	0.77002	Shank2
ENSMUSG00000036006	4102.45	0.347482	0.190034	1.82853	0.0674706	0.772761	Ripor2
ENSMUSG00000063268	1202.38	-0.404123	0.221099	-1.8278	0.0675802	0.773388	Parp10
ENSMUSG00000074384	132.216	0.692004	0.378971	1.82601	0.0678489	0.775833	AI429214
ENSMUSG00000047153	3399.51	-0.331168	0.181453	-1.82509	0.0679877	0.776161	Khnyn
ENSMUSG00000094634	5.2411	3.24206	1.77637	1.8251	0.0679853	0.776161	NA
ENSMUSG00000025026	398.339	0.495811	0.271742	1.82457	0.0680665	0.776432	Add3
ENSMUSG00000090626	589.965	0.409231	0.224427	1.82344	0.068236	0.777736	Tex9
ENSMUSG00000054942	935.156	0.359438	0.197189	1.82281	0.0683327	0.778209	Miga1
ENSMUSG00000002307	1692.8	-0.317786	0.174416	-1.822	0.0684551	0.778974	Daxx
ENSMUSG00000004105	707.978	-0.526667	0.289396	-1.81988	0.0687772	0.779366	Angptl2
ENSMUSG00000019478	28.0927	1.32912	0.730478	1.81952	0.0688324	0.779366	Rab4a
ENSMUSG00000026116	5275	-0.283371	0.155743	-1.81948	0.0688383	0.779366	Tmem131
ENSMUSG00000034881	980.988	0.382283	0.21002	1.82023	0.0687245	0.779366	Tbxa2r
ENSMUSG00000037664	13.1712	1.89949	1.04362	1.82009	0.0687447	0.779366	Cdkn1c
ENSMUSG00000045039	859.467	0.374917	0.206085	1.81923	0.0688765	0.779366	Megf8
ENSMUSG00000060470	6877.92	-0.417819	0.229583	-1.8199	0.0687738	0.779366	Adgrg3
ENSMUSG00000007039	1200.74	0.432028	0.237702	1.81752	0.0691376	0.781266	Ddah2
ENSMUSG00000052911	219.028	-0.520331	0.286304	-1.8174	0.0691553	0.781266	Lamb2
ENSMUSG00000022136	2383.92	-0.325001	0.179109	-1.81454	0.0695947	0.783883	Dnajc3
ENSMUSG00000026347	42.0434	1.32337	0.728926	1.81551	0.0694457	0.783883	Tmem163
ENSMUSG00000030852	143.873	0.64122	0.353398	1.81444	0.0696093	0.783883	Tacc2
ENSMUSG00000032333	573.308	0.386328	0.21284	1.81511	0.069507	0.783883	Stoml1
ENSMUSG00000073405	835.507	-0.363295	0.200693	-1.8102	0.0702647	0.790632	H2-T-ps
ENSMUSG00000000416	292.083	0.692159	0.382615	1.80902	0.0704477	0.791443	Cttnbp2
ENSMUSG00000022863	293.392	0.464788	0.257032	1.80829	0.0705613	0.791443	Btg3
ENSMUSG00000035944	186.774	-0.64876	0.358629	-1.809	0.0704506	0.791443	Ttc38
ENSMUSG00000048911	272.693	0.486231	0.268838	1.80864	0.0705069	0.791443	Rnf24
ENSMUSG00000002699	501.634	0.412494	0.228204	1.80757	0.0706739	0.791447	Lcp2
ENSMUSG00000103037	33.6349	1.5271	0.844735	1.80779	0.0706394	0.791447	Pcdhgb1
ENSMUSG00000025077	48.2415	1.03333	0.572008	1.80649	0.0708419	0.791998	Dclre1a
ENSMUSG00000035458	17.1811	1.62536	0.899895	1.80617	0.0708917	0.791998	Tnni3
ENSMUSG00000059713	345.176	0.472612	0.261572	1.80681	0.0707918	0.791998	Rcan3
ENSMUSG00000028005	6.22651	-2.85951	1.58403	-1.80521	0.0710416	0.793045	Gucy1b1
ENSMUSG00000024330	336.368	-0.644462	0.35713	-1.80456	0.0711435	0.793554	Col11a2
ENSMUSG00000020183	179.33	0.574307	0.318646	1.80234	0.0714926	0.795208	Cpm
ENSMUSG00000026207	34.7342	-1.2224	0.678158	-1.80254	0.0714612	0.795208	Speg
ENSMUSG00000051147	435.565	-0.408579	0.226714	-1.80218	0.0715174	0.795208	Nat2
ENSMUSG00000070476	36.8853	1.14571	0.635724	1.80222	0.0715107	0.795208	Fam217b
ENSMUSG00000026437	40.0228	1.22133	0.678116	1.80107	0.071692	0.796522	Cdk18
ENSMUSG00000067149	84.5438	-0.757874	0.421087	-1.79981	0.0718912	0.797478	Jchain
ENSMUSG00000078716	50.6986	1.07749	0.598621	1.79995	0.0718687	0.797478	Tmem8b
ENSMUSG00000026304	21.07	1.58903	0.883353	1.79886	0.0720401	0.797874	Rab17
ENSMUSG00000037536	1490.57	-0.343064	0.190686	-1.79911	0.0720017	0.797874	Fbxo34
ENSMUSG00000038605	177.264	0.553186	0.308084	1.79557	0.0725637	0.803042	Samd10
ENSMUSG00000033209	195.172	0.65189	0.36356	1.79307	0.072961	0.806806	Ttc28
ENSMUSG00000053453	2333.78	-0.320229	0.178666	-1.79234	0.0730786	0.807473	Thoc7
ENSMUSG00000030982	1480.76	-0.337663	0.188431	-1.79197	0.0731378	0.807494	Vps35l
ENSMUSG00000039206	416.788	0.454572	0.253844	1.79075	0.073333	0.809015	Daglb
ENSMUSG00000031807	10235.6	-0.329263	0.183996	-1.78952	0.0735318	0.810171	Pgls
ENSMUSG00000076587	55.0156	1.02917	0.575151	1.78939	0.0735527	0.810171	Igkv6-20
ENSMUSG00000027223	35.8053	1.17868	0.659117	1.78827	0.0737318	0.810941	Mapk8ip1
ENSMUSG00000028341	24.5541	1.41401	0.790725	1.78824	0.0737376	0.810941	Nr4a3
ENSMUSG00000034209	14.5957	2.35961	1.32026	1.78724	0.0738992	0.812085	Rasl10a
ENSMUSG00000035109	72.6131	-0.804283	0.451174	-1.78265	0.0746441	0.818994	Shc4
ENSMUSG00000064262	349.655	-0.695276	0.390013	-1.7827	0.0746354	0.818994	Gimap8
ENSMUSG00000026576	15911	-0.287731	0.161496	-1.78166	0.0748043	0.819495	Atp1b1
ENSMUSG00000039315	24.9539	1.90841	1.07115	1.78165	0.0748061	0.819495	Clnk
ENSMUSG00000049119	5.15899	3.47116	1.94877	1.78121	0.074879	0.819657	Fam110b
ENSMUSG00000094370	6.2404	2.86803	1.61063	1.78069	0.0749636	0.819947	Gm3373
ENSMUSG00000029364	187.643	0.745313	0.41864	1.78032	0.0750238	0.81997	Wsb2
ENSMUSG00000038776	1660.21	-0.310074	0.174241	-1.77957	0.0751463	0.820672	Ephx1
ENSMUSG00000022262	6.73318	2.9973	1.68466	1.77917	0.0752114	0.820747	Dnah5
ENSMUSG00000118346	490.84	-0.408761	0.229996	-1.77725	0.0755273	0.823557	Tmem179b
ENSMUSG00000001228	20286	-0.311776	0.175536	-1.77614	0.0757099	0.82404	Uhrf1
ENSMUSG00000045780	2905.12	-0.362298	0.203975	-1.77619	0.075701	0.82404	Or51v8
ENSMUSG00000074006	38.482	1.10329	0.621249	1.77591	0.075747	0.82404	Omp
ENSMUSG00000073421	78.5416	0.802234	0.451886	1.7753	0.0758481	0.824505	H2-Ab1
ENSMUSG00000020393	525.316	0.511993	0.288458	1.77493	0.0759089	0.82453	Kremen1
ENSMUSG00000028100	10.6688	2.06551	1.16402	1.77446	0.0759879	0.824654	Nudt17
ENSMUSG00000046006	10.4816	2.07862	1.17161	1.77416	0.0760373	0.824654	Gapt
ENSMUSG00000039005	425.31	-0.429655	0.242419	-1.77237	0.0763333	0.827228	Tlr4
ENSMUSG00000063450	796.193	0.452022	0.255252	1.77088	0.0765799	0.828626	Syne2
ENSMUSG00000096488	14.2346	1.75396	0.990255	1.77122	0.0765235	0.828626	Gm10409
ENSMUSG00000025466	36.6733	1.14055	0.644548	1.76953	0.076806	0.830436	Fuom
ENSMUSG00000085603	72.1363	0.951195	0.537814	1.76863	0.0769552	0.831411	NA
ENSMUSG00000031097	45.6693	-1.04014	0.588907	-1.76623	0.0773573	0.835116	Tnni2
ENSMUSG00000021877	4626.29	-0.307403	0.174135	-1.76532	0.0775101	0.835761	Arf4
ENSMUSG00000032011	1293.91	0.55776	0.315981	1.76517	0.0775356	0.835761	Thy1
ENSMUSG00000035126	84.4416	0.763944	0.432913	1.76466	0.0776214	0.836046	Dnai4
ENSMUSG00000025161	24.4203	1.9635	1.11332	1.76365	0.0777916	0.83724	Slc16a3
ENSMUSG00000042082	714.665	0.393516	0.223257	1.76261	0.077966	0.838476	Arsb
ENSMUSG00000027835	2011.71	-0.300095	0.170369	-1.76144	0.0781646	0.838799	Pdcd10
ENSMUSG00000049106	1260.91	0.430935	0.244658	1.76138	0.0781745	0.838799	Dcaf5
ENSMUSG00000057530	878.644	0.538108	0.305387	1.76205	0.0780604	0.838799	Ece1
ENSMUSG00000006289	3143.59	-0.29991	0.170399	-1.76005	0.0783999	0.840578	Osgep
ENSMUSG00000026944	2531.54	0.326468	0.185652	1.7585	0.0786633	0.84073	Abca2
ENSMUSG00000029561	13.978	-2.83166	1.61033	-1.75843	0.0786739	0.84073	Oasl2
ENSMUSG00000031156	906.846	-0.334801	0.190331	-1.75904	0.0785703	0.84073	Slc35a2
ENSMUSG00000033669	261.05	0.487778	0.27754	1.75751	0.0788315	0.84073	Zfp7
ENSMUSG00000035133	321.805	0.486417	0.276671	1.75811	0.0787293	0.84073	Arhgap5
ENSMUSG00000055994	20.7255	1.46751	0.834911	1.75769	0.0788004	0.84073	Nod2
ENSMUSG00000070526	12.0196	1.92115	1.09225	1.75889	0.0785963	0.84073	Peg12
ENSMUSG00000021832	3455.18	-0.29517	0.168086	-1.75606	0.0790782	0.840818	Psmc6
ENSMUSG00000025607	1381.62	0.318109	0.181115	1.75639	0.0790224	0.840818	Copg2
ENSMUSG00000038147	1387.86	-0.380009	0.216333	-1.75659	0.0789872	0.840818	Cd84
ENSMUSG00000051978	169.495	0.550658	0.313423	1.75692	0.0789319	0.840818	Erich1
ENSMUSG00000002320	2894.97	-0.291546	0.166158	-1.75463	0.0793218	0.84218	Tm9sf1
ENSMUSG00000037410	390.069	0.419871	0.239296	1.75461	0.0793258	0.84218	Tbc1d2b
ENSMUSG00000074646	22.7954	1.41618	0.807683	1.75339	0.0795351	0.843766	6430550D23Rik
ENSMUSG00000063410	5307.34	-0.297037	0.169454	-1.75291	0.0796182	0.844013	Stk24
ENSMUSG00000041912	132.659	0.655656	0.374173	1.75228	0.0797252	0.844172	Tdrkh
ENSMUSG00000054716	321.747	0.434703	0.248101	1.75212	0.079753	0.844172	Zfp771
ENSMUSG00000007589	2254.43	-0.308516	0.176142	-1.75152	0.0798565	0.844633	Tinf2
ENSMUSG00000024034	3890.41	0.348528	0.19918	1.74982	0.0801497	0.845832	Tmprss3
ENSMUSG00000030598	137.781	0.646724	0.369567	1.74995	0.080127	0.845832	Fbxo17
ENSMUSG00000042097	206.491	0.653466	0.373401	1.75004	0.0801117	0.845832	Zfp239
ENSMUSG00000033653	728.223	0.41902	0.239557	1.74914	0.0802661	0.846426	Vps8
ENSMUSG00000034282	9.44345	-2.39173	1.36802	-1.74831	0.0804102	0.847312	Evpl
ENSMUSG00000020283	1227.68	-0.342042	0.196024	-1.7449	0.081003	0.852921	Pex13
ENSMUSG00000005204	3007.19	-0.292122	0.167482	-1.7442	0.0811245	0.852926	Senp3
ENSMUSG00000017734	148.562	1.01876	0.584079	1.74421	0.0811226	0.852926	Dbndd2
ENSMUSG00000000486	4807.2	-0.276155	0.158474	-1.74259	0.0814057	0.854608	Septin1
ENSMUSG00000004110	31.1216	1.68447	0.966477	1.7429	0.0813506	0.854608	Cacna1e
ENSMUSG00000016933	8184.56	-0.298537	0.171538	-1.74036	0.0817957	0.856153	Plcg1
ENSMUSG00000041040	1095.53	0.333911	0.191841	1.74057	0.0817598	0.856153	Fam117b
ENSMUSG00000109061	34.5594	-1.40677	0.80813	-1.74077	0.0817242	0.856153	NA
ENSMUSG00000114836	90.2759	-0.744051	0.427344	-1.7411	0.0816654	0.856153	NA
ENSMUSG00000028149	2087.67	0.345995	0.198879	1.73973	0.0819067	0.856679	Rap1gds1
ENSMUSG00000022092	2096.24	-0.33481	0.192703	-1.73744	0.0823093	0.85864	Ppp3cc
ENSMUSG00000022353	4375.64	0.353961	0.203842	1.73645	0.0824846	0.85864	Mtss1
ENSMUSG00000023982	20.9928	1.40552	0.80907	1.7372	0.0823515	0.85864	Guca1a
ENSMUSG00000024143	411.631	0.680328	0.391839	1.73624	0.0825206	0.85864	Rhoq
ENSMUSG00000030557	2461.58	0.286687	0.165109	1.73635	0.0825018	0.85864	Mef2a
ENSMUSG00000068874	66.7815	0.91706	0.527667	1.73795	0.0822192	0.85864	Selenbp1
ENSMUSG00000091472	12.4446	2.38036	1.36965	1.73793	0.0822224	0.85864	Gm3739
ENSMUSG00000042662	14.0231	1.75276	1.00995	1.73549	0.0826543	0.859397	Dusp15
ENSMUSG00000002274	1193.14	-0.392345	0.226228	-1.73429	0.0828665	0.860227	Metrn
ENSMUSG00000045636	287.451	0.475572	0.274252	1.73407	0.082905	0.860227	Mtus1
ENSMUSG00000097449	1104.07	-0.531893	0.306742	-1.73401	0.0829171	0.860227	NA
ENSMUSG00000038569	83.8009	0.750247	0.432861	1.73323	0.083055	0.861024	Rad9b
ENSMUSG00000034459	33.5112	-1.92375	1.11053	-1.73228	0.0832235	0.862136	Ifit1
ENSMUSG00000111692	22.9886	1.34759	0.778186	1.73171	0.083326	0.862565	NA
ENSMUSG00000021969	2602.85	-0.322769	0.186561	-1.7301	0.0836129	0.86315	Zdhhc20
ENSMUSG00000035064	4323.22	-0.318615	0.184149	-1.7302	0.0835942	0.86315	Eef2k
ENSMUSG00000039357	458.175	-0.415602	0.24023	-1.73002	0.0836275	0.86315	Fut11
ENSMUSG00000053205	1578.84	-0.381361	0.220369	-1.73056	0.0835302	0.86315	Styx
ENSMUSG00000032525	6327.18	0.26662	0.154244	1.72856	0.0838879	0.865205	Nktr
ENSMUSG00000022023	1329.21	-0.307674	0.178067	-1.72785	0.0840145	0.865877	Wbp4
ENSMUSG00000022014	1143.13	-0.425531	0.246404	-1.72696	0.0841741	0.866888	Epsti1
ENSMUSG00000033355	364.49	-2.2617	1.31064	-1.72565	0.0844105	0.868689	Rtp4
ENSMUSG00000021255	78.6688	-0.814397	0.472199	-1.72469	0.0845834	0.868987	Esrrb
ENSMUSG00000032194	105.636	0.707996	0.410428	1.72502	0.084524	0.868987	Kank2
ENSMUSG00000046056	51.9492	0.984463	0.57095	1.72425	0.0846622	0.868987	Sbsn
ENSMUSG00000052684	978.117	-0.529891	0.30734	-1.72412	0.084686	0.868987	Jun
ENSMUSG00000022358	242.189	0.511861	0.297056	1.72311	0.0848681	0.870179	Fbxo32
ENSMUSG00000033386	544.217	0.439924	0.255356	1.72278	0.0849276	0.870179	Frrs1
ENSMUSG00000062991	41.1345	-1.19286	0.692533	-1.72245	0.0849873	0.870179	Nrg1
ENSMUSG00000000317	20.4408	1.56718	0.9107	1.72085	0.0852773	0.870648	Bcl6b
ENSMUSG00000037259	13.5748	-2.0561	1.19482	-1.72084	0.0852802	0.870648	Dzank1
ENSMUSG00000038545	1023.34	-0.347808	0.202059	-1.72132	0.085192	0.870648	Cul7
ENSMUSG00000043467	1080.34	0.425594	0.247184	1.72177	0.0851115	0.870648	Zbtb37
ENSMUSG00000027580	2994.24	-0.426527	0.247931	-1.72034	0.0853698	0.870932	Helz2
ENSMUSG00000029408	28.6615	1.43231	0.832811	1.71985	0.0854597	0.871219	Abcb9
ENSMUSG00000021962	2444.5	-0.280604	0.163264	-1.71871	0.0856666	0.872067	Dcp1a
ENSMUSG00000056290	7.80804	-2.31687	1.34791	-1.71886	0.0856391	0.872067	Ms4a4b
ENSMUSG00000027639	1209.42	0.381151	0.222021	1.71674	0.086027	0.874728	Samhd1
ENSMUSG00000058625	6.49043	-2.93414	1.70927	-1.7166	0.086052	0.874728	Gm17383
ENSMUSG00000000682	2568.65	-0.284157	0.165733	-1.71455	0.0864279	0.876102	Cd52
ENSMUSG00000022094	829.059	-0.418341	0.243993	-1.71456	0.0864256	0.876102	Slc39a14
ENSMUSG00000025037	603.108	-0.487153	0.284044	-1.71506	0.0863336	0.876102	Maoa
ENSMUSG00000054517	632.793	0.359191	0.209501	1.71451	0.0864358	0.876102	Trim65
ENSMUSG00000007817	17055	-0.28221	0.16466	-1.71389	0.0865482	0.876329	Zmiz1
ENSMUSG00000079334	340.252	-0.501078	0.292394	-1.71371	0.0865824	0.876329	Naa80
ENSMUSG00000003378	127.576	0.680235	0.39736	1.71189	0.0869171	0.876491	Grik5
ENSMUSG00000015932	2547.24	0.284189	0.165886	1.71316	0.0866829	0.876491	Dstn
ENSMUSG00000028218	546.058	0.366317	0.214165	1.71044	0.0871841	0.876491	Cibar1
ENSMUSG00000028581	13504.8	0.43709	0.255486	1.71082	0.0871144	0.876491	Laptm5
ENSMUSG00000031511	1803.26	0.326397	0.190628	1.71222	0.0868556	0.876491	Arhgef7
ENSMUSG00000036306	14.7564	1.68297	0.983521	1.71117	0.0870498	0.876491	Lzts1
ENSMUSG00000036989	527.334	0.44022	0.257123	1.7121	0.0868789	0.876491	Trim3
ENSMUSG00000040187	23.9434	-1.2965	0.757393	-1.7118	0.0869337	0.876491	Bmal2
ENSMUSG00000087150	700.637	-0.340435	0.198958	-1.71109	0.0870641	0.876491	NA
ENSMUSG00000094811	3.9995	3.90553	2.28361	1.71025	0.0872202	0.876491	Gm5458
ENSMUSG00000039934	152.884	0.612133	0.358037	1.70969	0.0873225	0.876894	Gsap
ENSMUSG00000020990	14.9504	1.89046	1.10596	1.70934	0.0873875	0.876923	Cdkl1
ENSMUSG00000024012	6490.41	-0.259255	0.151747	-1.70847	0.0875501	0.877929	Mtch1
ENSMUSG00000004952	755.736	0.49166	0.287922	1.70761	0.0877078	0.878886	Rasa4
ENSMUSG00000026342	287.354	0.47173	0.276845	1.70395	0.0883904	0.880718	Slc35f5
ENSMUSG00000027332	1504.59	0.297617	0.17459	1.70466	0.0882578	0.880718	Ivd
ENSMUSG00000036181	395.433	0.523806	0.307126	1.7055	0.0881004	0.880718	H1f2
ENSMUSG00000040592	8830.46	-0.298585	0.175194	-1.70431	0.0883236	0.880718	Cd79b
ENSMUSG00000050567	2272.86	0.297814	0.174752	1.70421	0.0883425	0.880718	Maml1
ENSMUSG00000053550	34.076	1.21474	0.712619	1.70462	0.0882661	0.880718	Shisa7
ENSMUSG00000096452	34.5727	1.18782	0.696908	1.70442	0.0883031	0.880718	Ighv1-77
ENSMUSG00000110277	240.745	0.52623	0.308718	1.70457	0.0882752	0.880718	Gm45871
ENSMUSG00000027665	2737.33	-0.306838	0.18011	-1.70361	0.0884534	0.880723	Pik3ca
ENSMUSG00000028300	146.105	0.571187	0.335428	1.70286	0.0885942	0.881503	C9orf72
ENSMUSG00000030677	3447.59	-0.325479	0.191206	-1.70224	0.0887105	0.881805	Kif22
ENSMUSG00000071531	7.78697	2.9015	1.70473	1.70203	0.0887497	0.881805	Gprin2
ENSMUSG00000022952	4540.71	-0.296925	0.174602	-1.70058	0.0890219	0.883887	Runx1
ENSMUSG00000023328	4.12891	3.7886	2.22928	1.69947	0.0892297	0.884083	Ache
ENSMUSG00000031851	274.309	0.445985	0.262418	1.69952	0.0892217	0.884083	Ntpcr
ENSMUSG00000091264	942.883	0.32652	0.192091	1.69982	0.0891655	0.884083	Smim13
ENSMUSG00000021298	206.611	0.538339	0.31705	1.69796	0.0895148	0.884447	Gpr132
ENSMUSG00000027011	2243.46	0.290041	0.170814	1.698	0.0895083	0.884447	Ube2e3
ENSMUSG00000033540	311.867	0.449413	0.264585	1.69856	0.0894025	0.884447	Idua
ENSMUSG00000068115	308.562	0.493091	0.290404	1.69795	0.0895174	0.884447	Ninl
ENSMUSG00000006362	1455.93	0.591578	0.349186	1.69416	0.0902345	0.885328	Cbfa2t3
ENSMUSG00000020974	941.803	-0.337874	0.199422	-1.69427	0.0902145	0.885328	Pole2
ENSMUSG00000021840	7989.39	-0.270098	0.15941	-1.69436	0.0901965	0.885328	Mapk1ip1l
ENSMUSG00000027695	31.8865	1.24009	0.731437	1.69542	0.0899966	0.885328	Pld1
ENSMUSG00000032691	504.456	0.464432	0.273936	1.6954	0.0899987	0.885328	Nlrp3
ENSMUSG00000033854	327.046	0.585269	0.345022	1.69632	0.0898247	0.885328	Kcnk10
ENSMUSG00000042684	184.13	0.665819	0.392923	1.69453	0.0901654	0.885328	Npl
ENSMUSG00000047714	1962.33	0.332824	0.196204	1.69632	0.0898253	0.885328	Ppp1r2
ENSMUSG00000050947	342.401	0.457426	0.26961	1.69662	0.0897686	0.885328	Amigo1
ENSMUSG00000107928	1183.83	-0.379424	0.223846	-1.69502	0.0900711	0.885328	NA
ENSMUSG00000070802	33.8049	1.20343	0.711414	1.69161	0.0907206	0.889478	Pnma8b
ENSMUSG00000021786	308.347	-0.453334	0.268135	-1.69069	0.0908956	0.889956	Oxsm
ENSMUSG00000040648	4219.91	0.273175	0.16156	1.69086	0.0908636	0.889956	Ppip5k2
ENSMUSG00000030761	901.024	-0.336492	0.19911	-1.68998	0.0910319	0.890055	Myo7a
ENSMUSG00000036528	69.8407	0.956222	0.565717	1.69028	0.0909738	0.890055	Ppfibp2
ENSMUSG00000019558	137.7	0.58273	0.344922	1.68946	0.0911321	0.890417	Slc6a8
ENSMUSG00000034959	112.002	0.677466	0.401704	1.68648	0.091703	0.895375	Rubcnl
ENSMUSG00000005447	1254.19	0.35157	0.208579	1.68555	0.091883	0.895596	Pafah1b3
ENSMUSG00000025935	8301.2	0.254153	0.150799	1.68538	0.0919162	0.895596	Tram1
ENSMUSG00000045917	629.872	0.353965	0.209962	1.68585	0.0918238	0.895596	Tmem268
ENSMUSG00000112003	251.578	-0.497761	0.295402	-1.68503	0.0919822	0.895619	NA
ENSMUSG00000010358	811.829	-0.455742	0.270636	-1.68396	0.0921884	0.897008	Ifi35
ENSMUSG00000061718	78.967	-0.853786	0.507891	-1.68104	0.0927549	0.901898	Ppp1r1b
ENSMUSG00000036599	594.341	0.399074	0.23754	1.68003	0.092952	0.90268	Chst12
ENSMUSG00000045071	1363.53	0.32202	0.191682	1.67997	0.0929635	0.90268	E130308A19Rik
ENSMUSG00000027347	1714.59	-0.441463	0.262903	-1.67919	0.0931153	0.903498	Rasgrp1
ENSMUSG00000058881	155.272	0.59436	0.354092	1.67855	0.0932399	0.903498	Zfp516
ENSMUSG00000078606	13744.5	-0.328707	0.195812	-1.67869	0.0932128	0.903498	Gvin2
ENSMUSG00000042726	1513.83	-0.336816	0.200713	-1.6781	0.0933282	0.903732	Trafd1
ENSMUSG00000062007	505.298	-0.629334	0.375125	-1.67766	0.0934126	0.903929	Hsh2d
ENSMUSG00000003644	1926.15	0.329715	0.19664	1.67674	0.0935924	0.904025	Rps6ka1
ENSMUSG00000038515	143.362	0.733282	0.43741	1.67642	0.0936564	0.904025	Grtp1
ENSMUSG00000044037	216.597	2.17473	1.29734	1.6763	0.093679	0.904025	Als2cl
ENSMUSG00000099034	26.2235	1.45779	0.869566	1.67646	0.0936479	0.904025	NA
ENSMUSG00000001473	160.738	0.657811	0.392968	1.67396	0.094139	0.907842	Tubb6
ENSMUSG00000046410	327.918	-0.456455	0.272781	-1.67334	0.0942607	0.908395	Kcnk6
ENSMUSG00000016528	12791.5	-0.265132	0.15863	-1.67139	0.0946449	0.911475	Mapkapk2
ENSMUSG00000030156	970.997	-0.535758	0.320631	-1.67095	0.0947317	0.911688	Cd69
ENSMUSG00000021136	117.169	-0.761435	0.456425	-1.66826	0.0952644	0.91384	Smoc1
ENSMUSG00000024084	15.5574	1.77848	1.06632	1.66786	0.095343	0.91384	Qpct
ENSMUSG00000037321	6958.11	-0.292457	0.175347	-1.66788	0.0953394	0.91384	Tap1
ENSMUSG00000051950	753.496	0.353248	0.211692	1.66869	0.0951797	0.91384	B3glct
ENSMUSG00000053461	10.9608	2.42772	1.45419	1.66947	0.0950246	0.91384	Hhipl2
ENSMUSG00000074238	4847.39	-0.308906	0.185212	-1.66786	0.0953443	0.91384	Ap1ar
ENSMUSG00000019297	2694.48	-0.37243	0.223517	-1.66622	0.095669	0.916329	Nop9
ENSMUSG00000028133	76.1514	0.768107	0.461336	1.66496	0.0959204	0.917515	Rwdd3
ENSMUSG00000041827	13.6851	-2.06303	1.23909	-1.66495	0.0959229	0.917515	Oasl1
ENSMUSG00000041684	515.192	0.394707	0.237132	1.66451	0.0960109	0.917734	Bivm
ENSMUSG00000026578	245.25	0.458005	0.275341	1.66341	0.0962306	0.919211	Ccdc181
ENSMUSG00000073491	31.4312	-1.23461	0.742425	-1.66294	0.0963244	0.919484	Ifi213
ENSMUSG00000028420	117.122	0.654844	0.393878	1.66256	0.0964013	0.919595	Tmem38b
ENSMUSG00000022791	1431.97	0.387564	0.233469	1.66002	0.0969102	0.923825	Tnk2
ENSMUSG00000052539	484.835	-0.387849	0.233687	-1.65969	0.0969762	0.923829	Magi3
ENSMUSG00000034442	528.114	0.379153	0.228533	1.65907	0.0971007	0.924391	Trmt5
ENSMUSG00000054072	395.481	-1.76402	1.06371	-1.65836	0.097244	0.925131	Iigp1
ENSMUSG00000024063	2444.65	0.299931	0.180905	1.65794	0.0973294	0.925318	Lbh
ENSMUSG00000042046	224.881	0.525114	0.317061	1.65619	0.0976827	0.928052	Dstyk
ENSMUSG00000037126	10.3626	-2.02638	1.22531	-1.65377	0.0981744	0.932095	Psd
ENSMUSG00000019845	1182.82	-0.30602	0.185182	-1.65254	0.0984246	0.933056	Tube1
ENSMUSG00000029171	816.053	-0.328288	0.198686	-1.6523	0.0984741	0.933056	Pgm2
ENSMUSG00000115981	164.189	0.619029	0.374579	1.6526	0.098412	0.933056	NA
ENSMUSG00000032221	316.619	0.493474	0.298827	1.65137	0.0986628	0.934215	Mns1
ENSMUSG00000027173	26.9847	1.1799	0.715222	1.6497	0.0990049	0.936476	Depdc7
ENSMUSG00000031145	122.644	0.630052	0.381953	1.64955	0.0990344	0.936476	Prickle3
ENSMUSG00000022177	1113.64	-0.32541	0.197415	-1.64836	0.0992798	0.938167	Haus4
ENSMUSG00000028436	2640.35	-0.277237	0.168264	-1.64763	0.099428	0.938231	Dcaf12
ENSMUSG00000028760	6022.86	0.251141	0.152451	1.64735	0.0994861	0.938231	Eif4g3
ENSMUSG00000032041	456.012	0.40864	0.248059	1.64735	0.0994858	0.938231	Tirap
ENSMUSG00000024104	2482.06	0.273998	0.166366	1.64696	0.0995659	0.938355	Washc2
ENSMUSG00000037992	453.672	0.389133	0.236411	1.646	0.0997634	0.939589	Rara
ENSMUSG00000032724	74.6189	-0.776794	0.472321	-1.64463	0.100045	0.941304	Abtb2
ENSMUSG00000037020	1343.28	-0.300415	0.182682	-1.64447	0.100079	0.941304	Wdr62
ENSMUSG00000013921	57.1067	0.868607	0.528387	1.64388	0.100201	0.941818	Clip3
ENSMUSG00000042275	386.237	-0.424354	0.258197	-1.64353	0.100274	0.941876	Pelo
ENSMUSG00000030796	12.6801	-1.8279	1.11298	-1.64235	0.100517	0.943321	Tead2
ENSMUSG00000034118	820.333	0.404476	0.246348	1.64189	0.100613	0.943321	Tpst1
ENSMUSG00000042616	86.3806	0.681542	0.415114	1.64182	0.100628	0.943321	Oscp1
ENSMUSG00000041757	13.0506	1.72418	1.05047	1.64134	0.100727	0.943621	Plekha6
ENSMUSG00000041417	3356.34	-0.288531	0.17585	-1.64078	0.100843	0.944085	Pik3r1
ENSMUSG00000024766	248.713	0.458986	0.279813	1.64033	0.100936	0.944327	Lipo3
ENSMUSG00000039958	443.373	-0.369071	0.225055	-1.63992	0.101023	0.94451	Etfbkmt
ENSMUSG00000037594	119.403	0.628005	0.383109	1.63923	0.101165	0.944955	Clba1
ENSMUSG00000041750	238.074	0.507304	0.309573	1.63872	0.101271	0.944955	Cd1d2
ENSMUSG00000056708	1570.81	-0.288244	0.175885	-1.63882	0.10125	0.944955	Ier5
ENSMUSG00000085977	6.74135	-2.99794	1.83004	-1.63819	0.101383	0.945366	NA
ENSMUSG00000078942	110.936	0.711562	0.434615	1.63722	0.101584	0.946617	Naip6
ENSMUSG00000035984	5.34455	2.73453	1.67158	1.63589	0.101862	0.948583	Nme5
ENSMUSG00000022000	1856.59	-0.294605	0.180311	-1.63387	0.102286	0.951901	Zc3h13
ENSMUSG00000000915	2280.47	-0.374895	0.229539	-1.63325	0.102416	0.952017	Hip1r
ENSMUSG00000046532	193.803	-0.750129	0.459309	-1.63317	0.102434	0.952017	Ar
ENSMUSG00000024180	277.677	0.463577	0.284244	1.63091	0.102909	0.953299	Pgap6
ENSMUSG00000025133	1662.62	-0.29701	0.181993	-1.63199	0.102682	0.953299	Ints4
ENSMUSG00000035849	20.6468	1.79081	1.09768	1.63145	0.102796	0.953299	Krt222
ENSMUSG00000045045	381.272	0.40713	0.249578	1.63127	0.102833	0.953299	Lrfn4
ENSMUSG00000052155	964.995	0.335436	0.205674	1.63091	0.10291	0.953299	Acvr2a
ENSMUSG00000021975	2404.73	-0.318342	0.195422	-1.629	0.103314	0.953647	Ints9
ENSMUSG00000028613	724.921	-0.42287	0.259425	-1.63002	0.103096	0.953647	Lrp8
ENSMUSG00000029217	1481.06	-0.324626	0.199263	-1.62913	0.103285	0.953647	Tec
ENSMUSG00000033644	14.5099	-1.65396	1.01542	-1.62885	0.103345	0.953647	Piwil2
ENSMUSG00000038677	144.339	-0.814261	0.499911	-1.62881	0.103353	0.953647	Scube3
ENSMUSG00000087569	12.5142	-2.39438	1.46988	-1.62896	0.103322	0.953647	NA
ENSMUSG00000031785	11077.7	-0.370041	0.22744	-1.62698	0.103741	0.956602	Adgrg1
ENSMUSG00000030498	213.121	-0.490334	0.301541	-1.6261	0.103929	0.957711	Gas2
ENSMUSG00000035885	4634.71	-0.280955	0.172834	-1.62557	0.10404	0.958109	Cox8a
ENSMUSG00000024399	657.308	0.476176	0.293026	1.62503	0.104156	0.95855	Ltb
ENSMUSG00000002326	1249.36	-0.324738	0.200044	-1.62333	0.104518	0.958894	Gmpr2
ENSMUSG00000020020	238.489	0.537338	0.330873	1.624	0.104376	0.958894	Usp44
ENSMUSG00000028332	41.6468	1.05274	0.649156	1.62171	0.104866	0.958894	Hemgn
ENSMUSG00000030309	243.248	0.597719	0.368419	1.62239	0.104719	0.958894	Caprin2
ENSMUSG00000036099	757.678	0.342548	0.211045	1.62311	0.104567	0.958894	Vezt
ENSMUSG00000036106	401.247	0.436146	0.268924	1.62182	0.104842	0.958894	Prr5
ENSMUSG00000036199	1339.69	-0.285721	0.176013	-1.6233	0.104526	0.958894	Ndufa13
ENSMUSG00000062210	1645.85	-0.293656	0.180993	-1.62247	0.104702	0.958894	Tnfaip8
ENSMUSG00000070808	2686.67	0.308178	0.190037	1.62167	0.104874	0.958894	Bicra
ENSMUSG00000094728	9.71653	1.94981	1.20072	1.62387	0.104404	0.958894	NA
ENSMUSG00000022131	442.131	-0.401867	0.247884	-1.62119	0.104977	0.959219	Gpr180
ENSMUSG00000022048	1590.77	-0.300259	0.185276	-1.6206	0.105103	0.959748	Dpysl2
ENSMUSG00000032018	1428.32	0.283747	0.175152	1.62001	0.10523	0.960287	Sc5d
ENSMUSG00000036526	160.271	0.577663	0.356901	1.61855	0.105543	0.962518	Card11
ENSMUSG00000004661	2695.57	0.504908	0.312226	1.61712	0.105852	0.962852	Arid3b
ENSMUSG00000026447	496.999	0.461672	0.285547	1.6168	0.105921	0.962852	Pik3c2b
ENSMUSG00000052609	321.232	-0.438018	0.270898	-1.61691	0.105897	0.962852	Plekhg3
ENSMUSG00000072692	701.861	0.525728	0.325008	1.61759	0.105752	0.962852	Rpl37rt
ENSMUSG00000094235	22.0481	-1.27125	0.785684	-1.61801	0.10566	0.962852	Mup-ps24
ENSMUSG00000022583	31.7805	-1.07054	0.662341	-1.6163	0.106029	0.963208	Ly6f
ENSMUSG00000004567	861.217	0.327121	0.202679	1.61399	0.10653	0.963384	Mcoln1
ENSMUSG00000020755	1308.36	0.348279	0.215632	1.61515	0.106277	0.963384	Sap30bp
ENSMUSG00000022533	10372.2	-0.243301	0.150933	-1.61198	0.106966	0.963384	Atp13a3
ENSMUSG00000022661	58.4955	0.886421	0.55016	1.61121	0.107135	0.963384	Cd200
ENSMUSG00000023022	352.447	0.63634	0.394625	1.61252	0.106849	0.963384	Lima1
ENSMUSG00000023912	116.695	0.601252	0.372951	1.61215	0.106929	0.963384	Slc25a27
ENSMUSG00000025939	941.762	0.308973	0.19135	1.61471	0.106375	0.963384	Ube2w
ENSMUSG00000029049	20.8059	1.51831	0.941338	1.61293	0.10676	0.963384	Morn1
ENSMUSG00000030600	121.869	0.597246	0.370401	1.61243	0.106868	0.963384	Lrfn1
ENSMUSG00000044583	17.2424	-1.79412	1.11049	-1.61562	0.106177	0.963384	Tlr7
ENSMUSG00000048379	3512.5	-0.269257	0.166844	-1.61382	0.106566	0.963384	Socs4
ENSMUSG00000050957	72.3224	-0.744708	0.461002	-1.61541	0.106222	0.963384	Insl6
ENSMUSG00000056832	237.421	0.448964	0.278428	1.61249	0.106854	0.963384	Ift56
ENSMUSG00000062248	1733.46	-0.308109	0.190841	-1.61448	0.106422	0.963384	Cks2
ENSMUSG00000070697	2137.26	-0.266666	0.16545	-1.61176	0.107014	0.963384	Utp3
ENSMUSG00000074071	146.411	-0.673191	0.417826	-1.61118	0.107141	0.963384	Fam169b
ENSMUSG00000022013	590.873	-0.448188	0.27838	-1.60998	0.107401	0.964796	Dnajc15
ENSMUSG00000058900	198.291	-0.50559	0.314064	-1.60983	0.107435	0.964796	Rsl1
ENSMUSG00000034171	17.7271	1.5092	0.938633	1.60787	0.107864	0.968027	Faah
ENSMUSG00000032127	1811.5	-0.279582	0.173968	-1.60709	0.108035	0.96895	Vps11
ENSMUSG00000052477	61.617	0.877967	0.546473	1.60661	0.108141	0.969281	Sp140l2
ENSMUSG00000029093	1175.72	-0.417199	0.259735	-1.60625	0.10822	0.969371	Sorcs2
ENSMUSG00000024235	150.602	-0.539179	0.335744	-1.60592	0.10829	0.969388	Map3k8
ENSMUSG00000064080	253.943	-0.540417	0.336598	-1.60553	0.108377	0.969551	Fbln2
ENSMUSG00000115991	18.9384	-7.68271	4.78761	-1.60471	0.108559	0.970556	NA
ENSMUSG00000079575	531.549	0.350464	0.218509	1.60389	0.108739	0.971554	Rbpj-ps3
ENSMUSG00000024953	3536.08	-0.27145	0.169359	-1.60281	0.108977	0.97162	Prdx5
ENSMUSG00000025433	7.99374	2.11128	1.31743	1.60258	0.109028	0.97162	Crisp3
ENSMUSG00000051166	281.162	0.556616	0.347242	1.60296	0.108943	0.97162	Eml5
ENSMUSG00000055447	8667.46	-0.248546	0.155119	-1.60229	0.109091	0.97162	Cd47
ENSMUSG00000074521	53.8245	0.92847	0.579159	1.60314	0.108905	0.97162	NA
ENSMUSG00000002076	4.90542	2.89543	1.80864	1.60089	0.109402	0.971933	Hsf2bp
ENSMUSG00000031302	35.977	1.06496	0.665055	1.60131	0.109309	0.971933	Nlgn3
ENSMUSG00000040204	8002.65	-0.321114	0.200569	-1.60102	0.109373	0.971933	Pclaf
ENSMUSG00000056870	176.468	0.527809	0.329551	1.6016	0.109244	0.971933	Gulp1
ENSMUSG00000031872	5.10456	-2.99588	1.87292	-1.59958	0.109692	0.973282	Bean1
ENSMUSG00000117924	551.515	-0.339045	0.211926	-1.59982	0.109637	0.973282	Tmem223
ENSMUSG00000063787	1070.4	-0.361968	0.226347	-1.59918	0.109782	0.973465	Chchd1
ENSMUSG00000053080	2180.4	0.263513	0.164864	1.59837	0.109961	0.974441	Zfta
ENSMUSG00000040433	400.258	0.376041	0.235358	1.59774	0.1101	0.975063	Zbtb38
ENSMUSG00000031519	4.87682	2.68169	1.67878	1.5974	0.110176	0.975122	Asb5
ENSMUSG00000025492	2160.94	-0.550949	0.345164	-1.5962	0.110445	0.975665	Ifitm3
ENSMUSG00000040459	9728.12	0.282092	0.1767	1.59644	0.11039	0.975665	Arglu1
ENSMUSG00000090145	23.2622	-1.29043	0.808263	-1.59655	0.110367	0.975665	Ugt1a6b
ENSMUSG00000036052	296.409	0.435559	0.273025	1.59531	0.110644	0.976809	Dnajb5
ENSMUSG00000022114	298.926	-0.453452	0.284506	-1.59382	0.110977	0.978361	Spry2
ENSMUSG00000022193	2079.99	-0.313697	0.196888	-1.59328	0.111097	0.978361	Psmb5
ENSMUSG00000023367	381.453	0.675115	0.4237	1.59338	0.111075	0.978361	Tmem176a
ENSMUSG00000040272	661.995	0.329829	0.206959	1.59369	0.111006	0.978361	Accs
ENSMUSG00000026712	20.8878	1.30924	0.822557	1.59167	0.111458	0.980929	Mrc1
ENSMUSG00000037544	1889.18	-0.298238	0.187458	-1.59096	0.11162	0.981738	Dlgap5
ENSMUSG00000042747	1794.78	-0.319243	0.200907	-1.58901	0.112059	0.982016	Krtcap2
ENSMUSG00000044447	92.4929	0.648216	0.407947	1.58897	0.112067	0.982016	Dock5
ENSMUSG00000045282	760.823	-0.316317	0.199089	-1.58882	0.1121	0.982016	Tmem86b
ENSMUSG00000059824	407.83	-0.380025	0.239255	-1.58837	0.112203	0.982016	Dbp
ENSMUSG00000066363	437.238	-0.461449	0.290515	-1.58838	0.1122	0.982016	Serpina3f
ENSMUSG00000100514	6.70883	2.51157	1.57919	1.59042	0.11174	0.982016	NA
ENSMUSG00000107705	17.8938	-7.60465	4.78779	-1.58834	0.112208	0.982016	NA
ENSMUSG00000114905	18.0826	7.61094	4.78773	1.58968	0.111908	0.982016	NA
ENSMUSG00000053226	26.5288	-1.15853	0.729609	-1.58788	0.112314	0.982332	Dand5
ENSMUSG00000002250	560.176	0.3414	0.21584	1.58172	0.113713	0.985866	Ppard
ENSMUSG00000019944	217.82	0.463999	0.293419	1.58135	0.113798	0.985866	Rhobtb1
ENSMUSG00000020061	14.2336	1.54511	0.977562	1.58058	0.113974	0.985866	Mybpc1
ENSMUSG00000023827	374.756	-0.603943	0.381277	-1.584	0.113194	0.985866	Agpat4
ENSMUSG00000026797	1116.37	-0.338635	0.21415	-1.5813	0.11381	0.985866	Stxbp1
ENSMUSG00000027479	6480.4	0.25019	0.158126	1.58222	0.1136	0.985866	Mapre1
ENSMUSG00000028076	1273.45	0.371368	0.235049	1.57996	0.114115	0.985866	Cd1d1
ENSMUSG00000029094	397.627	0.377927	0.238482	1.58472	0.113031	0.985866	Afap1
ENSMUSG00000029581	175.991	-0.512917	0.32464	-1.57996	0.114117	0.985866	Fscn1
ENSMUSG00000030323	415.38	0.391783	0.247191	1.58494	0.112981	0.985866	Ift122
ENSMUSG00000031714	722.761	-0.550883	0.348127	-1.58242	0.113553	0.985866	Gab1
ENSMUSG00000034266	192.196	0.488054	0.308807	1.58045	0.114004	0.985866	Batf
ENSMUSG00000034275	24.5017	-1.18097	0.745619	-1.58388	0.113221	0.985866	Igsf9b
ENSMUSG00000035914	22.6797	-1.50583	0.950524	-1.58421	0.113145	0.985866	Cd276
ENSMUSG00000049086	197.229	0.529432	0.334142	1.58445	0.11309	0.985866	Bmyc
ENSMUSG00000052928	186.085	0.515058	0.324822	1.58566	0.112817	0.985866	Ctif
ENSMUSG00000059975	358.76	0.403099	0.254662	1.58288	0.113449	0.985866	Zfp74
ENSMUSG00000060126	44692.8	-0.255483	0.161579	-1.58117	0.113839	0.985866	Tpt1
ENSMUSG00000075266	1146.1	-0.304422	0.19267	-1.58001	0.114103	0.985866	Cenpw
ENSMUSG00000078500	11.7329	1.70134	1.07599	1.58118	0.113837	0.985866	NA
ENSMUSG00000026049	1865.07	-0.286795	0.181581	-1.57943	0.114237	0.9863	Tex30
ENSMUSG00000060314	19.4221	1.38194	0.875485	1.57849	0.114453	0.987561	Zfp941
ENSMUSG00000027082	504.092	0.497706	0.315392	1.57806	0.114553	0.987816	Tfpi
ENSMUSG00000102918	969.611	-0.369414	0.234169	-1.57756	0.114667	0.9882	Pcdhgc3
ENSMUSG00000039568	1176.02	0.32893	0.208583	1.57697	0.114802	0.9882	Ubald1
ENSMUSG00000081094	4.75229	3.08789	1.95814	1.57695	0.114808	0.9882	Rpl19-ps11
ENSMUSG00000010142	3001.99	0.279068	0.177268	1.57427	0.115425	0.990617	Tnfrsf13b
ENSMUSG00000010663	2592.34	-0.262435	0.166709	-1.57421	0.11544	0.990617	Fads1
ENSMUSG00000022816	300.858	-0.421552	0.267729	-1.57455	0.115361	0.990617	Fstl1
ENSMUSG00000035769	213.617	0.541573	0.343902	1.57479	0.115305	0.990617	Xylb
ENSMUSG00000064128	632.779	-0.325246	0.206497	-1.57507	0.115241	0.990617	Cenpj
ENSMUSG00000070305	86.1927	-0.689857	0.438346	-1.57377	0.11554	0.990878	Mpzl3
ENSMUSG00000020787	24.8863	1.1973	0.762294	1.57065	0.116263	0.991049	P2rx1
ENSMUSG00000021871	6571.8	-0.280539	0.178407	-1.57247	0.115842	0.991049	NA
ENSMUSG00000021948	5928.75	-0.26175	0.166363	-1.57336	0.115635	0.991049	Prkcd
ENSMUSG00000026755	7786.66	0.257913	0.164039	1.57227	0.115888	0.991049	Arpc5l
ENSMUSG00000031808	1596.82	-0.451897	0.287365	-1.57255	0.115822	0.991049	Slc27a1
ENSMUSG00000033751	615.809	0.346587	0.220522	1.57166	0.116029	0.991049	Gadd45gip1
ENSMUSG00000035236	2316.27	0.334112	0.212635	1.57129	0.116115	0.991049	Scai
ENSMUSG00000056481	388.616	0.677552	0.431227	1.57122	0.116132	0.991049	Cd248
ENSMUSG00000073915	42.5109	-0.95517	0.608086	-1.57078	0.116234	0.991049	Or52e7
ENSMUSG00000105096	25.8252	-1.49703	0.952737	-1.57129	0.116114	0.991049	Gbp10
ENSMUSG00000075595	3294.28	-0.268254	0.170867	-1.56996	0.116424	0.99182	Zfp652
ENSMUSG00000062376	302.105	0.408051	0.260007	1.56939	0.116558	0.992358	Borcs7
ENSMUSG00000049313	675.397	0.509536	0.324764	1.56894	0.116661	0.992638	Sorl1
ENSMUSG00000030745	169.302	0.811856	0.517588	1.56854	0.116756	0.992848	Il21r
ENSMUSG00000041540	9.09864	1.95987	1.24986	1.56807	0.116864	0.993165	Sox5
ENSMUSG00000002489	1373.55	-0.276716	0.176645	-1.56651	0.11723	0.993984	Tiam1
ENSMUSG00000021895	1356	-0.283982	0.181249	-1.56681	0.11716	0.993984	Arhgef3
ENSMUSG00000026384	1574.81	0.285457	0.18235	1.56544	0.11748	0.993984	Ptpn4
ENSMUSG00000032324	968.962	0.308379	0.19705	1.56498	0.117587	0.993984	Tspan3
ENSMUSG00000035726	11072	-0.325821	0.208215	-1.56483	0.117622	0.993984	Supt16
ENSMUSG00000037548	51.2716	0.826859	0.527961	1.56614	0.117317	0.993984	H2-DMb2
ENSMUSG00000038732	22.2509	1.28903	0.823895	1.56456	0.117687	0.993984	Mboat1
ENSMUSG00000047098	1226.54	-0.310025	0.19799	-1.56586	0.117382	0.993984	Rnf31
ENSMUSG00000050953	1513.73	-0.564759	0.360722	-1.56564	0.117434	0.993984	Gja1
ENSMUSG00000055313	10.8877	1.79505	1.14636	1.56587	0.117379	0.993984	Pgbd1
ENSMUSG00000056019	804.488	-0.336671	0.215215	-1.56435	0.117736	0.993984	Zfp709
ENSMUSG00000001123	21575.2	-0.258922	0.165552	-1.56399	0.11782	0.994021	Lgals9
ENSMUSG00000026627	623.641	0.378116	0.241894	1.56315	0.118017	0.994021	Pacc1
ENSMUSG00000031627	1983.09	0.270036	0.172746	1.5632	0.118005	0.994021	Irf2
ENSMUSG00000038843	379.709	0.431984	0.276387	1.56296	0.118061	0.994021	Gcnt1
ENSMUSG00000094825	10.4186	1.81717	1.16275	1.56283	0.118092	0.994021	NA
ENSMUSG00000035173	703.637	0.351679	0.225148	1.56199	0.118291	0.994505	Ccdc186
ENSMUSG00000090222	120.759	-0.619154	0.396362	-1.56209	0.118267	0.994505	NA
ENSMUSG00000010066	27.1613	1.29911	0.832061	1.56132	0.118448	0.994803	Cacna2d2
ENSMUSG00000025937	796.114	0.41589	0.266436	1.56094	0.118538	0.994803	Lactb2
ENSMUSG00000026826	170.66	0.641714	0.411076	1.56106	0.11851	0.994803	Nr4a2
ENSMUSG00000046667	235.717	0.596654	0.382573	1.55958	0.118859	0.996351	Rbm12b1
ENSMUSG00000064358	71620	-0.266448	0.170848	-1.55956	0.118864	0.996351	COX3
ENSMUSG00000071369	921.106	-0.348721	0.223681	-1.55901	0.118993	0.996842	Map3k5
ENSMUSG00000043872	1419.94	-0.312377	0.200424	-1.55858	0.119096	0.997107	Zmym1
ENSMUSG00000031805	3609.2	-0.31564	0.202678	-1.55735	0.119388	0.99828	Jak3
ENSMUSG00000048922	2068.77	-0.274624	0.176403	-1.5568	0.119519	0.99828	Cdca2
ENSMUSG00000074158	197.296	0.537052	0.344964	1.55684	0.119509	0.99828	Zfp976
ENSMUSG00000078429	8612.56	-0.262379	0.16853	-1.55687	0.119502	0.99828	Ctdsp2
ENSMUSG00000021774	3728.77	-0.279019	0.179269	-1.55642	0.119608	0.998329	Ube2e1
ENSMUSG00000035517	452.023	-0.373456	0.239983	-1.55618	0.119666	0.998329	Tdrd7
ENSMUSG00000000001	5481.53	0.0197293	0.155533	0.126849	0.89906	0.999983	Gnai3
ENSMUSG00000000028	2527.5	-0.196766	0.180263	-1.09155	0.275032	0.999983	Cdc45
ENSMUSG00000000049	5.00517	-0.889374	1.61988	-0.549036	0.582981	0.999983	Apoh
ENSMUSG00000000056	1596.04	0.13538	0.247069	0.547943	0.583731	0.999983	Narf
ENSMUSG00000000058	235.34	-0.173448	0.308393	-0.562426	0.573826	0.999983	Cav2
ENSMUSG00000000078	954.584	0.00259929	0.230497	0.0112769	0.991003	0.999983	Klf6
ENSMUSG00000000085	2250.38	0.0711026	0.170091	0.418028	0.675927	0.999983	Scmh1
ENSMUSG00000000088	4476.09	-0.0431184	0.199945	-0.215652	0.829259	0.999983	Cox5a
ENSMUSG00000000093	18.354	-0.380381	0.889106	-0.427824	0.66878	0.999983	Tbx2
ENSMUSG00000000126	9.72633	0.231352	1.21958	0.189698	0.849546	0.999983	Wnt9a
ENSMUSG00000000127	35.3593	0.662009	0.64959	1.01912	0.308147	0.999983	Fer
ENSMUSG00000000131	6973.34	-0.0372225	0.151248	-0.246102	0.805603	0.999983	Xpo6
ENSMUSG00000000134	1054.66	-0.0202339	0.206752	-0.0978655	0.922039	0.999983	Tfe3
ENSMUSG00000000142	16.0423	-0.630385	1.00185	-0.629218	0.529206	0.999983	Axin2
ENSMUSG00000000148	831.374	0.179743	0.235918	0.761888	0.446127	0.999983	Brat1
ENSMUSG00000000149	1891.95	0.114116	0.228366	0.499706	0.617282	0.999983	Gna12
ENSMUSG00000000154	15.5076	-0.063398	1.01166	-0.062667	0.950032	0.999983	Slc22a18
ENSMUSG00000000167	31.6156	0.351148	0.690651	0.50843	0.611152	0.999983	Pih1d2
ENSMUSG00000000168	1836.56	-0.052639	0.218702	-0.240689	0.809797	0.999983	Dlat
ENSMUSG00000000171	3245.99	-0.0476165	0.186833	-0.254862	0.79883	0.999983	Sdhd
ENSMUSG00000000194	995.809	0.0911333	0.212135	0.429601	0.667486	0.999983	Gpr107
ENSMUSG00000000223	110.834	-0.209575	0.376603	-0.556488	0.577877	0.999983	Drp2
ENSMUSG00000000244	1301.54	0.130403	0.195771	0.666098	0.505348	0.999983	Tspan32
ENSMUSG00000000247	66.1363	0.0260403	0.488384	0.0533192	0.957478	0.999983	Lhx2
ENSMUSG00000000253	32.3075	0.513958	0.77413	0.663917	0.506743	0.999983	Gmpr
ENSMUSG00000000266	11.726	0.809149	1.14076	0.709305	0.478135	0.999983	Mid2
ENSMUSG00000000275	7099.03	0.114298	0.186428	0.613095	0.539813	0.999983	Trim25
ENSMUSG00000000276	2882.8	0.264223	0.212191	1.24521	0.213054	0.999983	Dgke
ENSMUSG00000000278	1242.54	0.041993	0.227116	0.184897	0.85331	0.999983	Scpep1
ENSMUSG00000000282	2010.78	0.0658915	0.245197	0.268728	0.788139	0.999983	Mnt
ENSMUSG00000000290	921.917	-0.0459081	0.195647	-0.234648	0.814482	0.999983	Itgb2
ENSMUSG00000000295	419.898	0.0558755	0.275643	0.20271	0.839362	0.999983	Hddc2
ENSMUSG00000000301	74.6035	0.286557	0.518961	0.552176	0.580828	0.999983	Pemt
ENSMUSG00000000308	7.57328	-0.356807	1.28076	-0.278591	0.780559	0.999983	Ckmt1
ENSMUSG00000000325	478.089	0.169912	0.26012	0.653207	0.513623	0.999983	NA
ENSMUSG00000000326	713.051	-0.0440798	0.198906	-0.221612	0.824616	0.999983	Comt
ENSMUSG00000000339	1344.09	-0.01361	0.177811	-0.076542	0.938988	0.999983	Rtca
ENSMUSG00000000340	700.229	0.11753	0.212419	0.553293	0.580063	0.999983	Dbt
ENSMUSG00000000346	12084.8	-0.0460906	0.152308	-0.302615	0.762183	0.999983	Dazap2
ENSMUSG00000000355	1116.06	-0.126346	0.187058	-0.675436	0.499399	0.999983	Mcts1
ENSMUSG00000000374	2063.09	0.0926169	0.200614	0.461666	0.644321	0.999983	Trappc10
ENSMUSG00000000378	1988.76	-0.0500087	0.20647	-0.242207	0.808619	0.999983	Ccm2
ENSMUSG00000000384	2494.54	-0.0831321	0.176682	-0.47052	0.637984	0.999983	Tbrg4
ENSMUSG00000000386	7.82159	0.757339	1.50733	0.502438	0.615359	0.999983	Mx1
ENSMUSG00000000399	3446.71	-0.156575	0.211835	-0.739136	0.459824	0.999983	Ndufa9
ENSMUSG00000000420	4036.44	-0.11075	0.163094	-0.679054	0.497103	0.999983	Galnt1
ENSMUSG00000000440	55.6904	0.192484	0.694211	0.27727	0.781573	0.999983	Pparg
ENSMUSG00000000441	3876.16	0.0962923	0.17043	0.564995	0.572077	0.999983	Raf1
ENSMUSG00000000531	332.375	-0.0168677	0.266401	-0.0633168	0.949514	0.999983	Tamalin
ENSMUSG00000000538	997.935	-0.150041	0.213772	-0.701875	0.482757	0.999983	Tom1l2
ENSMUSG00000000552	600.791	0.145499	0.208831	0.696729	0.485972	0.999983	Zfp385a
ENSMUSG00000000555	1421.7	0.0161763	0.799554	0.0202317	0.983859	0.999983	Itga5
ENSMUSG00000000561	4193.78	-0.0425211	0.174022	-0.244343	0.806965	0.999983	Wdr77
ENSMUSG00000000562	5.39442	0.0671009	1.51329	0.044341	0.964633	0.999983	Adora3
ENSMUSG00000000563	7031.48	-0.102722	0.199075	-0.515995	0.605858	0.999983	Atp5pb
ENSMUSG00000000567	36.9349	-0.499796	0.702225	-0.711732	0.476631	0.999983	Sox9
ENSMUSG00000000568	11100.3	0.0726359	0.198663	0.365624	0.714645	0.999983	Hnrnpd
ENSMUSG00000000579	1311.32	-0.18063	0.202878	-0.890339	0.373284	0.999983	Dynlt1c
ENSMUSG00000000581	1486.97	0.0254795	0.194614	0.130923	0.895836	0.999983	C1d
ENSMUSG00000000600	2969.81	0.0757389	0.181084	0.418253	0.675762	0.999983	Krit1
ENSMUSG00000000605	1830.23	0.100813	0.196764	0.512357	0.608401	0.999983	Clcn4
ENSMUSG00000000628	887.138	0.077163	0.231731	0.332985	0.739146	0.999983	Hk2
ENSMUSG00000000631	913.168	-0.0496308	0.188967	-0.262643	0.792826	0.999983	Myo18a
ENSMUSG00000000686	81.0476	-0.390852	0.444093	-0.880113	0.378798	0.999983	Abhd15
ENSMUSG00000000693	41.0769	-0.300876	0.591707	-0.508488	0.611111	0.999983	Loxl3
ENSMUSG00000000708	851.191	-0.375934	0.255136	-1.47347	0.140626	0.999983	Kat2b
ENSMUSG00000000711	2330.82	0.0337913	0.216619	0.155994	0.876037	0.999983	Rab5b
ENSMUSG00000000732	23.4408	0.65808	0.788479	0.834619	0.403932	0.999983	Icosl
ENSMUSG00000000738	1002.17	-0.133887	0.193102	-0.693347	0.488092	0.999983	Spg7
ENSMUSG00000000739	16.2491	-0.678656	0.905357	-0.749601	0.453495	0.999983	Sult5a1
ENSMUSG00000000740	34833	0.10708	0.15094	0.709422	0.478063	0.999983	Rpl13
ENSMUSG00000000743	1978.36	-0.0189482	0.175265	-0.108112	0.913907	0.999983	Chmp1a
ENSMUSG00000000751	7156.35	-0.107048	0.209438	-0.511118	0.609268	0.999983	Rpa1
ENSMUSG00000000753	219.738	-0.380871	0.352756	-1.0797	0.280274	0.999983	Serpinf1
ENSMUSG00000000759	2423.05	-0.058645	0.171142	-0.342669	0.731847	0.999983	Tubgcp3
ENSMUSG00000000776	644.277	-0.117451	0.2367	-0.496201	0.619753	0.999983	Polr3d
ENSMUSG00000000782	49.4571	-0.863522	0.566932	-1.52315	0.127721	0.999983	Tcf7
ENSMUSG00000000787	17523.3	0.092334	0.202114	0.456842	0.647785	0.999983	Ddx3x
ENSMUSG00000000791	17.2952	-0.205945	0.903079	-0.228048	0.819609	0.999983	Il12rb1
ENSMUSG00000000792	86.2926	-0.699531	0.631513	-1.10771	0.267989	0.999983	Slc5a5
ENSMUSG00000000804	1081.55	0.0734888	0.197801	0.371529	0.710244	0.999983	Usp32
ENSMUSG00000000811	3897.39	0.104995	0.236358	0.44422	0.656884	0.999983	Txnrd3
ENSMUSG00000000823	2143.87	0.102865	0.193215	0.532387	0.594458	0.999983	Zfp512b
ENSMUSG00000000826	5697.65	-0.00105811	0.173852	-0.00608629	0.995144	0.999983	Dnajc5
ENSMUSG00000000827	1219.48	-0.136726	0.1837	-0.744289	0.456702	0.999983	Tpd52l2
ENSMUSG00000000838	5156.69	0.0218541	0.156531	0.139615	0.888964	0.999983	Fmr1
ENSMUSG00000000861	4072.71	0.0755926	0.260768	0.289884	0.771905	0.999983	Bcl11a
ENSMUSG00000000876	577.748	0.0436432	0.211156	0.206687	0.836254	0.999983	Pxmp4
ENSMUSG00000000884	265.126	0.0945455	0.282771	0.334353	0.738113	0.999983	Gnb1l
ENSMUSG00000000901	1632.97	-0.0784574	0.177509	-0.441991	0.658496	0.999983	Mmp11
ENSMUSG00000000902	4690.62	0.00147738	0.166479	0.00887429	0.992919	0.999983	Smarcb1
ENSMUSG00000000916	961.824	0.0528321	0.212657	0.248438	0.803795	0.999983	Nsun5
ENSMUSG00000000938	4.67775	0.336348	1.81048	0.185778	0.852619	0.999983	Hoxa10
ENSMUSG00000000948	7.25297	1.93756	1.36386	1.42064	0.15542	0.999983	NA
ENSMUSG00000000957	173.177	0.0691368	0.400181	0.172764	0.862837	0.999983	Mmp14
ENSMUSG00000000982	9.26641	-1.86699	1.29891	-1.43736	0.150617	0.999983	Ccl3
ENSMUSG00000001016	5180.87	-0.104101	0.175408	-0.59348	0.55286	0.999983	Ilf2
ENSMUSG00000001017	6314.83	-0.0452618	0.152359	-0.297073	0.766411	0.999983	Chtop
ENSMUSG00000001018	1011.51	0.101638	0.198261	0.512648	0.608198	0.999983	Snapin
ENSMUSG00000001025	309.385	0.1016	0.417824	0.243164	0.807878	0.999983	S100a6
ENSMUSG00000001027	535.837	-0.364882	0.277502	-1.31488	0.188549	0.999983	Scn4a
ENSMUSG00000001029	964.981	-0.0788622	0.199792	-0.394721	0.693049	0.999983	Icam2
ENSMUSG00000001034	668.306	-0.10449	0.212798	-0.491031	0.623404	0.999983	Mapk7
ENSMUSG00000001036	22.4613	0.583849	0.86842	0.672312	0.501385	0.999983	Epn2
ENSMUSG00000001039	208.337	0.352658	0.290942	1.21213	0.225463	0.999983	B9d1
ENSMUSG00000001052	2045.13	0.0868957	0.192703	0.450931	0.652039	0.999983	Sec24b
ENSMUSG00000001053	632.625	-0.29059	0.255974	-1.13524	0.256276	0.999983	N4bp3
ENSMUSG00000001054	1430.14	0.29372	0.190117	1.54494	0.12236	0.999983	Rmnd5b
ENSMUSG00000001056	2334.9	-0.0613758	0.276675	-0.221834	0.824443	0.999983	Nhp2
ENSMUSG00000001062	652.634	0.0277079	0.270848	0.1023	0.918518	0.999983	Vps9d1
ENSMUSG00000001065	564.592	-0.217422	0.359519	-0.604759	0.545339	0.999983	Zfp276
ENSMUSG00000001082	1528.34	0.0458165	0.198975	0.230263	0.817887	0.999983	Mfsd10
ENSMUSG00000001089	1354.27	0.240218	0.184805	1.29985	0.193654	0.999983	Luzp1
ENSMUSG00000001095	10.4906	0.419868	1.30583	0.321534	0.747806	0.999983	Slc13a2
ENSMUSG00000001098	2962.9	0.197113	0.160874	1.22527	0.220475	0.999983	Kctd10
ENSMUSG00000001100	1855.63	-0.00576097	0.233599	-0.0246618	0.980325	0.999983	Poldip2
ENSMUSG00000001105	691.873	-0.00782577	0.201689	-0.0388012	0.969049	0.999983	Ift20
ENSMUSG00000001119	1488.65	-0.117169	0.256971	-0.455963	0.648417	0.999983	Col6a1
ENSMUSG00000001120	273.35	0.219382	0.264321	0.829983	0.406548	0.999983	Pcbp3
ENSMUSG00000001127	2693.94	-0.0367884	0.170548	-0.215708	0.829215	0.999983	Araf
ENSMUSG00000001128	91.5884	-0.0531036	0.475357	-0.111713	0.911051	0.999983	Cfp
ENSMUSG00000001131	47.6072	-0.81722	0.575333	-1.42043	0.155483	0.999983	Timp1
ENSMUSG00000001134	528.031	-0.109262	0.237854	-0.459366	0.645971	0.999983	Uxt
ENSMUSG00000001138	1654.71	-0.273757	0.179386	-1.52608	0.126991	0.999983	Cnnm3
ENSMUSG00000001143	2207.3	-0.135465	0.294376	-0.460179	0.645388	0.999983	Lman2l
ENSMUSG00000001150	2510.33	-0.117144	0.16904	-0.692994	0.488313	0.999983	Mcm3ap
ENSMUSG00000001151	3409.1	-0.125224	0.161218	-0.776734	0.437316	0.999983	Pcnt
ENSMUSG00000001156	645.835	0.124645	0.226084	0.55132	0.581414	0.999983	Mxd1
ENSMUSG00000001157	1135.11	0.13045	0.19505	0.6688	0.503623	0.999983	Gmcl1
ENSMUSG00000001158	668.712	0.00635697	0.201791	0.0315028	0.974869	0.999983	Snrnp27
ENSMUSG00000001166	234.176	0.302648	0.297971	1.0157	0.309774	0.999983	Oas1c
ENSMUSG00000001173	593.747	-0.0140202	0.21031	-0.0666646	0.946849	0.999983	Ocrl
ENSMUSG00000001175	15540.7	-0.156065	0.153916	-1.01396	0.3106	0.999983	Calm1
ENSMUSG00000001227	42.3173	-0.392067	0.573494	-0.683646	0.494199	0.999983	Sema6b
ENSMUSG00000001229	2526.6	0.0591835	0.164468	0.359848	0.71896	0.999983	Dpp9
ENSMUSG00000001240	46.6514	-0.69277	0.666681	-1.03913	0.298743	0.999983	Ramp2
ENSMUSG00000001247	13.644	1.00546	0.986766	1.01894	0.30823	0.999983	Lsr
ENSMUSG00000001248	4084.73	-0.0171911	0.29455	-0.0583641	0.953459	0.999983	Gramd1a
ENSMUSG00000001280	6192.63	-0.0153017	0.174276	-0.0878017	0.930034	0.999983	Sp1
ENSMUSG00000001281	12.6277	0.263448	1.50942	0.174536	0.861444	0.999983	Itgb7
ENSMUSG00000001285	1295.12	-0.0181571	0.190947	-0.09509	0.924243	0.999983	Myg1
ENSMUSG00000001288	25.3637	-0.745873	0.794893	-0.938331	0.348074	0.999983	Rarg
ENSMUSG00000001289	1794.01	-0.0504294	0.177677	-0.283826	0.776544	0.999983	Pfdn5
ENSMUSG00000001305	1015.57	0.00228302	0.265137	0.00861073	0.99313	0.999983	Rrp15
ENSMUSG00000001313	22.4038	0.463475	0.785718	0.589875	0.555274	0.999983	Rnd2
ENSMUSG00000001323	409.202	0.132245	0.309204	0.427694	0.668874	0.999983	Srr
ENSMUSG00000001366	427.873	0.151562	0.273984	0.553179	0.580141	0.999983	Fbxo9
ENSMUSG00000001376	978.297	-0.0832019	0.228004	-0.364915	0.715175	0.999983	Vps50
ENSMUSG00000001380	2104.74	-0.1022	0.21581	-0.473566	0.635809	0.999983	Hars1
ENSMUSG00000001383	2772.53	-0.110002	0.189681	-0.579932	0.561961	0.999983	Zmat2
ENSMUSG00000001403	4908.7	-0.045155	0.178067	-0.253584	0.799817	0.999983	Ube2c
ENSMUSG00000001415	4598.65	-0.0486595	0.166472	-0.292299	0.770058	0.999983	Smg5
ENSMUSG00000001416	9743.35	-0.0995245	0.228112	-0.436297	0.662621	0.999983	Cct3
ENSMUSG00000001418	1886.73	0.0292601	0.179089	0.163383	0.870217	0.999983	Glmp
ENSMUSG00000001419	13645.2	-0.0488342	0.164203	-0.297402	0.76616	0.999983	Mef2d
ENSMUSG00000001420	35.3875	-0.484903	0.752458	-0.644426	0.519299	0.999983	Tmem79
ENSMUSG00000001424	5500	-0.181228	0.173078	-1.04709	0.295058	0.999983	Snd1
ENSMUSG00000001435	73.8831	0.351852	0.500939	0.702385	0.482439	0.999983	Col18a1
ENSMUSG00000001436	1771.13	0.109902	0.251209	0.437494	0.661753	0.999983	Slc19a1
ENSMUSG00000001440	17833.5	0.00949541	0.18739	0.0506718	0.959587	0.999983	Kpnb1
ENSMUSG00000001441	2327.21	-0.0221532	0.172096	-0.128726	0.897574	0.999983	Npepps
ENSMUSG00000001445	1584.44	-0.0098987	0.21763	-0.045484	0.963721	0.999983	Mrpl10
ENSMUSG00000001467	3209.38	0.0611861	0.201632	0.303454	0.761544	0.999983	Cyp51
ENSMUSG00000001472	10558.4	0.140485	0.170668	0.823148	0.410424	0.999983	Tcf25
ENSMUSG00000001482	528.391	0.0613631	0.224097	0.273824	0.78422	0.999983	Def8
ENSMUSG00000001506	696.906	0.0788117	0.250323	0.31484	0.752883	0.999983	Col1a1
ENSMUSG00000001507	16.3934	1.3771	0.950889	1.44822	0.147556	0.999983	Itga3
ENSMUSG00000001517	5424.85	-0.153382	0.170364	-0.90032	0.36795	0.999983	Foxm1
ENSMUSG00000001518	822.358	-0.0860173	0.200036	-0.430009	0.667189	0.999983	Itfg2
ENSMUSG00000001521	1031.2	0.04943	0.213475	0.231549	0.816888	0.999983	Tulp3
ENSMUSG00000001524	676.64	-0.0205752	0.218223	-0.094285	0.924883	0.999983	Gtf2h4
ENSMUSG00000001525	59350.3	-0.012206	0.181251	-0.0673433	0.946308	0.999983	Tubb5
ENSMUSG00000001552	51.9008	0.721462	0.559986	1.28836	0.197622	0.999983	Jup
ENSMUSG00000001555	77.2768	0.0470294	0.54641	0.0860698	0.931411	0.999983	Fkbp10
ENSMUSG00000001558	6.37083	-0.159502	1.43684	-0.111009	0.911609	0.999983	Klhl10
ENSMUSG00000001569	1644.17	0.108562	0.174439	0.62235	0.533712	0.999983	Nom1
ENSMUSG00000001576	3226.23	-0.0202194	0.245495	-0.0823617	0.934359	0.999983	Ergic1
ENSMUSG00000001588	6137.2	0.0904621	0.258537	0.3499	0.726414	0.999983	Acap1
ENSMUSG00000001604	29.0158	0.425507	0.712556	0.597155	0.550404	0.999983	Tcea3
ENSMUSG00000001627	1627.83	-0.157134	0.198394	-0.792029	0.428344	0.999983	Ifrd1
ENSMUSG00000001632	3083.72	0.148627	0.161758	0.918824	0.358188	0.999983	Brpf1
ENSMUSG00000001642	5543.91	-0.109591	0.184948	-0.592549	0.553483	0.999983	Akr1b1
ENSMUSG00000001663	24.6788	-0.217376	0.765044	-0.284136	0.776306	0.999983	Gstt1
ENSMUSG00000001665	315.709	-0.00233712	0.274912	-0.00850135	0.993217	0.999983	Gstt3
ENSMUSG00000001666	955.541	0.0225802	0.195622	0.115427	0.908106	0.999983	Ddt
ENSMUSG00000001674	3419.88	-0.184882	0.217334	-0.850682	0.394946	0.999983	Ddx18
ENSMUSG00000001687	3280.79	-0.0585015	0.180001	-0.325007	0.745176	0.999983	Ubl3
ENSMUSG00000001707	1038.11	-0.166847	0.192935	-0.864784	0.387157	0.999983	Eef1e1
ENSMUSG00000001729	7621.35	0.0951069	0.153263	0.620548	0.534897	0.999983	Akt1
ENSMUSG00000001739	24.0483	0.283374	0.771432	0.367335	0.713369	0.999983	Cldn15
ENSMUSG00000001741	5287.6	-0.178813	0.164914	-1.08428	0.278239	0.999983	Il16
ENSMUSG00000001750	4406.33	-0.276816	0.244783	-1.13086	0.258113	0.999983	Tcirg1
ENSMUSG00000001751	254.12	0.240757	0.287225	0.838217	0.401909	0.999983	Naglu
ENSMUSG00000001755	772.907	0.0301042	0.19459	0.154706	0.877053	0.999983	Coasy
ENSMUSG00000001763	7.62852	2.08269	1.4412	1.44511	0.148426	0.999983	Tspan33
ENSMUSG00000001767	1392.16	0.0102264	0.199775	0.0511897	0.959174	0.999983	Crnkl1
ENSMUSG00000001768	70.9893	-0.0889734	0.537844	-0.165426	0.868609	0.999983	Rin2
ENSMUSG00000001774	2980.2	-0.134019	0.184895	-0.724842	0.468549	0.999983	Chordc1
ENSMUSG00000001783	5042.75	0.101133	0.185686	0.544647	0.585996	0.999983	Rtcb
ENSMUSG00000001785	1633.96	0.0274129	0.225727	0.121442	0.903341	0.999983	Pwp1
ENSMUSG00000001786	1073.93	-0.213893	0.184819	-1.15731	0.247147	0.999983	Fbxo7
ENSMUSG00000001794	3680.13	-0.14135	0.176017	-0.80305	0.421946	0.999983	Capns1
ENSMUSG00000001802	4.22414	-0.213537	1.74737	-0.122204	0.902737	0.999983	Lrp3
ENSMUSG00000001829	816.81	0.023891	0.261077	0.0915091	0.927088	0.999983	Clpb
ENSMUSG00000001833	5955.15	0.0117011	0.168601	0.0694013	0.94467	0.999983	Septin7
ENSMUSG00000001844	1291.14	0.0432995	0.177893	0.243402	0.807694	0.999983	Zdhhc4
ENSMUSG00000001847	9452.9	-0.000722452	0.163222	-0.00442618	0.996468	0.999983	Rac1
ENSMUSG00000001855	3486.98	-0.195721	0.186009	-1.05221	0.292703	0.999983	Nup214
ENSMUSG00000001870	110.939	-0.258744	0.371748	-0.696019	0.486417	0.999983	Ltbp1
ENSMUSG00000001891	1292.88	0.016466	0.185573	0.0887303	0.929296	0.999983	Ugp2
ENSMUSG00000001909	3365.95	-0.16671	0.167013	-0.998181	0.318192	0.999983	Trmt1
ENSMUSG00000001910	5758.41	-0.0838581	0.159865	-0.524557	0.599891	0.999983	Nacc1
ENSMUSG00000001911	1032.81	-0.00492221	0.232388	-0.021181	0.983101	0.999983	Nfix
ENSMUSG00000001924	13698.7	0.0111296	0.185699	0.0599333	0.952209	0.999983	Uba1
ENSMUSG00000001930	29.1215	0.56914	0.705112	0.807162	0.419573	0.999983	Vwf
ENSMUSG00000001948	5.24423	2.07281	1.63845	1.2651	0.205834	0.999983	Spa17
ENSMUSG00000001962	706.423	-0.0763235	0.200634	-0.380413	0.703639	0.999983	Fam50a
ENSMUSG00000001964	2702.68	-0.12674	0.182619	-0.694012	0.487675	0.999983	Emd
ENSMUSG00000001983	336.072	-0.00940275	0.257147	-0.0365657	0.970831	0.999983	Taco1
ENSMUSG00000001986	156.332	-0.520837	0.345439	-1.50775	0.131618	0.999983	Gria3
ENSMUSG00000001995	111.432	-0.228136	0.431826	-0.528305	0.597288	0.999983	Sipa1l2
ENSMUSG00000001998	751.04	0.124015	0.196265	0.631876	0.527468	0.999983	Ap4e1
ENSMUSG00000001999	431.454	-0.177034	0.238326	-0.742821	0.45759	0.999983	Blvra
ENSMUSG00000002010	3724.06	-0.0280807	0.170328	-0.164862	0.869052	0.999983	Idh3g
ENSMUSG00000002014	2671.43	0.0242483	0.168641	0.143787	0.885669	0.999983	Ssr4
ENSMUSG00000002015	3607.41	-0.0350916	0.171631	-0.20446	0.837994	0.999983	Bcap31
ENSMUSG00000002017	1854.12	0.0843156	0.181753	0.463902	0.642718	0.999983	Fam98a
ENSMUSG00000002020	315.108	0.352311	0.31665	1.11262	0.265872	0.999983	Ltbp2
ENSMUSG00000002028	7150.73	-0.155043	0.241006	-0.643316	0.520019	0.999983	Kmt2a
ENSMUSG00000002031	1142.59	0.102166	0.200311	0.510038	0.610025	0.999983	Ift46
ENSMUSG00000002032	7.25504	0.513894	1.31546	0.390656	0.696052	0.999983	Tmem25
ENSMUSG00000002043	625.493	-0.0869948	0.229017	-0.379861	0.704048	0.999983	Trappc6a
ENSMUSG00000002052	3823.9	0.0274824	0.158686	0.173187	0.862504	0.999983	Supt6
ENSMUSG00000002055	3336.79	-0.10774	0.162499	-0.663021	0.507317	0.999983	Spag5
ENSMUSG00000002058	416.667	0.328861	0.235966	1.39368	0.163414	0.999983	Unc119
ENSMUSG00000002059	53.7215	-0.155685	0.53093	-0.29323	0.769347	0.999983	Rab34
ENSMUSG00000002064	680.702	0.0557642	0.268525	0.207668	0.835488	0.999983	Sdf2
ENSMUSG00000002068	804.8	-0.0194671	0.229777	-0.0847217	0.932483	0.999983	Ccne1
ENSMUSG00000002100	6.99402	0.420135	1.34748	0.311792	0.755198	0.999983	Mybpc3
ENSMUSG00000002102	4151.77	0.0510939	0.183123	0.279014	0.780234	0.999983	Psmc3
ENSMUSG00000002105	230.507	0.0490517	0.344096	0.142552	0.886644	0.999983	Slc39a13
ENSMUSG00000002107	7358.14	-0.051991	0.171805	-0.302616	0.762182	0.999983	Celf2
ENSMUSG00000002108	16.122	0.202893	0.904608	0.224288	0.822533	0.999983	Nr1h3
ENSMUSG00000002109	665.337	-0.148768	0.234492	-0.634428	0.525801	0.999983	Ddb2
ENSMUSG00000002129	7115.6	0.045829	0.15631	0.293193	0.769374	0.999983	Sf3a1
ENSMUSG00000002147	2920.39	-0.0693276	0.165759	-0.418244	0.675769	0.999983	Stat6
ENSMUSG00000002190	8521.04	-0.00409434	0.151244	-0.0270711	0.978403	0.999983	Clgn
ENSMUSG00000002204	17612.2	0.0213419	0.17606	0.12122	0.903517	0.999983	Napsa
ENSMUSG00000002205	1571.64	-0.0786023	0.172362	-0.456029	0.648369	0.999983	Vrk3
ENSMUSG00000002210	960.521	0.0508898	0.188325	0.270224	0.786988	0.999983	Smg9
ENSMUSG00000002221	3091.62	-0.100569	0.166841	-0.602783	0.546653	0.999983	Paxip1
ENSMUSG00000002222	5268.43	0.0184526	0.163122	0.113121	0.909935	0.999983	Rmnd5a
ENSMUSG00000002233	48.51	0.10145	0.595387	0.170393	0.864701	0.999983	Rhoc
ENSMUSG00000002249	11.7887	0.506192	1.06316	0.476123	0.633987	0.999983	Tead3
ENSMUSG00000002279	414.777	0.118334	0.234569	0.504475	0.613928	0.999983	Lmf1
ENSMUSG00000002280	710.328	0.121281	0.252511	0.480301	0.631013	0.999983	Ciao3
ENSMUSG00000002289	168.498	0.257486	0.316565	0.813375	0.416003	0.999983	Angptl4
ENSMUSG00000002297	2480.7	0.099013	0.188138	0.526279	0.598695	0.999983	Dbf4
ENSMUSG00000002308	352.167	-0.162066	0.262032	-0.618497	0.536248	0.999983	Cd320
ENSMUSG00000002319	1927.47	0.0284256	0.174319	0.163066	0.870466	0.999983	Ipo4
ENSMUSG00000002342	688.949	-0.151522	0.210869	-0.718558	0.472413	0.999983	Tmem161a
ENSMUSG00000002343	436.418	-0.0387381	0.230111	-0.168345	0.866312	0.999983	Armc6
ENSMUSG00000002345	549.355	-0.0531979	0.244818	-0.217295	0.827978	0.999983	Borcs8
ENSMUSG00000002346	419.65	-0.253808	0.286375	-0.886278	0.375468	0.999983	Slc25a42
ENSMUSG00000002365	2258.3	-0.0566479	0.17293	-0.327576	0.743232	0.999983	Snx9
ENSMUSG00000002372	3612.87	0.054182	0.171102	0.316665	0.751498	0.999983	Ranbp3
ENSMUSG00000002379	1102.76	0.0320752	0.19634	0.163365	0.870231	0.999983	Ndufa11
ENSMUSG00000002393	276.843	-0.322654	0.306982	-1.05105	0.293235	0.999983	Nr2f6
ENSMUSG00000002395	878.597	0.0471596	0.203456	0.231793	0.816699	0.999983	Use1
ENSMUSG00000002396	363.444	0.11357	0.244056	0.465345	0.641685	0.999983	Ocel1
ENSMUSG00000002409	402.918	0.0986117	0.357483	0.27585	0.782663	0.999983	Dyrk1b
ENSMUSG00000002413	2144.06	0.0349278	0.207461	0.168359	0.866301	0.999983	Braf
ENSMUSG00000002428	1348.85	0.0154364	0.181242	0.0851701	0.932126	0.999983	Hltf
ENSMUSG00000002455	1657.53	-0.0241522	0.172748	-0.139812	0.888809	0.999983	Prpf6
ENSMUSG00000002458	1304.48	0.0932785	0.182514	0.511076	0.609298	0.999983	Rgs19
ENSMUSG00000002477	3362.13	-0.13773	0.230213	-0.598272	0.549658	0.999983	Snrpd1
ENSMUSG00000002486	663.248	0.0689051	0.257542	0.267549	0.789047	0.999983	Tchp
ENSMUSG00000002496	2049.04	-0.147727	0.190838	-0.774094	0.438875	0.999983	Tsc2
ENSMUSG00000002500	39.707	-0.0144926	0.641634	-0.0225871	0.98198	0.999983	Rpl3l
ENSMUSG00000002504	9.80172	0.615582	1.14668	0.536839	0.591379	0.999983	Nherf2
ENSMUSG00000002524	4521.61	-0.0794982	0.157434	-0.50496	0.613587	0.999983	Puf60
ENSMUSG00000002546	1416.11	-0.0868741	0.211871	-0.410033	0.681782	0.999983	Golga2
ENSMUSG00000002550	1802.8	-0.182683	0.182675	-1.00004	0.317289	0.999983	Uck1
ENSMUSG00000002578	317.962	0.197591	0.314735	0.627801	0.530134	0.999983	Ikzf4
ENSMUSG00000002580	898.165	-0.153476	0.189378	-0.810419	0.4177	0.999983	Mien1
ENSMUSG00000002602	60.3242	0.252332	0.483289	0.522114	0.601591	0.999983	Axl
ENSMUSG00000002603	11173.3	0.150966	0.169302	0.891696	0.372556	0.999983	Tgfb1
ENSMUSG00000002608	2609.56	-0.0160176	0.204611	-0.078283	0.937603	0.999983	Ccdc97
ENSMUSG00000002617	159.983	0.432453	0.334715	1.292	0.196357	0.999983	Zfp40
ENSMUSG00000002625	1615.12	0.0773727	0.215129	0.359657	0.719104	0.999983	Akap8l
ENSMUSG00000002635	383.172	-0.0382498	0.252198	-0.151666	0.879451	0.999983	Pdcd2l
ENSMUSG00000002658	1458.87	0.0158903	0.175751	0.0904138	0.927958	0.999983	Gtf2f1
ENSMUSG00000002660	665.447	0.0840928	0.228143	0.368597	0.712428	0.999983	Clpp
ENSMUSG00000002661	207.31	-0.262399	0.291706	-0.899535	0.368368	0.999983	Alkbh7
ENSMUSG00000002668	867.983	-0.128626	0.257465	-0.499585	0.617368	0.999983	Dennd1c
ENSMUSG00000002679	415.627	-0.12762	0.239401	-0.53308	0.593978	0.999983	Med6
ENSMUSG00000002718	6085.53	-0.131315	0.221325	-0.593315	0.552971	0.999983	Cse1l
ENSMUSG00000002728	1557.99	-0.0776583	0.221148	-0.351159	0.725469	0.999983	Naa20
ENSMUSG00000002731	344.768	0.115384	0.259878	0.443991	0.657049	0.999983	Prkra
ENSMUSG00000002732	64.9749	0.222944	0.478781	0.465648	0.641468	0.999983	Fkbp7
ENSMUSG00000002733	944.976	0.0623595	0.189144	0.329693	0.741632	0.999983	Plekha3
ENSMUSG00000002741	3608.19	-0.0143869	0.157656	-0.091255	0.92729	0.999983	Ykt6
ENSMUSG00000002748	11329	-0.145662	0.149227	-0.976115	0.329007	0.999983	Baz1b
ENSMUSG00000002763	1323.2	-0.130802	0.197295	-0.662977	0.507345	0.999983	Pex6
ENSMUSG00000002767	1294.08	-0.103816	0.263652	-0.393761	0.693757	0.999983	Mrpl2
ENSMUSG00000002768	560.394	0.0809886	0.216297	0.374433	0.708082	0.999983	Mea1
ENSMUSG00000002769	21.9476	-0.224874	0.814308	-0.276154	0.78243	0.999983	Gnmt
ENSMUSG00000002778	1996.17	-0.223562	0.178962	-1.24921	0.211588	0.999983	Kdelr1
ENSMUSG00000002781	255.445	0.0130085	0.316518	0.0410988	0.967217	0.999983	Tmem143
[truncated: 15,491 more rows]

## Sheet: Wt_EV_vs_KO_mPAX5Wt
ensembl	baseMean	log2FoldChange	lfcSE	stat	pvalue	padj	symbol
ENSMUSG00000021680	1011.96	4.49674	0.251243	17.898	1.22297e-71	1.69284e-67	Crhbp
ENSMUSG00000001300	571.694	4.88565	0.294218	16.6055	6.35701e-62	4.39969e-58	Efnb2
ENSMUSG00000090223	951.91	4.372	0.270496	16.1629	9.21844e-59	4.25339e-55	Pcp4
ENSMUSG00000055320	1482.12	5.4019	0.359163	15.0402	4.00057e-51	1.3844e-47	Tead1
ENSMUSG00000032528	742.424	4.52513	0.336015	13.4671	2.44368e-41	6.76509e-38	Vipr1
ENSMUSG00000028093	4457.36	-2.60837	0.197127	-13.2319	5.74316e-40	1.32495e-36	Acp6
ENSMUSG00000025137	1786.34	-3.00667	0.242895	-12.3784	3.41885e-35	6.76053e-32	Pcyt2
ENSMUSG00000029651	174.677	6.22926	0.53003	11.7527	6.84249e-32	1.18392e-28	Mtus2
ENSMUSG00000035279	983.988	-3.03229	0.259675	-11.6772	1.66602e-31	2.56235e-28	Ssc5d
ENSMUSG00000032224	289.457	6.2252	0.541105	11.5046	1.25061e-30	1.7311e-27	Fam81a
ENSMUSG00000032556	728.971	3.25716	0.286255	11.3785	5.34985e-30	6.73206e-27	Bfsp2
ENSMUSG00000049577	3034.14	-2.3086	0.203096	-11.367	6.10295e-30	7.03976e-27	Zfpm1
ENSMUSG00000050578	416.293	-2.89637	0.256286	-11.3013	1.29259e-29	1.37631e-26	Mmp13
ENSMUSG00000036606	1186.75	2.94423	0.26342	11.1769	5.2886e-29	5.22892e-26	Plxnb2
ENSMUSG00000042757	1849.06	2.39912	0.21645	11.0839	1.50105e-28	1.38517e-25	Tmem108
ENSMUSG00000015355	194.858	-6.15213	0.555878	-11.0674	1.80543e-28	1.56192e-25	Cd48
ENSMUSG00000028544	1715.4	-3.89511	0.361585	-10.7723	4.65109e-27	3.78708e-24	Slc5a9
ENSMUSG00000020140	1111.32	2.12547	0.207353	10.2505	1.17729e-24	9.0534e-22	Lgr5
ENSMUSG00000015597	1660.61	3.51572	0.348069	10.1006	5.48782e-24	3.99802e-21	Zfp318
ENSMUSG00000029381	185.359	3.64659	0.368331	9.90029	4.15058e-23	2.87262e-20	Shroom3
ENSMUSG00000104213	4765.43	3.34072	0.339002	9.85457	6.54967e-23	4.31717e-20	Ighd
ENSMUSG00000023966	930.507	-2.37391	0.242776	-9.77817	1.39719e-22	8.79086e-20	Rsph9
ENSMUSG00000053310	241.263	7.29127	0.754261	9.66677	4.1734e-22	2.51166e-19	Nrgn
ENSMUSG00000091402	200.206	3.51508	0.366034	9.60315	7.75387e-22	4.47204e-19	Rd3l
ENSMUSG00000068105	430.907	2.36122	0.250406	9.42957	4.11792e-21	2.28001e-18	Tnfrsf13c
ENSMUSG00000022836	2565.24	-3.05791	0.325382	-9.39792	5.56533e-21	2.9629e-18	Mylk
ENSMUSG00000050896	167.156	-3.9842	0.425828	-9.35636	8.2532e-21	4.23114e-18	Rtn4rl2
ENSMUSG00000032220	1193.38	2.44143	0.261424	9.33896	9.72887e-21	4.65011e-18	Myo1e
ENSMUSG00000035105	322.75	-3.71419	0.397715	-9.33881	9.74231e-21	4.65011e-18	Egln3
ENSMUSG00000061410	221.35	4.42611	0.475559	9.30717	1.31285e-20	6.05751e-18	Zcchc14
ENSMUSG00000041444	139.856	-3.99896	0.432283	-9.2508	2.22822e-20	9.94938e-18	Arhgap32
ENSMUSG00000070504	291.243	-3.28969	0.357796	-9.19431	3.77399e-20	1.63249e-17	Fcrl6
ENSMUSG00000071234	1504.22	-1.82157	0.199436	-9.1336	6.62606e-20	2.77933e-17	Syndig1l
ENSMUSG00000038738	206.088	8.51634	0.95356	8.9311	4.2178e-19	1.71714e-16	Shank1
ENSMUSG00000027562	3596.21	-2.23027	0.249901	-8.92462	4.47214e-19	1.76867e-16	Car2
ENSMUSG00000042351	789.818	-2.2549	0.258725	-8.71544	2.89631e-18	1.11363e-15	Grap2
ENSMUSG00000029814	299.419	-3.73728	0.429335	-8.7048	3.18126e-18	1.19014e-15	Igf2bp3
ENSMUSG00000024610	1276.51	2.86113	0.330317	8.66178	4.64467e-18	1.69188e-15	Cd74
ENSMUSG00000031748	275.044	2.89255	0.34187	8.46095	2.65215e-17	9.41308e-15	Gnao1
ENSMUSG00000026814	720.312	1.96763	0.234102	8.40499	4.27915e-17	1.44468e-14	Eng
ENSMUSG00000043263	1083.33	-1.52482	0.181386	-8.40651	4.22377e-17	1.44468e-14	Ifi209
ENSMUSG00000032503	776.7	-1.71698	0.206751	-8.30457	1.00184e-16	3.30176e-14	Arpp21
ENSMUSG00000071862	231.458	4.73304	0.573455	8.25354	1.53773e-16	4.95005e-14	Lrrtm2
ENSMUSG00000027559	505.226	-1.9783	0.240098	-8.23956	1.72839e-16	5.43735e-14	Car3
ENSMUSG00000028121	1784.26	1.95973	0.241386	8.11868	4.71263e-16	1.4496e-13	Bcar3
ENSMUSG00000026994	290.973	3.35482	0.415114	8.08167	6.38849e-16	1.92238e-13	Galnt3
ENSMUSG00000032547	406.117	2.39435	0.298616	8.01815	1.07348e-15	3.16151e-13	Ryk
ENSMUSG00000042515	220.241	3.74383	0.468312	7.9943	1.30311e-15	3.75784e-13	Pwwp3b
ENSMUSG00000048078	1153.45	-2.15902	0.271287	-7.95846	1.74201e-15	4.92099e-13	Tenm4
ENSMUSG00000020474	370.811	2.66692	0.336893	7.91624	2.44807e-15	6.77725e-13	Polm
ENSMUSG00000026011	200.324	-8.67953	1.10513	-7.85388	4.03356e-15	1.0737e-12	Ctla4
ENSMUSG00000070501	281.567	-2.33165	0.296854	-7.85454	4.0123e-15	1.0737e-12	Ifi214
ENSMUSG00000016028	3516.07	1.21909	0.15731	7.74961	9.21751e-15	2.40734e-12	Celsr1
ENSMUSG00000067768	112.142	-7.15092	0.923715	-7.74147	9.82714e-15	2.51902e-12	Xlr4b
ENSMUSG00000076613	4685.87	2.58081	0.334042	7.72601	1.10971e-14	2.79285e-12	Ighg2b
ENSMUSG00000025491	4554.34	-2.06082	0.268106	-7.68658	1.51117e-14	3.73529e-12	Ifitm1
ENSMUSG00000056091	247.405	3.10455	0.404877	7.66789	1.74843e-14	4.17271e-12	St3gal5
ENSMUSG00000090290	4907.02	-1.41604	0.184629	-7.66967	1.72436e-14	4.17271e-12	Tarbp1
ENSMUSG00000022878	628.069	1.87187	0.245018	7.63972	2.17692e-14	5.10727e-12	Adipoq
ENSMUSG00000024420	1059.92	1.52392	0.20112	7.57713	3.53294e-14	8.15049e-12	Zfp521
ENSMUSG00000025780	674.365	2.06782	0.273067	7.57259	3.65858e-14	8.30198e-12	Itih5
ENSMUSG00000030256	121.065	4.6708	0.621655	7.5135	5.75691e-14	1.28528e-11	Bhlhe41
ENSMUSG00000058470	111.435	-4.20376	0.560033	-7.50627	6.08349e-14	1.33663e-11	Gm8369
ENSMUSG00000015340	953.277	-2.3708	0.316661	-7.48687	7.05366e-14	1.52558e-11	Cybb
ENSMUSG00000035547	796.873	1.58169	0.211436	7.48072	7.39166e-14	1.57408e-11	Capn5
ENSMUSG00000049866	605.839	1.98836	0.267705	7.42741	1.10745e-13	2.28796e-11	Arl4c
ENSMUSG00000052085	1777.4	-1.36852	0.184206	-7.4293	1.09174e-13	2.28796e-11	Dock8
ENSMUSG00000021886	157.442	-2.80542	0.379341	-7.39551	1.40863e-13	2.86738e-11	Gpr65
ENSMUSG00000030518	278.89	3.34329	0.454846	7.35038	1.97649e-13	3.965e-11	Entrep2
ENSMUSG00000021384	310.921	2.27412	0.312744	7.27151	3.55494e-13	7.02963e-11	Susd3
ENSMUSG00000040274	9692.43	-1.04433	0.14378	-7.2634	3.77485e-13	7.35936e-11	Cdk6
ENSMUSG00000037944	644.702	2.85502	0.396357	7.20314	5.88395e-13	1.13119e-10	Ccr7
ENSMUSG00000029924	505.841	2.14369	0.298085	7.19152	6.40722e-13	1.21491e-10	Slc37a3
ENSMUSG00000037989	108.124	3.73264	0.521303	7.16022	8.05498e-13	1.50672e-10	Wnk2
ENSMUSG00000026496	14362.5	-1.00748	0.141756	-7.10713	1.18479e-12	2.18666e-10	Parp1
ENSMUSG00000054263	191.867	2.26878	0.320258	7.08424	1.39813e-12	2.54644e-10	Lifr
ENSMUSG00000044453	115.89	4.36516	0.616409	7.0816	1.425e-12	2.56167e-10	Ffar1
ENSMUSG00000043940	741.162	-1.63312	0.231171	-7.06453	1.61161e-12	2.85998e-10	Wdfy3
ENSMUSG00000057191	388.183	-2.66306	0.378942	-7.02761	2.10107e-12	3.68139e-10	AB124611
ENSMUSG00000096904	98.0449	3.67806	0.524372	7.01422	2.31231e-12	4.00088e-10	Lamtor3-ps
ENSMUSG00000051726	235.616	2.48244	0.356768	6.95813	3.44809e-12	5.8924e-10	Kcnf1
ENSMUSG00000023959	393.524	-3.22582	0.466553	-6.91415	4.70672e-12	7.94517e-10	Clic5
ENSMUSG00000004698	264.79	3.96502	0.574445	6.90235	5.11489e-12	8.53016e-10	Hdac9
ENSMUSG00000079450	109.065	3.03578	0.441399	6.87764	6.08533e-12	1.00278e-09	Cldn34c1
ENSMUSG00000033436	594.966	1.73459	0.253069	6.85421	7.1708e-12	1.16774e-09	Armcx2
ENSMUSG00000036594	111.739	6.0507	0.886826	6.82287	8.92372e-12	1.4363e-09	H2-Aa
ENSMUSG00000061111	2137.33	1.27717	0.188477	6.77626	1.23327e-11	1.96217e-09	Mcrip1
ENSMUSG00000022899	495.244	6.70087	1.00133	6.69194	2.2023e-11	3.46411e-09	Slc15a2
ENSMUSG00000068747	465.425	2.03819	0.305315	6.6757	2.46061e-11	3.82693e-09	Sort1
ENSMUSG00000039095	100.127	5.59203	0.840689	6.65173	2.89675e-11	4.4552e-09	En2
ENSMUSG00000001630	1359.95	-1.26884	0.190947	-6.645	3.03213e-11	4.61218e-09	Stk38l
ENSMUSG00000027009	6986.09	-1.00478	0.151577	-6.62883	3.38362e-11	5.09088e-09	Itga4
ENSMUSG00000020176	137.801	-4.63333	0.701323	-6.60656	3.93349e-11	5.85456e-09	Grb10
ENSMUSG00000042671	225.466	-2.79089	0.423663	-6.58752	4.47248e-11	6.58597e-09	Rgs8
ENSMUSG00000038740	359.601	1.62308	0.247823	6.54938	5.7777e-11	8.41841e-09	Mvb12b
ENSMUSG00000074364	1025.76	1.29089	0.19735	6.54111	6.1065e-11	8.80481e-09	Ehd2
ENSMUSG00000037419	933.98	-1.91668	0.294144	-6.51613	7.21445e-11	1.02951e-08	Endod1
ENSMUSG00000023019	363.307	2.28235	0.351197	6.49876	8.09826e-11	1.13274e-08	Gpd1
ENSMUSG00000047907	98.275	-4.22905	0.650753	-6.4987	8.10153e-11	1.13274e-08	Tshz2
ENSMUSG00000039058	100.49	-3.32017	0.511187	-6.49502	8.30205e-11	1.14917e-08	Ak5
ENSMUSG00000035000	11775.6	-0.955961	0.147943	-6.46167	1.03552e-10	1.41917e-08	Dpp4
ENSMUSG00000032402	1324.45	1.25386	0.19425	6.45489	1.08299e-10	1.45541e-08	Smad3
ENSMUSG00000039620	197.941	-2.44285	0.378398	-6.45578	1.07663e-10	1.45541e-08	Trmt9b
ENSMUSG00000062515	809.055	2.17348	0.338484	6.42122	1.35189e-10	1.79931e-08	Fabp4
ENSMUSG00000006356	301.647	1.86871	0.291174	6.41784	1.3822e-10	1.82213e-08	Crip2
ENSMUSG00000027555	951.51	-1.45628	0.228249	-6.38022	1.76839e-10	2.30925e-08	Car13
ENSMUSG00000066705	239.109	2.74258	0.432748	6.33759	2.33382e-10	3.01913e-08	Fxyd6
ENSMUSG00000079224	75.6219	9.64769	1.52691	6.31846	2.64183e-10	3.38595e-08	NA
ENSMUSG00000038352	1996.28	-1.60061	0.253498	-6.3141	2.71745e-10	3.45091e-08	Arl5c
ENSMUSG00000020251	334.513	1.7502	0.278112	6.29314	3.11106e-10	3.91485e-08	Glt8d2
ENSMUSG00000044734	2877.94	1.04541	0.167285	6.24925	4.12437e-10	5.1432e-08	Serpinb1a
ENSMUSG00000030546	250.326	2.21188	0.354476	6.23987	4.37925e-10	5.41228e-08	Plin1
ENSMUSG00000015568	1680.25	1.89391	0.304045	6.22902	4.69358e-10	5.74943e-08	Lpl
ENSMUSG00000024673	138.56	3.47878	0.55933	6.21956	4.98566e-10	6.05364e-08	Ms4a1
ENSMUSG00000025132	26852.3	0.93445	0.150451	6.21098	5.26553e-10	6.33787e-08	Arhgdia
ENSMUSG00000026463	503.525	-1.99285	0.322059	-6.18782	6.10015e-10	7.27916e-08	Atp2b4
ENSMUSG00000028717	218.797	2.90345	0.469547	6.18351	6.26905e-10	7.41677e-08	Tal1
ENSMUSG00000000402	134.127	2.52685	0.408934	6.17911	6.44626e-10	7.56179e-08	Egfl6
ENSMUSG00000048899	272.62	1.9513	0.31606	6.17382	6.66595e-10	7.75379e-08	Rimkla
ENSMUSG00000003882	7994.34	-0.927346	0.150739	-6.152	7.65117e-10	8.75268e-08	Il7r
ENSMUSG00000016756	1879.93	1.75712	0.285595	6.15247	7.62875e-10	8.75268e-08	Cmah
ENSMUSG00000021404	100.265	-3.09357	0.505265	-6.12267	9.20195e-10	1.04404e-07	Serpinb9c
ENSMUSG00000003500	6838.9	-1.07935	0.176604	-6.11168	9.85862e-10	1.10946e-07	Impdh1
ENSMUSG00000025138	915.423	-1.602	0.262345	-6.10645	1.01871e-09	1.12808e-07	Sirt7
ENSMUSG00000050921	609.029	-1.89692	0.310608	-6.1071	1.0146e-09	1.12808e-07	P2ry10
ENSMUSG00000024353	3107.99	-1.25152	0.205097	-6.10208	1.04695e-09	1.15015e-07	Mzb1
ENSMUSG00000034903	498.129	1.82501	0.300215	6.079	1.20938e-09	1.31813e-07	Cobll1
ENSMUSG00000011171	364.406	-1.80371	0.296986	-6.07339	1.2524e-09	1.35435e-07	Vipr2
ENSMUSG00000068964	63.5326	-9.46429	1.56401	-6.05128	1.43702e-09	1.54195e-07	NA
ENSMUSG00000014453	5071.13	-1.83238	0.303077	-6.04593	1.48553e-09	1.58175e-07	Blk
ENSMUSG00000030577	2833.99	4.67673	0.773851	6.04345	1.50855e-09	1.59399e-07	Cd22
ENSMUSG00000034574	517.359	1.36075	0.22538	6.03758	1.56444e-09	1.64053e-07	Daam1
ENSMUSG00000026490	433.731	1.61126	0.268018	6.01178	1.83493e-09	1.90971e-07	Cdc42bpa
ENSMUSG00000030468	6126.57	1.19261	0.198557	6.00638	1.89707e-09	1.95965e-07	Siglecg
ENSMUSG00000017493	5663.05	1.17238	0.196563	5.96438	2.45563e-09	2.51784e-07	Igfbp4
ENSMUSG00000030760	625.396	1.4062	0.23619	5.95366	2.62216e-09	2.66881e-07	Acer3
ENSMUSG00000025017	8312.91	0.953046	0.160237	5.94773	2.71883e-09	2.74701e-07	Pik3ap1
ENSMUSG00000003484	1831.76	-1.3624	0.229574	-5.93445	2.94841e-09	2.95738e-07	Cyp4f18
ENSMUSG00000032020	318.666	1.54901	0.262085	5.91033	3.41427e-09	3.40002e-07	Ubash3b
ENSMUSG00000029223	299.687	1.79595	0.304369	5.90055	3.62291e-09	3.58202e-07	Uchl1
ENSMUSG00000051335	1083.37	1.17719	0.200112	5.88266	4.03719e-09	3.96331e-07	Gfod1
ENSMUSG00000059974	49.2051	-4.82927	0.822183	-5.87372	4.26124e-09	4.15381e-07	Ntm
ENSMUSG00000073008	123.21	-2.839	0.485811	-5.84384	5.10112e-09	4.93774e-07	Gpr174
ENSMUSG00000020182	74.9209	-3.27509	0.560727	-5.8408	5.19519e-09	4.98835e-07	Ddc
ENSMUSG00000034993	955.194	1.33077	0.227879	5.83983	5.22548e-09	4.98835e-07	Vat1
ENSMUSG00000074892	72.1674	-8.51948	1.46479	-5.81616	6.02143e-09	5.70881e-07	B3galt5
ENSMUSG00000034401	1699.47	-1.23187	0.212452	-5.79833	6.69791e-09	6.29757e-07	Spata6
ENSMUSG00000036053	388.259	-1.54733	0.266899	-5.79744	6.73342e-09	6.29757e-07	Fmnl2
ENSMUSG00000074151	5107	-1.18181	0.204095	-5.79049	7.0181e-09	6.51977e-07	Nlrc5
ENSMUSG00000027221	77.6167	3.08386	0.534712	5.76733	8.05368e-09	7.43194e-07	Chst1
ENSMUSG00000049690	51.1862	-3.52731	0.613859	-5.74612	9.1317e-09	8.37093e-07	Nckap5
ENSMUSG00000034731	343.963	1.51107	0.263328	5.73835	9.56017e-09	8.70604e-07	Dgkh
ENSMUSG00000049493	81.2014	2.96912	0.522455	5.68302	1.32336e-08	1.19726e-06	Pls1
ENSMUSG00000040046	47.75	-9.03488	1.59225	-5.67429	1.39263e-08	1.25174e-06	Tph1
ENSMUSG00000040957	91.9243	3.55296	0.62673	5.66904	1.43598e-08	1.28238e-06	Cables1
ENSMUSG00000004113	898.49	-1.38913	0.245237	-5.66443	1.47516e-08	1.30892e-06	Cacna1b
ENSMUSG00000034403	349.401	1.64032	0.290882	5.63913	1.70915e-08	1.50688e-06	Pja1
ENSMUSG00000062661	675.124	1.85094	0.328982	5.62627	1.84149e-08	1.61328e-06	Ncs1
ENSMUSG00000055044	1197.9	-1.2562	0.223671	-5.6163	1.95086e-08	1.69836e-06	Pdlim1
ENSMUSG00000023243	556.052	-1.22835	0.220584	-5.56861	2.56777e-08	2.20765e-06	Kcnk5
ENSMUSG00000078502	727.149	1.15529	0.207457	5.56882	2.56465e-08	2.20765e-06	Zfp268
ENSMUSG00000042246	68.2451	3.00398	0.541138	5.55123	2.83662e-08	2.42373e-06	Tmc7
ENSMUSG00000048915	105.432	-2.52075	0.454861	-5.54182	2.99345e-08	2.54204e-06	Efna5
ENSMUSG00000033107	74.2005	3.36428	0.607894	5.53432	3.12431e-08	2.63699e-06	Rnf125
ENSMUSG00000028341	83.6881	3.49148	0.631296	5.53066	3.19035e-08	2.67641e-06	Nr4a3
ENSMUSG00000031015	3025.14	0.919286	0.167149	5.49979	3.80253e-08	3.17076e-06	Swap70
ENSMUSG00000017009	5743.98	1.317	0.240055	5.48625	4.10553e-08	3.40292e-06	Sdc4
ENSMUSG00000001349	49.8828	-5.96619	1.09111	-5.46802	4.55103e-08	3.74972e-06	Cnn1
ENSMUSG00000079659	648.996	1.4977	0.27399	5.46625	4.59654e-08	3.76481e-06	Tmem243
ENSMUSG00000078942	186.975	1.76527	0.323029	5.46476	4.63527e-08	3.7742e-06	Naip6
ENSMUSG00000076752	10962.8	-1.30914	0.23993	-5.45637	4.8597e-08	3.9338e-06	Trgc2
ENSMUSG00000116560	50.7103	-4.30313	0.78897	-5.45411	4.92182e-08	3.96092e-06	Gm2808
ENSMUSG00000082292	144.599	-2.9783	0.546264	-5.45213	4.97705e-08	3.98221e-06	NA
ENSMUSG00000039252	43.8814	8.87151	1.63464	5.42719	5.72497e-08	4.55431e-06	Lgi2
ENSMUSG00000052949	1865.75	-0.956938	0.176601	-5.41864	6.00535e-08	4.75006e-06	Rnf157
ENSMUSG00000022994	625.739	-1.79409	0.331375	-5.41407	6.16096e-08	4.84545e-06	Adcy6
ENSMUSG00000023868	108.771	-3.02901	0.55975	-5.41137	6.25454e-08	4.86378e-06	Pde10a
ENSMUSG00000052572	84.8496	-3.15322	0.582613	-5.41221	6.22514e-08	4.86378e-06	Dlg2
ENSMUSG00000029275	627.744	1.19417	0.222843	5.35878	8.37864e-08	6.47917e-06	Gfi1
ENSMUSG00000042476	517.139	1.3872	0.259322	5.34936	8.82657e-08	6.78763e-06	Abcb4
ENSMUSG00000024677	74.3861	-3.26346	0.61142	-5.33751	9.42339e-08	7.20655e-06	Ms4a6b
ENSMUSG00000037362	1343.72	-1.3721	0.259927	-5.27881	1.30027e-07	9.83513e-06	Ccn3
ENSMUSG00000076757	53.2554	-3.37637	0.63951	-5.27961	1.29457e-07	9.83513e-06	Trgc4
ENSMUSG00000031502	668.789	1.96264	0.372878	5.26349	1.41344e-07	1.06331e-05	Col4a1
ENSMUSG00000021003	163.391	-1.916	0.364551	-5.25577	1.47409e-07	1.10294e-05	Galc
ENSMUSG00000005364	200.801	-1.79961	0.343947	-5.23223	1.67477e-07	1.24635e-05	Il5ra
ENSMUSG00000030657	204.684	2.06498	0.395645	5.21927	1.79634e-07	1.32968e-05	Xylt1
ENSMUSG00000058174	818.057	-1.57106	0.301525	-5.21039	1.8844e-07	1.38744e-05	Gm5148
ENSMUSG00000042500	328.327	1.62341	0.312839	5.18928	2.11112e-07	1.54614e-05	2004-08-01
ENSMUSG00000042514	434.934	1.38653	0.267266	5.18782	2.12767e-07	1.55006e-05	Klhl14
ENSMUSG00000063142	210.737	2.21108	0.42629	5.1868	2.13937e-07	1.55043e-05	Kcnma1
ENSMUSG00000021200	82.285	2.72003	0.525419	5.17688	2.25631e-07	1.62666e-05	Asb2
ENSMUSG00000019302	586.921	1.86354	0.360164	5.17414	2.28969e-07	1.64217e-05	Atp6v0a1
ENSMUSG00000067924	143.275	1.91002	0.370005	5.16215	2.44126e-07	1.74185e-05	Rtl8b
ENSMUSG00000022440	537.172	1.46723	0.285355	5.14177	2.72157e-07	1.93189e-05	C1qtnf6
ENSMUSG00000038775	42.9866	3.65185	0.710966	5.13646	2.79963e-07	1.97717e-05	Vill
ENSMUSG00000039377	68.1816	2.81763	0.5489	5.13322	2.84826e-07	2.0013e-05	Hlx
ENSMUSG00000061186	79.2708	2.94386	0.574323	5.1258	2.96272e-07	2.07121e-05	Sfmbt2
ENSMUSG00000004633	177.261	2.55464	0.498582	5.12381	2.99418e-07	2.08269e-05	Chn2
ENSMUSG00000025085	7206.02	0.852068	0.166694	5.11158	3.19477e-07	2.2111e-05	Ablim1
ENSMUSG00000023800	79.3857	3.67758	0.720091	5.10711	3.27124e-07	2.25276e-05	Tiam2
ENSMUSG00000039304	791.392	-1.3905	0.272429	-5.10407	3.32424e-07	2.27793e-05	Tnfsf10
ENSMUSG00000042599	710.588	1.22003	0.239258	5.09923	3.41039e-07	2.31859e-05	Kdm7a
ENSMUSG00000054675	148.392	-1.90681	0.373969	-5.09886	3.41708e-07	2.31859e-05	Tmem119
ENSMUSG00000028071	140.776	-2.24875	0.441962	-5.08812	3.6164e-07	2.44186e-05	Sh2d2a
ENSMUSG00000022723	916.877	0.966622	0.190073	5.08552	3.66614e-07	2.46343e-05	Crybg3
ENSMUSG00000030956	8245.23	-0.79755	0.156981	-5.08054	3.76356e-07	2.51668e-05	Fam53b
ENSMUSG00000024064	263.816	-1.42274	0.280274	-5.07626	3.84945e-07	2.55273e-05	Galnt14
ENSMUSG00000052751	1705.41	-1.19907	0.236223	-5.07601	3.85436e-07	2.55273e-05	Repin1
ENSMUSG00000033174	194.037	2.27828	0.450179	5.06082	4.17462e-07	2.75167e-05	Mgll
ENSMUSG00000035900	4146.68	0.758462	0.149988	5.0568	4.26345e-07	2.79691e-05	Gramd4
ENSMUSG00000039474	320.112	2.30599	0.457036	5.04553	4.52275e-07	2.95302e-05	Wfs1
ENSMUSG00000041895	111.39	2.29221	0.455595	5.03125	4.87301e-07	3.16677e-05	Wipi1
ENSMUSG00000014030	33842.9	0.761062	0.151497	5.02361	5.07089e-07	3.26522e-05	Pax5
ENSMUSG00000029923	97.219	2.47619	0.492914	5.02358	5.07169e-07	3.26522e-05	Rab19
ENSMUSG00000034009	53.9324	-7.75567	1.55112	-5.00003	5.73209e-07	3.67332e-05	Rxfp1
ENSMUSG00000003411	35.9539	5.77599	1.15807	4.98761	6.11305e-07	3.89939e-05	Rab3b
ENSMUSG00000034957	189.626	2.08407	0.418016	4.98562	6.1762e-07	3.9216e-05	Cebpa
ENSMUSG00000028758	266.909	-1.49685	0.30051	-4.98104	6.32447e-07	3.99741e-05	Kif17
ENSMUSG00000020570	3024.82	0.793744	0.159737	4.96906	6.72785e-07	4.23304e-05	Sypl1
ENSMUSG00000026921	347.705	1.39489	0.282267	4.94175	7.74248e-07	4.82754e-05	Egfl7
ENSMUSG00000045672	290.361	-1.87951	0.380278	-4.94245	7.71483e-07	4.82754e-05	Col27a1
ENSMUSG00000032122	398.594	1.57146	0.319227	4.92269	8.53606e-07	5.29848e-05	Slc37a2
ENSMUSG00000001211	1839.76	0.946317	0.192487	4.91627	8.82069e-07	5.45071e-05	Agpat3
ENSMUSG00000022263	417.508	2.21944	0.45165	4.91407	8.92029e-07	5.4684e-05	Trio
ENSMUSG00000039735	129.911	2.32584	0.47332	4.9139	8.92833e-07	5.4684e-05	Fnbp1l
ENSMUSG00000029207	177.358	1.72669	0.352379	4.90009	9.5791e-07	5.84114e-05	Apbb2
ENSMUSG00000011831	263.722	1.98372	0.405578	4.8911	1.00274e-06	6.08766e-05	Evi5
ENSMUSG00000030970	632.704	1.11159	0.227519	4.8857	1.03061e-06	6.22956e-05	Ctbp2
ENSMUSG00000040596	257.892	-1.97277	0.404842	-4.87293	1.09954e-06	6.6173e-05	Pogk
ENSMUSG00000041417	2981.77	-0.803512	0.16503	-4.86889	1.1223e-06	6.72503e-05	Pik3r1
ENSMUSG00000047881	735.206	0.980883	0.201627	4.86484	1.14548e-06	6.83436e-05	Rell1
ENSMUSG00000003518	382.362	1.72985	0.355829	4.86147	1.16519e-06	6.89526e-05	Dusp3
ENSMUSG00000022607	719.845	1.6117	0.331531	4.86139	1.16565e-06	6.89526e-05	Ptk2
ENSMUSG00000072905	163.902	-2.7674	0.570756	-4.84866	1.24301e-06	7.32158e-05	Eif1ad3
ENSMUSG00000063889	468.449	1.33831	0.276401	4.84193	1.28583e-06	7.54174e-05	Crem
ENSMUSG00000042363	103.184	2.23893	0.46252	4.84073	1.29364e-06	7.55553e-05	Lgalsl
ENSMUSG00000064267	266.204	1.81597	0.375429	4.83706	1.31772e-06	7.6638e-05	Hvcn1
ENSMUSG00000047557	1662.37	0.808811	0.167392	4.83184	1.35278e-06	7.83481e-05	Lxn
ENSMUSG00000029544	191.38	1.80324	0.373478	4.82822	1.37758e-06	7.94519e-05	Cabp1
ENSMUSG00000027075	2005.04	-0.844763	0.175159	-4.82283	1.41538e-06	8.12934e-05	Slc43a1
ENSMUSG00000030930	943.81	1.21207	0.251424	4.82083	1.42964e-06	8.17732e-05	Chst15
ENSMUSG00000017721	5464.32	0.739425	0.153489	4.81745	1.45404e-06	8.28262e-05	Pigt
ENSMUSG00000040270	6957.94	0.743296	0.154348	4.81571	1.46674e-06	8.32074e-05	Bach2
ENSMUSG00000027796	37.8648	3.95515	0.821943	4.81195	1.49468e-06	8.44465e-05	Smad9
ENSMUSG00000048251	23.716	-8.03855	1.67096	-4.81074	1.50376e-06	8.46139e-05	Bcl11b
ENSMUSG00000031765	225.085	-1.59753	0.332167	-4.80942	1.51368e-06	8.47353e-05	Mt1
ENSMUSG00000104876	33.0131	-6.04456	1.25697	-4.80883	1.51816e-06	8.47353e-05	NA
ENSMUSG00000053965	342.718	1.54882	0.323111	4.79345	1.63934e-06	9.11312e-05	Pde5a
ENSMUSG00000029189	29.9662	4.82761	1.0077	4.79073	1.66179e-06	9.20097e-05	Sel1l3
ENSMUSG00000022102	564.042	1.03927	0.21706	4.78797	1.68478e-06	9.21768e-05	Dok2
ENSMUSG00000051579	87.2192	2.24054	0.46795	4.78798	1.68469e-06	9.21768e-05	Tceal8
ENSMUSG00000091754	69.0301	2.85503	0.596133	4.78926	1.67401e-06	9.21768e-05	Gm3636
ENSMUSG00000041272	39.9139	4.21806	0.881561	4.78476	1.71189e-06	9.32913e-05	Tox
ENSMUSG00000022517	1638.24	0.895572	0.187299	4.7815	1.73989e-06	9.44453e-05	Mgrn1
ENSMUSG00000034755	674.688	-1.36097	0.28491	-4.77684	1.78075e-06	9.62859e-05	Pcdh11x
ENSMUSG00000007097	56.3593	2.92127	0.612881	4.76645	1.875e-06	0.000100987	Atp1a2
ENSMUSG00000012428	431.882	-2.3296	0.488874	-4.76523	1.88642e-06	0.000101208	Steap4
ENSMUSG00000028078	1549.02	1.12824	0.236901	4.76249	1.91223e-06	0.000102197	Dclk2
ENSMUSG00000034853	38.9502	-3.53067	0.741659	-4.76051	1.93106e-06	0.000102807	Acot11
ENSMUSG00000070526	44.0454	4.0127	0.843058	4.75969	1.93891e-06	0.000102829	Peg12
ENSMUSG00000020166	4705.69	-0.73689	0.154859	-4.75846	1.95074e-06	0.000103062	Cnot2
ENSMUSG00000104713	441.41	-1.95636	0.411244	-4.75718	1.96321e-06	0.000103326	Gbp6
ENSMUSG00000027347	1483.01	-1.0423	0.219434	-4.74994	2.03479e-06	0.000106492	Rasgrp1
ENSMUSG00000061780	129.416	1.89553	0.399097	4.74954	2.03876e-06	0.000106492	Cfd
ENSMUSG00000021792	552.577	-1.08844	0.22937	-4.74537	2.08125e-06	0.000108303	Prxl2a
ENSMUSG00000029050	750.663	1.17035	0.246716	4.74372	2.09832e-06	0.000108783	Ski
ENSMUSG00000041187	2840.5	1.14546	0.241747	4.73828	2.15545e-06	0.000111327	Prkd2
ENSMUSG00000111551	347.935	-1.2751	0.269308	-4.73474	2.19341e-06	0.000112867	NA
ENSMUSG00000039146	470.531	-2.3497	0.496797	-4.7297	2.24852e-06	0.000115274	Ifi44l
ENSMUSG00000073555	52.9648	-4.8931	1.0367	-4.7199	2.35962e-06	0.000120523	Iigp1c
ENSMUSG00000024014	15841.7	-0.855915	0.181391	-4.71863	2.37439e-06	0.000120579	Pim1
ENSMUSG00000043300	31.4754	-4.11276	0.871659	-4.71831	2.37813e-06	0.000120579	B3galnt1
ENSMUSG00000028412	242.675	1.99819	0.424842	4.70337	2.55908e-06	0.00012881	Slc44a1
ENSMUSG00000060586	58.1466	7.64415	1.62512	4.70376	2.55417e-06	0.00012881	H2-Eb1
ENSMUSG00000026770	794.513	-1.96318	0.418457	-4.69148	2.71231e-06	0.000136028	Il2ra
ENSMUSG00000025130	12023.4	0.923546	0.19693	4.68973	2.73572e-06	0.000136707	P4hb
ENSMUSG00000041688	115.158	1.93624	0.413504	4.68252	2.83372e-06	0.000141095	Amot
ENSMUSG00000017774	6762.66	-0.870941	0.186218	-4.67699	2.91118e-06	0.000144432	Myo1c
ENSMUSG00000003526	53.4987	3.37743	0.722363	4.67553	2.93191e-06	0.000144941	Prodh
ENSMUSG00000056481	602.861	1.54611	0.331153	4.66888	3.02848e-06	0.000149182	Cd248
ENSMUSG00000025647	1758.5	-0.841173	0.180579	-4.6582	3.18994e-06	0.000156578	Shisa5
ENSMUSG00000079029	200.248	-2.71436	0.582843	-4.65711	3.20684e-06	0.000156852	Eif1ad7
ENSMUSG00000007989	131.271	1.792	0.385536	4.64809	3.35024e-06	0.00016296	Fzd3
ENSMUSG00000022010	415.213	1.47349	0.317032	4.64778	3.35526e-06	0.00016296	Tsc22d1
ENSMUSG00000028064	2826.71	-1.18379	0.254741	-4.64702	3.36761e-06	0.000162987	Sema4a
ENSMUSG00000099241	234.846	-1.68659	0.363209	-4.64359	3.42403e-06	0.000165141	Gvin-ps2
ENSMUSG00000045503	2453.01	0.842567	0.181502	4.64219	3.44728e-06	0.000165685	Sys1
ENSMUSG00000096188	865.518	0.888466	0.191713	4.63435	3.58059e-06	0.000171497	Cmtm4
ENSMUSG00000033585	40.7148	4.95335	1.07009	4.62892	3.67572e-06	0.000175446	Ndn
ENSMUSG00000066687	43.0997	-3.44065	0.744834	-4.61935	3.84945e-06	0.000183107	Zbtb16
ENSMUSG00000017754	405.019	1.6017	0.347097	4.61456	3.93928e-06	0.000186738	Pltp
ENSMUSG00000018507	1469.03	0.81329	0.176492	4.60809	4.06378e-06	0.000191329	Trpv2
ENSMUSG00000041609	355.871	-1.48599	0.322452	-4.60842	4.05737e-06	0.000191329	Bicdl1
ENSMUSG00000021338	77.771	2.75473	0.598112	4.60571	4.11052e-06	0.000192874	Carmil1
ENSMUSG00000031503	268.106	1.93599	0.420994	4.59861	4.25327e-06	0.000198898	Col4a2
ENSMUSG00000071547	2626.13	-0.885132	0.193314	-4.57874	4.67794e-06	0.00021802	Nt5dc2
ENSMUSG00000045667	574.86	-1.4621	0.320334	-4.5643	5.01169e-06	0.000232791	Smtnl2
ENSMUSG00000019849	4908.83	-0.680289	0.149138	-4.56149	5.07923e-06	0.000234356	Prep
ENSMUSG00000079037	2676.24	-0.723126	0.158524	-4.56162	5.07614e-06	0.000234356	Prnp
ENSMUSG00000001918	3521.14	0.844341	0.185275	4.55724	5.18314e-06	0.000238356	Slc1a5
ENSMUSG00000001348	96.6907	-2.07683	0.456372	-4.55073	5.34593e-06	0.000245028	Acp5
ENSMUSG00000002257	1787.25	0.84102	0.184865	4.54936	5.38083e-06	0.000245813	Def6
ENSMUSG00000036052	412.688	1.2716	0.279626	4.54751	5.42839e-06	0.00024717	Dnajb5
ENSMUSG00000030060	2909.12	-1.31214	0.288862	-4.54244	5.56061e-06	0.000251536	Hmces
ENSMUSG00000038065	1525.4	1.44219	0.317452	4.54301	5.54572e-06	0.000251536	Mturn
ENSMUSG00000039899	66.7201	-2.66932	0.58897	-4.53219	5.83761e-06	0.000263206	Fgl2
ENSMUSG00000036478	9159.09	0.819103	0.181023	4.52486	6.04343e-06	0.000271601	Btg1
ENSMUSG00000034751	352.914	1.46188	0.324084	4.5108	6.45848e-06	0.000289315	Mast4
ENSMUSG00000034265	841.422	-0.970844	0.215506	-4.50495	6.63897e-06	0.000296441	Zdhhc14
ENSMUSG00000098557	4143.2	-0.714859	0.158727	-4.50371	6.67787e-06	0.000297219	Kctd12
ENSMUSG00000006567	37.2913	3.85161	0.855571	4.5018	6.73797e-06	0.000298933	Atp7b
ENSMUSG00000026347	82.832	2.74013	0.610771	4.48634	7.24561e-06	0.000320427	Tmem163
ENSMUSG00000058135	496.999	1.06339	0.237234	4.48246	7.37887e-06	0.000325281	Gstm1
ENSMUSG00000056820	1185.6	-0.816856	0.182419	-4.47791	7.53762e-06	0.000331225	Tsnax
ENSMUSG00000057614	57.9265	2.78095	0.621248	4.47639	7.59144e-06	0.000332534	Gnai1
ENSMUSG00000025584	3381.02	-1.37533	0.307693	-4.4698	7.82939e-06	0.000341875	Pde8a
ENSMUSG00000095105	2035.35	1.00409	0.224701	4.46857	7.87453e-06	0.000342765	Edaradd
ENSMUSG00000003123	461.448	1.42447	0.319057	4.46464	8.02038e-06	0.000348019	Lipe
ENSMUSG00000109946	26.6158	4.43587	0.994903	4.45859	8.25006e-06	0.000356867	Brd3os
ENSMUSG00000002325	1493.86	-1.27955	0.287581	-4.44936	8.61256e-06	0.000369523	Irf9
ENSMUSG00000015501	2799.32	-1.23448	0.277406	-4.45008	8.58399e-06	0.000369523	Hivep2
ENSMUSG00000025429	49.4346	-3.02479	0.679864	-4.44911	8.62274e-06	0.000369523	Pstpip2
ENSMUSG00000016308	3052.02	-0.741653	0.166942	-4.44258	8.88857e-06	0.000379739	Ube2a
ENSMUSG00000022885	5886.6	0.94781	0.213496	4.43948	9.01747e-06	0.000384061	St6gal1
ENSMUSG00000034416	56.9554	2.7991	0.630689	4.43817	9.07283e-06	0.000385233	Pkd1l2
ENSMUSG00000057836	16.8237	-7.80149	1.76044	-4.43156	9.35549e-06	0.000396021	Xlr3a
ENSMUSG00000017400	89.2226	2.02177	0.456491	4.42893	9.46999e-06	0.000399645	Stac2
ENSMUSG00000022892	352.819	1.58506	0.358919	4.41621	1.00446e-05	0.000422607	App
ENSMUSG00000045780	2580.17	-0.845516	0.191654	-4.41167	1.02577e-05	0.000430263	Or51v8
ENSMUSG00000042523	244.156	1.33214	0.302491	4.40389	1.06328e-05	0.000444651	Dnal1
ENSMUSG00000001270	53.7966	-3.06176	0.696735	-4.39444	1.11056e-05	0.000460253	Ckb
ENSMUSG00000034165	21625.6	-0.710207	0.161587	-4.3952	1.10673e-05	0.000460253	Ccnd3
ENSMUSG00000034881	1201.03	0.787821	0.179254	4.395	1.10774e-05	0.000460253	Tbxa2r
ENSMUSG00000040253	6450.78	-0.750784	0.17096	-4.39157	1.12534e-05	0.000464985	Gbp7
ENSMUSG00000034245	77.4916	2.31489	0.52865	4.37886	1.19301e-05	0.000491479	Hdac11
ENSMUSG00000000409	858.721	-3.33375	0.7628	-4.37041	1.24011e-05	0.000507229	Lck
ENSMUSG00000031448	24.2312	-4.93613	1.12952	-4.37013	1.24173e-05	0.000507229	Adprhl1
ENSMUSG00000035168	858.188	0.89726	0.205321	4.37004	1.24224e-05	0.000507229	Tanc1
ENSMUSG00000003363	598.084	1.02376	0.234955	4.35724	1.31712e-05	0.000536223	Pld3
ENSMUSG00000022636	81.1744	2.95476	0.678365	4.3557	1.32641e-05	0.000538423	Alcam
ENSMUSG00000032198	214.668	1.75337	0.403537	4.345	1.39276e-05	0.000563703	Dock6
ENSMUSG00000026873	531.791	-0.976915	0.225273	-4.33659	1.4471e-05	0.000583989	Phf19
ENSMUSG00000031342	599.022	0.978807	0.22586	4.33368	1.46635e-05	0.000588325	Gpm6b
ENSMUSG00000066026	1086.09	-1.22899	0.283559	-4.33415	1.46324e-05	0.000588325	Dhrs3
ENSMUSG00000049191	1613.27	-1.00913	0.232992	-4.33116	1.48328e-05	0.000593396	Rtl5
ENSMUSG00000037032	190.338	-2.33404	0.538979	-4.33048	1.48782e-05	0.0005935	Apbb1
ENSMUSG00000031805	3267.91	-0.75654	0.175065	-4.32147	1.54995e-05	0.000616507	Jak3
ENSMUSG00000018001	868.86	-0.996428	0.230646	-4.32016	1.55915e-05	0.00061839	Cyth3
ENSMUSG00000046532	145.143	-2.5155	0.582428	-4.319	1.56739e-05	0.000619881	Ar
ENSMUSG00000037679	419.213	1.24587	0.288909	4.31233	1.61543e-05	0.000637059	Inf2
ENSMUSG00000026981	204.79	2.19112	0.508462	4.30932	1.63761e-05	0.000643772	Il1rn
ENSMUSG00000071715	1739.88	-0.816292	0.18945	-4.30876	1.64175e-05	0.000643772	Ncf4
ENSMUSG00000048285	1278.27	-0.90671	0.210727	-4.30277	1.68675e-05	0.000659547	Frmd6
ENSMUSG00000049858	198.201	1.34864	0.313746	4.29853	1.71938e-05	0.000670414	Suox
ENSMUSG00000001761	2516	0.723667	0.168665	4.29057	1.78217e-05	0.000692944	Smo
ENSMUSG00000040663	483.238	1.84621	0.431371	4.27987	1.87002e-05	0.000725064	Clcf1
ENSMUSG00000037995	156.803	1.59982	0.373999	4.2776	1.88922e-05	0.000729869	Igsf9
ENSMUSG00000089739	17.1437	7.51061	1.75598	4.27716	1.89296e-05	0.000729869	NA
ENSMUSG00000028268	1722.89	-0.93481	0.218709	-4.27422	1.91805e-05	0.000737491	Gbp3
ENSMUSG00000036181	587.107	1.34115	0.313984	4.2714	1.94252e-05	0.000744832	H1f2
ENSMUSG00000024074	291.709	-1.16675	0.273856	-4.26045	2.04012e-05	0.000780094	Crim1
ENSMUSG00000021065	2157.67	-0.916506	0.215468	-4.25355	2.10409e-05	0.000802335	Fut8
ENSMUSG00000019966	252.417	1.63122	0.383757	4.25065	2.13155e-05	0.000808352	Kitl
ENSMUSG00000070056	157.679	1.9399	0.456326	4.25112	2.12702e-05	0.000808352	Mfhas1
ENSMUSG00000031786	724.837	-0.944993	0.222394	-4.24918	2.14552e-05	0.000811427	Drc7
ENSMUSG00000020423	3680.11	0.899854	0.212694	4.23075	2.32918e-05	0.000878489	Btg2
ENSMUSG00000024187	216.05	1.51251	0.357571	4.22995	2.33738e-05	0.000879186	Fam234a
ENSMUSG00000078945	117.893	1.83778	0.434658	4.2281	2.3567e-05	0.00088405	Naip2
ENSMUSG00000046768	108.752	-1.93938	0.458771	-4.22735	2.36463e-05	0.000884627	Rhoj
ENSMUSG00000036006	5092.93	0.823964	0.195251	4.22003	2.44268e-05	0.000911362	Ripor2
ENSMUSG00000074071	115.435	-2.25749	0.535828	-4.2131	2.51895e-05	0.000937293	Fam169b
ENSMUSG00000002250	694.124	0.856634	0.203444	4.21067	2.54614e-05	0.000944871	Ppard
ENSMUSG00000032841	38.672	-3.31726	0.788357	-4.20782	2.57851e-05	0.000949249	Prr5l
ENSMUSG00000046688	7825.84	-0.610663	0.145113	-4.2082	2.57415e-05	0.000949249	Tifa
ENSMUSG00000052387	15.905	7.49582	1.78139	4.20785	2.57816e-05	0.000949249	Trpm3
ENSMUSG00000039470	534.215	1.08122	0.257189	4.20397	2.62269e-05	0.000962953	Zdhhc2
ENSMUSG00000013822	3066.72	-0.692776	0.164825	-4.2031	2.6328e-05	0.000964106	Elof1
ENSMUSG00000073421	150.816	2.08312	0.496529	4.19537	2.72431e-05	0.000994986	H2-Ab1
ENSMUSG00000002007	146.131	2.46898	0.589339	4.18941	2.79685e-05	0.00101879	Srpk3
ENSMUSG00000027215	802.508	1.11663	0.266986	4.18236	2.88494e-05	0.00104812	Cd82
ENSMUSG00000019970	364.612	-1.05197	0.25194	-4.17546	2.97382e-05	0.00107758	Sgk1
ENSMUSG00000067928	2693.51	-0.767071	0.183849	-4.17229	3.01549e-05	0.00108983	Zfp760
ENSMUSG00000006169	6368.02	-0.709505	0.170111	-4.17083	3.03497e-05	0.00109401	Clint1
ENSMUSG00000022665	349.004	1.57615	0.378021	4.16948	3.05299e-05	0.00109765	Ccdc80
ENSMUSG00000051243	184.52	2.08315	0.499865	4.16742	3.08063e-05	0.00110472	Islr2
ENSMUSG00000034266	271.815	1.20194	0.288521	4.16588	3.10158e-05	0.00110936	Batf
ENSMUSG00000016179	589.716	0.943375	0.226669	4.16191	3.15603e-05	0.00112592	Camk1g
ENSMUSG00000036523	47.4362	-3.95352	0.951113	-4.15673	3.22836e-05	0.00114876	Greb1
ENSMUSG00000001942	247.357	1.40377	0.338039	4.1527	3.28577e-05	0.00116619	Siae
ENSMUSG00000023942	9196.16	-0.591317	0.142505	-4.14945	3.33273e-05	0.00117984	Slc29a1
ENSMUSG00000033768	2240.95	-3.50463	0.844731	-4.14881	3.34207e-05	0.00118013	Nrxn2
ENSMUSG00000019845	1016.53	-0.793794	0.191359	-4.14818	3.35125e-05	0.00118036	Tube1
ENSMUSG00000051817	163.698	2.13038	0.513666	4.1474	3.36269e-05	0.00118138	Sox12
ENSMUSG00000026131	2121.12	1.33829	0.322843	4.14533	3.39328e-05	0.00118911	Dst
ENSMUSG00000031517	26.0544	5.65528	1.36585	4.1405	3.46552e-05	0.00121136	Gpm6a
ENSMUSG00000042354	5952.83	-0.693479	0.167558	-4.13874	3.49212e-05	0.00121758	Gnl3
ENSMUSG00000032344	215.667	-1.66991	0.403578	-4.13776	3.50719e-05	0.00121976	Cgas
ENSMUSG00000024008	381.258	-1.64554	0.397865	-4.13593	3.53527e-05	0.00122645	Cpne5
ENSMUSG00000023495	247.256	1.25428	0.303335	4.13498	3.54988e-05	0.00122844	Pcbp4
ENSMUSG00000022504	33.5854	5.25821	1.2722	4.13315	3.57824e-05	0.00123516	Ciita
ENSMUSG00000020732	320.051	-1.54901	0.375	-4.13068	3.61696e-05	0.00124542	Rab37
ENSMUSG00000006494	1521.9	-0.694056	0.168125	-4.12822	3.65587e-05	0.0012557	Pdk1
ENSMUSG00000033022	201.809	1.42715	0.34578	4.12734	3.66989e-05	0.00125739	Cdo1
ENSMUSG00000049404	136.168	1.64828	0.399708	4.1237	3.7283e-05	0.00127425	Rarres1
ENSMUSG00000026581	241.419	-1.70482	0.413948	-4.11843	3.81466e-05	0.00130055	Sell
ENSMUSG00000027200	1100.83	-3.03365	0.736861	-4.11698	3.83862e-05	0.00130551	Sema6d
ENSMUSG00000026883	510.338	1.15845	0.282078	4.10683	4.0113e-05	0.00135893	Dab2ip
ENSMUSG00000096278	24.4977	-4.00064	0.974198	-4.10659	4.01535e-05	0.00135893	Dcpp2
ENSMUSG00000040093	2982.23	1.38339	0.337661	4.09698	4.1857e-05	0.00141313	Bmf
ENSMUSG00000105504	646.652	-1.18115	0.288508	-4.094	4.2399e-05	0.00142795	Gbp5
ENSMUSG00000050157	34.7638	-3.45837	0.846301	-4.08645	4.38019e-05	0.00147162	Gm867
ENSMUSG00000031906	36.3492	3.21601	0.788508	4.0786	4.53083e-05	0.00151854	Smpd3
ENSMUSG00000005057	83.6163	2.9708	0.729104	4.07459	4.6096e-05	0.00154121	Sh2b2
ENSMUSG00000061536	637.635	0.855377	0.209978	4.07365	4.62828e-05	0.00154373	Sec22c
ENSMUSG00000039457	38.3476	2.8761	0.707505	4.06513	4.80065e-05	0.00159737	Ppl
ENSMUSG00000000792	63.1244	-2.72406	0.67051	-4.06267	4.85152e-05	0.00161043	Slc5a5
ENSMUSG00000002486	914.044	0.836585	0.206145	4.05824	4.94434e-05	0.00163731	Tchp
ENSMUSG00000051586	395.39	1.0213	0.252295	4.04805	5.16455e-05	0.00170615	Mical3
ENSMUSG00000001053	529.557	-1.24601	0.307865	-4.04727	5.18185e-05	0.00170779	N4bp3
ENSMUSG00000076754	14.5472	-7.3372	1.81367	-4.04549	5.22143e-05	0.00171675	Trgv2
ENSMUSG00000060470	6132.12	-0.924962	0.22873	-4.0439	5.25686e-05	0.0017243	Adgrg3
ENSMUSG00000023830	677.682	-1.50355	0.372074	-4.041	5.32239e-05	0.00173756	Igf2r
ENSMUSG00000042647	331.203	-1.64953	0.408164	-4.04135	5.31453e-05	0.00173756	Acad12
ENSMUSG00000030089	50.8978	2.61784	0.648763	4.03513	5.45731e-05	0.00177741	Slc41a3
ENSMUSG00000023972	170.823	1.70837	0.423504	4.03388	5.48637e-05	0.00178268	Ptk7
ENSMUSG00000032698	616.265	0.945597	0.234573	4.03114	5.55061e-05	0.00179933	Lmo2
ENSMUSG00000015947	29.4219	4.97063	1.23467	4.02587	5.67651e-05	0.00183585	Fcgr1
ENSMUSG00000066643	450.624	0.916748	0.227758	4.02509	5.69534e-05	0.00183764	Wdr35
ENSMUSG00000029687	16933.5	-0.729644	0.181331	-4.02383	5.72591e-05	0.00184321	Ezh2
ENSMUSG00000008540	665.353	1.13954	0.283269	4.02282	5.75062e-05	0.00184687	Mgst1
ENSMUSG00000021728	343.148	1.50737	0.375126	4.01829	5.86217e-05	0.00187668	Emb
ENSMUSG00000049892	81.3668	2.84121	0.707128	4.01795	5.87057e-05	0.00187668	Rasd1
ENSMUSG00000029298	1630.08	-1.18427	0.294903	-4.0158	5.92437e-05	0.00188517	Gbp9
ENSMUSG00000030278	62.0582	2.84056	0.707275	4.0162	5.91449e-05	0.00188517	Cidec
ENSMUSG00000078853	606.57	-1.46627	0.365278	-4.01413	5.96665e-05	0.00189427	Igtp
ENSMUSG00000028572	512.445	-0.906339	0.225853	-4.01297	5.99606e-05	0.00189578	Hook1
ENSMUSG00000039307	3224.05	-0.659764	0.164413	-4.01286	5.9988e-05	0.00189578	Hexd
ENSMUSG00000026594	1979.13	1.06597	0.266025	4.00705	6.14816e-05	0.00193856	Ralgps2
ENSMUSG00000037321	6098.51	-0.833716	0.208271	-4.00303	6.25376e-05	0.00196738	Tap1
ENSMUSG00000030088	122.031	1.52297	0.380685	4.0006	6.31829e-05	0.00197979	Aldh1l1
ENSMUSG00000032561	156.946	-1.49723	0.374265	-4.00046	6.32182e-05	0.00197979	Acp3
ENSMUSG00000021871	5889.54	-0.73562	0.18426	-3.9923	6.54358e-05	0.00204001	NA
ENSMUSG00000032839	42.8349	3.06735	0.768308	3.99234	6.54251e-05	0.00204001	Trpc1
ENSMUSG00000018593	1112.08	1.02475	0.257022	3.98701	6.69111e-05	0.00208131	Sparc
ENSMUSG00000024253	52.5669	2.39764	0.602014	3.9827	6.81376e-05	0.00210998	Dync2li1
ENSMUSG00000031078	265.057	1.38678	0.348168	3.98309	6.80244e-05	0.00210998	Cttn
ENSMUSG00000025544	3807.6	-0.598118	0.150531	-3.9734	7.08549e-05	0.00218923	Tm9sf2
ENSMUSG00000055447	7770.1	-0.740357	0.186365	-3.97261	7.10884e-05	0.00219155	Cd47
ENSMUSG00000023007	167.302	1.46792	0.369865	3.96881	7.22312e-05	0.00222183	Prpf40b
ENSMUSG00000055116	5338.11	-1.06365	0.26835	-3.96365	7.38114e-05	0.0022654	Bmal1
ENSMUSG00000091350	84.9694	-1.8968	0.478997	-3.95995	7.49652e-05	0.00229573	Vmn2r92
ENSMUSG00000044770	442.706	-1.26808	0.320327	-3.95872	7.53525e-05	0.00230249	Scml4
ENSMUSG00000028184	275.73	-1.38163	0.349143	-3.95722	7.58268e-05	0.00231188	Adgrl2
ENSMUSG00000078771	346.365	1.1226	0.283971	3.95321	7.711e-05	0.00234584	Evi2a
ENSMUSG00000018931	1286.59	0.911521	0.230847	3.9486	7.86102e-05	0.00238623	Natd1
ENSMUSG00000031480	592.722	0.950089	0.240668	3.94772	7.88994e-05	0.00238977	Thsd1
ENSMUSG00000042207	300.917	1.37829	0.349344	3.94537	7.96764e-05	0.00240804	Kdm5b
ENSMUSG00000073060	13.6942	7.18409	1.82171	3.9436	8.0268e-05	0.00242063	NA
ENSMUSG00000035095	191.999	-2.07281	0.526179	-3.93936	8.17007e-05	0.00245315	Fam167a
ENSMUSG00000078920	1725.49	-1.18227	0.300098	-3.93961	8.16132e-05	0.00245315	Ifi47
ENSMUSG00000041571	1064.28	1.0716	0.272278	3.9357	8.29562e-05	0.0024838	Selenow
ENSMUSG00000064147	85.6958	-3.39771	0.863385	-3.93534	8.30804e-05	0.0024838	Rab44
ENSMUSG00000022951	292.407	1.0685	0.271579	3.9344	8.3406e-05	0.00248666	Rcan1
ENSMUSG00000055148	538.864	1.09068	0.277244	3.93402	8.35355e-05	0.00248666	Klf2
ENSMUSG00000059149	260.106	-1.81208	0.461043	-3.93039	8.48075e-05	0.00251911	Mfsd4a
ENSMUSG00000050822	57.5095	2.2941	0.584036	3.92801	8.56513e-05	0.00253873	Slc29a4
ENSMUSG00000034708	2522.02	0.82997	0.211778	3.91905	8.88977e-05	0.00262407	Grn
ENSMUSG00000038718	312.753	1.02819	0.262359	3.91902	8.89097e-05	0.00262407	Pbx3
ENSMUSG00000002006	283.713	1.12253	0.286577	3.91704	8.96427e-05	0.00264007	Pdzd4
ENSMUSG00000006445	2825.81	0.65126	0.166472	3.91212	9.14887e-05	0.00267735	Epha2
ENSMUSG00000028528	352.507	-1.77055	0.45257	-3.91221	9.14551e-05	0.00267735	Dnajc6
ENSMUSG00000047517	13.8435	7.32513	1.87208	3.91283	9.12196e-05	0.00267735	Dmbt1
ENSMUSG00000020032	200.089	-1.99227	0.509671	-3.90894	9.27001e-05	0.00270708	Nuak1
ENSMUSG00000000881	283.408	1.21889	0.312215	3.904	9.46146e-05	0.00275717	Dlg3
ENSMUSG00000020053	110.964	1.9245	0.493249	3.90168	9.55274e-05	0.00277792	Igf1
ENSMUSG00000022216	4976.25	-0.711031	0.182501	-3.89604	9.77779e-05	0.0028374	Psme1
ENSMUSG00000017707	9841.88	-0.746295	0.191639	-3.89427	9.84929e-05	0.00285217	Serinc3
ENSMUSG00000009739	398.096	1.26481	0.324863	3.89336	9.8864e-05	0.00285694	Pou6f1
ENSMUSG00000021629	5740.89	-0.583655	0.149967	-3.89188	9.947e-05	0.00286847	Slc30a5
ENSMUSG00000057914	1159.7	-1.0414	0.267719	-3.8899	0.000100285	0.00288011	Cacnb2
ENSMUSG00000069289	552.055	-0.936759	0.240819	-3.88989	0.00010029	0.00288011	Vmn1r203
ENSMUSG00000024053	96.3478	-1.76135	0.453592	-3.88312	0.000103126	0.00295542	Emilin2
ENSMUSG00000002831	574.109	1.56594	0.403614	3.8798	0.000104541	0.00298979	Plin4
ENSMUSG00000064373	3088.74	-0.633203	0.164011	-3.86074	0.000113043	0.00322626	Selenop
ENSMUSG00000068220	3591.32	-0.710395	0.184288	-3.85482	0.000115816	0.0032986	Lgals1
ENSMUSG00000034663	1061.56	-0.760123	0.197215	-3.85429	0.000116068	0.003299	Bmp2k
ENSMUSG00000030539	2828.75	0.701065	0.181971	3.85262	0.00011686	0.00331472	Sema4b
ENSMUSG00000024220	582.275	0.885555	0.229896	3.85198	0.000117168	0.00331666	Zfp523
ENSMUSG00000019876	222.847	1.26091	0.327736	3.84732	0.000119416	0.00336848	Pkib
ENSMUSG00000074793	26.5618	-4.41366	1.14725	-3.84718	0.000119486	0.00336848	Hspa12b
ENSMUSG00000020077	5775.3	-0.778787	0.202479	-3.84625	0.000119938	0.00337435	Srgn
ENSMUSG00000018378	98.2686	1.88452	0.49133	3.83555	0.000125284	0.00351762	2210416O15Rik
ENSMUSG00000055737	448.317	1.85459	0.483956	3.83214	0.000127034	0.00355952	Ghr
ENSMUSG00000078922	134.364	-2.69093	0.702725	-3.82928	0.000128519	0.00359385	Tgtp1
ENSMUSG00000037966	303.249	-1.06197	0.277521	-3.82663	0.000129909	0.00362541	Ninj1
ENSMUSG00000068205	78.6472	1.91839	0.501755	3.82335	0.000131649	0.00366656	Macrod2
ENSMUSG00000006731	834.503	-1.19167	0.312157	-3.81754	0.000134791	0.0037407	B4galnt1
ENSMUSG00000032661	38.4566	-4.68297	1.22674	-3.81743	0.000134851	0.0037407	Oas3
ENSMUSG00000047454	2185.19	0.75381	0.197839	3.81021	0.000138848	0.00384386	Gphn
ENSMUSG00000014599	2787.44	1.30946	0.344363	3.80255	0.000143214	0.00395681	Csf1
ENSMUSG00000046314	827.705	-3.11264	0.820351	-3.79428	0.00014807	0.00408284	Stxbp6
ENSMUSG00000060227	816.399	0.724488	0.191046	3.79222	0.000149305	0.0041087	Golm2
ENSMUSG00000054452	6026.03	0.604785	0.159519	3.7913	0.000149859	0.00411578	Tle5
ENSMUSG00000061232	34965.8	-0.875551	0.231042	-3.78958	0.000150903	0.00413622	H2-K1
ENSMUSG00000049502	2063.34	-0.791951	0.209395	-3.78209	0.000155519	0.00425435	Dtx3l
ENSMUSG00000048807	230.838	1.13883	0.301351	3.7791	0.000157397	0.00429721	Slc35e4
ENSMUSG00000035273	53.9036	-2.18511	0.578358	-3.77812	0.000158017	0.00430564	Hpse
ENSMUSG00000024030	2191.87	-0.603451	0.159772	-3.77694	0.000158767	0.00431758	Abcg1
ENSMUSG00000020758	64.5839	2.22736	0.590149	3.77423	0.0001605	0.00435615	Itgb4
ENSMUSG00000030246	162.529	1.41524	0.375158	3.77238	0.000161701	0.00438016	Ldhb
ENSMUSG00000003531	677.668	1.04155	0.276203	3.77096	0.000162621	0.00439648	Dgcr6
ENSMUSG00000021866	3095.15	-0.576647	0.152945	-3.7703	0.000163049	0.00439946	Anxa11
ENSMUSG00000069516	80.6382	-1.91149	0.507455	-3.76681	0.000165344	0.00445271	Lyz2
ENSMUSG00000039357	394.24	-1.04693	0.278038	-3.76541	0.000166276	0.0044691	Fut11
ENSMUSG00000047810	927.145	-1.46898	0.390301	-3.76371	0.000167411	0.00449089	Ccdc88b
ENSMUSG00000078606	11850.5	-0.864397	0.229708	-3.76302	0.000167874	0.0044946	Gvin2
ENSMUSG00000020679	196.626	-1.90451	0.506298	-3.76164	0.000168803	0.00451076	Hnf1b
ENSMUSG00000029084	341.603	1.03953	0.276727	3.75651	0.000172297	0.00458642	Cd38
ENSMUSG00000107588	60.9742	-3.25564	0.866589	-3.75684	0.00017207	0.00458642	NA
ENSMUSG00000020701	255.039	1.5366	0.40932	3.75403	0.000174013	0.00461434	Tmem132e
ENSMUSG00000057069	3038.78	0.652082	0.17369	3.75428	0.000173839	0.00461434	Ero1b
ENSMUSG00000025433	21.7677	3.73549	0.996524	3.74852	0.000177883	0.00470795	Crisp3
ENSMUSG00000049551	439.438	1.5272	0.407853	3.74449	0.000180757	0.00477489	Fzd9
ENSMUSG00000018899	2044.91	-0.729278	0.194916	-3.74149	0.000182934	0.00482319	Irf1
ENSMUSG00000052563	167.178	-1.41889	0.379756	-3.73632	0.00018673	0.00491391	D930048N14Rik
ENSMUSG00000029798	990.881	-0.785058	0.210158	-3.73556	0.000187295	0.00491943	Herc6
ENSMUSG00000028759	11551.2	-0.550088	0.147335	-3.7336	0.000188762	0.00494858	Hp1bp3
ENSMUSG00000036526	251.494	1.61977	0.434445	3.72837	0.000192719	0.00504274	Card11
ENSMUSG00000117148	331.352	-1.05122	0.282052	-3.72704	0.000193739	0.00505987	Vmn1r229
ENSMUSG00000027254	168.706	1.82533	0.489938	3.72564	0.00019482	0.00506897	Map1a
ENSMUSG00000110777	1675.28	1.05596	0.283408	3.72594	0.000194591	0.00506897	NA
ENSMUSG00000078202	174.673	-1.47833	0.397178	-3.72209	0.000197579	0.00513111	Nrarp
ENSMUSG00000081551	95.6593	-1.72037	0.462624	-3.71872	0.000200234	0.00519034	NA
ENSMUSG00000069662	5054.19	-0.554792	0.149272	-3.71666	0.000201873	0.00522305	Marcks
ENSMUSG00000021196	1992.83	-0.68557	0.184516	-3.71551	0.000202793	0.00523705	Pfkp
ENSMUSG00000069805	48.9698	-2.44409	0.658136	-3.71366	0.000204287	0.0052658	Fbp1
ENSMUSG00000031822	5885.86	-1.22757	0.330618	-3.71295	0.000204854	0.00526726	Gse1
ENSMUSG00000037852	170.947	1.9624	0.528571	3.71265	0.000205104	0.00526726	Cpe
ENSMUSG00000038539	434.231	-0.975795	0.262921	-3.71136	0.000206148	0.00528426	Atf5
ENSMUSG00000019326	232.853	1.32196	0.356608	3.70702	0.000209708	0.00535569	Aoc3
ENSMUSG00000027246	103.411	-2.4062	0.649035	-3.70735	0.000209437	0.00535569	Ell3
ENSMUSG00000037071	11631.8	0.809263	0.218392	3.70555	0.000210935	0.0053771	Scd1
ENSMUSG00000023249	480.693	0.865271	0.233547	3.70491	0.00021147	0.00538081	Parp3
ENSMUSG00000030830	624.98	-0.808158	0.218237	-3.70312	0.000212961	0.00540882	Itgal
ENSMUSG00000041992	1768.15	0.618056	0.16703	3.70028	0.000215364	0.00545982	Rapgef5
ENSMUSG00000027378	601.034	0.763929	0.206827	3.69357	0.000221127	0.00559568	Nphp1
ENSMUSG00000004151	34.2764	-3.16308	0.857386	-3.68922	0.000224947	0.00567719	Etv1
ENSMUSG00000098950	1153.97	-0.735988	0.199511	-3.68896	0.000225168	0.00567719	NA
ENSMUSG00000028221	1944.86	-0.713167	0.193439	-3.68678	0.000227113	0.00571581	Pip4p2
ENSMUSG00000030259	109.487	2.03309	0.551704	3.68512	0.000228595	0.00573228	Rassf8
ENSMUSG00000074731	23.2746	-3.43701	0.932654	-3.6852	0.000228527	0.00573228	Zfp345
ENSMUSG00000037759	101.435	-1.84612	0.502679	-3.67257	0.000240126	0.00600206	Ptger2
ENSMUSG00000044340	721.348	0.755291	0.205663	3.67247	0.000240221	0.00600206	Phlpp1
ENSMUSG00000111619	114.043	-1.78747	0.487481	-3.66676	0.000245644	0.00612649	NA
ENSMUSG00000001120	372.207	0.939088	0.256511	3.661	0.000251231	0.00625456	Pcbp3
ENSMUSG00000115338	18443.8	-0.611336	0.167014	-3.6604	0.000251826	0.00625812	Pnp
ENSMUSG00000022912	554.54	0.842441	0.230181	3.65991	0.000252303	0.00625863	Pros1
ENSMUSG00000024597	972.747	0.730735	0.199684	3.65946	0.000252751	0.00625863	Slc12a2
ENSMUSG00000033855	136.408	-1.59436	0.436542	-3.65224	0.000259966	0.00642581	Ston1
ENSMUSG00000031880	79.3866	1.78223	0.488168	3.65085	0.000261375	0.00644911	Rrad
ENSMUSG00000022034	3605.88	-0.694304	0.190566	-3.64339	0.000269075	0.00662728	Esco2
ENSMUSG00000079363	623.686	-1.4396	0.395967	-3.63565	0.000277281	0.00681726	Gbp4
ENSMUSG00000079845	10.7617	-6.95495	1.91539	-3.63109	0.000282231	0.00692667	Xlr4a
ENSMUSG00000027165	140.976	1.40249	0.386444	3.62923	0.000284265	0.00696423	Iftap
ENSMUSG00000002190	6854.34	-0.752708	0.207515	-3.62725	0.000286451	0.0070054	Clgn
ENSMUSG00000034037	89.6086	-2.27203	0.627992	-3.61793	0.000296971	0.00724986	Fgd5
ENSMUSG00000031451	362.412	1.49505	0.413514	3.61548	0.000299788	0.00730576	Gas6
ENSMUSG00000025969	42.0684	-2.36962	0.655704	-3.61386	0.000301672	0.00733875	Nrp2
ENSMUSG00000064065	1309.07	-1.3333	0.369369	-3.60966	0.000306596	0.00744544	Ipcef1
ENSMUSG00000047735	2077.37	-0.773087	0.214296	-3.60757	0.000309075	0.0074925	Samd9l
ENSMUSG00000005125	574.143	-1.33047	0.368924	-3.60635	0.000310538	0.0075148	Ndrg1
ENSMUSG00000020647	1000.34	0.675115	0.187341	3.60367	0.000313753	0.00756615	Ncoa1
ENSMUSG00000025997	35.2962	2.97511	0.825539	3.60385	0.000313544	0.00756615	Ikzf2
ENSMUSG00000030847	127.249	1.54403	0.428652	3.60207	0.000315697	0.00759978	Bag3
ENSMUSG00000026285	19.2989	-6.27647	1.7432	-3.60054	0.000317552	0.00763116	Pdcd1
ENSMUSG00000055782	10.2752	6.06652	1.68529	3.59968	0.000318604	0.00764318	Abcd2
ENSMUSG00000020715	1730.93	-1.08587	0.301878	-3.59705	0.000321841	0.00770748	Ern1
ENSMUSG00000007209	17.8651	5.11295	1.42217	3.59516	0.000324187	0.00772357	Ceacam9
ENSMUSG00000020273	1582.74	-0.688274	0.191428	-3.59548	0.000323798	0.00772357	Papolg
ENSMUSG00000056214	690.689	0.979609	0.272468	3.59531	0.000324002	0.00772357	Pard6g
ENSMUSG00000019978	3371.48	-0.583963	0.162831	-3.58632	0.000335382	0.00797656	Epb41l2
ENSMUSG00000026604	1573.83	-1.33369	0.371949	-3.58566	0.000336222	0.00798282	Ptpn14
ENSMUSG00000050379	5773.54	-0.601047	0.167679	-3.58451	0.000337708	0.00800438	Septin6
ENSMUSG00000028385	2484.79	0.664678	0.18553	3.58259	0.000340206	0.0080498	Snx30
ENSMUSG00000102252	28.3678	2.92173	0.815667	3.58202	0.00034095	0.00805363	Snrpn
ENSMUSG00000024810	314.881	-1.12771	0.315098	-3.57892	0.000345016	0.00813579	Il33
ENSMUSG00000039982	279.015	-1.01903	0.284776	-3.57835	0.000345776	0.00813985	Dtx4
ENSMUSG00000048027	41.4399	2.76548	0.773289	3.57626	0.000348549	0.00819121	Rgmb
ENSMUSG00000047180	90.0415	1.68675	0.4724	3.5706	0.000356159	0.00835586	Neurl3
ENSMUSG00000025572	3731.49	0.715905	0.200539	3.5699	0.000357114	0.00836408	Tmc6
ENSMUSG00000039126	76.9585	2.33089	0.653325	3.56773	0.000360087	0.00841947	Prune2
ENSMUSG00000024104	2832.15	0.600602	0.168474	3.56495	0.000363926	0.00849488	Washc2
ENSMUSG00000031980	49.0785	2.26373	0.635343	3.563	0.000366637	0.00854375	Agt
ENSMUSG00000023927	1730.21	0.689048	0.193505	3.56088	0.00036961	0.0085921	Satb1
ENSMUSG00000068740	76.833	1.65457	0.464684	3.56064	0.000369953	0.0085921	Celsr2
ENSMUSG00000027624	136.977	1.41387	0.397645	3.55562	0.000377094	0.00874327	Epb41l1
ENSMUSG00000030872	4485.2	0.619825	0.174376	3.55453	0.000378658	0.00876486	Gga2
ENSMUSG00000045092	370.951	1.06236	0.29899	3.55315	0.000380643	0.0087961	S1pr1
ENSMUSG00000043885	272.209	1.19158	0.336106	3.54524	0.000392251	0.00903418	Slc36a4
ENSMUSG00000116022	386.09	-1.16375	0.328215	-3.54568	0.000391599	0.00903418	NA
ENSMUSG00000026308	32.5873	3.14265	0.886773	3.54392	0.00039423	0.00906467	Klhl30
ENSMUSG00000022265	113.022	1.72554	0.487106	3.54243	0.000396464	0.00908586	Ank
ENSMUSG00000052160	1132.03	1.31283	0.370574	3.5427	0.000396058	0.00908586	Pld4
ENSMUSG00000043243	5663.61	-1.07203	0.302973	-3.53838	0.000402587	0.00921092	Niban3
ENSMUSG00000022686	2657.85	0.575534	0.162758	3.53613	0.000406036	0.00927452	B3gnt5
ENSMUSG00000025492	1863.45	-1.25397	0.354857	-3.53373	0.000409737	0.00934363	Ifitm3
ENSMUSG00000069581	14.651	4.13629	1.17151	3.53073	0.00041442	0.00943487	Tspear
ENSMUSG00000003528	5475.46	-0.527582	0.149471	-3.52966	0.000416101	0.00945758	Slc25a1
ENSMUSG00000020608	4836.82	-0.632813	0.179439	-3.52662	0.000420906	0.00955113	Smc6
ENSMUSG00000031808	1525.55	-1.03745	0.294488	-3.52291	0.000426834	0.00966978	Slc27a1
ENSMUSG00000050357	6310.97	-0.661663	0.187963	-3.52018	0.000431252	0.0097539	Carmil2
ENSMUSG00000037012	2958.15	-0.974033	0.276774	-3.51923	0.000432797	0.00977287	Hk1
ENSMUSG00000005514	1781.76	-0.671523	0.190924	-3.51723	0.000436068	0.0098307	Por
ENSMUSG00000030921	2305.86	-1.10458	0.315088	-3.50563	0.000455529	0.0102527	Trim30a
ENSMUSG00000029999	103.525	-1.52884	0.436187	-3.50502	0.000456576	0.0102596	Tgfa
ENSMUSG00000035566	102.736	-1.94005	0.553819	-3.50305	0.000459969	0.0103191	Pcdh17
ENSMUSG00000060131	189.775	-2.27451	0.64939	-3.50253	0.000460856	0.0103223	Atp8b4
ENSMUSG00000016382	120.293	1.6302	0.465868	3.49928	0.000466517	0.0104322	Pls3
ENSMUSG00000004612	49.5739	2.9988	0.857358	3.49772	0.000469254	0.0104765	Nkg7
ENSMUSG00000079364	55.9999	1.96486	0.562223	3.49481	0.0004744	0.0105743	Gm3558
ENSMUSG00000066438	10.4907	6.75828	1.93404	3.49438	0.000475166	0.0105744	Plekhd1
ENSMUSG00000054409	22.2781	-4.08978	1.17094	-3.49274	0.0004781	0.0106226	Tmem74
ENSMUSG00000074272	1229.1	0.644979	0.184845	3.4893	0.000484292	0.0107429	Ceacam1
ENSMUSG00000032558	194.856	1.39668	0.400516	3.48721	0.000488096	0.0108043	Nphp3
ENSMUSG00000042460	7668.79	-0.496711	0.142452	-3.48686	0.000488732	0.0108043	C1galt1
ENSMUSG00000061353	2623.26	1.23827	0.355161	3.48649	0.000489401	0.0108043	Cxcl12
ENSMUSG00000002111	1379.54	0.713454	0.204797	3.48372	0.000494498	0.0108255	Spi1
ENSMUSG00000022722	344.022	0.86364	0.247929	3.48342	0.000495057	0.0108255	Arl6
ENSMUSG00000031453	4383.25	-0.632561	0.18153	-3.4846	0.00049287	0.0108255	Rasa3
ENSMUSG00000031775	62.0702	1.82403	0.52356	3.4839	0.000494167	0.0108255	Pllp
ENSMUSG00000051457	8542.71	-0.588701	0.168941	-3.48466	0.000492771	0.0108255	Spn
ENSMUSG00000102742	54.5082	2.73111	0.783889	3.48405	0.00049389	0.0108255	Pcdhga11
ENSMUSG00000001542	1462.49	-0.629086	0.180637	-3.48259	0.000496586	0.0108419	Ell2
ENSMUSG00000093979	18.0148	4.06769	1.16818	3.48206	0.000497567	0.0108462	Gm2237
ENSMUSG00000036306	30.5968	2.93311	0.842636	3.48087	0.000499784	0.0108774	Lzts1
ENSMUSG00000027463	69.0413	1.8046	0.518726	3.47891	0.000503462	0.0109402	Slc52a3
ENSMUSG00000029287	240.894	1.02912	0.296121	3.47534	0.000510211	0.0110695	Tgfbr3
ENSMUSG00000024921	874.236	0.690651	0.198808	3.47395	0.000512853	0.0111094	Smarca2
ENSMUSG00000024529	566.915	1.47894	0.425793	3.47337	0.000513973	0.0111163	Lox
ENSMUSG00000026879	434.612	1.24701	0.359131	3.47231	0.000515991	0.0111425	Gsn
ENSMUSG00000004933	206.734	1.1311	0.325791	3.47186	0.000516873	0.0111442	Matk
ENSMUSG00000052821	100.926	-1.72097	0.49596	-3.46997	0.000520518	0.0112053	Cysltr1
ENSMUSG00000041598	100.29	1.57399	0.453725	3.46905	0.000522297	0.0112161	Cdc42ep4
ENSMUSG00000117874	10.0211	6.7354	1.94167	3.46888	0.000522638	0.0112161	NA
ENSMUSG00000039813	122.611	1.39257	0.401899	3.46496	0.000530303	0.0113629	Tbc1d2
ENSMUSG00000020520	190.707	1.61642	0.466813	3.46268	0.000534824	0.0114244	Galnt10
ENSMUSG00000041119	45.3021	2.36467	0.682842	3.46298	0.000534223	0.0114244	Pde9a
ENSMUSG00000030322	1489.61	0.59807	0.172906	3.45893	0.000542317	0.0115289	Mbd4
ENSMUSG00000031169	23.3445	3.37493	0.975595	3.45936	0.000541463	0.0115289	Porcn
ENSMUSG00000037548	97.2299	2.05302	0.593604	3.45857	0.000543044	0.0115289	H2-DMb2
ENSMUSG00000068606	29.0877	-4.50013	1.30095	-3.45911	0.000541962	0.0115289	Gm4841
ENSMUSG00000089901	338.596	-0.952986	0.275961	-3.45333	0.00055371	0.0117373	NA
ENSMUSG00000090394	1602.84	0.745203	0.216031	3.44952	0.000561584	0.011886	4930523C07Rik
ENSMUSG00000037824	3219.07	-0.531028	0.154121	-3.44553	0.000569948	0.0120316	Tspan14
ENSMUSG00000078921	562.308	-1.51362	0.439315	-3.44541	0.000570204	0.0120316	Tgtp2
ENSMUSG00000042616	104.49	1.42788	0.414559	3.44435	0.000572437	0.0120604	Oscp1
ENSMUSG00000016528	11976.3	-0.563712	0.163729	-3.44296	0.000575387	0.0120981	Mapkapk2
ENSMUSG00000060477	52.335	2.14423	0.622838	3.44268	0.000575975	0.0120981	Irak2
ENSMUSG00000032412	20069.4	-0.480281	0.139535	-3.442	0.000577428	0.0121102	Atp1b3
ENSMUSG00000058351	419.45	-0.841754	0.244643	-3.44075	0.000580104	0.012148	Uqcc5
ENSMUSG00000028698	311.727	0.962424	0.279842	3.43916	0.000583515	0.0122009	Pik3r3
ENSMUSG00000029838	99.358	2.27005	0.660952	3.43452	0.0005936	0.0123931	Ptn
ENSMUSG00000042275	351.717	-0.867924	0.252791	-3.43336	0.000596146	0.0124275	Pelo
ENSMUSG00000031373	53.9523	2.10606	0.613487	3.43293	0.000597097	0.0124286	Car5b
ENSMUSG00000021614	347.394	1.43297	0.417577	3.43163	0.000599965	0.0124695	Vcan
ENSMUSG00000030616	707.166	0.783735	0.228746	3.42622	0.000612047	0.0127016	Sytl2
ENSMUSG00000060591	4302.88	-0.591482	0.172692	-3.42506	0.000614656	0.0127366	Ifitm2
ENSMUSG00000032251	418.537	-0.92882	0.271739	-3.41806	0.0006307	0.0130495	Irak1bp1
ENSMUSG00000028977	194.038	1.09006	0.319638	3.4103	0.00064891	0.0134063	Casz1
ENSMUSG00000020467	310.595	1.59157	0.466964	3.40834	0.000653587	0.0134828	Efemp1
ENSMUSG00000073678	98.9346	1.50085	0.440665	3.40587	0.000659527	0.0135851	Pgap1
ENSMUSG00000031770	3434.62	-0.835129	0.245308	-3.40442	0.000663057	0.0136375	Herpud1
ENSMUSG00000051124	1193.73	-0.775839	0.228067	-3.40181	0.000669418	0.0137479	Gimap9
ENSMUSG00000018796	2238.3	0.601485	0.176914	3.39988	0.00067415	0.0138246	Acsl1
ENSMUSG00000035637	649.54	-0.700114	0.206094	-3.39706	0.000681137	0.0139266	Grhpr
ENSMUSG00000053137	289.19	0.903291	0.265876	3.39741	0.000680272	0.0139266	Mapk11
ENSMUSG00000023990	1173.4	0.63158	0.186046	3.39475	0.000686918	0.0140241	Tfeb
ENSMUSG00000047250	128.285	1.36937	0.403976	3.38974	0.000699578	0.0142615	Ptgs1
ENSMUSG00000041037	1714.92	0.763828	0.22547	3.38771	0.000704783	0.0143465	Irgq
ENSMUSG00000028517	391.241	1.34425	0.396995	3.38607	0.000709024	0.0144116	Plpp3
ENSMUSG00000063077	452.54	0.801204	0.236696	3.38495	0.000711909	0.014449	Kif1b
ENSMUSG00000020279	14.1187	4.46587	1.32216	3.37771	0.000730934	0.0148135	Il9r
ENSMUSG00000007908	21.0927	-4.22806	1.25237	-3.37606	0.000735327	0.0148807	Hmgcll1
ENSMUSG00000038059	525.963	0.78398	0.232274	3.37524	0.000737526	0.0149034	Smim3
ENSMUSG00000069255	553.393	0.773684	0.229373	3.37304	0.000743435	0.0150009	Dusp22
ENSMUSG00000035299	252.385	1.06246	0.315043	3.37244	0.00074505	0.0150116	Mid1
ENSMUSG00000021917	3381.16	-0.599889	0.177933	-3.37143	0.000747778	0.0150353	Spcs1
ENSMUSG00000026637	177.239	-1.10042	0.326417	-3.37121	0.000748398	0.0150353	Traf5
ENSMUSG00000020120	205.49	-1.20082	0.356358	-3.3697	0.000752499	0.0150739	Plek
ENSMUSG00000031951	66.9363	1.77582	0.526941	3.37006	0.00075153	0.0150739	Tmem231
ENSMUSG00000046805	18.4819	-4.15291	1.23265	-3.36909	0.000754155	0.0150853	Mpeg1
ENSMUSG00000037400	3627.91	-0.535403	0.158998	-3.36736	0.000758912	0.0151585	Atp11b
ENSMUSG00000032691	318.021	-1.08682	0.323159	-3.3631	0.000770713	0.0153721	Nlrp3
ENSMUSG00000002204	14045.4	-0.784684	0.233528	-3.36013	0.00077905	0.015516	Napsa
ENSMUSG00000052794	687.535	0.753246	0.224317	3.35795	0.000785235	0.0156167	1700030K09Rik
ENSMUSG00000031785	10170.6	-0.786889	0.234705	-3.35268	0.000800335	0.0158942	Adgrg1
ENSMUSG00000019917	218.148	1.375	0.410405	3.35035	0.000807092	0.0160054	Septin10
ENSMUSG00000025608	22.5273	4.39742	1.31281	3.34963	0.000809193	0.0160241	Podxl
ENSMUSG00000021990	2959.87	-0.636774	0.190273	-3.34663	0.000817991	0.0161606	Spata13
ENSMUSG00000032363	89.1639	-2.16906	0.648161	-3.34649	0.000818421	0.0161606	Adamts7
ENSMUSG00000021257	116.487	1.37948	0.412634	3.34312	0.000828425	0.0163348	Angel1
ENSMUSG00000018740	193.697	1.04217	0.311815	3.34226	0.000830986	0.0163398	Slc25a35
ENSMUSG00000061740	17.6769	4.14811	1.24112	3.34225	0.000831036	0.0163398	Cyp2d22
ENSMUSG00000040264	421.975	-1.08819	0.325717	-3.3409	0.000835079	0.016396	Gbp2b
ENSMUSG00000024900	1398.02	-0.699197	0.209407	-3.33894	0.000840978	0.0164884	Cpt1a
ENSMUSG00000025932	22.4525	3.90282	1.16941	3.33742	0.000845593	0.0165554	Eya1
ENSMUSG00000019256	43.7361	-2.13446	0.640084	-3.33465	0.000854054	0.0166975	Ahr
ENSMUSG00000018474	8175.04	0.538976	0.16179	3.33133	0.000864306	0.01685	Chd3
ENSMUSG00000021262	3636.96	-0.709184	0.212907	-3.33095	0.000865507	0.01685	Evl
ENSMUSG00000026782	1169.45	-0.640262	0.192171	-3.33173	0.000863091	0.01685	Abi2
ENSMUSG00000032540	119.082	1.50923	0.453425	3.3285	0.000873138	0.0169747	Abhd5
ENSMUSG00000050271	1160.6	0.682763	0.205202	3.32728	0.000876977	0.0170254	Prag1
ENSMUSG00000026062	47.4557	-2.38118	0.715884	-3.32621	0.000880367	0.0170673	Slc9a2
ENSMUSG00000028613	661.287	-0.839833	0.252638	-3.32426	0.000886544	0.017163	Lrp8
ENSMUSG00000014496	4763.49	-0.549832	0.165436	-3.32353	0.000888867	0.0171839	Ankrd28
ENSMUSG00000032418	119.789	1.41994	0.427537	3.3212	0.000896309	0.0173036	Me1
ENSMUSG00000024143	550.188	1.276	0.384391	3.31955	0.000901624	0.017382	Rhoq
ENSMUSG00000030091	17163.6	0.556645	0.167842	3.31648	0.00091159	0.0175497	Nup210
ENSMUSG00000005413	539.76	1.24287	0.374942	3.31484	0.000916965	0.0176287	Hmox1
ENSMUSG00000035936	49.4118	2.34136	0.706592	3.3136	0.000921033	0.0176823	Aldh5a1
ENSMUSG00000026116	5079.88	-0.492408	0.148769	-3.30988	0.000933368	0.0178943	Tmem131
ENSMUSG00000010021	213.459	-1.23825	0.374247	-3.30865	0.000937453	0.0179477	Kif19a
ENSMUSG00000018427	425.712	-0.814188	0.246205	-3.30695	0.000943185	0.0179779	Ypel2
ENSMUSG00000021782	120.359	1.5523	0.469494	3.30633	0.000945263	0.0179779	Dlg5
ENSMUSG00000024953	3189.4	-0.713356	0.215759	-3.30625	0.000945524	0.0179779	Prdx5
ENSMUSG00000039997	8600.81	-0.737088	0.222908	-3.30669	0.000944045	0.0179779	Ifi203
ENSMUSG00000046841	415.058	0.949401	0.287044	3.30751	0.0009413	0.0179779	Ckap4
ENSMUSG00000037849	18.7379	-4.60722	1.39408	-3.30484	0.000950315	0.0180442	Ifi206
ENSMUSG00000105338	594.316	-0.702668	0.212818	-3.30174	0.00096088	0.0182199	NA
ENSMUSG00000074238	4548.22	-0.535382	0.162358	-3.29753	0.000975375	0.0184694	Ap1ar
ENSMUSG00000040249	748.155	1.2163	0.368944	3.2967	0.000978267	0.0184989	Lrp1
ENSMUSG00000039217	73.1628	1.75413	0.532436	3.29453	0.000985874	0.0186173	Il18
ENSMUSG00000034168	911.656	0.636639	0.193626	3.28798	0.00100908	0.0190295	Irf2bpl
ENSMUSG00000032744	24.6287	-3.97805	1.21085	-3.28534	0.00101861	0.019183	Heyl
ENSMUSG00000022262	16.472	4.36396	1.32879	3.28416	0.00102285	0.0192368	Dnah5
ENSMUSG00000000440	129.429	1.95999	0.597259	3.28164	0.00103204	0.0193571	Pparg
ENSMUSG00000011256	259.91	1.94778	0.59353	3.28168	0.0010319	0.0193571	Adam19
ENSMUSG00000026447	628.859	0.969976	0.295943	3.27758	0.00104702	0.0196114	Pik3c2b
ENSMUSG00000027834	219.098	-1.0108	0.308482	-3.2767	0.0010503	0.0196462	Serpini1
ENSMUSG00000032135	78.0986	1.80061	0.550045	3.27357	0.001062	0.0197948	Mcam
ENSMUSG00000053963	314.598	-4.04347	1.23524	-3.27342	0.00106253	0.0197948	Stum
ENSMUSG00000076745	20.9599	-3.09406	0.945016	-3.27408	0.00106007	0.0197948	Trgv4
ENSMUSG00000038375	687.13	0.932877	0.285025	3.27296	0.00106426	0.0198005	Trp53inp2
ENSMUSG00000039942	2956.61	-0.694866	0.212351	-3.27225	0.00106696	0.019824	Ptger4
ENSMUSG00000029518	5855.16	0.487967	0.149222	3.27007	0.0010752	0.0199236	Rab35
ENSMUSG00000030894	2208.87	0.672442	0.205612	3.27044	0.0010738	0.0199236	Tpp1
ENSMUSG00000033763	114.097	1.69589	0.518731	3.26931	0.00107811	0.0199508	Mtss2
ENSMUSG00000051920	101.929	1.47529	0.451362	3.26852	0.0010811	0.0199794	Rspo2
ENSMUSG00000071042	210.475	3.88583	1.19058	3.26382	0.00109922	0.0202873	Rasgrp3
ENSMUSG00000024338	5117.83	-0.695963	0.21334	-3.26223	0.00110539	0.020374	Psmb8
ENSMUSG00000028152	906.718	0.739403	0.226733	3.26112	0.00110973	0.0204268	Tspan5
ENSMUSG00000027297	1115.56	0.723779	0.222228	3.25692	0.00112629	0.020704	Ltk
ENSMUSG00000024544	387.947	-1.19423	0.366801	-3.2558	0.00113072	0.0207579	Ldlrad4
ENSMUSG00000079197	4896.27	-0.707353	0.217347	-3.25449	0.00113596	0.0208263	Psme2
ENSMUSG00000023456	5785.93	-0.471631	0.144935	-3.25409	0.00113757	0.0208284	Tpi1
ENSMUSG00000040606	94.902	1.57447	0.484194	3.25174	0.00114703	0.0209738	Kazn
ENSMUSG00000039621	2002.59	0.583274	0.179421	3.25086	0.00115056	0.0210106	Prex1
ENSMUSG00000034593	2825.42	0.86852	0.267218	3.25023	0.00115313	0.0210297	Myo5a
ENSMUSG00000041351	68.3247	2.13493	0.656978	3.24962	0.0011556	0.021047	Rap1gap
ENSMUSG00000024349	1848.41	-0.528667	0.162908	-3.24518	0.00117376	0.0212938	Sting1
ENSMUSG00000026317	88.6356	1.5592	0.480427	3.24545	0.00117264	0.0212938	Cln8
ENSMUSG00000028024	10458.8	0.90224	0.277976	3.24574	0.00117145	0.0212938	Enpep
ENSMUSG00000001228	19704.4	-0.469896	0.144895	-3.24302	0.00118271	0.0213443	Uhrf1
ENSMUSG00000020654	223.185	-0.98503	0.303681	-3.24363	0.00118016	0.0213443	Adcy3
ENSMUSG00000027314	64.765	-2.10505	0.648927	-3.24389	0.0011791	0.0213443	Dll4
ENSMUSG00000116812	25.4034	-2.81025	0.866549	-3.24303	0.00118265	0.0213443	Gm2792
ENSMUSG00000052373	15.823	3.94494	1.21671	3.2423	0.00118571	0.0213706	Mpp3
ENSMUSG00000025938	14.0793	5.79544	1.7891	3.2393	0.00119823	0.0215402	Slco5a1
ENSMUSG00000070802	51.801	1.97743	0.610413	3.2395	0.00119739	0.0215402	Pnma8b
ENSMUSG00000022020	1242.27	-0.570143	0.176186	-3.23603	0.00121206	0.0217598	Naa16
ENSMUSG00000071613	8.85479	6.56348	2.02848	3.23567	0.00121359	0.0217598	NA
ENSMUSG00000012123	119.893	1.45416	0.449969	3.23168	0.00123064	0.0220369	Crybg2
ENSMUSG00000079339	274.984	-1.54559	0.478354	-3.23107	0.00123328	0.0220556	Ifit1bl1
ENSMUSG00000037568	302.446	-1.14766	0.355465	-3.22861	0.00124394	0.0222176	Vash2
ENSMUSG00000047867	1878.23	-0.543068	0.168278	-3.2272	0.00125007	0.0222983	Gimap6
ENSMUSG00000024402	2071.37	-1.05997	0.32854	-3.2263	0.00125401	0.0223398	Lta
ENSMUSG00000041954	269.768	-0.987643	0.306288	-3.22456	0.00126167	0.0224474	Tnfrsf18
ENSMUSG00000022762	232.148	-1.01084	0.313583	-3.22353	0.00126621	0.0224992	Ncam2
ENSMUSG00000034634	2972.7	-0.798402	0.247736	-3.2228	0.00126945	0.0225279	Ly6d
ENSMUSG00000033565	181.221	1.35776	0.421416	3.22189	0.00127346	0.0225702	Rbfox2
ENSMUSG00000033910	13.6971	-5.77104	1.79156	-3.22123	0.00127642	0.0225936	Gucy1a1
ENSMUSG00000040618	6838.31	-0.517534	0.160748	-3.21953	0.00128402	0.0226991	Pck2
ENSMUSG00000026605	2817.05	-0.673747	0.20933	-3.21859	0.00128824	0.0227447	Cenpf
ENSMUSG00000005611	51.0857	2.78404	0.865105	3.21816	0.00129016	0.0227496	Irag1
ENSMUSG00000040322	260.838	-0.990082	0.307851	-3.21611	0.00129941	0.0228835	Slc25a24
ENSMUSG00000004044	470.46	1.24099	0.385933	3.21557	0.00130188	0.0228978	Cavin1
ENSMUSG00000078619	7947.88	-0.468606	0.145806	-3.21391	0.00130942	0.0230013	Smarcd2
ENSMUSG00000030156	859.973	-1.02069	0.317858	-3.21114	0.0013221	0.0231945	Cd69
ENSMUSG00000032553	2121.31	-0.522806	0.162868	-3.21	0.00132735	0.0232573	Srprb
ENSMUSG00000026922	269.839	1.03214	0.32167	3.2087	0.00133336	0.0233329	Agpat2
ENSMUSG00000031633	6269.18	0.713389	0.222753	3.2026	0.00136194	0.0237729	Slc25a4
ENSMUSG00000059280	6251.27	-0.689446	0.215267	-3.20274	0.00136125	0.0237729	Vpreb1b
ENSMUSG00000049103	205.682	1.21243	0.379638	3.19365	0.00140485	0.0244911	Ccr2
ENSMUSG00000030203	1149.36	0.56694	0.177783	3.18895	0.00142791	0.0248618	Dusp16
ENSMUSG00000033004	4527.34	-0.477741	0.149981	-3.18534	0.00144583	0.0251422	Mycbp2
ENSMUSG00000027858	1328.61	-2.84068	0.892083	-3.18432	0.00145094	0.0251993	Tspan2
ENSMUSG00000021929	4347.48	-0.563105	0.176937	-3.18252	0.00146002	0.0253253	Kpna3
ENSMUSG00000103472	37.1885	2.21691	0.69667	3.18215	0.00146186	0.0253255	Pcdhga7
ENSMUSG00000000976	1966.11	0.598798	0.18844	3.17766	0.00148467	0.0255607	Heatr6
ENSMUSG00000022791	1780.04	0.739333	0.232589	3.17872	0.00147928	0.0255607	Tnk2
ENSMUSG00000025494	1178.65	-0.830304	0.261186	-3.17898	0.00147793	0.0255607	Sigirr
ENSMUSG00000027883	1107.6	-0.823842	0.25922	-3.17816	0.00148214	0.0255607	Gpsm2
ENSMUSG00000037108	216.817	-0.994106	0.312818	-3.17791	0.00148343	0.0255607	Zcwpw1
ENSMUSG00000068154	305.978	3.81591	1.20135	3.17636	0.00149138	0.0256443	Insm1
ENSMUSG00000029233	480.086	-0.766222	0.241476	-3.17307	0.00150835	0.025904	Srd5a3
ENSMUSG00000049657	3063.09	-0.591533	0.186466	-3.17234	0.00151216	0.0259051	Zbtb5
ENSMUSG00000049871	695.347	-0.928693	0.292735	-3.17247	0.00151146	0.0259051	Nlrc3
ENSMUSG00000035629	1080.46	0.569854	0.179659	3.17187	0.0015146	0.0259149	Rubcn
ENSMUSG00000023963	99.2659	1.32609	0.418523	3.1685	0.00153226	0.0261846	Cyp39a1
ENSMUSG00000057286	1675.49	-0.871218	0.275175	-3.16605	0.00154523	0.0263737	St6galnac2
ENSMUSG00000021250	344.444	1.55187	0.491177	3.15949	0.00158048	0.026942	Fos
ENSMUSG00000004105	701.984	-0.65435	0.207207	-3.15795	0.00158882	0.027051	Angptl2
ENSMUSG00000084081	646.139	0.804891	0.25503	3.15606	0.00159914	0.0271933	Gm12057
ENSMUSG00000042078	60.4577	1.7268	0.547238	3.15548	0.00160233	0.027214	Svop
ENSMUSG00000045312	102.408	1.91134	0.605963	3.15421	0.00160932	0.0272993	Lhfpl2
ENSMUSG00000041762	873.466	0.76848	0.243715	3.15319	0.00161495	0.0273612	Gpr155
ENSMUSG00000042807	13.6355	3.9114	1.24077	3.1524	0.00161935	0.0274023	Hecw2
ENSMUSG00000050957	60.212	-1.72079	0.546669	-3.14777	0.0016452	0.0278057	Insl6
ENSMUSG00000022656	51.9123	1.83485	0.583203	3.14617	0.00165425	0.0279245	Nectin3
ENSMUSG00000033697	271.422	0.990402	0.315024	3.14389	0.00166716	0.0281081	Arhgap39
ENSMUSG00000041046	24.4218	-3.52538	1.12156	-3.14329	0.00167059	0.0281318	Ramp3
ENSMUSG00000064262	313.726	-1.20757	0.384734	-3.13871	0.00169696	0.028541	Gimap8
ENSMUSG00000062545	41.862	2.26822	0.723356	3.13569	0.00171452	0.0288014	Tlr12
ENSMUSG00000040836	558.045	0.693915	0.221344	3.135	0.00171852	0.0288337	Gpr161
ENSMUSG00000021552	180.603	1.11027	0.354224	3.13436	0.00172231	0.0288623	Gkap1
ENSMUSG00000023079	434.029	0.737815	0.235479	3.13326	0.00172878	0.0289356	Gtf2ird1
ENSMUSG00000042743	162.279	1.94788	0.621824	3.13253	0.00173307	0.0289724	Sgtb
ENSMUSG00000022033	2677.89	-0.543532	0.173899	-3.12556	0.00177469	0.0296324	Pbk
ENSMUSG00000031299	4799.67	0.533525	0.17078	3.12405	0.00178381	0.029713	Pdha1
ENSMUSG00000101678	143.198	-1.13314	0.36271	-3.12408	0.00178362	0.029713	NA
ENSMUSG00000051498	93.7037	1.30852	0.419144	3.12188	0.00179698	0.0298964	Tlr6
ENSMUSG00000022887	115.728	1.78944	0.573749	3.11886	0.00181554	0.0301688	Masp1
ENSMUSG00000110170	184.004	-1.04888	0.336649	-3.11565	0.00183541	0.0304626	NA
ENSMUSG00000029167	67.8541	2.03804	0.654395	3.11439	0.00184323	0.0305219	Ppargc1a
ENSMUSG00000071226	23110.5	-0.534383	0.171586	-3.11437	0.0018434	0.0305219	Cecr2
ENSMUSG00000025153	9512.81	-0.480368	0.154349	-3.11222	0.00185683	0.0305616	Fasn
ENSMUSG00000031523	106.014	1.50447	0.483266	3.11314	0.0018511	0.0305616	Dlc1
ENSMUSG00000037003	87.7363	2.09331	0.672609	3.11223	0.00185681	0.0305616	Tns2
ENSMUSG00000050350	126.4	-1.15219	0.370158	-3.1127	0.00185385	0.0305616	Gpr18
ENSMUSG00000054619	469.519	-0.893542	0.28705	-3.11285	0.00185291	0.0305616	Tmt1a
ENSMUSG00000003812	560.314	0.708075	0.22756	3.11159	0.0018608	0.0305905	Dnase2a
ENSMUSG00000039637	17548	0.740758	0.238308	3.10841	0.00188098	0.0308856	Coro7
ENSMUSG00000001119	2292.51	0.921286	0.296814	3.10391	0.00190978	0.031317	Col6a1
ENSMUSG00000027447	3165.18	0.673343	0.216957	3.10358	0.00191192	0.031317	Cst3
ENSMUSG00000027639	1434.27	0.612501	0.197374	3.10326	0.00191404	0.031317	Samhd1
ENSMUSG00000072774	180.031	-0.997496	0.321569	-3.10196	0.00192241	0.0314168	Zfp951
ENSMUSG00000026797	1015.41	-0.672051	0.216749	-3.1006	0.00193129	0.0315247	Stxbp1
ENSMUSG00000025921	622.942	-0.704559	0.227431	-3.0979	0.00194897	0.0317714	Rdh10
ENSMUSG00000062783	17.2362	-3.41573	1.1027	-3.09759	0.00195099	0.0317714	Csprs
ENSMUSG00000030365	50.2269	-1.8433	0.595268	-3.09659	0.00195763	0.0318419	Clec2i
ENSMUSG00000029385	4411.22	0.474714	0.153356	3.09551	0.00196472	0.0319198	Ccng2
ENSMUSG00000019996	1151.23	0.922863	0.298329	3.09344	0.00197852	0.0321064	Map7
ENSMUSG00000030341	370.021	0.80703	0.261017	3.09187	0.00198902	0.0322389	Tnfrsf1a
ENSMUSG00000087150	637.127	-0.722806	0.233876	-3.09056	0.00199781	0.0323434	NA
ENSMUSG00000025402	174.228	1.60122	0.519048	3.08492	0.0020361	0.0329248	Nab2
ENSMUSG00000026509	896.626	0.585323	0.189764	3.08448	0.00203905	0.0329342	Capn2
ENSMUSG00000018395	372.35	0.803034	0.260443	3.08333	0.00204695	0.0330231	Kif3a
ENSMUSG00000042712	1239.77	0.620977	0.201449	3.08255	0.00205239	0.0330723	Tceal9
ENSMUSG00000027907	814.814	0.674454	0.218876	3.08144	0.00206	0.0331564	S100a11
ENSMUSG00000050737	124.6	1.57491	0.511217	3.08072	0.00206504	0.0331871	Ptges
ENSMUSG00000079429	18.5777	2.88119	0.935307	3.08048	0.0020667	0.0331871	Mroh2a
ENSMUSG00000003992	711.513	-0.787074	0.255564	-3.07976	0.00207171	0.033229	Ssbp2
ENSMUSG00000039157	326.993	0.845664	0.274874	3.07655	0.00209413	0.0335497	Eeig1
ENSMUSG00000051339	5620.67	-0.519069	0.168811	-3.07485	0.00210609	0.0337023	2900026A02Rik
ENSMUSG00000024354	133.287	-1.49706	0.487073	-3.07359	0.00211502	0.0338061	Slc23a1
ENSMUSG00000038872	95.1045	1.56335	0.508928	3.07185	0.00212739	0.0339646	Zfhx3
ENSMUSG00000021010	19.5681	4.93766	1.60955	3.06774	0.00215687	0.034356	Npas3
ENSMUSG00000054000	102.318	-1.46422	0.477265	-3.06795	0.00215534	0.034356	Tusc1
ENSMUSG00000002602	84.7653	1.4073	0.458892	3.06675	0.00216402	0.0344303	Axl
ENSMUSG00000013076	3176.21	-0.77814	0.253925	-3.06445	0.00218067	0.0346554	Amotl1
ENSMUSG00000067547	8.22378	6.45074	2.10626	3.06266	0.00219382	0.0348243	Gm7666
ENSMUSG00000048988	42.3567	-2.19513	0.717466	-3.05957	0.00221658	0.0351454	Elfn1
ENSMUSG00000034522	2240.43	-0.607753	0.198836	-3.05656	0.00223893	0.0354592	Zfp395
ENSMUSG00000000903	11425.7	-0.542162	0.177516	-3.05416	0.00225694	0.0355814	Vpreb3
ENSMUSG00000001751	332.473	0.842065	0.275701	3.05427	0.00225612	0.0355814	Naglu
ENSMUSG00000004100	3063.87	-0.465726	0.152442	-3.05511	0.00224977	0.0355814	Ppan
ENSMUSG00000038020	989.589	0.927603	0.30368	3.05454	0.00225408	0.0355814	Rapgefl1
ENSMUSG00000021904	31.4574	-2.36382	0.774206	-3.05321	0.00226404	0.0356529	Sema3g
ENSMUSG00000039450	342.749	0.792399	0.259802	3.05001	0.00228831	0.0359942	Dcxr
ENSMUSG00000020241	1501.07	1.07491	0.352536	3.04908	0.00229545	0.0360246	Col6a2
ENSMUSG00000052013	225.783	3.87899	1.27206	3.04937	0.00229321	0.0360246	Btla
ENSMUSG00000028496	882.883	-0.835275	0.274106	-3.04727	0.00230929	0.0361215	Mllt3
ENSMUSG00000038400	206.029	1.39364	0.457342	3.04725	0.00230946	0.0361215	Pmepa1
ENSMUSG00000096039	43.1992	2.24308	0.73605	3.04746	0.00230784	0.0361215	D830030K20Rik
ENSMUSG00000019850	811.348	-0.772068	0.253576	-3.04472	0.00232897	0.0361814	Tnfaip3
ENSMUSG00000029135	354.512	1.16826	0.38354	3.04599	0.00231918	0.0361814	Fosl2
ENSMUSG00000042680	158.175	-1.11272	0.365266	-3.04632	0.00231664	0.0361814	Garem1
ENSMUSG00000051950	859.217	0.668193	0.219422	3.04524	0.00232493	0.0361814	B3glct
ENSMUSG00000057530	1004.82	0.94227	0.309378	3.04569	0.00232148	0.0361814	Ece1
ENSMUSG00000079685	1854.04	-0.872808	0.286646	-3.0449	0.00232761	0.0361814	Ulbp1
ENSMUSG00000039242	2273.93	-0.487068	0.160157	-3.04119	0.00235644	0.0365671	B3galnt2
ENSMUSG00000026255	609.959	-2.87122	0.944362	-3.04038	0.00236283	0.0366252	Efhd1
ENSMUSG00000025041	2696.12	-0.648658	0.213701	-3.03536	0.00240249	0.0371983	Nt5c2
ENSMUSG00000023827	330.431	-1.30252	0.429254	-3.03439	0.00241021	0.0372761	Agpat4
ENSMUSG00000028339	200.329	1.26787	0.417943	3.0336	0.00241653	0.0373322	Col15a1
ENSMUSG00000025357	1860.59	-0.599875	0.197843	-3.03208	0.00242876	0.0374792	Dgka
ENSMUSG00000030055	6366.09	-0.862499	0.285005	-3.02626	0.00247597	0.0381652	Rab43
ENSMUSG00000000276	3322.01	0.592998	0.196013	3.0253	0.0024839	0.0382449	Dgke
ENSMUSG00000019802	5673.99	-0.616704	0.203899	-3.02455	0.00249006	0.0382971	Sec63
ENSMUSG00000040562	100.485	1.48004	0.489695	3.02238	0.00250796	0.0385296	Gstm2
ENSMUSG00000022052	2971.84	-0.498114	0.164871	-3.02123	0.0025175	0.038538	Ppp2r2a
ENSMUSG00000030172	1914.76	-0.674814	0.223331	-3.02158	0.00251457	0.038538	Erc1
ENSMUSG00000038141	1402.13	-0.882274	0.29205	-3.02097	0.00251965	0.038538	Tmem181a
ENSMUSG00000052062	137.658	1.28112	0.424055	3.02112	0.00251845	0.038538	Pard3b
ENSMUSG00000050953	1374.92	-1.0236	0.338914	-3.02024	0.00252573	0.0385885	Gja1
ENSMUSG00000001864	47.915	2.19337	0.726425	3.0194	0.00253276	0.0386532	Aif1l
ENSMUSG00000039264	40.3578	-2.56141	0.848563	-3.01853	0.00254008	0.0387222	Gimap3
ENSMUSG00000033902	580.251	0.758821	0.251484	3.01737	0.00254981	0.0388277	Mapkbp1
ENSMUSG00000031328	11038.9	0.434675	0.144148	3.01548	0.00256574	0.0390275	Flna
ENSMUSG00000060126	44143.4	-0.43642	0.144796	-3.01404	0.00257795	0.0391701	Tpt1
ENSMUSG00000024087	557.397	1.06283	0.352696	3.01344	0.00258307	0.0392049	Cyp1b1
ENSMUSG00000024180	327.469	0.79825	0.265062	3.01156	0.00259911	0.0394051	Pgap6
ENSMUSG00000017677	5105.5	0.465472	0.154619	3.01045	0.00260859	0.0395055	Wsb1
ENSMUSG00000004996	864.85	-0.597002	0.19834	-3.00999	0.00261252	0.0395219	Mri1
ENSMUSG00000115293	7.37603	-6.34951	2.10977	-3.00957	0.00261618	0.039534	Eef1ece2
ENSMUSG00000079491	2794.43	-0.762201	0.253326	-3.00877	0.00262307	0.039595	H2-T10
ENSMUSG00000026042	240.227	1.07935	0.358824	3.00803	0.00262945	0.0396049	Col5a2
ENSMUSG00000035078	3021.47	-0.480351	0.159687	-3.00807	0.00262915	0.0396049	Mtmr9
ENSMUSG00000021963	904.144	-0.637171	0.211904	-3.00688	0.00263943	0.0397119	Sap18
ENSMUSG00000021932	1724.93	-0.597246	0.198713	-3.00557	0.00265087	0.0397703	Rnaseh2b
ENSMUSG00000027435	14131.4	-0.520223	0.173093	-3.00544	0.00265193	0.0397703	Cd93
ENSMUSG00000079386	12.8875	5.33892	1.77625	3.00573	0.0026494	0.0397703	Gm3173
ENSMUSG00000025351	558.801	1.08392	0.360733	3.00476	0.0026579	0.0398167	Cd63
ENSMUSG00000022906	1629.19	-0.829206	0.276022	-3.00413	0.0026634	0.039856	Parp9
ENSMUSG00000029312	54.8385	1.88078	0.6266	3.00156	0.00268596	0.0401501	Klhl8
ENSMUSG00000031642	423.712	-0.749634	0.249814	-3.00078	0.00269293	0.0402109	Sh3rf1
ENSMUSG00000035692	84.1736	-2.30848	0.770503	-2.99607	0.00273482	0.0407925	Isg15
ENSMUSG00000021390	123.772	1.82834	0.610693	2.99388	0.00275455	0.0410425	Ogn
ENSMUSG00000025878	1815.21	-0.605865	0.202627	-2.99005	0.00278928	0.0415152	Uimc1
ENSMUSG00000049744	1727.11	-0.625899	0.209452	-2.98828	0.00280557	0.0417129	Arhgap15
ENSMUSG00000031728	676.699	0.614874	0.205973	2.98521	0.00283381	0.0420875	Zfp821
ENSMUSG00000024339	3673.55	-0.689398	0.231195	-2.98189	0.00286476	0.0425016	Tap2
ENSMUSG00000060568	894.697	-0.64208	0.215586	-2.9783	0.00289853	0.0429107	Fam78b
ENSMUSG00000096727	2686.39	-0.626696	0.210411	-2.97843	0.00289727	0.0429107	Psmb9
ENSMUSG00000036644	1766.45	-0.566512	0.190338	-2.97634	0.00291711	0.0431396	Tbc1d9b
ENSMUSG00000032023	84.7972	-1.89058	0.635573	-2.97461	0.00293364	0.0433377	Jhy
ENSMUSG00000049288	171.968	0.973968	0.327518	2.97378	0.00294151	0.0434077	Lix1l
ENSMUSG00000011008	412.726	-0.90365	0.304026	-2.97228	0.00295601	0.0435481	Mcoln2
ENSMUSG00000062372	7.38276	6.25763	2.10543	2.97214	0.00295732	0.0435481	Otof
ENSMUSG00000038227	22.3192	3.15365	1.06146	2.97105	0.00296785	0.0436568	Hoxa9
ENSMUSG00000027514	64.0923	-1.75683	0.591501	-2.97012	0.00297685	0.0437426	Zbp1
ENSMUSG00000048332	316.704	-0.810574	0.273003	-2.96911	0.00298667	0.0438404	Lhfpl6
ENSMUSG00000020841	1545.03	0.558726	0.188293	2.96732	0.00300404	0.0440486	Cpd
ENSMUSG00000005883	260.704	1.00798	0.339933	2.96523	0.0030246	0.0443032	Spo11
ENSMUSG00000062931	252.552	0.929222	0.313546	2.96359	0.00304069	0.0444917	Zfp938
ENSMUSG00000019461	1766.36	-0.50075	0.169005	-2.96293	0.00304725	0.0445407	Plscr3
ENSMUSG00000004267	45.9881	1.85053	0.624721	2.96216	0.00305485	0.0446046	Eno2
ENSMUSG00000040511	324.367	0.79951	0.269954	2.96165	0.00305998	0.0446325	Pvr
ENSMUSG00000090272	5957.25	-0.657922	0.222218	-2.9607	0.00306936	0.0447222	Mndal
ENSMUSG00000033209	231.252	1.09017	0.368325	2.95982	0.00307819	0.0448038	Ttc28
ENSMUSG00000079057	152.925	1.06227	0.359419	2.95552	0.00312145	0.0453857	Cyp4v3
ENSMUSG00000059588	839.612	-0.801158	0.271773	-2.9479	0.00319941	0.0464704	Calcrl
ENSMUSG00000031532	353.873	0.896058	0.304041	2.94716	0.00320707	0.0465328	Saraf
ENSMUSG00000098369	8.51584	6.49882	2.20585	2.94618	0.00321728	0.0466321	NA
ENSMUSG00000039683	22.1289	3.28268	1.11505	2.94398	0.00324024	0.0468667	Sdk1
ENSMUSG00000048644	217.476	0.870254	0.295591	2.94412	0.00323878	0.0468667	Ctxn1
ENSMUSG00000038593	739.72	0.895835	0.304396	2.943	0.00325051	0.0469661	Tctn1
ENSMUSG00000035863	2100.75	-0.538593	0.183134	-2.94098	0.00327179	0.0472243	Palm
ENSMUSG00000028076	1515.44	0.729155	0.247978	2.94041	0.00327781	0.0472619	Cd1d1
ENSMUSG00000081237	13.2048	-3.63881	1.23849	-2.9381	0.00330233	0.0475659	NA
ENSMUSG00000040613	530.116	0.646274	0.220079	2.93655	0.00331883	0.0477043	Apobec1
ENSMUSG00000046562	1964.79	0.559974	0.190687	2.93661	0.00331821	0.0477043	Unc119b
ENSMUSG00000046056	70.4616	1.47129	0.501225	2.93539	0.00333127	0.0478335	Sbsn
ENSMUSG00000000552	759.162	0.666486	0.227331	2.93179	0.00337014	0.0482914	Zfp385a
ENSMUSG00000117013	411.429	-1.00366	0.342321	-2.93191	0.00336881	0.0482914	NA
ENSMUSG00000039159	3732.13	0.649668	0.221625	2.93138	0.00337461	0.0483055	Ube2h
ENSMUSG00000031290	21.5497	2.95178	1.00764	2.9294	0.00339616	0.0485637	Lrch2
ENSMUSG00000068015	1117.42	-0.566195	0.193331	-2.92863	0.00340456	0.0486336	Lrch1
ENSMUSG00000053835	218.243	-1.19589	0.408393	-2.92828	0.00340844	0.0486389	H2-T24
ENSMUSG00000042272	1707.36	-0.555199	0.189636	-2.9277	0.00341478	0.0486791	Sestd1
ENSMUSG00000030107	60.0237	-2.80722	0.959061	-2.92705	0.00342195	0.0487312	Usp18
ENSMUSG00000038587	6955.53	-0.662109	0.226259	-2.92634	0.00342981	0.0487928	Akap12
ENSMUSG00000034765	2305.84	-0.551813	0.188639	-2.92523	0.00344203	0.0489164	Dusp5
ENSMUSG00000096255	4275.43	-0.44983	0.153803	-2.92471	0.00344774	0.0489473	Dynlt1b
ENSMUSG00000030315	1804.72	0.491613	0.16825	2.92192	0.00347877	0.0493372	Vgll4
ENSMUSG00000029166	36.0315	1.99123	0.681847	2.92034	0.00349649	0.0495378	Mapre3
ENSMUSG00000024736	690.467	0.712496	0.244048	2.91949	0.00350606	0.0496226	Tmem132a
ENSMUSG00000032750	140.271	-1.37631	0.47175	-2.91746	0.00352898	0.049896	Gab3
ENSMUSG00000062007	455.445	-1.13409	0.388892	-2.91621	0.00354309	0.0500443	Hsh2d
ENSMUSG00000040183	368.186	-0.924541	0.317208	-2.91462	0.00356119	0.0502488	Ankrd6
ENSMUSG00000039568	1359.27	0.592637	0.203676	2.9097	0.00361775	0.0509948	Ubald1
ENSMUSG00000022471	3777.16	-0.631624	0.217164	-2.90851	0.00363161	0.0511381	Xrcc6
ENSMUSG00000030313	1806.14	0.600908	0.206688	2.90731	0.00364548	0.0512812	Dennd5b
ENSMUSG00000037544	1876.56	-0.482119	0.165931	-2.90553	0.0036663	0.0515217	Dlgap5
ENSMUSG00000039886	371.925	0.793386	0.273402	2.90191	0.00370896	0.0520385	Tmem120a
ENSMUSG00000069793	1750.72	-0.646902	0.222934	-2.90177	0.00371059	0.0520385	Slfn9
ENSMUSG00000037902	364.873	0.942459	0.324922	2.90057	0.00372482	0.0521852	Sirpa
ENSMUSG00000034714	136.787	1.21887	0.42027	2.90022	0.00372899	0.0521908	Ttyh2
ENSMUSG00000034422	2425.41	-0.702647	0.242459	-2.898	0.00375551	0.0525088	Parp14
ENSMUSG00000034771	152.73	1.35281	0.467073	2.89636	0.00377519	0.0526839	Tle2
ENSMUSG00000052534	47.2268	1.76801	0.610439	2.8963	0.00377592	0.0526839	Pbx1
ENSMUSG00000094828	198.873	-1.16506	0.402297	-2.89601	0.00377945	0.0526839	Trav3-3
ENSMUSG00000020638	239.135	-1.49209	0.515467	-2.89464	0.00379592	0.0528604	Cmpk2
ENSMUSG00000053080	2458.29	0.513785	0.177599	2.89295	0.00381645	0.0530928	Zfta
ENSMUSG00000026749	622.247	0.666786	0.230706	2.8902	0.00385	0.0535057	Nek6
ENSMUSG00000034472	6.84325	6.18649	2.14165	2.88866	0.00386886	0.0537139	Rasd2
ENSMUSG00000058145	31.8705	-2.05952	0.713395	-2.88693	0.00389018	0.0539558	Adamts17
ENSMUSG00000023235	649.074	-0.621551	0.21539	-2.8857	0.00390546	0.0541135	Ccl25
ENSMUSG00000005686	58.7534	1.82108	0.631159	2.88529	0.00391053	0.0541296	Ampd3
ENSMUSG00000027999	498.64	-0.766996	0.266054	-2.88286	0.00394085	0.0544947	Pla2g12a
ENSMUSG00000024842	132.764	-1.29167	0.448117	-2.88245	0.00394597	0.0545111	Cabp4
ENSMUSG00000029322	16257	-0.761877	0.264395	-2.88159	0.00395674	0.0546054	Plac8
ENSMUSG00000056215	19.5082	-3.08395	1.07044	-2.88101	0.00396403	0.0546514	Lrguk
ENSMUSG00000072620	577.022	-0.997546	0.34629	-2.88066	0.00396838	0.054657	Slfn2
ENSMUSG00000030339	108.764	1.40167	0.48677	2.87953	0.00398274	0.0548003	Ltbr
ENSMUSG00000060002	358.781	0.776119	0.269612	2.87865	0.00399385	0.0548985	Chpt1
ENSMUSG00000037621	84.3378	1.53097	0.53211	2.87718	0.00401251	0.0551003	Atoh8
ENSMUSG00000017760	4565.14	0.4597	0.159836	2.87606	0.00402669	0.0552057	Ctsa
ENSMUSG00000062184	108.832	1.67436	0.582195	2.87595	0.00402816	0.0552057	Hs6st2
ENSMUSG00000019986	548.84	-0.627783	0.218355	-2.87505	0.00403962	0.055308	Ahi1
ENSMUSG00000031112	1930.73	-0.544473	0.189445	-2.87404	0.00405252	0.0554299	Stk26
ENSMUSG00000056116	2553	-0.658739	0.229234	-2.87366	0.00405747	0.0554428	H2-T22
ENSMUSG00000040669	1703.81	0.503189	0.175142	2.87303	0.00406551	0.0554978	Phc1
ENSMUSG00000004567	976.88	0.640786	0.223242	2.87036	0.00409998	0.0559133	Mcoln1
ENSMUSG00000031425	93.7012	1.38992	0.484507	2.86872	0.00412131	0.0561488	Plp1
ENSMUSG00000038668	506.062	0.967619	0.337877	2.86382	0.00418564	0.0569132	Lpar1
ENSMUSG00000073411	30366.4	-0.612504	0.213873	-2.86387	0.00418506	0.0569132	H2-D1
ENSMUSG00000026674	305.112	1.17465	0.410321	2.86275	0.00419976	0.0569373	Ddr2
ENSMUSG00000028575	22.9188	2.58621	0.903326	2.86299	0.00419662	0.0569373	Eqtn
ENSMUSG00000067149	74.6831	-1.42789	0.49875	-2.86294	0.00419733	0.0569373	Jchain
ENSMUSG00000021482	109.905	-1.20824	0.422154	-2.8621	0.00420847	0.0569564	Prxl2c
ENSMUSG00000029761	519.136	1.10727	0.386882	2.86203	0.00420939	0.0569564	Cald1
ENSMUSG00000056498	116.835	1.25826	0.440142	2.85877	0.00425293	0.0574893	Tmem154
ENSMUSG00000048922	1912.89	-0.542487	0.189803	-2.85816	0.00426104	0.0575427	Cdca2
ENSMUSG00000079481	160.104	-0.984621	0.344642	-2.85694	0.00427749	0.0577085	Nhsl2
ENSMUSG00000024042	233.507	1.29851	0.454587	2.85646	0.00428395	0.0577394	Sik1
ENSMUSG00000069874	305.333	-1.08852	0.381198	-2.85552	0.00429667	0.0578546	Irgm2
ENSMUSG00000040760	2480.11	-0.446999	0.156614	-2.85414	0.00431532	0.0580067	Appl1
ENSMUSG00000068129	415.206	-0.6703	0.234858	-2.85407	0.00431635	0.0580067	Cst7
ENSMUSG00000027947	47.5006	1.96426	0.688376	2.85347	0.00432451	0.05806	Il6ra
ENSMUSG00000044320	11.6363	3.78584	1.3271	2.85273	0.00433457	0.0581387	1700001O22Rik
ENSMUSG00000053702	37.3138	-1.96099	0.687647	-2.85174	0.0043481	0.0582637	Nebl
ENSMUSG00000047242	73.3187	-1.46671	0.514496	-2.85077	0.00436137	0.0583849	Taf9b
ENSMUSG00000032816	94.0521	1.57274	0.552536	2.84641	0.00442152	0.059076	Igdcc4
ENSMUSG00000079419	13.1436	-3.86359	1.35734	-2.84645	0.00442103	0.059076	Ms4a6c
ENSMUSG00000024222	2241.37	-0.580166	0.203901	-2.84534	0.00443643	0.0591789	Fkbp5
ENSMUSG00000037992	544.477	0.715654	0.251526	2.84524	0.00443777	0.0591789	Rara
ENSMUSG00000025579	1018.65	0.63613	0.223743	2.84313	0.00446723	0.0595143	Gaa
ENSMUSG00000051748	31.5976	2.29217	0.806726	2.84132	0.00449272	0.0597964	Wfdc21
ENSMUSG00000020377	62.077	1.45629	0.512657	2.84067	0.00450187	0.0598419	Ltc4s
ENSMUSG00000030774	470.846	0.795412	0.280036	2.84039	0.00450585	0.0598419	Pak1
ENSMUSG00000034981	35.1325	1.97648	0.695904	2.84016	0.00450911	0.0598419	Parm1
ENSMUSG00000003644	2122.99	0.486027	0.171323	2.83691	0.00455531	0.0603971	Rps6ka1
ENSMUSG00000027993	126.507	1.50214	0.529866	2.83495	0.00458325	0.0607094	Trim2
ENSMUSG00000028149	2336.75	0.58316	0.205836	2.83313	0.00460952	0.060999	Rap1gds1
ENSMUSG00000027799	29.3869	2.13613	0.754205	2.8323	0.00462151	0.0610993	Nbea
ENSMUSG00000028037	803.315	-3.568	1.26031	-2.83105	0.00463958	0.0612212	Ifi44
ENSMUSG00000036111	81.4885	1.72575	0.609536	2.83126	0.00463655	0.0612212	Lmo1
ENSMUSG00000021908	735.204	-0.559644	0.197732	-2.83032	0.00465014	0.0613021	NA
ENSMUSG00000036186	49.6428	1.82367	0.64463	2.82901	0.00466917	0.0614944	Dipk1b
ENSMUSG00000057135	24.0934	2.52602	0.893237	2.82794	0.00468488	0.0616427	Scimp
ENSMUSG00000023067	4313.78	-0.554363	0.196098	-2.82697	0.004699	0.061666	Cdkn1a
ENSMUSG00000024661	10739.7	-0.441841	0.156332	-2.8263	0.00470893	0.061666	Fth1
ENSMUSG00000028460	250.396	-1.03606	0.366558	-2.82647	0.00470646	0.061666	Sit1
ENSMUSG00000029163	335.18	-0.865433	0.306115	-2.82715	0.00469639	0.061666	Emilin1
ENSMUSG00000029469	136.675	1.1299	0.39978	2.82632	0.00470865	0.061666	Ift81
ENSMUSG00000030303	122.397	1.09614	0.388479	2.82161	0.00477831	0.0624575	Far2
ENSMUSG00000034949	30.1678	2.17896	0.772241	2.82161	0.00477839	0.0624575	Zfr2
ENSMUSG00000031362	10.7523	-5.03977	1.78741	-2.81959	0.00480854	0.0627923	Xlr4c
ENSMUSG00000035112	34.9673	2.10617	0.74733	2.81827	0.00482839	0.062992	Wnk4
ENSMUSG00000046794	421.898	0.768037	0.272662	2.81681	0.00485031	0.0632185	Ppp1r3b
ENSMUSG00000023328	11.0001	5.23311	1.86077	2.81234	0.0049183	0.0639841	Ache
ENSMUSG00000056888	681.079	0.589536	0.209611	2.81252	0.00491547	0.0639841	Glipr1
ENSMUSG00000068115	213.409	-0.830811	0.29566	-2.81002	0.0049538	0.0643724	Ninl
ENSMUSG00000079410	46.4104	1.8342	0.652792	2.80979	0.00495744	0.0643724	Gm2897
ENSMUSG00000040729	69.596	-1.82219	0.649236	-2.80667	0.00500564	0.0649373	Cep126
ENSMUSG00000068735	12284.1	0.394398	0.140627	2.80456	0.00503848	0.0653021	Trp53i11
ENSMUSG00000032312	9579.42	0.43152	0.153916	2.8036	0.00505353	0.0654359	Csk
ENSMUSG00000020453	3605.95	-0.493322	0.176038	-2.80236	0.00507301	0.0655044	Patz1
ENSMUSG00000021375	530.675	-0.714281	0.254866	-2.80257	0.00506971	0.0655044	Kif13a
ENSMUSG00000032890	21.094	-2.85053	1.01715	-2.80246	0.00507142	0.0655044	Rims3
ENSMUSG00000031274	57.4783	1.53389	0.547878	2.79969	0.0051151	0.0659862	Col4a5
ENSMUSG00000022136	2307.48	-0.479788	0.171489	-2.79778	0.0051455	0.0663165	Dnajc3
ENSMUSG00000025151	1863.4	0.523292	0.187062	2.79743	0.00515111	0.0663271	Maged1
ENSMUSG00000021255	65.8042	-1.82815	0.653813	-2.79613	0.00517188	0.0664709	Esrrb
ENSMUSG00000046269	133.814	-1.03471	0.370025	-2.79633	0.00516869	0.0664709	Usp27x
ENSMUSG00000001089	1493.46	0.54341	0.194462	2.79442	0.00519923	0.0665899	Luzp1
ENSMUSG00000004655	89.2812	-1.27218	0.455229	-2.79459	0.00519662	0.0665899	Aqp1
ENSMUSG00000019889	38.1011	2.38954	0.855131	2.79435	0.00520039	0.0665899	Ptprk
ENSMUSG00000047766	357.93	0.683499	0.2446	2.79436	0.00520029	0.0665899	Lrrc49
ENSMUSG00000031842	450.075	1.07993	0.386538	2.79385	0.00520845	0.0666316	Pde4c
ENSMUSG00000001507	27.258	2.27299	0.813839	2.79292	0.00522345	0.0667002	Itga3
ENSMUSG00000021596	150.531	-1.68535	0.603422	-2.79299	0.00522229	0.0667002	Mctp1
ENSMUSG00000042265	70.2028	-1.39217	0.49864	-2.79194	0.00523931	0.0667795	Trem1
ENSMUSG00000048852	40.5801	-1.99714	0.71527	-2.79215	0.00523588	0.0667795	Gm12185
ENSMUSG00000046844	5071.62	-0.494201	0.17703	-2.79161	0.00524458	0.0667851	Vat1l
ENSMUSG00000019478	38.3699	1.97635	0.708678	2.78879	0.0052906	0.0672801	Rab4a
ENSMUSG00000028843	3562.91	0.493824	0.177085	2.78863	0.00529317	0.0672801	Sh3bgrl3
ENSMUSG00000012519	153.91	-1.18646	0.425808	-2.78638	0.00533006	0.0676869	Mlkl
ENSMUSG00000017765	528.935	0.671783	0.241148	2.78577	0.00534001	0.067689	Slc12a4
ENSMUSG00000035984	10.8526	3.93954	1.41404	2.78601	0.0053361	0.067689	Nme5
ENSMUSG00000023022	443.685	1.11769	0.401694	2.78244	0.0053952	0.0683258	Lima1
ENSMUSG00000118653	6.34602	6.07559	2.18378	2.78214	0.00540012	0.0683258	Ube2srt
ENSMUSG00000030766	2892.03	0.558414	0.200737	2.78182	0.00540551	0.0683316	Arhgap17
ENSMUSG00000035355	20.8328	2.52504	0.90793	2.7811	0.00541754	0.0684212	Kcnh4
ENSMUSG00000021913	58.0231	1.57864	0.56791	2.77974	0.00544024	0.0686452	Ogdhl
ENSMUSG00000038894	523.851	0.816747	0.294014	2.77792	0.00547088	0.068969	Irs2
ENSMUSG00000002249	27.7876	2.25134	0.810631	2.77727	0.00548174	0.0690429	Tead3
ENSMUSG00000071064	144.781	-1.07488	0.387151	-2.77639	0.00549661	0.0691674	Zfp827
ENSMUSG00000071350	666.902	-0.721514	0.259924	-2.77587	0.00550547	0.0692159	Setdb2
ENSMUSG00000063268	1192.64	-0.510662	0.184012	-2.77515	0.0055176	0.0693055	Parp10
ENSMUSG00000026586	254.599	1.26117	0.45451	2.77478	0.00552386	0.0693212	Prrx1
ENSMUSG00000050248	32.5041	2.03602	0.733942	2.77409	0.0055357	0.0694068	Evc2
ENSMUSG00000019817	22.8489	4.06035	1.46447	2.77257	0.00556153	0.0696675	Plagl1
ENSMUSG00000037940	695.722	-1.15761	0.417568	-2.77227	0.00556661	0.0696682	Inpp4b
ENSMUSG00000022174	2762.98	-0.521492	0.188167	-2.77143	0.00558106	0.0697859	Dad1
ENSMUSG00000017002	68.8028	1.46947	0.530751	2.76866	0.00562875	0.0703187	Slpi
ENSMUSG00000020432	609.376	1.04024	0.376118	2.76572	0.00567973	0.0708844	Tcn2
ENSMUSG00000031216	486.845	-0.792215	0.286498	-2.76517	0.00568939	0.0708844	Stard8
ENSMUSG00000032724	64.837	-1.48134	0.535666	-2.76542	0.0056849	0.0708844	Abtb2
ENSMUSG00000051166	324.36	0.9504	0.343837	2.7641	0.00570797	0.071052	Eml5
ENSMUSG00000052296	15503.9	-0.395334	0.143086	-2.76292	0.00572868	0.0712428	Ppp6r1
ENSMUSG00000115886	230.747	-1.65729	0.599895	-2.76264	0.0057336	0.0712428	NA
ENSMUSG00000026548	71.4481	1.70039	0.615864	2.76099	0.00576271	0.0715402	Slamf9
ENSMUSG00000039556	98.0215	1.15799	0.419556	2.76003	0.00577964	0.0716861	Ppp1r3f
ENSMUSG00000049511	117.565	-1.66278	0.603226	-2.75648	0.00584268	0.0724032	Htr1b
ENSMUSG00000002944	740.19	2.48026	0.899999	2.75584	0.00585411	0.0724799	Cd36
ENSMUSG00000060803	4885.37	0.498277	0.180867	2.75493	0.00587041	0.0726168	Gstp1
ENSMUSG00000052776	593.7	-1.1896	0.431874	-2.75451	0.00587797	0.0726455	Oas1a
ENSMUSG00000020716	764.244	0.56286	0.204398	2.75375	0.00589174	0.0727506	Nf1
ENSMUSG00000051236	81.8752	1.50327	0.546387	2.7513	0.00593589	0.0732305	Msrb3
ENSMUSG00000092074	1072.48	-0.521427	0.189597	-2.75018	0.00595622	0.0734158	Dynlt1a
ENSMUSG00000028369	125.873	1.23923	0.451269	2.74611	0.00603064	0.074267	Svep1
ENSMUSG00000054720	4430.65	-0.53054	0.193312	-2.74447	0.00606087	0.0745729	Lrrc8c
ENSMUSG00000038518	2436.25	0.445007	0.162245	2.7428	0.00609172	0.074886	Jarid2
ENSMUSG00000015305	506.036	0.812637	0.296492	2.74084	0.00612828	0.0752685	Sash1
ENSMUSG00000003282	139.218	-0.965794	0.352498	-2.73986	0.00614661	0.0753673	Plag1
ENSMUSG00000079157	6.40336	-6.13153	2.23793	-2.73982	0.00614721	0.0753673	Nalf1
ENSMUSG00000021476	197.223	-0.99351	0.362797	-2.73847	0.00617253	0.0755706	Habp4
ENSMUSG00000096653	98.4561	-1.26819	0.463119	-2.73836	0.00617471	0.0755706	Trav15d-1-dv6d-1
ENSMUSG00000055612	7978.93	-0.496513	0.181485	-2.73584	0.00622213	0.0760836	Cdca7
ENSMUSG00000028914	494.013	0.645434	0.236236	2.73216	0.00629215	0.0768719	Casp9
ENSMUSG00000073002	199.675	0.831389	0.304525	2.73012	0.00633114	0.0772801	Vamp5
ENSMUSG00000015474	134.251	1.15577	0.423699	2.7278	0.00637576	0.0776967	Ppt2
ENSMUSG00000021608	1529.04	0.558296	0.2047	2.72739	0.00638377	0.0776967	Lpcat1
ENSMUSG00000021973	2112.94	-0.494563	0.181336	-2.72734	0.00638481	0.0776967	Micu2
ENSMUSG00000054072	348.42	-2.93962	1.0779	-2.72718	0.00638772	0.0776967	Iigp1
ENSMUSG00000039367	7760.55	-0.417825	0.153257	-2.7263	0.00640478	0.0778358	Sec24c
ENSMUSG00000068566	2699.63	-0.450549	0.165321	-2.7253	0.00642427	0.0780041	Myadm
ENSMUSG00000022098	264.395	0.800946	0.294106	2.72333	0.0064628	0.0784032	Bmp1
ENSMUSG00000117819	52.0059	-1.62762	0.597808	-2.72265	0.00647615	0.0784964	NA
ENSMUSG00000020097	2111.95	0.484632	0.178071	2.72157	0.00649727	0.0786835	Sgpl1
ENSMUSG00000036459	27.429	2.3099	0.848899	2.72106	0.00650732	0.0787363	Wtip
ENSMUSG00000091472	22.4306	3.3254	1.22248	2.72021	0.00652411	0.0788705	Gm3739
ENSMUSG00000022564	1584.25	0.598549	0.220148	2.71885	0.00655092	0.0791255	Grina
ENSMUSG00000030122	231.291	1.08592	0.400165	2.71368	0.00665403	0.0802309	Ptms
ENSMUSG00000030852	175.979	1.06957	0.394124	2.71379	0.00665184	0.0802309	Tacc2
ENSMUSG00000022533	9938.21	-0.408289	0.150541	-2.71215	0.00668479	0.0805317	Atp13a3
ENSMUSG00000025150	19.9098	2.53444	0.934705	2.71149	0.0066982	0.0805529	Cbr2
ENSMUSG00000030677	3365.8	-0.419495	0.154708	-2.71152	0.00669749	0.0805529	Kif22
ENSMUSG00000070000	8866.5	-0.640851	0.236543	-2.70923	0.00674389	0.081032	Fcho1
ENSMUSG00000024052	1598.38	-0.683981	0.252641	-2.70732	0.00678281	0.081429	Lpin2
ENSMUSG00000022124	2815.49	-0.415465	0.153515	-2.70635	0.00680267	0.0814555	Fbxl3
ENSMUSG00000038644	5536.68	-0.396747	0.146594	-2.70644	0.00680096	0.0814555	Pold1
ENSMUSG00000052928	220.868	0.860293	0.31784	2.70669	0.00679579	0.0814555	Ctif
ENSMUSG00000028127	699.125	0.613327	0.226663	2.7059	0.00681193	0.0814959	Abcd3
ENSMUSG00000071454	659.084	-0.806885	0.29824	-2.70549	0.00682032	0.0815258	Dtnb
ENSMUSG00000056602	327.207	0.721558	0.266755	2.70495	0.00683152	0.0815892	Fry
ENSMUSG00000020181	21.9081	3.37151	1.24701	2.70367	0.00685785	0.0817626	Nav3
ENSMUSG00000071847	34.9263	-1.83874	0.680036	-2.70388	0.00685353	0.0817626	Apcdd1
ENSMUSG00000015112	340.451	0.679276	0.251429	2.70167	0.00689928	0.0820281	Slc25a13
ENSMUSG00000019558	172.554	1.07945	0.399584	2.70144	0.00690399	0.0820281	Slc6a8
ENSMUSG00000021143	2016.4	0.539977	0.199905	2.70116	0.00690975	0.0820281	Pacs2
ENSMUSG00000022876	543.321	-0.598764	0.221669	-2.70117	0.00690965	0.0820281	Samsn1
ENSMUSG00000057409	1013.43	-0.636405	0.235559	-2.70167	0.00689913	0.0820281	Zfp53
ENSMUSG00000038967	122.761	1.38225	0.511784	2.70084	0.00691638	0.0820364	Pdk2
ENSMUSG00000054150	1521.96	-0.538448	0.199406	-2.70027	0.00692839	0.0821085	Syne3
ENSMUSG00000025355	73.4761	1.64313	0.608753	2.69917	0.00695135	0.0821802	Mmp19
ENSMUSG00000029661	1349.62	0.918629	0.340343	2.69913	0.00695217	0.0821802	Col1a2
ENSMUSG00000042155	516.726	0.685773	0.254072	2.69912	0.00695225	0.0821802	Klhl23
ENSMUSG00000027318	150.709	1.29394	0.479535	2.69831	0.00696915	0.0823097	Adam33
ENSMUSG00000021950	56.5369	1.63584	0.606601	2.69673	0.00700232	0.082631	Anxa8
ENSMUSG00000029723	5228.51	-0.467745	0.173532	-2.69543	0.00702972	0.0828837	Tilz2
ENSMUSG00000043505	350.418	-0.768972	0.285376	-2.69459	0.00704752	0.0830227	Gimap5
ENSMUSG00000070348	138.608	1.48808	0.552351	2.69409	0.00705815	0.0830774	Ccnd1
ENSMUSG00000056919	490.487	0.683451	0.253833	2.69252	0.00709144	0.0833982	Cep162
ENSMUSG00000064358	70039.9	-0.378847	0.140746	-2.6917	0.00710898	0.0835335	COX3
ENSMUSG00000017756	2292.45	-0.483945	0.179865	-2.6906	0.00713239	0.0837376	Slc12a7
ENSMUSG00000029922	2204.15	0.511479	0.190202	2.68914	0.00716373	0.0840342	Mkrn1
ENSMUSG00000032688	1426.72	0.620859	0.230982	2.68791	0.00719002	0.0841999	Malt1
ENSMUSG00000046667	276.436	0.981711	0.365198	2.68816	0.00718462	0.0841999	Rbm12b1
ENSMUSG00000044674	61.2226	1.73842	0.646962	2.68706	0.00720846	0.0842733	Fzd1
ENSMUSG00000113961	451.091	-0.655949	0.244108	-2.68713	0.00720697	0.0842733	NA
ENSMUSG00000032392	366.555	-0.695975	0.259197	-2.68512	0.00725028	0.0846906	Parp16
ENSMUSG00000029254	934.719	0.756306	0.281807	2.68377	0.00727976	0.0849633	Stap1
ENSMUSG00000042389	226.979	1.13706	0.423782	2.68312	0.0072939	0.0850412	Tsen2
ENSMUSG00000061046	870.903	0.513289	0.191319	2.6829	0.00729872	0.0850412	Haghl
ENSMUSG00000020712	58.5724	-1.44869	0.540698	-2.6793	0.00737769	0.085889	Tcam1
ENSMUSG00000023021	2031.41	-0.462242	0.172741	-2.67593	0.00745217	0.0866548	Cers5
ENSMUSG00000028545	95.1238	1.15471	0.431544	2.67576	0.00745599	0.0866548	Bend5
ENSMUSG00000020484	2970.13	-0.590731	0.220895	-2.67427	0.00748925	0.0869682	Xbp1
ENSMUSG00000002900	178.132	1.16599	0.436265	2.67267	0.00752513	0.0871086	Lamb1
ENSMUSG00000025742	4394.48	-0.561467	0.210082	-2.6726	0.00752651	0.0871086	Prps2
ENSMUSG00000027863	180.407	1.20783	0.451872	2.67294	0.00751895	0.0871086	Cd2
ENSMUSG00000041481	383.719	-1.0007	0.374313	-2.67344	0.00750776	0.0871086	Serpina3g
ENSMUSG00000020376	878.547	0.541975	0.203018	2.66959	0.00759431	0.0876735	Rnf130
ENSMUSG00000029366	11817.6	-0.458012	0.171545	-2.66993	0.00758673	0.0876735	Dck
ENSMUSG00000045790	8.99155	5.1261	1.92013	2.66966	0.00759275	0.0876735	Ccdc149
ENSMUSG00000034616	1201.88	-0.52419	0.196392	-2.6691	0.00760542	0.0877286	Ssh3
ENSMUSG00000020009	1099.66	-0.505954	0.18964	-2.66797	0.00763116	0.0878893	Ifngr1
ENSMUSG00000074896	43.9768	-2.83563	1.06286	-2.66793	0.00763206	0.0878893	Ifit3
ENSMUSG00000009654	5.98675	6.13234	2.29886	2.66756	0.0076404	0.0879122	Oit3
ENSMUSG00000000439	642.861	0.602812	0.226098	2.66615	0.0076725	0.0882082	Mkrn2
ENSMUSG00000028597	18.4555	2.63504	0.988476	2.66576	0.00768145	0.0882379	Gpx7
ENSMUSG00000028906	5180.72	0.413858	0.155267	2.66546	0.00768833	0.0882437	Epb41
ENSMUSG00000022472	3736.41	-0.434719	0.163132	-2.66483	0.00770278	0.0883362	Desi1
ENSMUSG00000020175	86.1289	1.41503	0.53106	2.66454	0.00770947	0.0883399	Rab36
ENSMUSG00000041889	85.1687	1.34828	0.506997	2.65933	0.00782953	0.0896413	Shisa4
ENSMUSG00000045414	1218.98	-0.46629	0.175402	-2.65841	0.00785115	0.0898145	Dipk2a
ENSMUSG00000037541	14.637	3.1974	1.20289	2.6581	0.00785815	0.0898204	Shank2
ENSMUSG00000026222	707.158	-0.830175	0.312373	-2.65764	0.00786905	0.0898708	Sp100
ENSMUSG00000062115	4249.46	-0.576698	0.217027	-2.65726	0.00787791	0.0898978	Rai1
ENSMUSG00000026826	224.307	1.22645	0.461655	2.65664	0.00789234	0.0899883	Nr4a2
ENSMUSG00000031482	946.907	0.751564	0.28305	2.65523	0.00792538	0.0902906	Slc25a15
ENSMUSG00000024866	286.367	0.823542	0.310426	2.65294	0.0079793	0.0908302	Acy3
ENSMUSG00000033350	55.2456	-1.59632	0.601951	-2.65191	0.00800377	0.0910339	Chst2
ENSMUSG00000027746	3104.04	-0.438192	0.165389	-2.64947	0.00806182	0.0915437	Ufm1
ENSMUSG00000028673	1256.26	0.478081	0.180439	2.64955	0.00805989	0.0915437	Fuca1
ENSMUSG00000048142	71.5241	2.27143	0.857831	2.64787	0.00810003	0.0919021	Nat8l
ENSMUSG00000005980	35.9564	-1.80535	0.68203	-2.64703	0.00812026	0.0920562	Dnase1
ENSMUSG00000030329	63.9605	1.57233	0.594241	2.64595	0.00814621	0.0922339	Pianp
ENSMUSG00000040860	311.337	-0.75023	0.283553	-2.64582	0.00814926	0.0922339	Crocc
ENSMUSG00000034987	411.555	-0.625878	0.23664	-2.64485	0.00817261	0.0924226	Hrh2
ENSMUSG00000095115	259.889	0.807452	0.30543	2.64366	0.00820157	0.0926744	Itpripl2
ENSMUSG00000027900	635.618	0.537505	0.203379	2.64287	0.00822059	0.0928135	Dram2
ENSMUSG00000039037	80.9956	1.55815	0.590208	2.64	0.00829069	0.0935287	St6galnac5
ENSMUSG00000029781	355.451	1.10368	0.41817	2.63931	0.00830749	0.0936419	Fkbp9
ENSMUSG00000051483	62.78	1.33634	0.506698	2.63735	0.00835565	0.0941082	Cbr1
ENSMUSG00000026928	57.5835	1.72748	0.655311	2.63612	0.00838613	0.0943746	Card9
ENSMUSG00000094910	209.298	-1.33321	0.505843	-2.63561	0.00839855	0.0944376	D430019H16Rik
ENSMUSG00000050912	8682.04	0.413361	0.156877	2.63494	0.00841529	0.094549	Tmem123
ENSMUSG00000037519	3564.69	0.412835	0.156768	2.63342	0.0084529	0.0948946	Ppfia1
ENSMUSG00000092167	12.5777	3.95175	1.50158	2.63172	0.00849528	0.0952931	Gm3696
ENSMUSG00000003746	2528.69	-0.709444	0.269612	-2.63135	0.00850455	0.0953198	Man1a
ENSMUSG00000034109	1441.94	-0.551185	0.209514	-2.63077	0.00851905	0.0954051	Golim4
ENSMUSG00000029364	228.028	1.00009	0.380369	2.62925	0.00855725	0.0957554	Wsb2
ENSMUSG00000057880	46.5679	1.56513	0.595525	2.62814	0.00858524	0.095991	Abat
ENSMUSG00000020798	84.922	1.40764	0.537093	2.62085	0.00877101	0.0979562	Spns3
ENSMUSG00000021226	244.493	0.73988	0.282322	2.62069	0.00877515	0.0979562	Acot2
ENSMUSG00000022014	1041.24	-0.834244	0.318424	-2.61992	0.00879514	0.0981002	Epsti1
ENSMUSG00000031016	2173.05	-0.447024	0.170792	-2.61736	0.0088612	0.0987574	Wee1
ENSMUSG00000024644	4877.05	0.535589	0.2047	2.61645	0.00888482	0.0989411	Cndp2
ENSMUSG00000020872	73.134	1.51818	0.580448	2.61554	0.00890878	0.0990484	Tac4
ENSMUSG00000074282	442.423	0.612948	0.234347	2.61556	0.00890818	0.0990484	Zfp94
ENSMUSG00000036502	485.469	1.18801	0.454266	2.61523	0.00891669	0.0990569	Tmem255a
ENSMUSG00000021313	19.8732	3.01182	1.15326	2.61158	0.00901258	0.100042	Ryr2
ENSMUSG00000022433	1379.84	0.530171	0.203152	2.60973	0.00906141	0.10033	Csnk1e
ENSMUSG00000030966	547.699	-0.555258	0.212726	-2.6102	0.00904904	0.10033	Trim21
ENSMUSG00000043633	72.3174	-1.34725	0.516185	-2.61002	0.00905374	0.10033	Fam221b
ENSMUSG00000046879	1474.42	-0.9318	0.357118	-2.60922	0.00907478	0.10033	Irgm1
ENSMUSG00000057706	597.208	0.5539	0.212268	2.60944	0.0090691	0.10033	Mex3b
ENSMUSG00000031996	5191.95	0.551632	0.211549	2.60758	0.00911836	0.100731	Aplp2
ENSMUSG00000038425	520.169	0.670119	0.257044	2.60702	0.00913341	0.100817	Poli
ENSMUSG00000027082	279.655	-1.32465	0.508439	-2.60533	0.00917867	0.101236	Tfpi
ENSMUSG00000043702	1970.95	-0.435538	0.167246	-2.60417	0.00920973	0.101417	Pde12
ENSMUSG00000116868	5.87522	-6.02758	2.31448	-2.60429	0.00920646	0.101417	NA
ENSMUSG00000054342	619.593	0.534471	0.205304	2.60331	0.00923272	0.101589	Kcnn4
ENSMUSG00000053110	154.385	0.881282	0.338596	2.60275	0.00924785	0.101675	Yap1
ENSMUSG00000041831	14.5557	-2.98824	1.14892	-2.60091	0.0092977	0.102066	Sytl3
ENSMUSG00000056290	7.4387	-4.68162	1.8	-2.60089	0.00929815	0.102066	Ms4a4b
ENSMUSG00000024712	1926.72	-0.428183	0.164653	-2.60051	0.00930854	0.102099	Rfk
ENSMUSG00000018405	647.769	-0.548502	0.210981	-2.59977	0.00932852	0.102156	Mrm1
ENSMUSG00000028362	494.393	-0.747724	0.287608	-2.5998	0.00932785	0.102156	Tnfsf8
ENSMUSG00000007987	1004.63	0.494158	0.190174	2.59845	0.00936453	0.102389	Ift22
ENSMUSG00000024948	11312.9	-0.512823	0.197339	-2.59868	0.00935824	0.102389	Map4k2
ENSMUSG00000026430	3282.69	-0.405156	0.156026	-2.59672	0.00941183	0.102662	Rassf5
ENSMUSG00000044813	231.072	-0.782896	0.301457	-2.59704	0.00940307	0.102662	Shb
ENSMUSG00000052271	152.49	-1.20795	0.465161	-2.59684	0.00940861	0.102662	Bhlha15
ENSMUSG00000049775	9168.47	-0.538661	0.207466	-2.59639	0.00942098	0.102681	Tmsb4x
ENSMUSG00000041936	309.39	-0.731707	0.281989	-2.5948	0.00946452	0.103075	Agrn
ENSMUSG00000098112	177.693	0.825289	0.318227	2.59339	0.00950339	0.103417	Bin2
ENSMUSG00000036667	111.922	1.27982	0.493578	2.59294	0.00951596	0.103472	Tcaf1
ENSMUSG00000003545	504.288	1.07406	0.414471	2.59141	0.00955846	0.103792	Fosb
ENSMUSG00000018398	241.519	0.815852	0.314852	2.59123	0.00956348	0.103792	Septin8
ENSMUSG00000050860	16.0063	3.11324	1.20153	2.59107	0.00956788	0.103792	Phospho1
ENSMUSG00000022051	3821.8	-0.413748	0.159797	-2.58921	0.00961968	0.104191	Bnip3l
ENSMUSG00000024066	1273.58	-0.947617	0.365987	-2.58921	0.00961962	0.104191	Xdh
ENSMUSG00000030748	618.241	0.71634	0.276772	2.5882	0.00964794	0.104415	Il4ra
ENSMUSG00000106309	8.71332	5.03977	1.94766	2.58761	0.00966455	0.104513	NA
ENSMUSG00000000247	103.226	1.07209	0.414536	2.58625	0.00970265	0.104699	Lhx2
ENSMUSG00000019854	3648.1	-0.45229	0.174875	-2.58636	0.00969942	0.104699	Reps1
ENSMUSG00000050592	2463.44	-0.406765	0.157284	-2.58619	0.00970442	0.104699	Fam78a
ENSMUSG00000009291	2403.96	-0.475033	0.18376	-2.58508	0.00973569	0.104954	Pttg1ip
ENSMUSG00000001506	997.568	0.832895	0.322379	2.58359	0.0097779	0.105327	Col1a1
ENSMUSG00000076435	1365.25	0.471097	0.182394	2.58285	0.00979893	0.105472	Acsf2
ENSMUSG00000039199	520.597	0.653096	0.253007	2.58133	0.00984195	0.105853	Zdhhc1
ENSMUSG00000054517	683.973	0.518032	0.200722	2.58085	0.00985586	0.10592	Trim65
ENSMUSG00000030323	484.962	0.63734	0.247025	2.58006	0.0098782	0.106078	Ift122
ENSMUSG00000038371	576.682	0.804735	0.312356	2.57633	0.0099854	0.107146	Sbf2
ENSMUSG00000024827	7241.45	-0.632553	0.245598	-2.57556	0.0100077	0.107219	Gldc
ENSMUSG00000096210	1070.84	-0.651115	0.252803	-2.57558	0.0100071	0.107219	H1f0
ENSMUSG00000024593	4637.72	-0.379694	0.147527	-2.57373	0.0100609	0.107702	Megf10
ENSMUSG00000026107	1280.81	0.542169	0.210703	2.57314	0.0100781	0.107702	Nabp1
ENSMUSG00000042745	95.4827	1.26919	0.49326	2.57307	0.0100802	0.107702	Id1
ENSMUSG00000073684	287.293	0.759791	0.295301	2.57294	0.0100839	0.107702	Faap20
ENSMUSG00000031897	2077.42	-0.449043	0.174606	-2.57176	0.0101183	0.107986	Psmb10
ENSMUSG00000016194	176.874	0.876947	0.341442	2.56836	0.010218	0.108965	Hsd11b1
ENSMUSG00000032359	32.6362	2.18899	0.853617	2.56437	0.0103365	0.109975	Ctsh
ENSMUSG00000034127	22.6841	2.22023	0.86568	2.56472	0.0103258	0.109975	Tspan8
ENSMUSG00000062070	13145.8	-0.453296	0.176765	-2.5644	0.0103355	0.109975	Pgk1
ENSMUSG00000024986	1467.91	0.932074	0.363644	2.56315	0.0103728	0.110277	Hhex
ENSMUSG00000018819	3538.59	-0.52058	0.20314	-2.56267	0.0103872	0.110277	Lsp1
ENSMUSG00000021850	15.9711	-2.70316	1.05484	-2.56261	0.0103887	0.110277	Ccdc198
ENSMUSG00000022000	1775.17	-0.436033	0.170232	-2.56141	0.0104249	0.110576	Zc3h13
ENSMUSG00000043079	59.4606	1.60326	0.626249	2.5601	0.0104642	0.110907	Synpo
ENSMUSG00000030272	40.846	1.75438	0.685462	2.55941	0.010485	0.111043	Camk1
ENSMUSG00000028217	57.2367	1.66905	0.65243	2.55821	0.0105214	0.111343	Cdh17
ENSMUSG00000038331	68.9554	2.26221	0.884648	2.55719	0.0105522	0.111535	Satb2
ENSMUSG00000066677	89.058	-1.62783	0.636597	-2.55708	0.0105556	0.111535	Ifi208
ENSMUSG00000070697	2072.71	-0.427892	0.167383	-2.55637	0.0105772	0.111678	Utp3
ENSMUSG00000020577	15625.9	-0.763936	0.298881	-2.55599	0.0105887	0.111714	Tspan13
ENSMUSG00000017561	4218.28	-0.465237	0.182145	-2.55422	0.0106426	0.112112	Crlf3
ENSMUSG00000061104	2912.41	-0.478122	0.187186	-2.55426	0.0106413	0.112112	Sap18b
ENSMUSG00000052446	1873.46	-0.524185	0.20532	-2.55302	0.0106795	0.112414	Zfp961
ENSMUSG00000001025	459.312	1.02032	0.399971	2.55098	0.0107419	0.112986	S100a6
ENSMUSG00000026389	1112.7	-0.462956	0.181506	-2.55065	0.0107524	0.11301	Steap3
ENSMUSG00000021279	83.6161	1.26147	0.494926	2.54881	0.0108092	0.113522	Cdc42bpb
ENSMUSG00000026027	744.72	0.498708	0.19573	2.54794	0.0108362	0.113718	Stradb
ENSMUSG00000047394	14.0894	-3.27052	1.28508	-2.545	0.0109277	0.114592	Cimap1b
ENSMUSG00000031933	38.5192	-1.68074	0.660829	-2.54338	0.0109785	0.115037	Izumo1r
ENSMUSG00000015950	54.0929	1.70593	0.670826	2.54303	0.0109897	0.115068	Ncf1
ENSMUSG00000004040	3383.47	0.454417	0.178746	2.54224	0.0110144	0.115108	Stat3
ENSMUSG00000010461	70.1882	1.63859	0.644455	2.5426	0.0110031	0.115108	Eya4
ENSMUSG00000034557	45.5039	1.92294	0.756435	2.54211	0.0110185	0.115108	Zfyve9
ENSMUSG00000020044	862.225	-0.709564	0.279279	-2.54069	0.0110632	0.115307	Timp3
ENSMUSG00000026220	177.732	-0.868347	0.341748	-2.5409	0.0110569	0.115307	Slc16a14
ENSMUSG00000026628	100.47	1.47755	0.581432	2.54122	0.0110467	0.115307	Atf3
ENSMUSG00000038170	430.862	0.58078	0.228613	2.54045	0.0110709	0.115307	Pde4dip
ENSMUSG00000004562	116.184	0.985006	0.387918	2.53921	0.0111102	0.115452	Arhgef40
ENSMUSG00000026437	57.5638	1.60157	0.630685	2.53942	0.0111038	0.115452	Cdk18
ENSMUSG00000027072	132.369	1.35291	0.532858	2.53896	0.0111181	0.115452	Prg3
ENSMUSG00000028864	50.3659	1.69631	0.667999	2.5394	0.0111044	0.115452	Hgf
ENSMUSG00000022468	125.793	1.08795	0.428575	2.53852	0.0111321	0.115511	Endou
ENSMUSG00000022385	2689.23	-0.506492	0.199738	-2.53578	0.0112196	0.116331	Gtse1
ENSMUSG00000027210	58.0173	1.77993	0.702838	2.53249	0.0113256	0.117342	Meis2
ENSMUSG00000021893	4575.82	-0.393469	0.155477	-2.53073	0.0113826	0.117845	Capn7
ENSMUSG00000090626	612.506	0.54816	0.21665	2.53017	0.0114007	0.117944	Tex9
ENSMUSG00000021559	99.2316	1.12957	0.446799	2.52813	0.0114672	0.118543	Dapk1
ENSMUSG00000057789	2261.42	-0.445866	0.17641	-2.52745	0.0114895	0.118685	Bak1
ENSMUSG00000026208	30.6024	1.88232	0.74528	2.52565	0.0115483	0.119204	Des
ENSMUSG00000046546	384.983	-0.876683	0.347164	-2.52527	0.011561	0.119245	Fam43a
ENSMUSG00000038248	11.2467	-3.39453	1.34444	-2.52486	0.0115744	0.119294	Sobp
ENSMUSG00000052957	111.04	1.57642	0.624753	2.52327	0.011627	0.119747	Gas1
ENSMUSG00000015094	53.927	1.4849	0.589178	2.52029	0.0117259	0.120414	Npdc1
ENSMUSG00000025809	5318.07	0.368597	0.146242	2.52046	0.0117203	0.120414	Itgb1
ENSMUSG00000029480	1433.72	0.506243	0.200845	2.52056	0.0117167	0.120414	Dhx37
ENSMUSG00000079555	1921.7	-0.413895	0.164226	-2.52027	0.0117265	0.120414	Haus3
ENSMUSG00000022197	1086.58	-2.93539	1.16581	-2.51789	0.0118059	0.12087	Pdzd2
ENSMUSG00000024413	867.102	-0.580499	0.230533	-2.51807	0.0118	0.12087	Npc1
ENSMUSG00000027763	15971.4	-0.408599	0.162239	-2.5185	0.0117855	0.12087	Mbnl1
ENSMUSG00000114711	18.1542	-2.51085	0.99711	-2.51813	0.0117981	0.12087	NA
ENSMUSG00000067279	16.7542	3.07772	1.22253	2.51749	0.0118194	0.120919	Ppp1r3c
ENSMUSG00000037337	4437.83	0.38424	0.152658	2.51699	0.0118361	0.121001	Map4k1
ENSMUSG00000021785	1504.01	-0.473596	0.188258	-2.51567	0.0118805	0.121365	Ngly1
ENSMUSG00000026499	2124.63	-0.451258	0.179486	-2.51417	0.0119314	0.121796	Acbd3
ENSMUSG00000060703	68.2539	1.31422	0.52287	2.51347	0.0119551	0.121947	Cd302
ENSMUSG00000050549	107.982	-1.08521	0.431829	-2.51305	0.0119691	0.122001	Fam241a
ENSMUSG00000028277	6808.61	-0.391502	0.155856	-2.51195	0.0120066	0.122292	Ube2j1
ENSMUSG00000022469	27.9946	2.04508	0.815357	2.5082	0.0121349	0.123508	Rapgef3
ENSMUSG00000032531	139.306	1.31605	0.52508	2.50639	0.0121973	0.12362	Amotl2
ENSMUSG00000037572	3336.45	-0.40808	0.162817	-2.50637	0.0121979	0.12362	Wdhd1
ENSMUSG00000038515	78.6968	-1.58473	0.632297	-2.50631	0.0122	0.12362	Grtp1
ENSMUSG00000039178	458.683	0.606464	0.241944	2.50663	0.0121888	0.12362	Tbc1d19
ENSMUSG00000044258	103.737	-1.41145	0.563216	-2.50606	0.0122084	0.12362	Ctla2a
ENSMUSG00000047153	3331.41	-0.467004	0.186282	-2.50697	0.0121772	0.12362	Khnyn
ENSMUSG00000089791	55.6842	-1.43319	0.571698	-2.5069	0.0121796	0.12362	NA
ENSMUSG00000021815	260.466	-0.777236	0.31036	-2.5043	0.0122694	0.124147	Mss51
ENSMUSG00000022661	63.4663	1.28014	0.511771	2.50139	0.0123708	0.125081	Cd200
ENSMUSG00000028469	63.6079	1.54628	0.618688	2.49929	0.0124443	0.125733	Npr2
ENSMUSG00000032786	805.749	0.509234	0.2038	2.4987	0.012465	0.12585	Alas1
ENSMUSG00000066571	749.062	0.514752	0.20612	2.49734	0.012513	0.126242	Garre1
ENSMUSG00000022309	118.576	1.27915	0.512336	2.49669	0.0125357	0.12638	Angpt1
ENSMUSG00000059824	405.079	-0.602504	0.241393	-2.49595	0.012562	0.126461	Dbp
ENSMUSG00000090164	2789.23	-0.42824	0.171573	-2.49597	0.0125613	0.126461	BC035044
ENSMUSG00000063388	9.33207	-5.20527	2.08587	-2.49549	0.0125784	0.126534	NA
ENSMUSG00000053907	16074.5	-0.394924	0.158303	-2.49473	0.0126053	0.126712	Mat2a
ENSMUSG00000029094	445.66	0.583316	0.233871	2.49418	0.012625	0.126814	Afap1
ENSMUSG00000038936	168.562	0.836621	0.335532	2.49341	0.0126521	0.126814	Sccpdh
ENSMUSG00000047669	36.3611	-1.81098	0.726205	-2.49377	0.0126396	0.126814	Msl3l2
ENSMUSG00000052151	354.597	-0.633634	0.254098	-2.49366	0.0126432	0.126814	Plpp2
ENSMUSG00000059811	2181.79	-0.409601	0.164603	-2.48842	0.0128313	0.128517	Atl2
ENSMUSG00000023991	1515.08	0.460675	0.185197	2.48748	0.0128651	0.128762	Foxp4
ENSMUSG00000032745	5634.63	-0.420193	0.168961	-2.48692	0.0128853	0.128785	Gpbp1
ENSMUSG00000034312	1527.17	1.7075	0.686596	2.48691	0.0128859	0.128785	Iqsec1
ENSMUSG00000072294	104.855	1.05264	0.423524	2.48544	0.0129392	0.129224	Klf12
ENSMUSG00000096718	238.882	0.73009	0.294034	2.48301	0.0130278	0.130015	Zfp781
ENSMUSG00000027954	10.0062	3.53772	1.42497	2.48266	0.0130407	0.130015	Efna1
ENSMUSG00000066235	244.014	-0.788875	0.317775	-2.48249	0.0130466	0.130015	Pomgnt2
ENSMUSG00000098814	38.7554	1.67814	0.676193	2.48174	0.0130742	0.130197	Igkv19-93
ENSMUSG00000034792	654.423	-0.50985	0.205574	-2.48013	0.0131335	0.130676	Gna15
ENSMUSG00000068250	463.461	0.55606	0.224225	2.47992	0.0131412	0.130676	Amn1
ENSMUSG00000025290	27399	-0.411655	0.166125	-2.47799	0.0132125	0.131213	Rps24
ENSMUSG00000030409	84.3636	1.53639	0.620111	2.4776	0.0132269	0.131213	Dmpk
ENSMUSG00000062825	30399.3	0.375834	0.151674	2.47791	0.0132155	0.131213	Actg1
ENSMUSG00000067925	48.9199	1.53021	0.617659	2.47743	0.0132331	0.131213	Rtl8a
ENSMUSG00000000278	1579.05	0.6158	0.248611	2.47696	0.0132506	0.131292	Scpep1
ENSMUSG00000024528	924.024	-0.495533	0.200307	-2.47387	0.0133659	0.132339	Srfbp1
ENSMUSG00000032193	2549.85	-0.415078	0.167859	-2.47278	0.0134067	0.132649	Ldlr
ENSMUSG00000028063	602.501	0.575502	0.232845	2.47161	0.0134507	0.132989	Lmna
ENSMUSG00000078816	73.7263	1.42797	0.577917	2.47089	0.0134777	0.133161	Prkcg
ENSMUSG00000030530	663.574	0.51624	0.208979	2.47029	0.0135003	0.133289	Furin
ENSMUSG00000031668	2250.06	0.491636	0.199172	2.4684	0.013572	0.133902	Eif2ak3
ENSMUSG00000011148	980.234	0.622391	0.252276	2.4671	0.0136211	0.134004	Adss1
ENSMUSG00000025006	176.055	0.969515	0.392904	2.46756	0.0136036	0.134004	Sorbs1
ENSMUSG00000038173	38.2653	1.77152	0.717994	2.46732	0.0136127	0.134004	Enpp6
ENSMUSG00000045322	174.053	0.884783	0.358589	2.4674	0.0136098	0.134004	Tlr9
ENSMUSG00000079391	29.6912	2.89954	1.17587	2.46586	0.0136683	0.134373	Gm2974
ENSMUSG00000031506	3716.87	-0.516912	0.20971	-2.46489	0.0137056	0.134644	Ptpn7
ENSMUSG00000063145	56.4891	1.30154	0.528456	2.46291	0.0137814	0.135292	Bbs5
ENSMUSG00000009621	2322.7	0.55211	0.224208	2.46249	0.0137977	0.135357	Vav2
ENSMUSG00000031870	865.842	-2.59552	1.05509	-2.46	0.0138937	0.136202	Pgr
ENSMUSG00000022200	3389.82	-0.400639	0.162913	-2.45922	0.0139238	0.136304	Golph3
ENSMUSG00000070822	21.3037	2.18234	0.887342	2.45942	0.0139163	0.136304	Zscan18
ENSMUSG00000058297	13.4349	2.8637	1.16496	2.4582	0.0139635	0.136595	Spock2
ENSMUSG00000006576	25.1374	2.63215	1.07126	2.45707	0.0140076	0.136834	Slc4a3
ENSMUSG00000074277	309.661	-1.1064	0.450277	-2.45717	0.0140038	0.136834	Phldb3
ENSMUSG00000031066	1550.8	-0.525661	0.214151	-2.45463	0.0141031	0.137669	Usp11
ENSMUSG00000033545	4893.55	-0.476001	0.194081	-2.45259	0.0141831	0.138353	Znrf1
ENSMUSG00000015127	1295.76	-0.443612	0.180923	-2.45194	0.0142088	0.138506	Unkl
ENSMUSG00000066406	8357.72	-0.560408	0.228597	-2.45151	0.0142259	0.138575	Akap13
ENSMUSG00000034959	132.013	1.00357	0.409851	2.44861	0.0143408	0.139596	Rubcnl
ENSMUSG00000021840	7872	-0.372211	0.152066	-2.44769	0.0143775	0.139855	Mapk1ip1l
ENSMUSG00000020893	1303.96	0.542764	0.221836	2.44669	0.0144173	0.140079	Per1
ENSMUSG00000029710	62.8495	-1.4047	0.574141	-2.44661	0.0144208	0.140079	Ephb4
ENSMUSG00000051550	492.204	-0.736533	0.301115	-2.44602	0.0144442	0.140208	Zfp579
ENSMUSG00000089832	1534.07	0.460909	0.188619	2.4436	0.0145414	0.141053	Shkbp1
ENSMUSG00000034101	2666.57	0.390236	0.159758	2.44267	0.0145792	0.14132	Ctnnd1
ENSMUSG00000110298	14.4254	-3.19629	1.30909	-2.44162	0.0146217	0.141633	NA
ENSMUSG00000025956	377.845	0.615268	0.252155	2.44004	0.0146857	0.142054	Mettl21a
ENSMUSG00000040594	140.221	1.0425	0.427222	2.44018	0.01468	0.142054	Ranbp17
ENSMUSG00000026837	319.944	1.00439	0.411984	2.43794	0.0147713	0.142783	Col5a1
ENSMUSG00000006464	302.802	0.717097	0.294239	2.43713	0.0148045	0.143004	Bbs1
ENSMUSG00000041390	159.173	0.955132	0.392124	2.43579	0.0148593	0.143433	Mdfic
ENSMUSG00000024330	361.946	-0.787558	0.323486	-2.43459	0.0149086	0.143808	Col11a2
ENSMUSG00000028300	159.929	0.832031	0.341811	2.43419	0.0149253	0.143869	C9orf72
ENSMUSG00000034394	210.37	-1.0726	0.440793	-2.43334	0.0149602	0.144105	Lif
ENSMUSG00000024817	4038.21	-0.379075	0.155806	-2.43299	0.0149745	0.144143	Uhrf2
ENSMUSG00000045954	34.6971	1.88803	0.776417	2.43172	0.0150275	0.144552	Cavin2
ENSMUSG00000000782	43.9117	-1.52823	0.628525	-2.43146	0.015038	0.144553	Tcf7
ENSMUSG00000024059	70.8049	-1.23805	0.509404	-2.43039	0.0150827	0.144882	Clip4
ENSMUSG00000020393	569.955	0.654135	0.269397	2.42814	0.0151764	0.14558	Kremen1
ENSMUSG00000033066	6375.38	-0.4833	0.199035	-2.42822	0.0151731	0.14558	Gas7
ENSMUSG00000039232	84.8245	1.38759	0.571682	2.42721	0.0152154	0.145853	Stx11
ENSMUSG00000021567	451.496	-0.689694	0.284326	-2.42572	0.0152781	0.146353	Nkd2
ENSMUSG00000073700	1176.64	-0.44605	0.183949	-2.42485	0.0153146	0.146601	Klhl21
ENSMUSG00000039158	3784.68	-0.422967	0.174451	-2.42456	0.0153267	0.146616	Akna
ENSMUSG00000116275	2320.02	-0.668306	0.275692	-2.42411	0.0153461	0.146699	NA
ENSMUSG00000027223	42.9995	1.4972	0.617746	2.42364	0.0153656	0.146785	Mapk8ip1
ENSMUSG00000035285	129.182	-1.07932	0.445432	-2.42309	0.0153891	0.146908	Nat14
ENSMUSG00000051727	152.977	0.958459	0.395777	2.42172	0.0154475	0.147363	Kctd14
ENSMUSG00000034480	723.565	-0.504351	0.208296	-2.42132	0.0154643	0.147422	Diaph2
ENSMUSG00000050335	203.531	1.04944	0.433481	2.42095	0.0154801	0.147471	Lgals3
ENSMUSG00000004508	1159.11	-0.475606	0.196664	-2.41837	0.0155902	0.148202	Gab2
ENSMUSG00000026580	15.8185	2.48263	1.0265	2.41854	0.0155831	0.148202	Selp
ENSMUSG00000054901	29.921	-2.05626	0.850344	-2.41815	0.0155997	0.148202	Arhgef33
ENSMUSG00000112022	8.23806	-6.51897	2.69542	-2.41853	0.0155832	0.148202	Gm2436
ENSMUSG00000054021	367.952	0.637895	0.263844	2.4177	0.0156191	0.148281	Sirt5
ENSMUSG00000070436	326.796	0.853675	0.353129	2.41746	0.0156294	0.148281	Serpinh1
ENSMUSG00000021796	265.08	0.695767	0.287863	2.41701	0.0156487	0.14835	Bmpr1a
ENSMUSG00000032366	1629.66	0.434972	0.179979	2.41679	0.0156581	0.14835	Tpm1
ENSMUSG00000026113	217.515	-0.878817	0.363733	-2.41611	0.0156875	0.148527	Inpp4a
ENSMUSG00000064023	11.13	3.69194	1.52953	2.41378	0.0157879	0.149375	Klk8
ENSMUSG00000035778	1439.73	0.512263	0.212266	2.41331	0.0158082	0.149465	Ggta1
ENSMUSG00000025314	4121.72	0.501728	0.208	2.41216	0.0158583	0.149735	Ptprj
ENSMUSG00000029571	1723.55	0.46012	0.190736	2.41233	0.0158507	0.149735	Tmem106b
ENSMUSG00000022023	1318.04	-0.420187	0.174227	-2.41173	0.0158771	0.14981	Wbp4
ENSMUSG00000021965	1284.1	-0.479725	0.198986	-2.41085	0.0159154	0.150069	Ska3
ENSMUSG00000037573	443.785	0.604208	0.250696	2.41012	0.0159472	0.150266	Tob1
ENSMUSG00000039193	113.686	1.20553	0.500461	2.40884	0.0160034	0.150693	Nlrc4
ENSMUSG00000024901	37.1868	-1.70507	0.708291	-2.4073	0.0160708	0.150713	Peli3
ENSMUSG00000025498	358.431	-3.16752	1.31576	-2.40738	0.0160676	0.150713	Irf7
ENSMUSG00000027955	59.4439	1.70619	0.708541	2.40804	0.0160386	0.150713	Gask1b
ENSMUSG00000028347	22.019	2.19376	0.911194	2.40756	0.0160594	0.150713	Tmeff1
ENSMUSG00000059713	359.451	0.62117	0.257988	2.40775	0.0160512	0.150713	Rcan3
ENSMUSG00000071203	54.1163	1.38429	0.574909	2.40783	0.0160474	0.150713	Naip5
ENSMUSG00000035236	2383.39	0.482157	0.200399	2.40599	0.0161287	0.151154	Scai
ENSMUSG00000061461	844.094	0.481749	0.200377	2.40422	0.0162072	0.151786	Smim20
ENSMUSG00000020642	1109.41	0.461087	0.191829	2.40364	0.0162326	0.151922	Rnf144a
ENSMUSG00000024812	670.115	-0.484128	0.201558	-2.40192	0.0163091	0.152436	Tjp2
ENSMUSG00000036995	108.986	1.01637	0.42315	2.40191	0.0163096	0.152436	Asap3
ENSMUSG00000025867	18741.5	-0.338823	0.141212	-2.3994	0.0164222	0.153384	Cplx2
ENSMUSG00000039753	3005.3	0.378068	0.157626	2.39852	0.0164615	0.153636	Fbxl5
ENSMUSG00000063558	59.4187	1.33348	0.556009	2.3983	0.0164713	0.153636	Aox1
ENSMUSG00000048379	3433.18	-0.386317	0.16122	-2.39621	0.0165656	0.154411	Socs4
ENSMUSG00000012405	27501.3	-0.373629	0.156014	-2.39484	0.0166275	0.15478	Rpl15
ENSMUSG00000045071	1457.59	0.465233	0.19426	2.3949	0.0166248	0.15478	E130308A19Rik
ENSMUSG00000094132	7.16593	4.3498	1.81744	2.39337	0.0166945	0.1553	Gm3264
ENSMUSG00000002233	81.7525	1.23161	0.514771	2.39253	0.0167325	0.155358	Rhoc
ENSMUSG00000027219	852.638	-0.747351	0.31236	-2.39259	0.0167298	0.155358	Slc28a2
ENSMUSG00000032377	1009.75	-0.543234	0.227058	-2.39249	0.0167345	0.155358	Plscr4
ENSMUSG00000102222	55.7152	1.40086	0.585686	2.39183	0.0167644	0.155531	Pcdhga10
ENSMUSG00000022090	659.722	-0.578739	0.24206	-2.3909	0.0168073	0.155825	Pdlim2
ENSMUSG00000030309	273.869	0.897477	0.37557	2.38964	0.016865	0.156256	Caprin2
ENSMUSG00000039384	333.921	0.853299	0.357176	2.38902	0.0168936	0.156415	Dusp10
ENSMUSG00000032892	133.935	-1.25467	0.525323	-2.38838	0.0169229	0.156582	Rangrf
ENSMUSG00000035202	950.047	-0.465486	0.195075	-2.38618	0.0170243	0.157415	Lars2
ENSMUSG00000020283	1238.65	-0.472036	0.197853	-2.38579	0.0170427	0.15748	Pex13
ENSMUSG00000035473	24.1948	2.00085	0.838943	2.38497	0.0170805	0.157618	Galm
ENSMUSG00000040722	61.7853	1.22672	0.514338	2.38504	0.0170774	0.157618	Scamp5
ENSMUSG00000032436	7063.46	-0.544458	0.228336	-2.38446	0.0171043	0.157734	Cmtm7
ENSMUSG00000042682	1069.96	-0.442169	0.185791	-2.37993	0.0173161	0.159581	Selenok
ENSMUSG00000013160	2063.79	0.445743	0.18734	2.37932	0.0173444	0.159735	Atp6v0d1
ENSMUSG00000030410	71.129	1.16385	0.489313	2.37853	0.0173819	0.159973	Dmwd
ENSMUSG00000025880	645.445	0.48216	0.202743	2.37818	0.0173981	0.160017	Smad7
ENSMUSG00000016995	21.5166	2.76942	1.16486	2.37746	0.0174321	0.160223	Matn4
ENSMUSG00000025058	299.842	-0.651846	0.274247	-2.37685	0.0174611	0.160322	Tasl
ENSMUSG00000045282	744.424	-0.475696	0.200146	-2.37675	0.0174661	0.160322	Tmem86b
ENSMUSG00000039701	179.358	1.03682	0.436687	2.3743	0.0175823	0.161282	Usp53
ENSMUSG00000033540	340.57	0.635156	0.26789	2.37096	0.017742	0.162577	Idua
ENSMUSG00000043157	104.153	-1.38654	0.584825	-2.37086	0.0177469	0.162577	Arl11
ENSMUSG00000025352	492.329	0.554975	0.234188	2.36978	0.0177987	0.16284	Gdf11
ENSMUSG00000095799	20.5092	-2.35568	0.994054	-2.36977	0.0177992	0.16284	Eif1ad10
ENSMUSG00000022204	1033.08	-0.432947	0.182734	-2.36927	0.017823	0.16295	Ngdn
ENSMUSG00000042082	761.042	0.503041	0.212532	2.3669	0.0179379	0.163784	Arsb
ENSMUSG00000079071	217.748	-1.08593	0.458771	-2.36704	0.017931	0.163784	Slc28a2b
ENSMUSG00000034457	166.918	0.951603	0.402167	2.36619	0.0179724	0.163991	Eda2r
ENSMUSG00000030861	574.91	0.585565	0.247578	2.36518	0.0180213	0.164329	Acadsb
ENSMUSG00000026421	5963.06	-0.452198	0.19132	-2.36357	0.0180996	0.164826	Csrp1
ENSMUSG00000027111	1612.14	-0.700378	0.296309	-2.36367	0.0180947	0.164826	Itga6
ENSMUSG00000025607	1408.4	0.420972	0.178201	2.36234	0.0181598	0.165265	Copg2
ENSMUSG00000032113	1965.41	-0.426003	0.180385	-2.36164	0.0181944	0.165471	Chek1
ENSMUSG00000045730	94.2964	1.09399	0.4633	2.3613	0.0182112	0.165515	Adrb2
ENSMUSG00000042104	68.3801	1.16205	0.492228	2.3608	0.0182357	0.165629	Uggt2
ENSMUSG00000098488	8.50217	3.55917	1.50831	2.35971	0.0182892	0.166006	Pla2g4b
ENSMUSG00000026355	14167.8	-0.400464	0.169731	-2.3594	0.0183045	0.166011	Mcm6
ENSMUSG00000055717	1269.51	-0.561134	0.237848	-2.35921	0.0183137	0.166011	Slain1
ENSMUSG00000029561	15.7613	-3.89068	1.64971	-2.3584	0.0183537	0.166242	Oasl2
ENSMUSG00000056486	21.6661	2.36349	1.00224	2.35821	0.0183633	0.166242	Chn1
ENSMUSG00000004791	600.428	-0.994931	0.422002	-2.35764	0.0183914	0.166279	Pgf
ENSMUSG00000030671	2186.42	-0.452851	0.192065	-2.3578	0.0183837	0.166279	Pde3b
ENSMUSG00000091337	1401.69	-0.410746	0.174259	-2.3571	0.0184184	0.166415	Eid1
ENSMUSG00000029096	1255.26	-1.9316	0.819662	-2.35658	0.0184443	0.16654	Htra3
ENSMUSG00000070047	497.258	0.661163	0.280614	2.35613	0.0184666	0.166633	Fat1
ENSMUSG00000023026	2400.16	0.381551	0.162008	2.35514	0.0185159	0.166969	Dip2b
ENSMUSG00000024538	531.934	0.533562	0.22664	2.35422	0.0185614	0.167271	Ppic
ENSMUSG00000032867	1411.88	-0.539278	0.229195	-2.35293	0.0186263	0.167745	Fbxw8
ENSMUSG00000022947	13.112	2.68221	1.14092	2.35092	0.0187271	0.168182	Cbr3
ENSMUSG00000024170	1068.87	-0.435899	0.185498	-2.34989	0.0187791	0.168182	Telo2
ENSMUSG00000026547	7156.14	-0.380507	0.161922	-2.34993	0.0187769	0.168182	Tagln2
ENSMUSG00000028082	60.1463	1.42653	0.6071	2.34975	0.0187862	0.168182	Sh3d19
ENSMUSG00000029401	400.294	-0.567955	0.241716	-2.34968	0.0187897	0.168182	Rilpl2
ENSMUSG00000030104	3631.99	0.368625	0.156892	2.34955	0.0187963	0.168182	Edem1
ENSMUSG00000033952	2498.76	-0.442491	0.188325	-2.34961	0.0187932	0.168182	Aspm
ENSMUSG00000038545	955.507	-0.467074	0.198651	-2.35123	0.0187117	0.168182	Cul7
ENSMUSG00000049922	1185.26	-0.456926	0.194422	-2.35018	0.0187645	0.168182	Slc35c1
ENSMUSG00000063410	5286.03	-0.350952	0.149355	-2.34978	0.0187844	0.168182	Stk24
ENSMUSG00000037628	526.254	-0.513179	0.2186	-2.34757	0.0188965	0.16897	Cdkn3
ENSMUSG00000022415	15.3739	2.55218	1.0884	2.34488	0.0190333	0.170083	Syngr1
ENSMUSG00000039831	110.637	1.49894	0.639419	2.34422	0.0190671	0.170275	Arhgap29
ENSMUSG00000003031	3200.37	0.386351	0.164851	2.34364	0.0190967	0.17032	Cdkn1b
ENSMUSG00000019916	1977.4	-0.476774	0.203432	-2.34365	0.0190959	0.17032	P4ha1
ENSMUSG00000028581	14199.3	0.54483	0.232548	2.34287	0.019136	0.17056	Laptm5
ENSMUSG00000021838	41.7359	1.67183	0.713694	2.3425	0.0191549	0.170619	Samd4
ENSMUSG00000060487	24.7876	-2.89774	1.23792	-2.34081	0.0192417	0.171282	Samd5
ENSMUSG00000026134	1636.82	-0.398534	0.170302	-2.34016	0.0192754	0.171362	Prim2
ENSMUSG00000031119	34.0703	1.8531	0.791819	2.3403	0.0192681	0.171362	Gpc4
ENSMUSG00000000486	4699.37	-0.382312	0.163475	-2.33866	0.0193531	0.17187	Septin1
ENSMUSG00000000957	260.212	0.980106	0.419104	2.33858	0.0193574	0.17187	Mmp14
ENSMUSG00000032066	36.8586	1.65179	0.706691	2.33737	0.0194202	0.172317	Bco2
ENSMUSG00000057440	605.734	0.522441	0.223545	2.33707	0.0194356	0.172343	Mpp7
ENSMUSG00000029304	1511.45	1.74566	0.747211	2.33624	0.0194788	0.172616	Spp1
ENSMUSG00000042570	768.316	-0.452349	0.193733	-2.33491	0.0195482	0.17312	Mier2
ENSMUSG00000033192	322.075	-0.811685	0.347715	-2.33434	0.019578	0.173162	Lpcat2
ENSMUSG00000050730	535.247	-0.795487	0.340764	-2.33442	0.0195736	0.173162	Arhgap42
ENSMUSG00000026923	1460.26	-0.653896	0.280288	-2.33294	0.0196511	0.173698	Notch1
ENSMUSG00000022272	616.111	0.719335	0.308577	2.33114	0.0197462	0.173866	Myo10
ENSMUSG00000026853	183.122	0.790047	0.338991	2.33059	0.0197752	0.173866	Crat
ENSMUSG00000031583	1757.14	-0.396791	0.170249	-2.33065	0.0197721	0.173866	Wrn
ENSMUSG00000035783	257.384	1.06664	0.457529	2.3313	0.0197377	0.173866	Acta2
ENSMUSG00000037685	2052.72	0.576028	0.247176	2.33043	0.0197832	0.173866	Atp8a1
ENSMUSG00000055172	368.914	0.705254	0.302487	2.33152	0.0197261	0.173866	C1ra
ENSMUSG00000059674	326.286	-0.924478	0.396413	-2.33211	0.019695	0.173866	Cdh24
ENSMUSG00000073405	837.177	-0.446473	0.191557	-2.33076	0.0197662	0.173866	H2-T-ps
ENSMUSG00000091243	40.6699	1.67284	0.717658	2.33097	0.0197551	0.173866	Vgll3
ENSMUSG00000033854	192.899	-0.956585	0.410557	-2.32997	0.0198076	0.17397	Kcnk10
ENSMUSG00000021483	15.2496	-2.762	1.18556	-2.32969	0.0198223	0.173989	Cdk20
ENSMUSG00000021732	9.40527	3.50526	1.50508	2.32895	0.0198615	0.174112	Fgf10
ENSMUSG00000069301	66.7621	-1.15967	0.497889	-2.32917	0.0198499	0.174112	H2ac11
ENSMUSG00000061411	268.86	-1.01007	0.43377	-2.32858	0.0198814	0.174176	Nol4l
ENSMUSG00000015944	237.575	0.949871	0.408006	2.32808	0.0199077	0.174191	Castor2
ENSMUSG00000054027	1040.36	-0.540213	0.232043	-2.32807	0.0199082	0.174191	Nt5dc3
ENSMUSG00000022125	1125.89	-0.419892	0.180515	-2.32608	0.0200142	0.174993	Cln5
ENSMUSG00000063455	491.606	-0.682151	0.293288	-2.32588	0.0200252	0.174993	D630045J12Rik
ENSMUSG00000022203	26.4678	1.96091	0.8432	2.32555	0.0200424	0.175033	Efs
ENSMUSG00000021877	4620.45	-0.420435	0.180864	-2.32459	0.0200938	0.175371	Arf4
ENSMUSG00000052512	75.2384	1.10257	0.475003	2.32119	0.0202766	0.176798	Nav2
ENSMUSG00000054435	207.831	-0.794952	0.342493	-2.32107	0.0202829	0.176798	Gimap4
ENSMUSG00000035868	1499.3	-0.87074	0.375214	-2.32065	0.0203057	0.17685	Zfp983
ENSMUSG00000045294	3403.68	0.429868	0.185249	2.32049	0.0203144	0.17685	Insig1
ENSMUSG00000050295	1644.17	-0.774349	0.333741	-2.32021	0.0203298	0.176873	Foxc1
ENSMUSG00000020289	575.07	0.500739	0.215984	2.31841	0.0204271	0.177608	Nprl3
ENSMUSG00000025068	1201.94	-0.521412	0.224974	-2.31766	0.0204679	0.177851	Gsto1
ENSMUSG00000022893	57.7351	1.34213	0.580029	2.31391	0.0206726	0.179517	Adamts1
ENSMUSG00000035824	655.112	0.495718	0.214297	2.31323	0.0207101	0.17973	Tk2
ENSMUSG00000056895	8.69626	3.98185	1.72163	2.31285	0.0207311	0.1798	H2bc27
ENSMUSG00000055629	31.1349	-1.69121	0.73134	-2.31248	0.0207515	0.179864	B4galnt4
ENSMUSG00000043421	277.354	-0.637187	0.275861	-2.30982	0.0208983	0.181023	Hilpda
ENSMUSG00000041028	5508.03	-0.374789	0.162358	-2.30841	0.0209761	0.18147	Ghitm
ENSMUSG00000049422	8170.19	-0.3336	0.144511	-2.30848	0.0209727	0.18147	Chchd10
ENSMUSG00000023055	930.909	0.60851	0.263778	2.30691	0.0210601	0.182007	Calcoco1
ENSMUSG00000041959	1724.14	0.449762	0.19499	2.30659	0.0210776	0.182007	S100a10
ENSMUSG00000059326	763.516	0.76256	0.330599	2.3066	0.0210771	0.182007	Csf2ra
ENSMUSG00000022558	1099.27	0.454862	0.197264	2.30586	0.0211186	0.182247	Mroh1
ENSMUSG00000016637	575.239	0.526991	0.228726	2.30403	0.0212208	0.183015	Ift27
ENSMUSG00000038729	445.33	0.667039	0.289563	2.30361	0.0212446	0.183106	Pakap
ENSMUSG00000020610	1072.96	0.427963	0.185857	2.30264	0.0212991	0.183461	Amz2
ENSMUSG00000049401	2795.16	-0.395593	0.171992	-2.30006	0.0214447	0.1846	Ogfr
ENSMUSG00000022075	967.031	-0.455242	0.197969	-2.29956	0.0214729	0.184618	Rhobtb2
ENSMUSG00000024095	224.291	-0.699475	0.304178	-2.29956	0.0214734	0.184618	Hnrnpll
ENSMUSG00000010476	18.3859	2.1986	0.956259	2.29917	0.0214953	0.184691	Ebf3
ENSMUSG00000015806	2057.09	-0.401442	0.174687	-2.29807	0.0215578	0.185113	Qdpr
ENSMUSG00000008730	9207.31	-0.334589	0.145686	-2.29665	0.0216386	0.18553	Hipk1
ENSMUSG00000024972	11.6752	2.96554	1.29132	2.29651	0.0216465	0.18553	Lgals12
ENSMUSG00000029238	989.596	0.489227	0.213005	2.29679	0.0216308	0.18553	Clock
ENSMUSG00000004709	135.533	-1.05392	0.459246	-2.29489	0.0217395	0.186024	Cd244a
ENSMUSG00000032194	121.349	0.963478	0.4201	2.29345	0.0218219	0.186024	Kank2
ENSMUSG00000032348	24.1637	1.90261	0.829276	2.2943	0.0217734	0.186024	Gsta4
ENSMUSG00000034111	1094.72	0.409644	0.178581	2.29388	0.0217973	0.186024	Tmed8
ENSMUSG00000034724	6648.25	-0.466096	0.20311	-2.2948	0.0217446	0.186024	Cnot6l
ENSMUSG00000035798	1247.79	0.420753	0.183435	2.29375	0.021805	0.186024	Zdhhc17
ENSMUSG00000040857	567.282	0.658484	0.287121	2.2934	0.0218251	0.186024	Erf
ENSMUSG00000041548	60.7564	1.38105	0.601751	2.29506	0.0217299	0.186024	Hspb8
ENSMUSG00000067430	230.886	0.656488	0.286245	2.29345	0.0218222	0.186024	Zfp763
ENSMUSG00000001750	4237.75	-0.511886	0.223271	-2.29267	0.0218669	0.186151	Tcirg1
ENSMUSG00000038368	797.533	-0.451577	0.19695	-2.29285	0.0218564	0.186151	Focad
ENSMUSG00000001948	10.9506	3.28303	1.43352	2.29019	0.0220105	0.187259	Spa17
ENSMUSG00000021687	69.3255	1.19202	0.520901	2.28838	0.0221155	0.188036	Scamp1
ENSMUSG00000026384	1620.56	0.421541	0.184314	2.28708	0.0221913	0.188548	Ptpn4
ENSMUSG00000033420	182.66	1.17131	0.512186	2.28688	0.0222029	0.188548	Antxr1
ENSMUSG00000075254	3796.94	0.406399	0.177765	2.28615	0.0222453	0.188792	Heg1
ENSMUSG00000031297	103.074	-1.02241	0.447506	-2.28468	0.0223316	0.189408	Slc7a3
ENSMUSG00000044405	20.6844	2.02757	0.887696	2.28408	0.0223666	0.189589	Adig
ENSMUSG00000043872	1290.28	-0.485155	0.212433	-2.2838	0.0223833	0.189614	Zmym1
ENSMUSG00000048720	85.994	1.0073	0.441317	2.28248	0.0224612	0.190133	Tbc1d12
ENSMUSG00000057751	14.9577	-2.38884	1.04668	-2.28229	0.022472	0.190133	Megf6
ENSMUSG00000028214	82.889	1.15	0.504	2.28174	0.0225045	0.190176	Gem
ENSMUSG00000039234	582.552	-0.69005	0.302416	-2.28179	0.0225017	0.190176	Sec24d
ENSMUSG00000031851	298.57	0.604613	0.265102	2.28068	0.0225673	0.19059	Ntpcr
ENSMUSG00000005802	5673.15	0.358779	0.157423	2.27907	0.0226627	0.190923	Slc30a4
ENSMUSG00000007817	16844.3	-0.373232	0.163766	-2.27906	0.0226636	0.190923	Zmiz1
ENSMUSG00000020265	4854.13	-0.393143	0.17251	-2.27896	0.0226693	0.190923	Sumo3
ENSMUSG00000022139	2679.22	-0.498648	0.218744	-2.2796	0.0226313	0.190923	Mbnl2
ENSMUSG00000035901	3843.15	0.371326	0.162944	2.27885	0.0226758	0.190923	Dennd5a
ENSMUSG00000020601	6429.68	0.33554	0.147332	2.27745	0.0227595	0.191512	Trib2
ENSMUSG00000020023	24.3707	2.06566	0.907179	2.27702	0.0227852	0.191576	Tmcc3
ENSMUSG00000027523	16274.1	0.334047	0.146714	2.27686	0.0227948	0.191576	Gnas
ENSMUSG00000063535	388.045	-0.751645	0.330253	-2.27596	0.0228481	0.191908	Zfp773
ENSMUSG00000003309	9.43713	3.04745	1.34018	2.27391	0.0229713	0.192646	Ap1m2
ENSMUSG00000006435	11.8241	2.95064	1.29756	2.27399	0.0229669	0.192646	Neurl1a
ENSMUSG00000039782	62.6091	1.3294	0.584661	2.2738	0.0229778	0.192646	Cpeb2
ENSMUSG00000034248	8100.88	-0.406677	0.178901	-2.2732	0.0230144	0.192836	Slc25a37
ENSMUSG00000062014	5563.21	-0.366864	0.161461	-2.27215	0.0230773	0.193246	Gmfb
ENSMUSG00000027452	3287.69	-0.455872	0.200744	-2.27091	0.0231522	0.193756	Acss1
ENSMUSG00000042345	713.859	-1.90607	0.839452	-2.27061	0.0231707	0.193794	Ubash3a
ENSMUSG00000008136	70.184	1.29078	0.568991	2.26854	0.0232965	0.19432	Fhl2
ENSMUSG00000029705	14723.8	-0.535841	0.236175	-2.26883	0.0232788	0.19432	Cux1
ENSMUSG00000042608	1469.32	0.446359	0.19678	2.26832	0.0233097	0.19432	Stk40
ENSMUSG00000054065	75.1506	-1.63857	0.722152	-2.26901	0.0232675	0.19432	Pkp3
ENSMUSG00000070034	1933.07	-0.461337	0.203334	-2.26886	0.0232768	0.19432	Sp110
ENSMUSG00000102918	1379.4	0.544878	0.240226	2.26819	0.0233178	0.19432	Pcdhgc3
ENSMUSG00000032324	1044.25	0.452343	0.199481	2.2676	0.0233539	0.194503	Tspan3
ENSMUSG00000039236	144.183	-0.964437	0.425479	-2.26671	0.023408	0.194837	Isg20
ENSMUSG00000014329	134.92	1.24154	0.547972	2.2657	0.0234695	0.195114	Bicc1
ENSMUSG00000024114	9.66303	3.45173	1.52344	2.26575	0.0234669	0.195114	Prss41
ENSMUSG00000035969	42.2193	1.74747	0.771419	2.26527	0.0234963	0.19522	Rusc2
ENSMUSG00000048905	37.808	1.58283	0.699246	2.26362	0.0235972	0.19594	Bnip5
ENSMUSG00000114123	396.498	-0.647796	0.286259	-2.26297	0.0236375	0.196157	NA
ENSMUSG00000044250	212.144	-0.671104	0.296646	-2.26231	0.0236785	0.19638	Pced1b
ENSMUSG00000021891	1724.66	-0.431646	0.191128	-2.25841	0.0239201	0.198027	Mettl6
ENSMUSG00000029718	228.169	0.88774	0.393043	2.25863	0.0239062	0.198027	Pcolce
ENSMUSG00000107877	85.3357	1.43484	0.63523	2.25877	0.0238975	0.198027	4933427D14Rik
ENSMUSG00000030882	235.638	1.17046	0.518649	2.25675	0.0240235	0.198764	Dnhd1
ENSMUSG00000045039	924.46	0.45572	0.201999	2.25605	0.0240674	0.198771	Megf8
ENSMUSG00000045257	138.13	0.883837	0.391757	2.25608	0.0240654	0.198771	Morn2
ENSMUSG00000045671	1215.5	0.428419	0.189881	2.25625	0.0240551	0.198771	Spred2
ENSMUSG00000022109	1308.32	-0.388852	0.172383	-2.25574	0.0240869	0.198814	Med4
ENSMUSG00000038022	92.3927	0.990213	0.43923	2.25443	0.024169	0.199373	Mindy4
ENSMUSG00000022389	1299.16	-0.463356	0.205573	-2.25398	0.0241976	0.199398	Tef
ENSMUSG00000029178	471.766	0.541686	0.24033	2.25393	0.0242009	0.199398	Klf3
ENSMUSG00000020100	985.303	0.460574	0.204386	2.25345	0.0242306	0.199464	Slc29a3
ENSMUSG00000031174	203.53	0.718966	0.319067	2.25334	0.0242377	0.199464	Rpgr
ENSMUSG00000024127	670.61	0.452111	0.200707	2.25259	0.0242853	0.199618	Prepl
ENSMUSG00000110234	98.8051	1.06409	0.472343	2.25279	0.0242723	0.199618	Timm10b
ENSMUSG00000021591	1707.09	-0.521154	0.23145	-2.25169	0.0243416	0.199962	Glrx
ENSMUSG00000003134	15.1096	-2.61437	1.1612	-2.25145	0.024357	0.19997	Tbc1d8
ENSMUSG00000029309	47.4581	1.61006	0.715218	2.25115	0.0243758	0.200006	Sparcl1
ENSMUSG00000061894	453.991	0.554395	0.246304	2.25086	0.0243946	0.200042	Zscan20
ENSMUSG00000008090	235.29	0.644481	0.286447	2.24991	0.0244545	0.200308	Fgfrl1
ENSMUSG00000037991	797.258	-0.540076	0.24007	-2.24966	0.0244705	0.200308	Rmi2
ENSMUSG00000041977	374.856	0.720537	0.320274	2.24975	0.0244648	0.200308	Arhgef11
ENSMUSG00000034706	13.5231	2.74135	1.21943	2.24805	0.0245729	0.201027	Dnai2
ENSMUSG00000044641	44.5418	1.35588	0.603241	2.24766	0.0245981	0.201115	Pard6b
ENSMUSG00000046432	1005.9	0.454013	0.202016	2.24741	0.0246139	0.201125	Bex3
ENSMUSG00000021303	3894.52	-2.0388	0.907843	-2.24576	0.0247191	0.201866	Gng4
ENSMUSG00000113569	242.143	-0.668748	0.297843	-2.2453	0.0247488	0.201989	NA
ENSMUSG00000015312	850.338	0.568831	0.253495	2.24396	0.0248353	0.202468	Gadd45b
ENSMUSG00000036295	2305.2	-0.498372	0.222098	-2.24393	0.0248367	0.202468	Lrrn3
ENSMUSG00000004473	33.6233	1.57995	0.704169	2.2437	0.0248517	0.20247	Clec11a
ENSMUSG00000026821	786.545	0.502732	0.224128	2.24305	0.0248933	0.20269	Ralgds
ENSMUSG00000039910	3957.41	-0.482534	0.215289	-2.24134	0.0250043	0.203474	Cited2
ENSMUSG00000005397	423.159	1.02151	0.455842	2.24092	0.025031	0.203572	Nid1
ENSMUSG00000038437	2641.03	0.371144	0.165642	2.24064	0.0250492	0.2036	Mllt6
ENSMUSG00000028980	777.485	-0.517721	0.231087	-2.24037	0.025067	0.203625	H6pd
ENSMUSG00000027630	3177.24	-0.373745	0.166848	-2.24003	0.0250888	0.203683	Tbl1xr1
ENSMUSG00000019139	1664.35	0.493948	0.22067	2.2384	0.0251947	0.204303	Isyna1
ENSMUSG00000022999	1372.88	0.493984	0.220673	2.23853	0.0251865	0.204303	Lmbr1l
ENSMUSG00000091682	541.183	-0.746317	0.3336	-2.23716	0.0252761	0.204843	Trgc3
ENSMUSG00000090019	1616.94	-0.563399	0.251987	-2.23583	0.0253631	0.205428	Gimap1
ENSMUSG00000051285	5357.01	-0.384396	0.17197	-2.23525	0.0254008	0.205613	Pcmtd1
ENSMUSG00000021895	1342.1	-0.408351	0.18273	-2.23472	0.0254357	0.205775	Arhgef3
ENSMUSG00000017144	69.3966	1.16743	0.52262	2.23381	0.0254956	0.205782	Rnd3
ENSMUSG00000026885	1490.2	-1.56904	0.702201	-2.23446	0.0254527	0.205782	Ttll11
ENSMUSG00000039405	223.963	1.19859	0.536512	2.23404	0.0254803	0.205782	Prss23
ENSMUSG00000069755	193.365	-0.848104	0.379668	-2.2338	0.0254961	0.205782	NA
ENSMUSG00000020547	6189.99	-0.393902	0.176411	-2.23286	0.0255582	0.206055	Bzw2
ENSMUSG00000033730	183.88	0.870462	0.389846	2.23284	0.0255597	0.206055	Egr3
ENSMUSG00000079396	158.429	0.807579	0.361846	2.23183	0.0256263	0.206472	Gm3411
ENSMUSG00000071398	37.3205	-1.71365	0.768039	-2.2312	0.0256679	0.206687	2410004P03Rik
ENSMUSG00000032332	86.1283	1.07804	0.483776	2.22839	0.0258547	0.208071	Col12a1
ENSMUSG00000026112	3355.07	-0.377703	0.169528	-2.22797	0.0258823	0.208143	Coa5
ENSMUSG00000030789	12.6507	-3.06342	1.37509	-2.2278	0.0258939	0.208143	Itgax
ENSMUSG00000026278	464.033	-0.687909	0.308884	-2.22708	0.0259419	0.208287	Bok
ENSMUSG00000062960	7.39191	3.75706	1.68698	2.2271	0.0259409	0.208287	Kdr
ENSMUSG00000023088	614.525	-0.526723	0.236604	-2.22618	0.0260023	0.208652	Abcc1
ENSMUSG00000025911	13.4349	2.4594	1.10498	2.22575	0.0260311	0.208762	Adhfe1
ENSMUSG00000093898	20.0829	2.09573	0.941759	2.22534	0.0260587	0.208862	NA
ENSMUSG00000030798	11829.1	0.319803	0.143747	2.22476	0.0260974	0.209051	Cd37
ENSMUSG00000031530	66.0384	1.18123	0.531067	2.22426	0.0261312	0.20913	Dusp4
ENSMUSG00000033186	2394.39	-0.379756	0.170741	-2.22416	0.0261374	0.20913	Mzt1
ENSMUSG00000006649	125.066	-1.14586	0.515387	-2.2233	0.0261954	0.209428	Nphs1
ENSMUSG00000034707	2481.87	0.416755	0.18748	2.22294	0.0262202	0.209428	Gns
ENSMUSG00000075270	177.202	-1.0553	0.474706	-2.22306	0.0262119	0.209428	Pde11a
ENSMUSG00000010376	3867.91	-0.417611	0.187941	-2.22203	0.0262811	0.209794	Nedd8
ENSMUSG00000022246	313.776	0.605833	0.272703	2.22158	0.0263116	0.209917	Rai14
ENSMUSG00000005672	2141.5	0.690819	0.311004	2.22125	0.0263338	0.209973	Kit
ENSMUSG00000033355	340.713	-2.95186	1.32921	-2.22077	0.0263666	0.210114	Rtp4
ENSMUSG00000031875	314.759	0.581982	0.262488	2.21717	0.0266113	0.211891	Cmtm3
ENSMUSG00000040158	841.628	0.486559	0.219463	2.21704	0.0266203	0.211891	Tax1bp3
ENSMUSG00000039115	182.337	-1.17641	0.530743	-2.21653	0.0266553	0.212048	Itga9
ENSMUSG00000021066	56.2346	1.24638	0.562429	2.21606	0.0266872	0.212179	Atl1
ENSMUSG00000031700	422.084	0.640943	0.28936	2.21504	0.0267575	0.212616	Gpt2
ENSMUSG00000000958	326.2	-0.820184	0.370436	-2.2141	0.0268217	0.212962	Slc7a7
ENSMUSG00000035274	36.713	1.62538	0.734152	2.21396	0.0268318	0.212962	Tpbg
ENSMUSG00000028383	674.782	0.496913	0.224545	2.21298	0.0268994	0.213376	Hsdl2
ENSMUSG00000026104	1572.34	-0.665062	0.300593	-2.2125	0.0269322	0.213439	Stat1
ENSMUSG00000026728	10130.2	0.349497	0.157971	2.21241	0.0269382	0.213439	Vim
ENSMUSG00000046034	886.236	0.44688	0.202021	2.21204	0.0269636	0.213519	Otulin
ENSMUSG00000020102	14.9712	-2.96495	1.34077	-2.21138	0.0270093	0.213553	Slc16a7
ENSMUSG00000021832	3524.13	-0.356689	0.161288	-2.2115	0.0270011	0.213553	Psmc6
ENSMUSG00000031755	162.86	0.777116	0.351428	2.21131	0.0270142	0.213553	Bbs2
ENSMUSG00000019122	276.024	-0.736695	0.333361	-2.2099	0.0271118	0.214202	Ccl9
ENSMUSG00000030742	1589.2	-1.83269	0.830065	-2.20789	0.027252	0.215187	Lat
ENSMUSG00000017734	172.644	1.32956	0.602283	2.20754	0.0272761	0.215254	Dbndd2
ENSMUSG00000031431	830.798	-0.474648	0.215108	-2.20656	0.0273446	0.215672	Tsc22d3
ENSMUSG00000041911	43.1458	-1.59507	0.723074	-2.20596	0.0273869	0.215882	Dlx1
ENSMUSG00000053093	9.82262	-4.15694	1.8849	-2.20539	0.0274265	0.216072	Myh7
ENSMUSG00000019857	1905.36	-0.398188	0.18063	-2.20444	0.0274934	0.216476	Asf1a
ENSMUSG00000051855	45.6809	2.32592	1.05533	2.20398	0.027526	0.216609	Mest
ENSMUSG00000034209	19.871	2.78688	1.26468	2.20363	0.0275504	0.216678	Rasl10a
ENSMUSG00000027580	2954.48	-0.562479	0.255291	-2.20329	0.0275746	0.216745	Helz2
ENSMUSG00000027951	3806.78	-0.43239	0.1964	-2.20157	0.0276954	0.217237	Adar
ENSMUSG00000031834	1080.31	0.414874	0.18845	2.20151	0.0277	0.217237	Pik3r2
ENSMUSG00000034220	140.825	0.973206	0.442031	2.20167	0.0276889	0.217237	Gpc1
ENSMUSG00000034902	6902.66	0.411037	0.186687	2.20174	0.0276834	0.217237	Pip5k1c
ENSMUSG00000008575	57.277	1.33105	0.605096	2.19973	0.027826	0.218102	Nfib
ENSMUSG00000024308	2827.05	-0.385335	0.175284	-2.19834	0.0279246	0.218711	Tapbp
ENSMUSG00000066363	409.184	-0.755116	0.343548	-2.19799	0.0279497	0.218711	Serpina3f
ENSMUSG00000066456	1174.87	-0.420093	0.191128	-2.19797	0.0279511	0.218711	Hmgn3
ENSMUSG00000031519	7.01947	3.40872	1.55107	2.19766	0.0279734	0.218762	Asb5
ENSMUSG00000040102	1563.26	-0.475358	0.216348	-2.19719	0.0280068	0.218899	Klhl42
ENSMUSG00000063524	7594.8	-0.44755	0.203775	-2.19629	0.028071	0.219277	Eno1
ENSMUSG00000098188	99.9874	1.2688	0.577966	2.19528	0.0281436	0.21972	Sowahc
ENSMUSG00000020396	456.232	-0.812557	0.370281	-2.19443	0.0282043	0.219923	Nefh
ENSMUSG00000024897	13.3769	2.75272	1.25435	2.19453	0.0281971	0.219923	Apba1
ENSMUSG00000051413	2782.52	-0.37205	0.169557	-2.19425	0.0282173	0.219923	Plagl2
ENSMUSG00000004098	145.719	0.887654	0.404694	2.19339	0.0282792	0.220281	Col5a3
ENSMUSG00000022270	349.526	-0.907634	0.413946	-2.19264	0.0283336	0.220458	Retreg1
ENSMUSG00000091418	12.8654	2.90131	1.32308	2.19284	0.0283188	0.220458	NA
ENSMUSG00000029070	157.851	1.17197	0.535055	2.19038	0.0284968	0.221603	Mxra8
ENSMUSG00000022324	73.5382	1.37462	0.627975	2.18897	0.0285989	0.222022	Matn2
ENSMUSG00000068231	121.198	-1.00364	0.458434	-2.18927	0.0285771	0.222022	Vmn1r43
ENSMUSG00000078503	319.347	-0.730818	0.333836	-2.18915	0.0285859	0.222022	Zfp990
ENSMUSG00000034893	1748.05	-0.407187	0.186045	-2.18865	0.0286226	0.222082	Cog3
ENSMUSG00000017830	414.986	-1.07361	0.490735	-2.18776	0.0286868	0.222455	Dhx58
ENSMUSG00000042323	6282.27	-0.322674	0.147506	-2.18753	0.0287035	0.22246	Pbrm1
ENSMUSG00000031661	41.384	-1.45758	0.666554	-2.18674	0.0287612	0.222783	Nkd1
ENSMUSG00000022008	2208.85	-0.368381	0.168503	-2.18621	0.0288005	0.222962	Gpalpp1
ENSMUSG00000022587	44437.8	-0.483934	0.221456	-2.18524	0.0288714	0.223262	Ly6e
ENSMUSG00000044707	105.758	0.941595	0.430876	2.1853	0.0288666	0.223262	Ccnjl
ENSMUSG00000039652	41.9129	1.373	0.628648	2.18405	0.0289586	0.223811	Cpeb3
ENSMUSG00000021371	1459.14	0.389455	0.178435	2.18261	0.0290643	0.224503	Mcur1
ENSMUSG00000039270	717.92	0.431201	0.197755	2.18048	0.0292218	0.225593	Megf9
ENSMUSG00000027641	4275.95	-0.355896	0.163318	-2.17916	0.0293198	0.226224	Rbl1
ENSMUSG00000019433	1001.23	0.414861	0.190412	2.17875	0.02935	0.226302	Gipc1
ENSMUSG00000031691	4078.36	-0.324758	0.149098	-2.17814	0.0293954	0.226302	Tnpo2
ENSMUSG00000032333	617.507	0.457057	0.209824	2.17829	0.0293845	0.226302	Stoml1
ENSMUSG00000036894	1061.51	0.391246	0.1796	2.17843	0.0293739	0.226302	Rap2b
ENSMUSG00000008734	401.344	0.747523	0.343366	2.17704	0.0294773	0.226554	Gprc5b
ENSMUSG00000029826	5341.72	-0.403056	0.18512	-2.17727	0.0294607	0.226554	Zc3hav1
ENSMUSG00000039577	240.403	0.677683	0.311272	2.17714	0.0294701	0.226554	Nphp4
ENSMUSG00000003420	48.9503	1.43189	0.6584	2.1748	0.0296454	0.227669	Fcgrt
ENSMUSG00000035929	8832.76	-0.605063	0.278233	-2.17467	0.0296552	0.227669	H2-Q4
ENSMUSG00000073600	368.642	-0.671953	0.309037	-2.17435	0.0296792	0.227727	Prob1
ENSMUSG00000010609	826.326	0.536361	0.246902	2.17236	0.0298285	0.228745	Psen2
ENSMUSG00000053646	47.6962	1.41524	0.651739	2.17148	0.0298947	0.229	Plxnb1
ENSMUSG00000056832	256.223	0.603493	0.277903	2.17159	0.0298865	0.229	Ift56
ENSMUSG00000000982	7.93933	-3.93903	1.81549	-2.16967	0.0300316	0.229675	Ccl3
ENSMUSG00000039458	1598.95	-0.381919	0.176027	-2.16966	0.0300327	0.229675	Mtmr12
ENSMUSG00000048827	1002.25	-0.49027	0.225956	-2.16976	0.0300251	0.229675	Pkd1l3
ENSMUSG00000030352	44.7433	1.41558	0.652719	2.16874	0.0301025	0.23	Tspan9
ENSMUSG00000055491	3724.36	-0.328799	0.151614	-2.16866	0.0301083	0.23	Pprc1
ENSMUSG00000048612	129.523	1.10592	0.510042	2.1683	0.030136	0.230084	Myof
ENSMUSG00000037594	133.721	0.832955	0.384274	2.16761	0.0301884	0.230357	Clba1
ENSMUSG00000026764	15.8184	2.21804	1.02376	2.16657	0.0302677	0.230835	Kif5c
ENSMUSG00000039196	12.5425	2.58995	1.1958	2.16588	0.0303204	0.23111	Orm1
ENSMUSG00000037410	414.637	0.696222	0.321501	2.16554	0.0303467	0.231183	Tbc1d2b
ENSMUSG00000052316	19.4435	2.57066	1.18738	2.16499	0.0303887	0.231248	Lrrc15
ENSMUSG00000073139	638.456	0.532061	0.245753	2.16502	0.0303858	0.231248	Tmem185a
ENSMUSG00000029171	797.649	-0.467901	0.216194	-2.16426	0.0304444	0.231545	Pgm2
ENSMUSG00000031807	10415.7	-0.392123	0.1812	-2.16403	0.0304618	0.23155	Pgls
ENSMUSG00000032340	93.4733	1.37498	0.635468	2.16373	0.0304847	0.231597	Neo1
ENSMUSG00000000531	284.733	-0.609591	0.281835	-2.16293	0.0305462	0.231716	Tamalin
ENSMUSG00000020657	799.398	-0.423139	0.195698	-2.1622	0.0306027	0.231716	Dnajc27
ENSMUSG00000022449	6.32549	4.5654	2.11251	2.16113	0.0306856	0.231716	Adamts20
ENSMUSG00000028402	25.8747	1.88607	0.872595	2.16145	0.0306608	0.231716	Mpdz
ENSMUSG00000030849	24.1375	2.21255	1.02329	2.16219	0.0306035	0.231716	Fgfr2
ENSMUSG00000031659	1576.24	0.411706	0.190433	2.16195	0.0306222	0.231716	Adcy7
ENSMUSG00000038503	1981.16	-0.426379	0.197283	-2.16125	0.0306759	0.231716	Mesd
ENSMUSG00000043419	149.11	-0.808932	0.374076	-2.16248	0.0305814	0.231716	Rnf227
ENSMUSG00000043467	1129.62	0.507011	0.234627	2.16092	0.0307013	0.231716	Zbtb37
ENSMUSG00000083927	19.3325	-2.12373	0.981917	-2.16284	0.0305535	0.231716	NA
ENSMUSG00000093813	5.95128	-4.57414	2.11635	-2.16133	0.0306695	0.231716	Trav9n-2
ENSMUSG00000101249	7300.3	-1.73875	0.803978	-2.16269	0.0305653	0.231716	NA
ENSMUSG00000032741	1222.26	-0.60416	0.279901	-2.15848	0.0308909	0.23302	Tpcn1
ENSMUSG00000001555	120.355	1.05534	0.489186	2.15733	0.0309796	0.233181	Fkbp10
ENSMUSG00000018909	742.816	-0.426697	0.197848	-2.15668	0.0310302	0.233181	Arrb1
ENSMUSG00000026918	4616.31	-0.331289	0.153577	-2.15716	0.0309933	0.233181	Brd3
ENSMUSG00000029059	37.082	1.64298	0.761697	2.157	0.0310057	0.233181	Prxl2b
ENSMUSG00000050106	1043.35	0.503321	0.233377	2.15669	0.0310299	0.233181	Tmc8
ENSMUSG00000056413	467.786	0.736689	0.34148	2.15734	0.0309788	0.233181	Adap1
ENSMUSG00000056737	704.545	0.526214	0.243899	2.15751	0.0309659	0.233181	Capg
ENSMUSG00000018570	314.603	0.588422	0.272944	2.15583	0.0310969	0.233556	2810408A11Rik
ENSMUSG00000001768	117.355	1.03723	0.481366	2.15477	0.0311799	0.234052	Rin2
ENSMUSG00000058070	47.5077	1.93892	0.900144	2.15401	0.0312391	0.23437	Eml1
ENSMUSG00000050382	151.765	0.938415	0.43584	2.15312	0.0313094	0.23477	Kif7
ENSMUSG00000032207	6.12934	4.52399	2.10315	2.15105	0.0314719	0.23586	Lipc
ENSMUSG00000026955	994.081	-0.391774	0.182328	-2.14874	0.0316552	0.236977	Sapcd2
ENSMUSG00000058056	298.31	0.878234	0.408692	2.14889	0.031643	0.236977	Palld
ENSMUSG00000063146	197.156	0.726035	0.33793	2.14848	0.0316758	0.237003	Clip2
ENSMUSG00000096780	932.009	-0.661	0.307719	-2.14806	0.0317087	0.237122	NA
ENSMUSG00000051978	181.936	0.675359	0.314648	2.1464	0.0318413	0.237984	Erich1
ENSMUSG00000019846	68.4798	1.1903	0.554671	2.14596	0.0318759	0.237986	Lama4
ENSMUSG00000022817	93.5169	1.29201	0.60204	2.14605	0.0318689	0.237986	Itgb5
ENSMUSG00000027966	16.9666	2.08903	0.9737	2.14545	0.0319168	0.238034	Col11a1
ENSMUSG00000032091	213.94	-0.663142	0.309077	-2.14556	0.0319082	0.238034	Tmprss4
ENSMUSG00000006800	196.233	0.87946	0.41004	2.14481	0.0319677	0.238157	Sulf2
ENSMUSG00000021775	1442.46	-0.409368	0.190856	-2.14491	0.0319602	0.238157	Nr1d2
ENSMUSG00000029413	151.127	0.979131	0.456728	2.14379	0.0320494	0.238638	Naaa
ENSMUSG00000074918	2690.25	-0.426039	0.198794	-2.14312	0.0321036	0.238913	Inafm2
ENSMUSG00000027002	117.102	0.848843	0.396158	2.14269	0.0321384	0.239043	Nckap1
ENSMUSG00000035711	3731.72	-0.495008	0.231093	-2.14203	0.0321907	0.239304	Dok3
ENSMUSG00000041849	257.853	0.946242	0.441798	2.1418	0.0322095	0.239315	Card6
ENSMUSG00000073418	55.2485	1.20619	0.563326	2.14119	0.0322587	0.239552	C4b
ENSMUSG00000007379	103.677	0.964083	0.450822	2.1385	0.032476	0.241036	Dennd2c
ENSMUSG00000062937	2366.91	-0.543033	0.253994	-2.13798	0.0325186	0.241223	Mtap
ENSMUSG00000021987	2042.15	-0.345196	0.161492	-2.13754	0.0325544	0.241359	Mtmr6
ENSMUSG00000032666	568.689	-0.531437	0.248653	-2.13727	0.0325764	0.241394	1700025G04Rik
ENSMUSG00000027820	136.986	1.2627	0.591024	2.13646	0.0326416	0.241747	Mme
ENSMUSG00000023064	59.0619	1.22756	0.574689	2.13604	0.0326758	0.24187	Sncg
ENSMUSG00000033965	8.34425	3.30988	1.55037	2.13491	0.0327687	0.242429	Slc16a2
ENSMUSG00000041408	2549.48	0.479361	0.224661	2.1337	0.0328671	0.242768	Wapl
ENSMUSG00000047098	1226.17	-0.406389	0.190446	-2.13389	0.0328522	0.242768	Rnf31
ENSMUSG00000075502	185.745	-0.70664	0.331156	-2.13386	0.0328544	0.242768	Kbtbd6
ENSMUSG00000049971	63.3487	-1.13242	0.530802	-2.13342	0.0328906	0.242811	Glt1d1
ENSMUSG00000022961	18695.6	-0.334118	0.156716	-2.132	0.033007	0.243541	Son
ENSMUSG00000022307	1684.52	-0.398033	0.186739	-2.1315	0.0330482	0.243602	Oxr1
ENSMUSG00000022696	11.0838	2.49493	1.17082	2.13092	0.0330959	0.243602	Sidt1
ENSMUSG00000028270	721.485	-0.644918	0.302648	-2.13092	0.0330957	0.243602	Gbp2
ENSMUSG00000030747	49.4185	1.39917	0.656589	2.13097	0.0330919	0.243602	Dgat2
ENSMUSG00000031803	18.7704	2.08195	0.977062	2.13083	0.0331032	0.243602	B3gnt3
ENSMUSG00000018509	136.464	0.901484	0.423383	2.12924	0.0332342	0.243999	Cenpv
ENSMUSG00000019710	1775.25	-0.35831	0.168308	-2.12889	0.033263	0.243999	Mrpl24
ENSMUSG00000021379	9.92345	3.58952	1.68548	2.12967	0.0331986	0.243999	Id4
ENSMUSG00000032388	1878.86	0.369847	0.173689	2.12936	0.0332242	0.243999	Spg21
ENSMUSG00000045636	288.53	0.582293	0.273392	2.12989	0.0331811	0.243999	Mtus1
ENSMUSG00000075312	6.38555	6.07269	2.85225	2.12909	0.0332471	0.243999	NA
ENSMUSG00000016256	1600.16	0.387754	0.182171	2.12852	0.0332941	0.244098	Ctsz
ENSMUSG00000045867	316.189	0.620296	0.291602	2.1272	0.0334032	0.244768	Cradd
ENSMUSG00000036241	2904.66	0.358422	0.168544	2.12658	0.0334551	0.245019	Ube2r2
ENSMUSG00000031778	131.599	0.946939	0.445365	2.12621	0.0334859	0.245115	Cx3cl1
ENSMUSG00000075033	1644.64	-0.623004	0.293067	-2.12581	0.0335192	0.245229	Nxpe3
ENSMUSG00000025014	8300.12	-2.07178	0.975016	-2.12487	0.0335972	0.245657	Dntt
ENSMUSG00000042216	33.7389	1.57025	0.739107	2.12452	0.0336269	0.245657	Sgsm1
ENSMUSG00000062585	34.1309	1.4985	0.705352	2.12447	0.0336309	0.245657	Cnr2
ENSMUSG00000025795	760.852	-0.43813	0.206275	-2.12401	0.0336697	0.24581	Rassf3
ENSMUSG00000034761	552.562	0.544718	0.256655	2.12237	0.0338063	0.246678	Map4k5
ENSMUSG00000021774	3678.58	-0.372465	0.175538	-2.12185	0.0338506	0.246718	Ube2e1
ENSMUSG00000026600	947.513	0.474113	0.223462	2.12167	0.0338654	0.246718	Soat1
ENSMUSG00000105953	62.0802	-1.31844	0.621371	-2.12182	0.033853	0.246718	Trav15d-2-dv6d-2
ENSMUSG00000032401	21.375	1.85533	0.87532	2.1196	0.0340396	0.247857	Lctl
ENSMUSG00000061689	1168.89	0.476313	0.224753	2.11927	0.0340674	0.247929	Dlgap4
ENSMUSG00000027068	60.8655	1.30944	0.618126	2.11841	0.0341406	0.248086	Dhrs9
ENSMUSG00000032199	6496.38	0.380832	0.179749	2.11869	0.0341165	0.248086	Polr2m
ENSMUSG00000063253	891.3	-0.426911	0.201527	-2.11838	0.0341428	0.248086	Scoc
ENSMUSG00000030217	30.8314	-1.73092	0.817644	-2.11696	0.0342632	0.24857	Art4
ENSMUSG00000037788	681.591	0.442267	0.208907	2.11705	0.0342553	0.24857	Vopp1
ENSMUSG00000055421	612.02	-0.691724	0.326727	-2.11713	0.0342489	0.24857	Pcdh9
ENSMUSG00000009376	54.7607	1.48676	0.702385	2.11672	0.0342833	0.248585	Met
ENSMUSG00000049470	3211.75	0.355359	0.167984	2.11544	0.0343927	0.249248	Aff4
ENSMUSG00000025935	8569.56	0.309569	0.146366	2.11504	0.0344265	0.249269	Tram1
ENSMUSG00000027173	31.744	1.47687	0.69829	2.11498	0.0344316	0.249269	Depdc7
ENSMUSG00000029822	132.464	-0.758939	0.359212	-2.11279	0.0346188	0.250493	Osbpl3
ENSMUSG00000040620	3018.48	-0.34034	0.161154	-2.11189	0.0346961	0.25088	Dhx33
ENSMUSG00000046791	944.669	-0.407022	0.192742	-2.11174	0.0347086	0.25088	Riox1
ENSMUSG00000044134	211.726	0.640839	0.303516	2.11138	0.0347394	0.250972	Pheta1
ENSMUSG00000016262	59.1818	-1.34738	0.638539	-2.1101	0.03485	0.251509	Sertad4
ENSMUSG00000028995	1120.53	-0.380301	0.180219	-2.11022	0.0348393	0.251509	Hycc1
ENSMUSG00000034275	62.8693	1.39427	0.661112	2.10897	0.0349468	0.252076	Igsf9b
ENSMUSG00000030471	3426.43	-0.373652	0.177194	-2.10872	0.0349689	0.252104	Zdhhc13
ENSMUSG00000018008	1058.04	0.408931	0.194033	2.10753	0.0350714	0.252624	Cyth4
ENSMUSG00000056004	36.0336	-1.53594	0.728813	-2.10746	0.0350775	0.252624	Elapor2
ENSMUSG00000007867	191.081	-0.977382	0.463898	-2.10689	0.0351271	0.252849	Ift43
ENSMUSG00000000290	846.195	-0.419368	0.199126	-2.10604	0.0352007	0.253067	Itgb2
ENSMUSG00000033031	3314.12	-0.342589	0.162671	-2.10602	0.0352023	0.253067	Cip2a
ENSMUSG00000033287	298.155	0.554839	0.263468	2.10591	0.0352122	0.253067	Kctd17
ENSMUSG00000022194	7645.53	-0.317568	0.150926	-2.10413	0.0353673	0.25405	Bcl2l2
ENSMUSG00000013921	63.7119	1.19627	0.56862	2.10381	0.0353951	0.254118	Clip3
ENSMUSG00000028028	174.632	-0.809727	0.385002	-2.10318	0.0354503	0.254118	Alpk1
ENSMUSG00000029673	791.86	-1.83581	0.872803	-2.10335	0.0354353	0.254118	Auts2
ENSMUSG00000052974	75.7783	1.24497	0.591838	2.10357	0.035416	0.254118	Cyp2f2
ENSMUSG00000034471	290.749	0.560312	0.266472	2.1027	0.0354919	0.254285	Caskin2
ENSMUSG00000000673	24.235	1.72523	0.820831	2.10182	0.0355695	0.254592	Haao
ENSMUSG00000040945	37572.3	-0.399213	0.18994	-2.10179	0.0355715	0.254592	Rcc2
ENSMUSG00000030255	36.1323	1.67062	0.795441	2.10024	0.0357074	0.255371	Sspn
ENSMUSG00000060429	57.3655	1.33174	0.634122	2.10013	0.0357173	0.255371	Sntb1
ENSMUSG00000023882	205.694	-0.696422	0.331702	-2.09954	0.0357692	0.255412	Zfp54
ENSMUSG00000026482	2951.08	0.548884	0.261412	2.09969	0.0357563	0.255412	Rgl1
ENSMUSG00000027508	9704.7	-0.570655	0.271816	-2.09942	0.0357798	0.255412	Pag1
ENSMUSG00000092277	88.0401	-1.20075	0.571994	-2.09923	0.0357968	0.255412	NA
ENSMUSG00000075122	98.0106	1.01532	0.483778	2.09874	0.0358398	0.255587	Cd80
ENSMUSG00000050721	2546.9	0.347416	0.165569	2.09832	0.035877	0.255721	Plekho2
ENSMUSG00000028737	456.052	0.472451	0.225241	2.09754	0.035946	0.255949	Aldh4a1
ENSMUSG00000075602	1392.65	-1.96444	0.936459	-2.09773	0.0359289	0.255949	Ly6a
ENSMUSG00000035606	79.9258	1.4996	0.715363	2.09628	0.0360572	0.256477	Ky
ENSMUSG00000037847	615.231	-0.581157	0.27723	-2.0963	0.0360557	0.256477	Nmrk1
ENSMUSG00000040483	1431.15	-1.5762	0.75226	-2.09529	0.0361457	0.256974	Xaf1
ENSMUSG00000022508	208.425	0.770048	0.367577	2.09493	0.0361771	0.257065	Bcl6
ENSMUSG00000038213	420.429	-0.539486	0.257596	-2.09431	0.0362321	0.257308	Tapbpl
ENSMUSG00000075330	8.39289	-3.28272	1.56758	-2.09413	0.0362485	0.257308	A930003A15Rik
ENSMUSG00000000915	2193.99	-0.487655	0.233053	-2.09246	0.0363973	0.258187	Hip1r
ENSMUSG00000054364	381.928	0.573587	0.274139	2.09232	0.0364095	0.258187	Rhob
ENSMUSG00000026480	1671.31	0.396393	0.189499	2.09179	0.036457	0.258391	Ncf2
ENSMUSG00000032462	19.7712	1.92664	0.921443	2.09089	0.0365378	0.258831	Pik3cb
ENSMUSG00000025020	29.8143	1.74106	0.83314	2.08975	0.0366399	0.259289	Slit1
ENSMUSG00000038179	253.861	1.01252	0.484516	2.08976	0.0366393	0.259289	Slamf7
ENSMUSG00000070808	2937.52	0.37546	0.179722	2.08912	0.0366967	0.25953	Bicra
ENSMUSG00000073491	29.2328	-1.67535	0.802004	-2.08896	0.0367114	0.25953	Ifi213
ENSMUSG00000028909	8.514	3.19667	1.53106	2.08788	0.0368086	0.260038	Ptpru
ENSMUSG00000079019	82.2165	-0.933286	0.447031	-2.08774	0.0368209	0.260038	Insl3
ENSMUSG00000035960	5760.45	-0.487274	0.233647	-2.08551	0.0370231	0.261175	Apex1
ENSMUSG00000036257	1474.08	0.417943	0.200407	2.08547	0.0370264	0.261175	Pnpla8
ENSMUSG00000037098	374.703	0.512136	0.245613	2.08513	0.0370573	0.261175	Rab11fip3
ENSMUSG00000039936	12214.8	-0.371368	0.178092	-2.08527	0.0370452	0.261175	Pik3cd
ENSMUSG00000023940	1479.69	-0.355886	0.170705	-2.0848	0.0370871	0.261252	Sgo1
ENSMUSG00000027712	599.818	0.589955	0.283026	2.08445	0.0371188	0.261342	Anxa5
ENSMUSG00000029817	8760.12	-0.306759	0.147309	-2.08242	0.0373045	0.262516	Tra2a
ENSMUSG00000030287	2620.59	-0.488424	0.234761	-2.08052	0.0374781	0.263604	Itpr2
ENSMUSG00000026411	883.077	0.411965	0.198041	2.0802	0.0375076	0.263677	Tmem9
ENSMUSG00000026029	2528.88	-0.400017	0.192352	-2.0796	0.0375618	0.263924	Casp8
ENSMUSG00000034115	17.5224	1.96319	0.944284	2.07903	0.0376148	0.264162	Scn11a
ENSMUSG00000075266	1137.56	-0.392589	0.188924	-2.07803	0.0377064	0.264672	Cenpw
ENSMUSG00000033487	1494.15	-0.366169	0.176243	-2.07764	0.0377426	0.264791	Fndc3a
ENSMUSG00000041180	220.839	0.698391	0.336235	2.07709	0.0377932	0.265012	Hectd2
ENSMUSG00000069117	237.067	0.907659	0.437166	2.07624	0.0378721	0.265431	Rps18-ps6
ENSMUSG00000021039	2901.64	-0.346253	0.166847	-2.07527	0.0379615	0.265788	Snw1
ENSMUSG00000028664	47.263	-1.27885	0.616173	-2.07547	0.0379432	0.265788	Ephb2
ENSMUSG00000050567	2358.82	0.328905	0.15866	2.07301	0.0381712	0.267121	Maml1
ENSMUSG00000054676	1607.54	-0.454849	0.219534	-2.07189	0.0382761	0.26772	1600014C10Rik
ENSMUSG00000030788	1319.92	0.386443	0.186607	2.0709	0.0383685	0.268231	Rnf141
ENSMUSG00000030302	419.28	0.937546	0.452925	2.06998	0.0384542	0.268694	Atp2b2
ENSMUSG00000015224	404.16	0.566138	0.273657	2.06878	0.0385663	0.26907	Cyp2j9
ENSMUSG00000019838	21.8297	1.92433	0.930094	2.06897	0.0385493	0.26907	Slc16a10
ENSMUSG00000085111	7.35502	3.7463	1.81073	2.06894	0.0385518	0.26907	Ascl4
ENSMUSG00000034427	46.1981	-1.37743	0.665952	-2.06836	0.0386061	0.26917	Myo15b
ENSMUSG00000068699	304.444	1.02033	0.493387	2.06801	0.038639	0.26917	Flnc
ENSMUSG00000073489	940.796	-0.50632	0.244821	-2.06812	0.0386285	0.26917	Ifi204
ENSMUSG00000021816	5813.7	-0.322348	0.155911	-2.06752	0.0386853	0.269221	Ppp3cb
ENSMUSG00000024431	3064.24	-0.37296	0.180374	-2.0677	0.038668	0.269221	Nr3c1
ENSMUSG00000015316	139.323	0.789769	0.382032	2.06729	0.0387071	0.269238	Slamf1
ENSMUSG00000022092	2107.8	-0.368807	0.178489	-2.06628	0.0388022	0.269358	Ppp3cc
ENSMUSG00000024300	217.247	-0.876937	0.424323	-2.06667	0.0387651	0.269358	Myo1f
ENSMUSG00000053398	10316.4	-0.413781	0.2002	-2.06684	0.0387495	0.269358	Phgdh
ENSMUSG00000066842	37.7936	1.59409	0.771407	2.06647	0.0387838	0.269358	Hmcn1
ENSMUSG00000058638	1056.8	-0.388356	0.187992	-2.06581	0.038846	0.269527	Zfp110
ENSMUSG00000020057	78.249	1.09601	0.530931	2.06432	0.0389873	0.270237	Dram1
ENSMUSG00000029638	2557.37	-0.411659	0.199413	-2.06435	0.0389848	0.270237	Glcci1
ENSMUSG00000038555	266.978	-0.682887	0.330842	-2.06409	0.0390092	0.270253	Reep2
ENSMUSG00000018076	4578.44	-0.338261	0.163924	-2.06353	0.0390625	0.270487	Med13l
[truncated: 15,595 more rows]

## Sheet: Wt_EV_vs_KO_mPAX5R
ensembl	baseMean	log2FoldChange	lfcSE	stat	pvalue	padj	symbol
ENSMUSG00000049577	2691.7	-5.53534	0.191094	-28.9666	1.73368e-184	2.46772e-180	Zfpm1
ENSMUSG00000090223	1625.43	5.15371	0.198631	25.9462	2.00584e-148	1.42756e-144	Pcp4
ENSMUSG00000001300	1647.9	6.42687	0.263486	24.3917	2.09596e-131	9.94465e-128	Efnb2
ENSMUSG00000031748	1712.52	5.77343	0.244149	23.6472	1.26275e-123	4.49349e-120	Gnao1
ENSMUSG00000055320	1484.93	5.41814	0.259911	20.8462	1.65076e-96	4.69939e-93	Tead1
ENSMUSG00000036606	2526.78	4.06061	0.195932	20.7246	2.08007e-95	4.93462e-92	Plxnb2
ENSMUSG00000027200	995.98	-5.72208	0.303228	-18.8705	1.99273e-79	4.05207e-76	Sema6d
ENSMUSG00000027562	3011.39	-5.18203	0.286092	-18.1132	2.50967e-73	4.46532e-70	Car2
ENSMUSG00000021680	958.429	4.39672	0.252515	17.4117	6.72689e-68	1.06389e-64	Crhbp
ENSMUSG00000061410	587.71	5.78923	0.333295	17.3697	1.39952e-67	1.99208e-64	Zcchc14
ENSMUSG00000032556	1262.27	4.10541	0.242697	16.9158	3.4409e-64	4.45252e-61	Bfsp2
ENSMUSG00000025137	1700.46	-3.17233	0.188444	-16.8343	1.36705e-63	1.62154e-60	Pcyt2
ENSMUSG00000028093	4456.28	-2.69419	0.160774	-16.7575	4.98766e-63	5.4611e-60	Acp6
ENSMUSG00000032528	1124.67	5.13898	0.313033	16.4167	1.45146e-60	1.47572e-57	Vipr1
ENSMUSG00000090290	4296.45	-2.38891	0.145723	-16.3935	2.12779e-60	2.01913e-57	Tarbp1
ENSMUSG00000022197	922.413	-5.27012	0.322692	-16.3317	5.87231e-60	5.22416e-57	Pdzd2
ENSMUSG00000027221	461.028	5.77482	0.35672	16.1887	6.06321e-59	5.07669e-56	Chst1
ENSMUSG00000032224	554.412	7.164	0.449475	15.9386	3.41934e-57	2.70394e-54	Fam81a
ENSMUSG00000043263	868.452	-3.48348	0.218837	-15.9182	4.73903e-57	3.55028e-54	Ifi209
ENSMUSG00000015597	2602.14	4.18997	0.264427	15.8454	1.51155e-56	1.07577e-53	Zfp318
ENSMUSG00000030518	755.868	4.75288	0.302217	15.7267	9.92354e-56	6.72627e-53	Entrep2
ENSMUSG00000030256	431.044	6.59927	0.420569	15.6913	1.73425e-55	1.12206e-52	Bhlhe41
ENSMUSG00000031870	775.989	-5.82925	0.376037	-15.5018	3.37221e-54	2.08696e-51	Pgr
ENSMUSG00000050578	384.663	-4.84962	0.315958	-15.3489	3.6001e-53	2.13516e-50	Mmp13
ENSMUSG00000035279	960.06	-3.65011	0.239172	-15.2614	1.3818e-52	7.86743e-50	Ssc5d
ENSMUSG00000026770	727.091	-4.09739	0.280454	-14.6098	2.43116e-48	1.33097e-45	Il2ra
ENSMUSG00000052085	1397.38	-2.66887	0.186208	-14.3328	1.36583e-46	7.20044e-44	Dock8
ENSMUSG00000034164	535.889	3.53008	0.247631	14.2554	4.14683e-46	2.10807e-43	Emid1
ENSMUSG00000027559	480.878	-3.61668	0.259715	-13.9256	4.42833e-44	2.17355e-41	Car3
ENSMUSG00000037989	388.095	5.6215	0.40411	13.9108	5.44535e-44	2.58364e-41	Wnk2
ENSMUSG00000038352	1715.69	-2.90254	0.209153	-13.8776	8.65995e-44	3.97631e-41	Arl5c
ENSMUSG00000021143	4274.76	2.11853	0.153323	13.8174	2.00058e-43	8.89885e-41	Pacs2
ENSMUSG00000033107	289.272	5.40847	0.392077	13.7944	2.75371e-43	1.18777e-40	Rnf125
ENSMUSG00000042757	2445.33	2.8526	0.207076	13.7756	3.57207e-43	1.49544e-40	Tmem108
ENSMUSG00000042351	789.316	-2.7367	0.1997	-13.7041	9.60085e-43	3.90453e-40	Grap2
ENSMUSG00000051726	441.901	3.489	0.256109	13.6231	2.91898e-42	1.15413e-39	Kcnf1
ENSMUSG00000029924	969.728	3.26322	0.245805	13.2757	3.20436e-40	1.23273e-37	Slc37a3
ENSMUSG00000032547	613.834	3.06924	0.236066	13.0016	1.19785e-38	4.48688e-36	Ryk
ENSMUSG00000025780	881.298	2.5111	0.194692	12.8978	4.63074e-38	1.6901e-35	Itih5
ENSMUSG00000003882	6608.08	-2.01348	0.156755	-12.8447	9.20599e-38	3.27595e-35	Il7r
ENSMUSG00000026814	949.482	2.47892	0.193062	12.84	9.78494e-38	3.39705e-35	Eng
ENSMUSG00000043940	621.593	-3.22207	0.25318	-12.7264	4.21738e-37	1.42929e-34	Wdfy3
ENSMUSG00000056091	348.696	3.62126	0.291768	12.4114	2.26553e-35	7.49942e-33	St3gal5
ENSMUSG00000055044	1039.55	-2.34495	0.189327	-12.3857	3.12312e-35	1.01033e-32	Pdlim1
ENSMUSG00000023800	222.323	5.30228	0.429812	12.3363	5.77651e-35	1.82717e-32	Tiam2
ENSMUSG00000026994	331.033	3.56669	0.292775	12.1824	3.85891e-34	1.19408e-31	Galnt3
ENSMUSG00000042671	206.479	-4.80124	0.398806	-12.039	2.21549e-33	6.70962e-31	Rgs8
ENSMUSG00000029651	198.963	6.16329	0.512388	12.0286	2.51492e-33	7.4578e-31	Mtus2
ENSMUSG00000021200	248.522	4.45461	0.370934	12.0092	3.17939e-33	9.2358e-31	Asb2
ENSMUSG00000015355	198.929	-5.56159	0.465878	-11.9379	7.51329e-33	2.13888e-30	Cd48
ENSMUSG00000029381	360.484	4.64785	0.389686	11.9272	8.54462e-33	2.38479e-30	Shroom3
ENSMUSG00000035547	1156.23	2.28578	0.19312	11.8361	2.53982e-32	6.95228e-30	Capn5
ENSMUSG00000076613	6009.75	2.96284	0.251817	11.7659	5.85284e-32	1.57187e-29	Ighg2b
ENSMUSG00000068105	705.354	3.12971	0.269566	11.6102	3.65943e-31	9.64599e-29	Tnfrsf13c
ENSMUSG00000050921	538.934	-3.20793	0.277797	-11.5478	7.57586e-31	1.96063e-28	P2ry10
ENSMUSG00000070501	234.466	-4.02198	0.352097	-11.4229	3.21219e-30	8.16469e-28	Ifi214
ENSMUSG00000037362	1211.75	-2.05179	0.180265	-11.3821	5.13368e-30	1.26986e-27	Ccn3
ENSMUSG00000053963	337.325	-7.67188	0.67407	-11.3814	5.17437e-30	1.26986e-27	Stum
ENSMUSG00000032220	1552.14	2.85934	0.25278	11.3116	1.15002e-29	2.77448e-27	Myo1e
ENSMUSG00000027555	850.303	-2.28521	0.203216	-11.2453	2.44348e-29	5.79675e-27	Car13
ENSMUSG00000038738	765.068	10.2899	0.91938	11.1922	4.45115e-29	1.03865e-26	Shank1
ENSMUSG00000041598	294.568	3.40713	0.304837	11.1769	5.28971e-29	1.21442e-26	Cdc42ep4
ENSMUSG00000020176	191.821	-5.96362	0.534301	-11.1615	6.29024e-29	1.4212e-26	Grb10
ENSMUSG00000057191	362.773	-3.84229	0.344846	-11.142	7.83061e-29	1.74158e-26	AB124611
ENSMUSG00000046688	6045.68	-1.96676	0.177697	-11.068	1.79296e-28	3.92631e-26	Tifa
ENSMUSG00000028121	2539.61	2.56575	0.232445	11.0381	2.50282e-28	5.39774e-26	Bcar3
ENSMUSG00000079363	553.276	-3.13174	0.284995	-10.9888	4.32872e-28	9.19628e-26	Gbp4
ENSMUSG00000028412	470.687	3.08684	0.283637	10.8831	1.38785e-27	2.9051e-25	Slc44a1
ENSMUSG00000024353	2844.84	-1.81935	0.167429	-10.8664	1.66689e-27	3.43862e-25	Mzb1
ENSMUSG00000000409	810.207	-4.09077	0.378574	-10.8057	3.23375e-27	6.57559e-25	Lck
ENSMUSG00000028991	8731.56	1.52062	0.140945	10.7888	3.89039e-27	7.79942e-25	Mtor
ENSMUSG00000032402	1740.99	1.76447	0.163781	10.7733	4.60005e-27	9.09404e-25	Smad3
ENSMUSG00000042363	232.129	3.58769	0.333276	10.7649	5.04107e-27	9.8294e-25	Lgalsl
ENSMUSG00000053310	364.102	7.87457	0.731987	10.7578	5.44483e-27	1.04732e-24	Nrgn
ENSMUSG00000048078	1037.91	-3.04665	0.28417	-10.7212	8.09107e-27	1.53558e-24	Tenm4
ENSMUSG00000039620	165.706	-4.82026	0.450848	-10.6916	1.11482e-26	2.08794e-24	Trmt9b
ENSMUSG00000020715	1500.91	-2.07718	0.194482	-10.6806	1.25487e-26	2.31972e-24	Ern1
ENSMUSG00000038179	674.039	2.84925	0.267537	10.6499	1.74463e-26	3.18373e-24	Slamf7
ENSMUSG00000057286	1451.78	-2.16182	0.203621	-10.6169	2.48744e-26	4.4818e-24	St6galnac2
ENSMUSG00000049866	928.36	2.70735	0.25622	10.5665	4.26085e-26	7.58112e-24	Arl4c
ENSMUSG00000035000	10451.1	-1.67291	0.159268	-10.5038	8.30103e-26	1.45873e-23	Dpp4
ENSMUSG00000015340	611.838	-4.55667	0.434058	-10.4978	8.83767e-26	1.53409e-23	Cybb
ENSMUSG00000064373	2471.07	-1.74275	0.166226	-10.4843	1.02031e-25	1.74978e-23	Selenop
ENSMUSG00000011171	328.274	-2.85496	0.272888	-10.462	1.29088e-25	2.18742e-23	Vipr2
ENSMUSG00000073421	638.357	4.39296	0.420528	10.4463	1.52373e-25	2.55162e-23	H2-Ab1
ENSMUSG00000020679	172.001	-4.71268	0.452611	-10.4122	2.18141e-25	3.61049e-23	Hnf1b
ENSMUSG00000070504	266.159	-4.7641	0.461802	-10.3163	5.94555e-25	9.72747e-23	Fcrl6
ENSMUSG00000004707	928.787	-2.0999	0.204383	-10.2743	9.19624e-25	1.48749e-22	Ly9
ENSMUSG00000017493	6763.9	1.47847	0.144032	10.2649	1.01478e-24	1.61733e-22	Igfbp4
ENSMUSG00000034755	519.371	-3.5231	0.343245	-10.2641	1.02262e-24	1.61733e-22	Pcdh11x
ENSMUSG00000016028	4072.46	1.48573	0.145174	10.2341	1.39451e-24	2.18126e-22	Celsr1
ENSMUSG00000074364	1964.3	2.46691	0.243987	10.1108	4.94603e-24	7.65237e-22	Ehd2
ENSMUSG00000021886	142.702	-5.46423	0.541251	-10.0956	5.77978e-24	8.84618e-22	Gpr65
ENSMUSG00000029923	228.425	3.83175	0.381772	10.0368	1.05072e-23	1.59107e-21	Rab19
ENSMUSG00000023830	590.446	-2.60908	0.261222	-9.98795	1.72097e-23	2.57855e-21	Igf2r
ENSMUSG00000030760	819.952	1.89981	0.190765	9.95892	2.30551e-23	3.4184e-21	Acer3
ENSMUSG00000024014	13812.5	-1.67363	0.168127	-9.95454	2.40936e-23	3.53555e-21	Pim1
ENSMUSG00000041895	256.087	3.64549	0.366854	9.93717	2.86848e-23	4.16632e-21	Wipi1
ENSMUSG00000031786	630.344	-2.08158	0.210692	-9.87971	5.0979e-23	7.32964e-21	Drc7
ENSMUSG00000025491	4194.11	-3.02337	0.306245	-9.87239	5.48437e-23	7.80646e-21	Ifitm1
ENSMUSG00000041444	136.601	-4.59236	0.467141	-9.83077	8.29802e-23	1.16945e-20	Arhgap32
ENSMUSG00000030410	224.81	3.20011	0.327034	9.78525	1.30278e-22	1.81802e-20	Dmwd
ENSMUSG00000023959	377.367	-4.81696	0.493209	-9.76659	1.5664e-22	2.16467e-20	Clic5
ENSMUSG00000071234	1529.05	-1.67778	0.172029	-9.75292	1.79243e-22	2.45322e-20	Syndig1l
ENSMUSG00000034634	2282.29	-2.33171	0.240216	-9.70673	2.82259e-22	3.82635e-20	Ly6d
ENSMUSG00000050896	162.408	-7.09744	0.731586	-9.70145	2.97241e-22	3.99144e-20	Rtn4rl2
ENSMUSG00000066026	863.673	-3.33066	0.34342	-9.6985	3.0595e-22	4.07e-20	Dhrs3
ENSMUSG00000001630	1264.8	-1.73529	0.179293	-9.67851	3.72084e-22	4.90393e-20	Stk38l
ENSMUSG00000024810	243.123	-3.175	0.329927	-9.62332	6.37403e-22	8.32367e-20	Il33
ENSMUSG00000068747	521.74	2.22338	0.232469	9.56417	1.13107e-21	1.4636e-19	Sort1
ENSMUSG00000048899	365.007	2.42284	0.254164	9.53258	1.53424e-21	1.96742e-19	Rimkla
ENSMUSG00000055421	420.757	-2.78436	0.29271	-9.51235	1.86408e-21	2.36905e-19	Pcdh9
ENSMUSG00000024420	1215.41	1.77451	0.186835	9.49774	2.145e-21	2.70194e-19	Zfp521
ENSMUSG00000028758	220.859	-3.64193	0.384246	-9.47812	2.58913e-21	3.20467e-19	Kif17
ENSMUSG00000029298	1336.68	-2.34893	0.247812	-9.47865	2.57582e-21	3.20467e-19	Gbp9
ENSMUSG00000034401	1653.43	-1.57797	0.166612	-9.47087	2.77516e-21	3.40532e-19	Spata6
ENSMUSG00000069662	4169.99	-1.40722	0.148833	-9.45505	3.22863e-21	3.9279e-19	Marcks
ENSMUSG00000026255	635.824	-2.58994	0.274275	-9.44283	3.62842e-21	4.37685e-19	Efhd1
ENSMUSG00000039474	781.12	3.75193	0.400361	9.37137	7.15999e-21	8.56431e-19	Wfs1
ENSMUSG00000028362	357.469	-2.83999	0.3044	-9.3298	1.06073e-20	1.25041e-18	Tnfsf8
ENSMUSG00000070056	319.311	3.20791	0.343843	9.32958	1.06295e-20	1.25041e-18	Mfhas1
ENSMUSG00000016756	2674.76	2.36009	0.253442	9.31214	1.25281e-20	1.46168e-18	Cmah
ENSMUSG00000000903	9023.79	-1.64577	0.17701	-9.29759	1.43659e-20	1.66247e-18	Vpreb3
ENSMUSG00000042246	139.546	4.14699	0.446779	9.28197	1.66376e-20	1.90983e-18	Tmc7
ENSMUSG00000067928	2285.62	-1.58881	0.171517	-9.26324	1.98329e-20	2.25841e-18	Zfp760
ENSMUSG00000029189	194.35	7.55756	0.817111	9.24913	2.26338e-20	2.5569e-18	Sel1l3
ENSMUSG00000105504	569.281	-1.98011	0.215112	-9.20502	3.41618e-20	3.82881e-18	Gbp5
ENSMUSG00000040253	5525.2	-1.5107	0.164801	-9.16681	4.87209e-20	5.41792e-18	Gbp7
ENSMUSG00000063889	636.55	1.92094	0.209922	9.15073	5.65518e-20	6.23998e-18	Crem
ENSMUSG00000007989	249.711	2.88425	0.315339	9.14651	5.8801e-20	6.43825e-18	Fzd3
ENSMUSG00000029050	1196.08	2.04085	0.223401	9.13537	6.51835e-20	7.08261e-18	Ski
ENSMUSG00000022661	221.691	3.59195	0.393701	9.12355	7.27053e-20	7.84005e-18	Cd200
ENSMUSG00000021728	528.911	2.27477	0.249716	9.10944	8.28071e-20	8.86222e-18	Emb
ENSMUSG00000044453	184.205	5.04391	0.554194	9.10135	8.92161e-20	9.47688e-18	Ffar1
ENSMUSG00000072620	449.227	-2.69454	0.296144	-9.09876	9.13696e-20	9.63375e-18	Slfn2
ENSMUSG00000079450	177.072	3.80346	0.419829	9.05953	1.31017e-19	1.37125e-17	Cldn34c1
ENSMUSG00000012428	382.269	-4.44659	0.49164	-9.04439	1.50497e-19	1.56363e-17	Steap4
ENSMUSG00000034574	666.9	1.82389	0.201971	9.03045	1.70966e-19	1.76343e-17	Daam1
ENSMUSG00000032816	203.236	2.98175	0.33036	9.02575	1.78467e-19	1.82755e-17	Igdcc4
ENSMUSG00000003500	6584.17	-1.29361	0.143508	-9.01419	1.98324e-19	2.01639e-17	Impdh1
ENSMUSG00000028999	1128.1	-2.44048	0.271699	-8.98229	2.65188e-19	2.67708e-17	Rint1
ENSMUSG00000017009	8603.67	2.05932	0.229708	8.96495	3.10417e-19	3.1116e-17	Sdc4
ENSMUSG00000063142	262.616	2.6044	0.291005	8.94966	3.56563e-19	3.54917e-17	Kcnma1
ENSMUSG00000021384	434.875	2.80617	0.314426	8.92473	4.46795e-19	4.41644e-17	Susd3
ENSMUSG00000022102	870.171	1.8868	0.211952	8.90199	5.48521e-19	5.38459e-17	Dok2
ENSMUSG00000029090	1231.36	-1.84224	0.207426	-8.88141	6.60155e-19	6.43605e-17	Adgra3
ENSMUSG00000025584	2800.96	-2.56385	0.288872	-8.8754	6.96815e-19	6.74725e-17	Pde8a
ENSMUSG00000047250	255.365	2.65311	0.298984	8.87373	7.07351e-19	6.803e-17	Ptgs1
ENSMUSG00000029814	341.844	-2.61562	0.294951	-8.86799	7.44773e-19	7.11483e-17	Igf2bp3
ENSMUSG00000057409	811.963	-1.73397	0.195867	-8.85283	8.53304e-19	8.09728e-17	Zfp53
ENSMUSG00000027009	6347.37	-1.52528	0.173786	-8.77675	1.68268e-18	1.58618e-16	Itga4
ENSMUSG00000027796	106.584	5.49	0.626473	8.76334	1.89548e-18	1.77502e-16	Smad9
ENSMUSG00000028572	429.173	-2.49168	0.286685	-8.69132	3.5824e-18	3.33281e-16	Hook1
ENSMUSG00000040596	232.362	-3.03631	0.34949	-8.68783	3.6943e-18	3.41459e-16	Pogk
ENSMUSG00000029322	12583.8	-2.2167	0.255689	-8.66951	4.33972e-18	3.98526e-16	Plac8
ENSMUSG00000025085	9014.93	1.29676	0.14979	8.65715	4.83711e-18	4.41355e-16	Ablim1
ENSMUSG00000024827	6158.91	-1.37771	0.159892	-8.61652	6.90211e-18	6.25762e-16	Gldc
ENSMUSG00000003518	706.188	2.7029	0.314324	8.5991	8.03464e-18	7.2383e-16	Dusp3
ENSMUSG00000026360	717.72	-1.74048	0.203703	-8.5442	1.29433e-17	1.15871e-15	Rgs2
ENSMUSG00000027219	634.705	-2.60503	0.306169	-8.50846	1.76264e-17	1.56809e-15	Slc28a2
ENSMUSG00000036295	1803.73	-1.653	0.19462	-8.49347	2.00555e-17	1.7731e-15	Lrrn3
ENSMUSG00000022440	675.794	1.88491	0.222213	8.48243	2.20543e-17	1.93778e-15	C1qtnf6
ENSMUSG00000026581	202.565	-3.87447	0.459717	-8.42794	3.51791e-17	3.07202e-15	Sell
ENSMUSG00000047810	788.897	-2.27927	0.270918	-8.41312	3.99257e-17	3.46526e-15	Ccdc88b
ENSMUSG00000037995	260.266	2.51875	0.300085	8.39344	4.72138e-17	4.07298e-15	Igsf9
ENSMUSG00000028544	1517.06	-6.57033	0.785034	-8.36949	5.7869e-17	4.9621e-15	Slc5a9
ENSMUSG00000116022	320.987	-2.4145	0.289178	-8.34953	6.85333e-17	5.84133e-15	NA
ENSMUSG00000026604	1310.45	-2.66079	0.320938	-8.29064	1.12636e-16	9.54323e-15	Ptpn14
ENSMUSG00000049103	581.306	3.04462	0.368143	8.27021	1.33718e-16	1.12624e-14	Ccr2
ENSMUSG00000030302	932.707	2.42272	0.293684	8.24939	1.59203e-16	1.333e-14	Atp2b2
ENSMUSG00000050953	1053.16	-2.81693	0.341679	-8.24439	1.66003e-16	1.38181e-14	Gja1
ENSMUSG00000026921	514.151	2.09838	0.254997	8.22902	1.88745e-16	1.56198e-14	Egfl7
ENSMUSG00000046532	130.982	-4.4238	0.541136	-8.17501	2.95843e-16	2.43412e-14	Ar
ENSMUSG00000039146	430.746	-3.61085	0.441806	-8.17293	3.00986e-16	2.4622e-14	Ifi44l
ENSMUSG00000022607	1017.9	2.27516	0.282406	8.05635	7.8607e-16	6.39367e-14	Ptk2
ENSMUSG00000020077	5005.97	-1.40038	0.173858	-8.0547	7.9677e-16	6.44388e-14	Srgn
ENSMUSG00000035868	1286.25	-2.0961	0.260539	-8.04525	8.6073e-16	6.92182e-14	Zfp983
ENSMUSG00000021262	3167.78	-1.26769	0.157615	-8.04293	8.77149e-16	7.01424e-14	Evl
ENSMUSG00000000402	217.986	3.29997	0.410404	8.04079	8.92625e-16	7.09811e-14	Egfl6
ENSMUSG00000006169	5674.65	-1.24423	0.155603	-7.99621	1.28309e-15	1.01464e-13	Clint1
ENSMUSG00000074151	5076.48	-1.2059	0.150994	-7.98641	1.38926e-15	1.09252e-13	Nlrc5
ENSMUSG00000069289	460.139	-1.98739	0.249232	-7.97408	1.5352e-15	1.20067e-13	Vmn1r203
ENSMUSG00000045667	530.108	-2.40829	0.30301	-7.94789	1.8972e-15	1.47567e-13	Smtnl2
ENSMUSG00000021404	93.5919	-5.09942	0.642865	-7.93234	2.1506e-15	1.66367e-13	Serpinb9c
ENSMUSG00000064267	511.91	2.93461	0.37064	7.91768	2.41979e-15	1.8618e-13	Hvcn1
ENSMUSG00000004698	316.019	4.21189	0.532446	7.91045	2.5646e-15	1.96261e-13	Hdac9
ENSMUSG00000028341	127.655	4.26199	0.538902	7.90866	2.60183e-15	1.98045e-13	Nr4a3
ENSMUSG00000024253	115.299	3.65938	0.463596	7.89347	2.93896e-15	2.22517e-13	Dync2li1
ENSMUSG00000029544	302.776	2.54995	0.323559	7.88093	3.24943e-15	2.44721e-13	Cabp1
ENSMUSG00000026220	134.098	-3.25095	0.412679	-7.87766	3.33563e-15	2.49891e-13	Slc16a14
ENSMUSG00000026490	481.632	1.80864	0.23033	7.85238	4.08218e-15	3.04219e-13	Cdc42bpa
ENSMUSG00000040957	128.201	4.06211	0.5202	7.80874	5.77604e-15	4.2599e-13	Cables1
ENSMUSG00000068735	16615.1	1.07693	0.137902	7.80937	5.74765e-15	4.2599e-13	Trp53i11
ENSMUSG00000019970	327.616	-2.07946	0.267447	-7.77522	7.53135e-15	5.52584e-13	Sgk1
ENSMUSG00000030956	7542.13	-1.31856	0.170008	-7.75584	8.77578e-15	6.40587e-13	Fam53b
ENSMUSG00000023966	1004.24	-1.92659	0.248435	-7.75489	8.8419e-15	6.42121e-13	Rsph9
ENSMUSG00000045349	1942.8	-1.71017	0.220812	-7.74491	9.56501e-15	6.91109e-13	Sh2d5
ENSMUSG00000020798	235.556	3.21445	0.415335	7.73941	9.98796e-15	7.18024e-13	Spns3
ENSMUSG00000071454	552.748	-1.90544	0.246223	-7.73868	1.00456e-14	7.18539e-13	Dtnb
ENSMUSG00000060131	158.002	-4.63796	0.601598	-7.7094	1.26413e-14	8.99678e-13	Atp8b4
ENSMUSG00000014453	5107.18	-1.97611	0.257675	-7.66898	1.73367e-14	1.22771e-12	Blk
ENSMUSG00000038587	5620.8	-1.70162	0.222062	-7.66282	1.81889e-14	1.28169e-12	Akap12
ENSMUSG00000066363	298.624	-2.60192	0.3401	-7.65047	2.00249e-14	1.40411e-12	Serpina3f
ENSMUSG00000057914	962.79	-1.96657	0.257237	-7.64496	2.09016e-14	1.4584e-12	Cacnb2
ENSMUSG00000020140	878.068	1.64673	0.21576	7.63222	2.30747e-14	1.60217e-12	Lgr5
ENSMUSG00000055116	4585.47	-2.01741	0.264903	-7.61565	2.6237e-14	1.8129e-12	Bmal1
ENSMUSG00000047907	96.5449	-6.31233	0.832303	-7.58417	3.34623e-14	2.30098e-12	Tshz2
ENSMUSG00000032503	723.973	-2.25105	0.296959	-7.58035	3.44632e-14	2.35841e-12	Arpp21
ENSMUSG00000079339	233.034	-3.00786	0.39693	-7.57781	3.51425e-14	2.39339e-12	Ifit1bl1
ENSMUSG00000039095	106.264	5.66773	0.748164	7.57552	3.57705e-14	2.42456e-12	En2
ENSMUSG00000020570	3738.79	1.2174	0.161042	7.55951	4.04593e-14	2.72937e-12	Sypl1
ENSMUSG00000024074	240.984	-2.43891	0.323101	-7.54845	4.40474e-14	2.95741e-12	Crim1
ENSMUSG00000040274	8824.96	-1.61569	0.214236	-7.54163	4.64126e-14	3.10158e-12	Cdk6
ENSMUSG00000033768	2056.9	-4.88995	0.64859	-7.53936	4.72282e-14	3.14134e-12	Nrxn2
ENSMUSG00000031997	235.085	-3.60681	0.479809	-7.51717	5.59725e-14	3.70564e-12	Trpc6
ENSMUSG00000029687	15422.7	-1.21411	0.161698	-7.50854	5.97906e-14	3.94009e-12	Ezh2
ENSMUSG00000117013	344.37	-2.05839	0.274168	-7.50778	6.01397e-14	3.94483e-12	NA
ENSMUSG00000061311	4178.94	-2.2183	0.29599	-7.49451	6.65454e-14	4.34498e-12	Rag1
ENSMUSG00000025132	29386.9	1.10917	0.148043	7.49222	6.77201e-14	4.4015e-12	Arhgdia
ENSMUSG00000054720	3872.94	-1.35228	0.180675	-7.4846	7.17658e-14	4.64325e-12	Lrrc8c
ENSMUSG00000073008	103.353	-3.84281	0.514731	-7.46566	8.28802e-14	5.33809e-12	Gpr174
ENSMUSG00000034663	946.299	-1.34928	0.181499	-7.4341	1.05286e-13	6.75064e-12	Bmp2k
ENSMUSG00000061111	2134.64	1.25613	0.169019	7.43191	1.07041e-13	6.83238e-12	Mcrip1
ENSMUSG00000026011	201.983	-11.1544	1.50195	-7.42663	1.114e-13	7.07888e-12	Ctla4
ENSMUSG00000078945	188.34	2.63165	0.355832	7.39577	1.40596e-13	8.86695e-12	Naip2
ENSMUSG00000099241	217.016	-2.35062	0.317841	-7.39559	1.40785e-13	8.86695e-12	Gvin-ps2
ENSMUSG00000025357	1539.19	-1.48579	0.202573	-7.33459	2.22406e-13	1.39459e-11	Dgka
ENSMUSG00000036594	466.76	8.12405	1.10913	7.3247	2.39437e-13	1.4948e-11	H2-Aa
ENSMUSG00000005364	175.586	-2.80944	0.38471	-7.30275	2.81937e-13	1.75244e-11	Il5ra
ENSMUSG00000026496	14320.8	-1.06958	0.146548	-7.29851	2.90978e-13	1.80078e-11	Parp1
ENSMUSG00000028071	124.399	-3.17921	0.436526	-7.28298	3.26526e-13	2.01202e-11	Sh2d2a
ENSMUSG00000025017	9205.74	1.14549	0.15745	7.27525	3.45783e-13	2.1215e-11	Pik3ap1
ENSMUSG00000029366	10141.8	-1.09407	0.150665	-7.26159	3.82552e-13	2.33702e-11	Dck
ENSMUSG00000040722	149.014	2.867	0.395199	7.25457	4.02953e-13	2.45112e-11	Scamp5
ENSMUSG00000032698	1121.12	2.10879	0.290709	7.25397	4.0474e-13	2.45152e-11	Lmo2
ENSMUSG00000105338	494.999	-1.61393	0.223131	-7.23312	4.72035e-13	2.84701e-11	NA
ENSMUSG00000028078	1908.58	1.57904	0.218572	7.22434	5.03544e-13	3.02424e-11	Dclk2
ENSMUSG00000104213	9330.72	4.37223	0.605796	7.21732	5.30203e-13	3.17097e-11	Ighd
ENSMUSG00000039168	1242.54	-1.38817	0.192457	-7.21288	5.47826e-13	3.26266e-11	Dap
ENSMUSG00000041609	345.6	-2.11487	0.293431	-7.20737	5.70434e-13	3.38315e-11	Bicdl1
ENSMUSG00000033174	294.374	2.965	0.411858	7.19907	6.06231e-13	3.58053e-11	Mgll
ENSMUSG00000003526	89.005	4.18452	0.581421	7.19706	6.15241e-13	3.61874e-11	Prodh
ENSMUSG00000067768	143.067	-2.7297	0.379456	-7.19372	6.30491e-13	3.69317e-11	Xlr4b
ENSMUSG00000051285	4474.92	-1.14691	0.159518	-7.18984	6.48663e-13	3.78405e-11	Pcmtd1
ENSMUSG00000016995	103.111	5.27734	0.738222	7.14871	8.75976e-13	5.08924e-11	Matn4
ENSMUSG00000040322	208.053	-2.43551	0.340882	-7.14472	9.01784e-13	5.21788e-11	Slc25a24
ENSMUSG00000026463	490.114	-2.33225	0.326708	-7.13864	9.42583e-13	5.43187e-11	Atp2b4
ENSMUSG00000027378	815.496	1.3518	0.189645	7.12807	1.01784e-12	5.81843e-11	Nphp1
ENSMUSG00000031906	115.716	4.9661	0.696657	7.12846	1.01497e-12	5.81843e-11	Smpd3
ENSMUSG00000055447	6992.29	-1.19666	0.168151	-7.1166	1.10624e-12	6.29846e-11	Cd47
ENSMUSG00000035711	2987.54	-1.58971	0.223538	-7.11158	1.14723e-12	6.50582e-11	Dok3
ENSMUSG00000087150	543.279	-1.51081	0.21258	-7.10699	1.18603e-12	6.69917e-11	NA
ENSMUSG00000042514	618.805	2.03886	0.287075	7.10217	1.22811e-12	6.90944e-11	Klhl14
ENSMUSG00000023032	79.8422	4.07575	0.574686	7.09213	1.32067e-12	7.40093e-11	Slc4a8
ENSMUSG00000030577	4945.26	5.47834	0.774305	7.07518	1.49259e-12	8.33158e-11	Cd22
ENSMUSG00000001918	4260.16	1.23588	0.175171	7.0553	1.72226e-12	9.57605e-11	Slc1a5
ENSMUSG00000018001	786.725	-1.54285	0.2189	-7.04819	1.81258e-12	1.0039e-10	Cyth3
ENSMUSG00000079659	753.141	1.76537	0.250523	7.04676	1.83128e-12	1.01033e-10	Tmem243
ENSMUSG00000028528	325.84	-2.8806	0.409671	-7.0315	2.04326e-12	1.12292e-10	Dnajc6
ENSMUSG00000017002	154.977	2.92796	0.416928	7.02269	2.17634e-12	1.19146e-10	Slpi
ENSMUSG00000020474	415.441	2.82052	0.401991	7.01638	2.27689e-12	1.24173e-10	Polm
ENSMUSG00000025647	1709.39	-1.29984	0.185597	-7.00356	2.49533e-12	1.35567e-10	Shisa5
ENSMUSG00000017774	6393.15	-1.28127	0.182978	-7.0023	2.518e-12	1.36278e-10	Myo1c
ENSMUSG00000061536	780.146	1.36836	0.195566	6.99693	2.61635e-12	1.41065e-10	Sec22c
ENSMUSG00000104713	401.521	-3.00074	0.429369	-6.9887	2.77438e-12	1.49021e-10	Gbp6
ENSMUSG00000074238	3970.55	-1.0583	0.151668	-6.97774	2.99968e-12	1.60517e-10	Ap1ar
ENSMUSG00000029922	3122.9	1.32027	0.189904	6.95228	3.59427e-12	1.91613e-10	Mkrn1
ENSMUSG00000045503	2920.94	1.19059	0.171314	6.94975	3.65946e-12	1.94361e-10	Sys1
ENSMUSG00000062661	761.354	2.05102	0.295737	6.93528	4.05427e-12	2.1453e-10	Ncs1
ENSMUSG00000028277	5854.87	-1.00449	0.145077	-6.92386	4.3951e-12	2.31703e-10	Ube2j1
ENSMUSG00000015501	2441.29	-2.19325	0.316828	-6.92252	4.43684e-12	2.3304e-10	Hivep2
ENSMUSG00000020758	104.28	3.21292	0.4642	6.9214	4.47192e-12	2.3402e-10	Itgb4
ENSMUSG00000059149	252.294	-2.71925	0.393424	-6.91176	4.78688e-12	2.49584e-10	Mfsd4a
ENSMUSG00000027215	1296.18	2.01258	0.29133	6.90825	4.90677e-12	2.54901e-10	Cd82
ENSMUSG00000070348	248.172	2.44542	0.354147	6.90511	5.01639e-12	2.59648e-10	Ccnd1
ENSMUSG00000076435	2014.55	1.30527	0.189256	6.89684	5.31712e-12	2.74217e-10	Acsf2
ENSMUSG00000027254	255.925	2.42443	0.351573	6.89595	5.3505e-12	2.74942e-10	Map1a
ENSMUSG00000030774	659.844	1.45936	0.211735	6.89239	5.48622e-12	2.80903e-10	Pak1
ENSMUSG00000044770	364.991	-2.16494	0.314417	-6.88556	5.75621e-12	2.9367e-10	Scml4
ENSMUSG00000030303	213.667	2.13913	0.311187	6.87409	6.23878e-12	3.17153e-10	Far2
ENSMUSG00000020251	368.805	1.94313	0.283478	6.85461	7.15087e-12	3.61832e-10	Glt8d2
ENSMUSG00000034993	989.882	1.38501	0.202066	6.85425	7.16852e-12	3.61832e-10	Vat1
ENSMUSG00000023868	109.886	-3.89853	0.568911	-6.85263	7.2506e-12	3.64682e-10	Pde10a
ENSMUSG00000025138	888.796	-1.71159	0.249855	-6.85033	7.36787e-12	3.69275e-10	Sirt7
ENSMUSG00000069607	108.636	4.17641	0.612621	6.81728	9.27783e-12	4.6337e-10	Cd300ld3
ENSMUSG00000034416	96.3483	3.68947	0.541333	6.81551	9.39281e-12	4.67473e-10	Pkd1l2
ENSMUSG00000052572	68.0771	-4.51277	0.662416	-6.81259	9.58557e-12	4.75404e-10	Dlg2
ENSMUSG00000022263	547.611	2.67541	0.392934	6.80881	9.84116e-12	4.86386e-10	Trio
ENSMUSG00000034708	3014.87	1.1505	0.169051	6.80564	1.006e-11	4.95479e-10	Grn
ENSMUSG00000045672	203.882	-2.78692	0.410675	-6.78619	1.15132e-11	5.651e-10	Col27a1
ENSMUSG00000031822	5159.16	-1.98774	0.293146	-6.78071	1.19584e-11	5.84935e-10	Gse1
ENSMUSG00000079491	2539	-1.14632	0.169165	-6.77637	1.23236e-11	6.00732e-10	H2-T10
ENSMUSG00000066643	594.49	1.46114	0.215707	6.77372	1.25515e-11	6.09753e-10	Wdr35
ENSMUSG00000022994	582.102	-2.32921	0.344433	-6.76246	1.35667e-11	6.56831e-10	Adcy6
ENSMUSG00000020175	181.184	2.80389	0.414684	6.76152	1.36548e-11	6.58854e-10	Rab36
ENSMUSG00000036052	495.348	1.54971	0.229513	6.75215	1.45668e-11	7.00485e-10	Dnajb5
ENSMUSG00000036928	152.666	-3.13525	0.464381	-6.75146	1.46368e-11	7.01482e-10	Stag3
ENSMUSG00000039997	7517.56	-1.39558	0.20685	-6.7468	1.51144e-11	7.21941e-10	Ifi203
ENSMUSG00000039252	107.608	10.1476	1.50537	6.7409	1.57413e-11	7.49369e-10	Lgi2
ENSMUSG00000017721	6121.8	0.98727	0.146694	6.73013	1.69513e-11	8.04282e-10	Pigt
ENSMUSG00000078771	471.03	1.75931	0.262316	6.70683	1.98894e-11	9.40549e-10	Evi2a
ENSMUSG00000049511	100.359	-3.83796	0.57361	-6.69089	2.21824e-11	1.04551e-09	Htr1b
ENSMUSG00000002257	2003.31	1.08314	0.16194	6.68853	2.25422e-11	1.05896e-09	Def6
ENSMUSG00000030329	132.573	2.94647	0.44135	6.67604	2.45484e-11	1.14941e-09	Pianp
ENSMUSG00000031951	125.077	2.82608	0.42438	6.6593	2.75126e-11	1.28398e-09	Tmem231
ENSMUSG00000053846	271.812	2.54514	0.382746	6.64968	2.93729e-11	1.36632e-09	Lipg
ENSMUSG00000089901	289.902	-1.82972	0.275284	-6.64667	2.99801e-11	1.39002e-09	NA
ENSMUSG00000030970	738.828	1.32468	0.199707	6.63315	3.28591e-11	1.51856e-09	Ctbp2
ENSMUSG00000026308	78.493	4.48567	0.676977	6.62603	3.44835e-11	1.58847e-09	Klhl30
ENSMUSG00000091402	133.011	2.81565	0.425121	6.62317	3.51567e-11	1.61426e-09	Rd3l
ENSMUSG00000034771	302.241	2.65562	0.401078	6.62121	3.56274e-11	1.63061e-09	Tle2
ENSMUSG00000071064	119.733	-2.98122	0.450774	-6.61354	3.75228e-11	1.71186e-09	Zfp827
ENSMUSG00000056481	981.558	2.41298	0.36539	6.60387	4.0057e-11	1.82163e-09	Cd248
ENSMUSG00000037940	616.509	-2.18013	0.330634	-6.59379	4.28738e-11	1.94352e-09	Inpp4b
ENSMUSG00000042515	167.457	3.29576	0.500167	6.58932	4.41839e-11	1.99655e-09	Pwwp3b
ENSMUSG00000042523	315.106	1.76489	0.268221	6.58001	4.70413e-11	2.11894e-09	Dnal1
ENSMUSG00000078942	278.709	2.44609	0.371783	6.57934	4.72547e-11	2.12184e-09	Naip6
ENSMUSG00000002250	892.056	1.33002	0.202457	6.56941	5.05141e-11	2.26106e-09	Ppard
ENSMUSG00000037759	87.8481	-3.44121	0.525042	-6.55417	5.59535e-11	2.48888e-09	Ptger2
ENSMUSG00000045294	4801.85	1.21009	0.184624	6.55436	5.58815e-11	2.48888e-09	Insig1
ENSMUSG00000034266	359.645	1.73351	0.265724	6.52374	6.85769e-11	3.04088e-09	Batf
ENSMUSG00000036523	85.3773	-5.54132	0.849529	-6.52281	6.90012e-11	3.0502e-09	Greb1
ENSMUSG00000018507	1702.03	1.13192	0.173576	6.52117	6.97615e-11	3.07426e-09	Trpv2
ENSMUSG00000009621	2867.13	1.04459	0.160236	6.51903	7.07655e-11	3.10888e-09	Vav2
ENSMUSG00000019802	5209.51	-1.12359	0.172521	-6.51277	7.37781e-11	3.23126e-09	Sec63
ENSMUSG00000082292	140.818	-3.5689	0.548235	-6.50979	7.52543e-11	3.2858e-09	NA
ENSMUSG00000022594	319.486	-2.12704	0.327145	-6.50184	7.93429e-11	3.44319e-09	Lynx1
ENSMUSG00000030060	2763.66	-1.74851	0.268911	-6.50217	7.91688e-11	3.44319e-09	Hmces
ENSMUSG00000029534	427.624	-1.91244	0.294619	-6.49121	8.51479e-11	3.68387e-09	St7
ENSMUSG00000031453	4047.53	-1.01259	0.156868	-6.45502	1.08204e-10	4.6672e-09	Rasa3
ENSMUSG00000037071	16601.9	1.51353	0.23478	6.44658	1.14401e-10	4.90478e-09	Scd1
ENSMUSG00000078606	10796.9	-1.45119	0.225103	-6.44675	1.14274e-10	4.90478e-09	Gvin2
ENSMUSG00000054452	7146.06	1.0116	0.156978	6.4442	1.16211e-10	4.96742e-09	Tle5
ENSMUSG00000021003	153.529	-2.65987	0.412875	-6.44233	1.17653e-10	5.01401e-09	Galc
ENSMUSG00000021990	2763.08	-1.01858	0.158158	-6.44025	1.19279e-10	5.06811e-09	Spata13
ENSMUSG00000002007	254.224	3.45352	0.537704	6.42273	1.33855e-10	5.67051e-09	Srpk3
ENSMUSG00000037519	5280.96	1.28585	0.200311	6.41929	1.36915e-10	5.76581e-09	Ppfia1
ENSMUSG00000046733	63.87	3.95236	0.615699	6.41931	1.36891e-10	5.76581e-09	Gprc5a
ENSMUSG00000023007	248.596	2.11165	0.329175	6.41497	1.40854e-10	5.91422e-09	Prpf40b
ENSMUSG00000037679	465.072	1.45008	0.226072	6.41422	1.41545e-10	5.92574e-09	Inf2
ENSMUSG00000060470	5498.86	-1.42932	0.222966	-6.41048	1.45061e-10	6.05514e-09	Adgrg3
ENSMUSG00000045362	569.489	-1.42735	0.223295	-6.39222	1.63492e-10	6.8045e-09	Tnfrsf26
ENSMUSG00000027435	12431.1	-1.0786	0.168762	-6.39127	1.64516e-10	6.82718e-09	Cd93
ENSMUSG00000032122	471.838	1.83338	0.286956	6.38905	1.66922e-10	6.90687e-09	Slc37a2
ENSMUSG00000026883	605.302	1.47426	0.230874	6.38558	1.70748e-10	7.04471e-09	Dab2ip
ENSMUSG00000078920	1624.3	-1.62278	0.254182	-6.38432	1.72163e-10	7.08256e-09	Ifi47
ENSMUSG00000049657	2776.41	-1.02297	0.160294	-6.3818	1.7502e-10	7.17936e-09	Zbtb5
ENSMUSG00000030616	1045.28	1.53262	0.240207	6.38039	1.76635e-10	7.22476e-09	Sytl2
ENSMUSG00000049807	1005.32	1.23134	0.193084	6.37721	1.80344e-10	7.35535e-09	Arhgap23
ENSMUSG00000041481	305.281	-2.03721	0.319927	-6.36772	1.91855e-10	7.80246e-09	Serpina3g
ENSMUSG00000030055	5526.04	-1.57044	0.246846	-6.36205	1.9908e-10	8.06001e-09	Rab43
ENSMUSG00000068740	133.156	2.51579	0.395448	6.36186	1.9932e-10	8.06001e-09	Celsr2
ENSMUSG00000034758	439.343	2.71027	0.42823	6.32899	2.46766e-10	9.95031e-09	Tle6
ENSMUSG00000002486	1117.72	1.23021	0.19507	6.3065	2.85414e-10	1.14762e-08	Tchp
ENSMUSG00000047454	2532.21	1.02828	0.163145	6.30284	2.92236e-10	1.17174e-08	Gphn
ENSMUSG00000020182	73.3449	-3.58472	0.569906	-6.29003	3.1741e-10	1.2691e-08	Ddc
ENSMUSG00000039158	3286.57	-0.994969	0.158271	-6.28647	3.24762e-10	1.29487e-08	Akna
ENSMUSG00000003812	740.829	1.21202	0.193012	6.27949	3.39685e-10	1.35058e-08	Dnase2a
ENSMUSG00000028024	12079.4	1.19996	0.191445	6.2679	3.65945e-10	1.4469e-08	Enpep
ENSMUSG00000049551	650.34	2.23242	0.356148	6.26823	3.65184e-10	1.4469e-08	Fzd9
ENSMUSG00000013076	2962.51	-1.00501	0.160436	-6.26427	3.74576e-10	1.47693e-08	Amotl1
ENSMUSG00000000552	1064.71	1.37926	0.220738	6.2484	4.14678e-10	1.63053e-08	Zfp385a
ENSMUSG00000022517	1763.47	1.04737	0.168424	6.21864	5.0147e-10	1.96637e-08	Mgrn1
ENSMUSG00000029999	88.9056	-3.03664	0.488925	-6.21085	5.26988e-10	2.06075e-08	Tgfa
ENSMUSG00000020520	289.095	2.34236	0.377419	6.20627	5.42586e-10	2.11594e-08	Galnt10
ENSMUSG00000039377	90.2747	3.26158	0.525593	6.20552	5.45166e-10	2.12019e-08	Hlx
ENSMUSG00000042647	307.093	-2.45788	0.396251	-6.20285	5.54495e-10	2.1506e-08	Acad12
ENSMUSG00000035168	1047.97	1.305	0.210595	6.19675	5.76421e-10	2.22956e-08	Tanc1
ENSMUSG00000040183	317.517	-1.8285	0.296575	-6.16538	7.03121e-10	2.71226e-08	Ankrd6
ENSMUSG00000032232	347.057	1.98817	0.322563	6.16366	7.10838e-10	2.73461e-08	Cgnl1
ENSMUSG00000022793	763.312	1.31683	0.213829	6.15833	7.35166e-10	2.82058e-08	B4galt4
ENSMUSG00000041187	3341.27	1.44933	0.235545	6.1531	7.59846e-10	2.90743e-08	Prkd2
ENSMUSG00000019876	289.555	1.90622	0.310268	6.14377	8.05835e-10	3.0562e-08	Pkib
ENSMUSG00000029304	1655.28	1.89192	0.307955	6.14348	8.07314e-10	3.0562e-08	Spp1
ENSMUSG00000031015	3302.63	1.07673	0.175243	6.1442	8.03666e-10	3.0562e-08	Swap70
ENSMUSG00000076757	50.203	-5.6624	0.921526	-6.14459	8.01711e-10	3.0562e-08	Trgc4
ENSMUSG00000005611	91.4871	4.27155	0.695626	6.14059	8.22174e-10	3.1042e-08	Irag1
ENSMUSG00000039304	731.46	-1.95994	0.31973	-6.12998	8.78896e-10	3.30958e-08	Tnfsf10
ENSMUSG00000032377	820.982	-1.45553	0.237487	-6.12886	8.85094e-10	3.32413e-08	Plscr4
ENSMUSG00000025867	16502.4	-0.837087	0.136652	-6.12569	9.02893e-10	3.38205e-08	Cplx2
ENSMUSG00000023019	328.41	2.0801	0.34065	6.10627	1.01987e-09	3.81021e-08	Gpd1
ENSMUSG00000049858	253.392	1.80044	0.296159	6.07929	1.20714e-09	4.49802e-08	Suox
ENSMUSG00000028268	1563.77	-1.43908	0.237605	-6.05663	1.39001e-09	5.16589e-08	Gbp3
ENSMUSG00000035900	4470.38	0.888326	0.146698	6.05546	1.4002e-09	5.19022e-08	Gramd4
ENSMUSG00000032561	140.853	-2.85207	0.472031	-6.04212	1.52105e-09	5.62353e-08	Acp3
ENSMUSG00000052949	1917.54	-0.982333	0.162679	-6.03846	1.55587e-09	5.73738e-08	Rnf157
ENSMUSG00000032412	18346.7	-0.868001	0.143938	-6.0304	1.63552e-09	6.01552e-08	Atp1b3
ENSMUSG00000022899	423.483	6.33933	1.05258	6.02265	1.71584e-09	6.29465e-08	Slc15a2
ENSMUSG00000003363	681.338	1.29348	0.214881	6.01954	1.74916e-09	6.40039e-08	Pld3
ENSMUSG00000002190	5753.08	-1.65831	0.275799	-6.01276	1.82391e-09	6.6568e-08	Clgn
ENSMUSG00000032198	283.778	2.10138	0.349824	6.00698	1.89005e-09	6.88057e-08	Dock6
ENSMUSG00000079029	187.356	-3.88682	0.647924	-5.99887	1.98692e-09	7.21477e-08	Eif1ad7
ENSMUSG00000042599	755.343	1.30987	0.218701	5.98933	2.10714e-09	7.6318e-08	Kdm7a
ENSMUSG00000068115	175.84	-1.96782	0.32867	-5.98722	2.13453e-09	7.71139e-08	Ninl
ENSMUSG00000035936	93.8845	3.37841	0.564456	5.98526	2.16041e-09	7.78514e-08	Aldh5a1
ENSMUSG00000018899	1957.05	-0.952399	0.159181	-5.98313	2.18884e-09	7.86766e-08	Irf1
ENSMUSG00000045441	178.786	-1.96205	0.32825	-5.9773	2.26863e-09	8.13394e-08	Gprin3
ENSMUSG00000021255	54.5536	-4.28613	0.717155	-5.97657	2.27891e-09	8.15024e-08	Esrrb
ENSMUSG00000096188	973.815	1.11658	0.186861	5.97547	2.29434e-09	8.18486e-08	Cmtm4
ENSMUSG00000001211	2035.01	1.10377	0.185483	5.95078	2.66866e-09	9.49644e-08	Agpat3
ENSMUSG00000034009	54.644	-9.24929	1.55659	-5.94203	2.81515e-09	9.97497e-08	Rxfp1
ENSMUSG00000039470	647.848	1.4466	0.243458	5.94191	2.81715e-09	9.97497e-08	Zdhhc2
ENSMUSG00000112101	173.918	-2.09084	0.35201	-5.93973	2.85484e-09	1.00833e-07	NA
ENSMUSG00000006567	54.1191	4.38669	0.740356	5.92511	3.12092e-09	1.09958e-07	Atp7b
ENSMUSG00000030156	735.271	-1.78753	0.30232	-5.91271	3.36514e-09	1.1827e-07	Cd69
ENSMUSG00000051335	1235.59	1.49647	0.25332	5.90741	3.47526e-09	1.2184e-07	Gfod1
ENSMUSG00000035566	87.2406	-4.10573	0.6954	-5.90414	3.54498e-09	1.23979e-07	Pcdh17
ENSMUSG00000061731	422.396	1.48259	0.251315	5.89934	3.64947e-09	1.2732e-07	Ext1
ENSMUSG00000037944	1401.92	4.06446	0.689679	5.89326	3.78643e-09	1.31775e-07	Ccr7
ENSMUSG00000026958	718.006	1.27004	0.215667	5.88889	3.88791e-09	1.34977e-07	Dpp7
ENSMUSG00000036306	65.9677	4.12047	0.701714	5.87201	4.30548e-09	1.4911e-07	Lzts1
ENSMUSG00000017707	9480.67	-0.958529	0.163329	-5.86872	4.39182e-09	1.51731e-07	Serinc3
ENSMUSG00000038370	88.6874	3.18681	0.543152	5.86726	4.43047e-09	1.52696e-07	Pcp4l1
ENSMUSG00000016308	2866.83	-0.921349	0.157113	-5.86423	4.51232e-09	1.55141e-07	Ube2a
ENSMUSG00000003484	1909.12	-1.25025	0.213466	-5.85692	4.71541e-09	1.61733e-07	Cyp4f18
ENSMUSG00000030748	872.933	1.43997	0.246306	5.84628	5.02676e-09	1.71997e-07	Il4ra
ENSMUSG00000021196	1780.76	-1.2948	0.22159	-5.84324	5.11961e-09	1.74383e-07	Pfkp
ENSMUSG00000079071	170.911	-2.7404	0.468989	-5.84319	5.12098e-09	1.74383e-07	Slc28a2b
ENSMUSG00000074892	72.9419	-8.55052	1.46368	-5.84178	5.16446e-09	1.75444e-07	B3galt5
ENSMUSG00000024986	2231.8	1.74952	0.299637	5.83878	5.25838e-09	1.78209e-07	Hhex
ENSMUSG00000043243	4843.36	-1.74694	0.299661	-5.8297	5.55259e-09	1.87733e-07	Niban3
ENSMUSG00000019302	659.731	2.08947	0.358476	5.82878	5.58356e-09	1.88333e-07	Atp6v0a1
ENSMUSG00000019558	237.904	1.73455	0.297752	5.82548	5.69478e-09	1.9163e-07	Slc6a8
ENSMUSG00000066705	216.762	2.55922	0.439558	5.82227	5.8054e-09	1.94892e-07	Fxyd6
ENSMUSG00000042500	397.574	1.97028	0.338596	5.81898	5.92087e-09	1.983e-07	2004-08-01
ENSMUSG00000049775	8334.01	-0.954816	0.164161	-5.81634	6.01504e-09	2.00981e-07	Tmsb4x
ENSMUSG00000030089	76.9469	3.27169	0.563004	5.81112	6.20565e-09	2.06865e-07	Slc41a3
ENSMUSG00000043008	4174.64	-1.00324	0.172663	-5.81039	6.23283e-09	2.07285e-07	Klhl6
ENSMUSG00000079037	2568.57	-0.975167	0.167886	-5.80849	6.30379e-09	2.09157e-07	Prnp
ENSMUSG00000031342	753.54	1.45303	0.250185	5.80783	6.32872e-09	2.09495e-07	Gpm6b
ENSMUSG00000050350	103.259	-2.55515	0.4402	-5.80452	6.45508e-09	2.13182e-07	Gpr18
ENSMUSG00000026922	361.011	1.59536	0.275134	5.79849	6.69151e-09	2.20479e-07	Agpat2
ENSMUSG00000058922	2002.19	1.16295	0.200667	5.79541	6.81542e-09	2.24043e-07	NA
ENSMUSG00000074071	114.769	-2.90019	0.500596	-5.79347	6.89487e-09	2.26133e-07	Fam169b
ENSMUSG00000031604	2344.16	1.08636	0.187863	5.7827	7.35124e-09	2.40546e-07	Msmo1
ENSMUSG00000028184	232.26	-2.11687	0.366122	-5.78188	7.38702e-09	2.41163e-07	Adgrl2
ENSMUSG00000020732	299.65	-2.05228	0.355223	-5.77743	7.58493e-09	2.47057e-07	Rab37
ENSMUSG00000029094	654.357	1.35484	0.234551	5.7763	7.63591e-09	2.4815e-07	Afap1
ENSMUSG00000036053	365.816	-2.0143	0.348848	-5.77415	7.73445e-09	2.50779e-07	Fmnl2
ENSMUSG00000033436	471.441	1.27797	0.221449	5.77092	7.88391e-09	2.55045e-07	Armcx2
ENSMUSG00000005125	491.154	-2.44056	0.423656	-5.76072	8.3755e-09	2.70333e-07	Ndrg1
ENSMUSG00000011831	262.27	2.11916	0.368791	5.74624	9.12519e-09	2.93864e-07	Evi5
ENSMUSG00000115338	17532.8	-0.910532	0.158558	-5.74259	9.32407e-09	2.99591e-07	Pnp
ENSMUSG00000061086	479.71	-1.90868	0.332416	-5.74183	9.36598e-09	3.0026e-07	Myl4
ENSMUSG00000015314	484.336	2.20367	0.383847	5.74101	9.41139e-09	3.01037e-07	Slamf6
ENSMUSG00000009291	2141.7	-0.959138	0.167085	-5.74042	9.44422e-09	3.0141e-07	Pttg1ip
ENSMUSG00000037548	235.542	3.50168	0.611283	5.72841	1.01377e-08	3.22818e-07	H2-DMb2
ENSMUSG00000004709	121.941	-2.23758	0.390702	-5.72708	1.02173e-08	3.24627e-07	Cd244a
ENSMUSG00000116560	48.7374	-9.09654	1.58971	-5.72214	1.05188e-08	3.33463e-07	Gm2808
ENSMUSG00000024220	666.978	1.2005	0.209861	5.72046	1.06235e-08	3.36034e-07	Zfp523
ENSMUSG00000040046	48.3784	-9.071	1.59014	-5.70454	1.16656e-08	3.68176e-07	Tph1
ENSMUSG00000066406	7844.2	-1.02228	0.179297	-5.70159	1.18694e-08	3.73781e-07	Akap13
ENSMUSG00000029338	250.087	-1.64764	0.289061	-5.69998	1.1982e-08	3.76494e-07	Antxr2
ENSMUSG00000011008	332.915	-1.76335	0.309517	-5.69712	1.21851e-08	3.82033e-07	Mcoln2
ENSMUSG00000056214	754.216	1.14503	0.201183	5.69147	1.25947e-08	3.94007e-07	Pard6g
ENSMUSG00000066456	1020.05	-1.10818	0.194735	-5.69068	1.26535e-08	3.94978e-07	Hmgn3
ENSMUSG00000024766	140.709	-2.09349	0.36804	-5.68822	1.28372e-08	3.99835e-07	Lipo3
ENSMUSG00000053550	99.6418	3.01257	0.529659	5.68775	1.28722e-08	4.00049e-07	Shisa7
ENSMUSG00000034903	506.428	1.75866	0.309448	5.68323	1.32176e-08	4.0989e-07	Cobll1
ENSMUSG00000024187	241.532	1.67487	0.294723	5.68285	1.3247e-08	4.09909e-07	Fam234a
ENSMUSG00000026317	139.076	2.69772	0.474934	5.6802	1.3454e-08	4.1541e-07	Cln8
ENSMUSG00000029798	983.263	-1.1615	0.204709	-5.67391	1.39574e-08	4.30021e-07	Herc6
ENSMUSG00000030172	1721.68	-1.10332	0.19448	-5.6732	1.40154e-08	4.30877e-07	Erc1
ENSMUSG00000037419	956.444	-1.75819	0.309964	-5.67224	1.40941e-08	4.32362e-07	Endod1
ENSMUSG00000052821	75.5695	-3.08057	0.544645	-5.65611	1.5484e-08	4.73977e-07	Cysltr1
ENSMUSG00000037902	525.824	1.68958	0.29875	5.65551	1.55381e-08	4.74613e-07	Sirpa
ENSMUSG00000022878	570.288	1.67093	0.296248	5.6403	1.69749e-08	5.1739e-07	Adipoq
ENSMUSG00000030468	6375.34	1.23698	0.219378	5.63856	1.71478e-08	5.21541e-07	Siglecg
ENSMUSG00000024610	3874.66	4.57567	0.811829	5.63624	1.73799e-08	5.27476e-07	Cd74
ENSMUSG00000070802	85.0168	2.81247	0.499249	5.6334	1.76689e-08	5.34655e-07	Pnma8b
ENSMUSG00000107588	59.1682	-4.15156	0.736984	-5.63318	1.76916e-08	5.34655e-07	NA
ENSMUSG00000078922	125.546	-3.91751	0.696846	-5.62177	1.89006e-08	5.69981e-07	Tgtp1
ENSMUSG00000067704	44.4561	8.87315	1.57867	5.62066	1.90231e-08	5.72463e-07	Wfdc13
ENSMUSG00000114905	46.4244	8.9398	1.59131	5.61789	1.933e-08	5.80472e-07	NA
ENSMUSG00000018931	1566.35	1.30326	0.232238	5.61175	2.00292e-08	6.002e-07	Natd1
ENSMUSG00000061186	86.6045	3.121	0.556262	5.61066	2.0156e-08	6.02731e-07	Sfmbt2
ENSMUSG00000018378	129.334	2.36116	0.420989	5.60862	2.03952e-08	6.08607e-07	2210416O15Rik
ENSMUSG00000071226	20118.2	-1.04454	0.186406	-5.60356	2.09993e-08	6.25323e-07	Cecr2
ENSMUSG00000034751	434.487	1.78427	0.318695	5.59867	2.16008e-08	6.4189e-07	Mast4
ENSMUSG00000047517	41.4474	8.85608	1.58363	5.59227	2.24117e-08	6.64601e-07	Dmbt1
ENSMUSG00000049233	46.6901	8.94633	1.60467	5.57517	2.47291e-08	7.31796e-07	Apoo-ps
ENSMUSG00000034245	97.0207	2.64378	0.474751	5.56877	2.56543e-08	7.576e-07	Hdac11
ENSMUSG00000001741	4549.38	-0.813669	0.146198	-5.56554	2.61349e-08	7.70195e-07	Il16
ENSMUSG00000022951	347.955	1.40322	0.252183	5.56431	2.63186e-08	7.74006e-07	Rcan1
ENSMUSG00000001542	1371.13	-0.991307	0.178345	-5.55836	2.72321e-08	7.9922e-07	Ell2
ENSMUSG00000020273	1521.23	-0.909568	0.163728	-5.55534	2.77066e-08	8.11474e-07	Papolg
ENSMUSG00000041417	2932.14	-0.880064	0.158782	-5.54259	2.98033e-08	8.71087e-07	Pik3r1
ENSMUSG00000090272	5372.32	-1.19244	0.215326	-5.53786	3.06191e-08	8.931e-07	Mndal
ENSMUSG00000004612	119.324	4.33143	0.782745	5.53364	3.13652e-08	9.12991e-07	Nkg7
ENSMUSG00000039813	168.8	1.9816	0.358254	5.53126	3.17937e-08	9.23575e-07	Tbc1d2
ENSMUSG00000003411	40.5129	5.9329	1.07371	5.5256	3.28367e-08	9.5193e-07	Rab3b
ENSMUSG00000051339	5142.98	-0.915657	0.165906	-5.51915	3.40651e-08	9.85533e-07	2900026A02Rik
ENSMUSG00000110195	25657.2	-0.739632	0.134068	-5.51682	3.45186e-08	9.96629e-07	Pde2a
ENSMUSG00000042616	159.57	1.89104	0.342902	5.51481	3.4916e-08	1.00403e-06	Oscp1
ENSMUSG00000046768	103.914	-2.67191	0.484472	-5.51509	3.48602e-08	1.00403e-06	Rhoj
ENSMUSG00000051343	214.657	1.74173	0.316096	5.51012	3.58588e-08	1.02906e-06	Rab11fip5
ENSMUSG00000052373	46.458	5.31272	0.964705	5.50709	3.64808e-08	1.0448e-06	Mpp3
ENSMUSG00000021871	5639.32	-0.957369	0.174164	-5.49692	3.86476e-08	1.10464e-06	NA
ENSMUSG00000017400	136.156	2.70498	0.492163	5.49611	3.88268e-08	1.10754e-06	Stac2
ENSMUSG00000043157	87.0206	-3.02737	0.551391	-5.49041	4.00995e-08	1.14155e-06	Arl11
ENSMUSG00000020647	1140.43	1.00675	0.183627	5.4826	4.19128e-08	1.19066e-06	Ncoa1
ENSMUSG00000095105	2327	1.25759	0.229393	5.48226	4.19919e-08	1.19066e-06	Edaradd
ENSMUSG00000025130	12667.3	1.02346	0.186845	5.47757	4.31206e-08	1.22023e-06	P4hb
ENSMUSG00000039936	10950.9	-0.779302	0.142861	-5.45499	4.89763e-08	1.38319e-06	Pik3cd
ENSMUSG00000024349	1683.76	-1.07374	0.196935	-5.45224	4.97404e-08	1.40199e-06	Sting1
ENSMUSG00000027187	7185.13	-0.950881	0.174511	-5.44884	5.07e-08	1.4234e-06	Cat
ENSMUSG00000033350	44.6347	-3.9734	0.729187	-5.44909	5.06285e-08	1.4234e-06	Chst2
ENSMUSG00000001349	70.3982	-8.2353	1.5115	-5.44845	5.08117e-08	1.42373e-06	Cnn1
ENSMUSG00000030259	144.771	2.55867	0.470295	5.44056	5.31138e-08	1.48531e-06	Rassf8
ENSMUSG00000028354	79.2819	-2.8105	0.51714	-5.4347	5.48901e-08	1.53197e-06	Fmn2
ENSMUSG00000032374	2043.68	-0.858462	0.158287	-5.42344	5.84633e-08	1.6285e-06	Plod2
ENSMUSG00000034037	67.0709	-3.63564	0.670627	-5.42125	5.91826e-08	1.64532e-06	Fgd5
ENSMUSG00000090996	187.785	1.81311	0.334534	5.4198	5.96649e-08	1.6555e-06	NA
ENSMUSG00000036402	365.324	-1.77394	0.328635	-5.39789	6.74285e-08	1.86727e-06	Gng12
ENSMUSG00000019235	57.9402	3.3185	0.615717	5.38964	7.05973e-08	1.95123e-06	Rps6kl1
ENSMUSG00000026447	785.972	1.41332	0.262393	5.38626	7.19402e-08	1.98449e-06	Pik3c2b
ENSMUSG00000096904	64.8031	3.00292	0.557699	5.38449	7.26511e-08	2.00022e-06	Lamtor3-ps
ENSMUSG00000000416	128.264	-3.32438	0.618269	-5.37692	7.57729e-08	2.08215e-06	Cttnbp2
ENSMUSG00000034111	1380.58	0.927004	0.172591	5.37111	7.82546e-08	2.1462e-06	Tmed8
ENSMUSG00000002565	122.052	-2.1599	0.403111	-5.35806	8.41187e-08	2.30259e-06	Scin
ENSMUSG00000062515	670.678	1.83129	0.342117	5.35283	8.65899e-08	2.36568e-06	Fabp4
ENSMUSG00000041977	499.642	1.31632	0.246026	5.3503	8.78066e-08	2.39433e-06	Arhgef11
ENSMUSG00000021629	5552.58	-0.777378	0.145316	-5.34958	8.8161e-08	2.3994e-06	Slc30a5
ENSMUSG00000039031	1161.44	-1.05598	0.197436	-5.34847	8.8701e-08	2.40949e-06	Arhgap18
ENSMUSG00000031112	1756.85	-0.954959	0.178883	-5.33846	9.37408e-08	2.54154e-06	Stk26
ENSMUSG00000038718	361.902	1.3064	0.244986	5.33256	9.68386e-08	2.62053e-06	Pbx3
ENSMUSG00000001942	282.666	1.64171	0.308115	5.32824	9.91707e-08	2.67855e-06	Siae
ENSMUSG00000031775	92.1875	2.38839	0.448491	5.32539	1.00738e-07	2.71573e-06	Pllp
ENSMUSG00000046314	738.999	-5.82348	1.09455	-5.32045	1.0351e-07	2.78519e-06	Stxbp6
ENSMUSG00000025921	544.665	-1.23239	0.231715	-5.31857	1.04583e-07	2.80875e-06	Rdh10
ENSMUSG00000090958	71.5593	3.22994	0.60811	5.31144	1.08764e-07	2.91554e-06	Lrrc32
ENSMUSG00000003531	804.005	1.39717	0.263197	5.30845	1.10561e-07	2.95813e-06	Dgcr6
ENSMUSG00000006464	437.347	1.40705	0.265144	5.30673	1.11608e-07	2.97521e-06	Bbs1
ENSMUSG00000026885	1303.01	-1.85887	0.350286	-5.30672	1.11617e-07	2.97521e-06	Ttll11
ENSMUSG00000020303	62.2744	-3.34585	0.630718	-5.30482	1.12787e-07	2.99991e-06	Stc2
ENSMUSG00000053137	353.843	1.31736	0.248346	5.30453	1.12966e-07	2.99991e-06	Mapk11
ENSMUSG00000024180	419.719	1.30851	0.246842	5.301	1.15172e-07	3.0528e-06	Pgap6
ENSMUSG00000074918	2377.01	-0.924681	0.174459	-5.30027	1.15629e-07	3.05923e-06	Inafm2
ENSMUSG00000020166	4668.3	-0.783243	0.147879	-5.29652	1.18029e-07	3.11692e-06	Cnot2
ENSMUSG00000026928	111.888	2.94726	0.556919	5.29207	1.20938e-07	3.18349e-06	Card9
ENSMUSG00000038518	2960.99	0.823206	0.155557	5.29198	1.20997e-07	3.18349e-06	Jarid2
ENSMUSG00000042345	756.381	-2.06992	0.391173	-5.29157	1.2127e-07	3.18479e-06	Ubash3a
ENSMUSG00000033066	5248.47	-1.34176	0.254144	-5.27951	1.29527e-07	3.39538e-06	Gas7
ENSMUSG00000038402	69.7024	8.06127	1.527	5.27916	1.29777e-07	3.39566e-06	Foxf2
ENSMUSG00000049502	2016.66	-0.934643	0.177096	-5.27759	1.30891e-07	3.41853e-06	Dtx3l
ENSMUSG00000057069	3434.13	0.903745	0.171381	5.27332	1.33976e-07	3.49269e-06	Ero1b
ENSMUSG00000034168	1066.58	0.980336	0.185922	5.27284	1.34326e-07	3.49543e-06	Irf2bpl
ENSMUSG00000059974	50.736	-7.90136	1.49945	-5.26952	1.36781e-07	3.55281e-06	Ntm
ENSMUSG00000037321	6261.48	-0.800496	0.151943	-5.26841	1.37611e-07	3.56785e-06	Tap1
ENSMUSG00000104876	33.0108	-8.53088	1.6207	-5.26372	1.4117e-07	3.65349e-06	NA
ENSMUSG00000081551	86.9739	-2.56899	0.488288	-5.26122	1.43102e-07	3.69675e-06	NA
ENSMUSG00000014329	209.015	2.08248	0.39624	5.2556	1.4754e-07	3.80449e-06	Bicc1
ENSMUSG00000038593	983.425	1.54912	0.294868	5.25361	1.49148e-07	3.83902e-06	Tctn1
ENSMUSG00000052794	798.972	1.05298	0.200518	5.25129	1.51035e-07	3.88055e-06	1700030K09Rik
ENSMUSG00000048807	276.282	1.48599	0.283321	5.24491	1.56356e-07	4.01003e-06	Slc35e4
ENSMUSG00000027843	348.648	-1.3781	0.263023	-5.23945	1.61057e-07	4.12319e-06	Ptpn22
ENSMUSG00000037966	279.388	-1.50058	0.286426	-5.23899	1.61455e-07	4.12593e-06	Ninj1
ENSMUSG00000045780	2518.57	-0.98816	0.188636	-5.23846	1.61923e-07	4.13048e-06	Or51v8
ENSMUSG00000022722	411.617	1.23825	0.236735	5.23054	1.69012e-07	4.3036e-06	Arl6
ENSMUSG00000034987	345.427	-1.31576	0.251676	-5.22799	1.71362e-07	4.35566e-06	Hrh2
ENSMUSG00000064147	83.3786	-4.65123	0.890175	-5.22508	1.74084e-07	4.41695e-06	Rab44
ENSMUSG00000044734	3202.5	1.19616	0.229093	5.22127	1.77696e-07	4.50057e-06	Serpinb1a
ENSMUSG00000023960	86.2921	2.9205	0.55974	5.21761	1.81248e-07	4.5824e-06	Enpp5
ENSMUSG00000037992	648.157	1.10489	0.211791	5.21691	1.81934e-07	4.59157e-06	Rara
ENSMUSG00000021591	1506.05	-1.07247	0.205624	-5.21571	1.83114e-07	4.61318e-06	Glrx
ENSMUSG00000047766	441.937	1.22034	0.234255	5.20946	1.8939e-07	4.76025e-06	Lrrc49
ENSMUSG00000073684	368.414	1.28327	0.246345	5.20924	1.89621e-07	4.76025e-06	Faap20
ENSMUSG00000040264	381.45	-1.67703	0.322059	-5.20721	1.91703e-07	4.79895e-06	Gbp2b
ENSMUSG00000049744	1577.92	-1.03914	0.199562	-5.20708	1.91837e-07	4.79895e-06	Arhgap15
ENSMUSG00000039457	62.3089	3.63267	0.697839	5.2056	1.93369e-07	4.8288e-06	Ppl
ENSMUSG00000068205	110.591	2.25296	0.432866	5.20475	1.94257e-07	4.84247e-06	Macrod2
ENSMUSG00000039577	347.04	1.44217	0.277118	5.20417	1.94863e-07	4.84909e-06	Nphp4
ENSMUSG00000050075	716.518	-1.40707	0.270729	-5.19735	2.0215e-07	5.02165e-06	Gpr171
ENSMUSG00000066687	41.6653	-4.69535	0.904053	-5.19366	2.06194e-07	5.11319e-06	Zbtb16
ENSMUSG00000028434	11137.8	-0.715126	0.137869	-5.18699	2.13721e-07	5.29062e-06	Epb41l4b
ENSMUSG00000035105	306.635	-6.58644	1.27083	-5.18277	2.18616e-07	5.4024e-06	Egln3
ENSMUSG00000042680	136.709	-1.99641	0.385863	-5.17387	2.29292e-07	5.6564e-06	Garem1
ENSMUSG00000024143	765.691	1.89072	0.365485	5.17319	2.30136e-07	5.66741e-06	Rhoq
ENSMUSG00000052446	1740.52	-0.959804	0.185585	-5.17177	2.31881e-07	5.70051e-06	Zfp961
ENSMUSG00000069516	73.5408	-2.84811	0.551192	-5.16718	2.37647e-07	5.83219e-06	Lyz2
ENSMUSG00000062866	288.281	-2.0292	0.393545	-5.1562	2.52015e-07	6.17416e-06	Phactr2
ENSMUSG00000017754	427.706	1.68832	0.327637	5.15303	2.56312e-07	6.26863e-06	Pltp
ENSMUSG00000034853	37.3379	-4.33697	0.841786	-5.15211	2.57568e-07	6.28856e-06	Acot11
ENSMUSG00000060568	729.694	-1.61275	0.313108	-5.15077	2.59423e-07	6.32299e-06	Fam78b
ENSMUSG00000022723	1040.52	1.28132	0.248816	5.14968	2.60927e-07	6.34878e-06	Crybg3
ENSMUSG00000049307	198.325	-1.59996	0.310794	-5.148	2.6328e-07	6.3951e-06	Fut4
ENSMUSG00000075270	148.108	-2.24492	0.43614	-5.14724	2.64342e-07	6.40996e-06	Pde11a
ENSMUSG00000030788	1554.81	0.840279	0.16335	5.14403	2.68904e-07	6.50949e-06	Rnf141
ENSMUSG00000014496	4552	-0.777357	0.151181	-5.14188	2.72004e-07	6.57336e-06	Ankrd28
ENSMUSG00000055745	167.681	2.26387	0.440357	5.14098	2.73308e-07	6.59368e-06	Rtl6
ENSMUSG00000052751	1711.75	-1.25628	0.244444	-5.13933	2.75724e-07	6.6407e-06	Repin1
ENSMUSG00000024677	42.1155	-4.44623	0.867613	-5.12467	2.98065e-07	7.16664e-06	Ms4a6b
ENSMUSG00000064065	1043.57	-3.53455	0.690441	-5.11926	3.06736e-07	7.3627e-06	Ipcef1
ENSMUSG00000030088	139.977	1.85533	0.36261	5.11659	3.11102e-07	7.45494e-06	Aldh1l1
ENSMUSG00000007682	71.9781	-2.85036	0.557748	-5.11048	3.2134e-07	7.67442e-06	Dio2
ENSMUSG00000036186	78.2445	2.74238	0.536602	5.11064	3.21076e-07	7.67442e-06	Dipk1b
ENSMUSG00000039037	143.287	2.46054	0.481734	5.10768	3.26138e-07	7.77596e-06	St6galnac5
ENSMUSG00000031517	56.3661	6.76909	1.32657	5.10268	3.34873e-07	7.97086e-06	Gpm6a
ENSMUSG00000027775	2894.18	0.755555	0.148166	5.09938	3.40767e-07	8.09763e-06	Mfsd1
ENSMUSG00000021313	60.7415	4.79009	0.939593	5.09805	3.43174e-07	8.14123e-06	Ryr2
ENSMUSG00000024544	351.234	-1.82606	0.358715	-5.09057	3.56997e-07	8.45508e-06	Ldlrad4
ENSMUSG00000061461	1049.99	0.941731	0.185146	5.08642	3.64879e-07	8.62738e-06	Smim20
ENSMUSG00000029223	277.77	1.57231	0.309254	5.0842	3.69171e-07	8.71439e-06	Uchl1
ENSMUSG00000033060	72.7014	2.73874	0.538753	5.08348	3.70591e-07	8.73342e-06	Lmo7
ENSMUSG00000002006	319.678	1.3624	0.26819	5.07999	3.77459e-07	8.88058e-06	Pdzd4
ENSMUSG00000030409	111.343	2.34387	0.461472	5.07911	3.79205e-07	8.90694e-06	Dmpk
ENSMUSG00000042354	5916.9	-0.786805	0.155111	-5.07253	3.92559e-07	9.20541e-06	Gnl3
ENSMUSG00000005057	84.9213	3.09033	0.609689	5.0687	4.00537e-07	9.37705e-06	Sh2b2
ENSMUSG00000054517	840.257	0.953757	0.188256	5.06627	4.05677e-07	9.48178e-06	Trim65
ENSMUSG00000030852	222.214	1.64072	0.324247	5.06009	4.19062e-07	9.77858e-06	Tacc2
ENSMUSG00000039264	35.2729	-4.78515	0.946269	-5.05686	4.26221e-07	9.92461e-06	Gimap3
ENSMUSG00000051166	466.233	1.62302	0.320969	5.05664	4.26715e-07	9.92461e-06	Eml5
ENSMUSG00000035863	1959	-0.799098	0.158089	-5.05472	4.31016e-07	1.00083e-05	Palm
ENSMUSG00000036760	90.0877	2.48704	0.492262	5.05227	4.36591e-07	1.01212e-05	Kcnk9
ENSMUSG00000019845	1011.11	-0.9213	0.182384	-5.05142	4.38526e-07	1.01496e-05	Tube1
ENSMUSG00000021298	318.794	1.44373	0.286255	5.04353	4.57023e-07	1.05434e-05	Gpr132
ENSMUSG00000026062	41.2174	-6.40925	1.27076	-5.04363	4.56782e-07	1.05434e-05	Slc9a2
ENSMUSG00000034593	3215.09	1.16398	0.230804	5.04314	4.57955e-07	1.05478e-05	Myo5a
ENSMUSG00000000792	60.2211	-3.51902	0.698066	-5.0411	4.6287e-07	1.06438e-05	Slc5a5
ENSMUSG00000026482	3725.91	1.04361	0.207877	5.02031	5.15876e-07	1.18435e-05	Rgl1
ENSMUSG00000004151	29.6503	-6.14971	1.22636	-5.01461	5.31404e-07	1.21606e-05	Etv1
ENSMUSG00000006930	38.2379	4.18574	0.83476	5.01431	5.32249e-07	1.21606e-05	Hap1
ENSMUSG00000026944	3125.3	0.798003	0.159139	5.01451	5.3169e-07	1.21606e-05	Abca2
ENSMUSG00000039375	24.8411	8.35789	1.66723	5.01305	5.35744e-07	1.22208e-05	Wdr17
ENSMUSG00000001482	798.654	0.972752	0.194077	5.0122	5.38114e-07	1.22544e-05	Def8
ENSMUSG00000031880	102.021	2.18179	0.435321	5.01191	5.38938e-07	1.22544e-05	Rrad
ENSMUSG00000075254	4617.67	0.824715	0.165136	4.99416	5.90919e-07	1.34149e-05	Heg1
ENSMUSG00000094910	174.504	-2.73683	0.548603	-4.98873	6.0776e-07	1.37752e-05	D430019H16Rik
ENSMUSG00000087598	185.277	1.95938	0.392882	4.98718	6.12666e-07	1.38644e-05	Zfp111
ENSMUSG00000042272	1480.2	-1.14608	0.230045	-4.98197	6.29388e-07	1.42202e-05	Sestd1
ENSMUSG00000068407	45.1022	3.75452	0.754482	4.97629	6.48141e-07	1.46207e-05	Rnase12
ENSMUSG00000090164	2522.9	-0.854484	0.171859	-4.972	6.62641e-07	1.49241e-05	BC035044
ENSMUSG00000060550	4684.66	-1.57932	0.317769	-4.97003	6.69418e-07	1.50529e-05	H2-Q7
ENSMUSG00000006494	1561.22	-0.908306	0.183231	-4.95716	7.15309e-07	1.60595e-05	Pdk1
ENSMUSG00000024754	546.971	-1.05666	0.213231	-4.95549	7.21497e-07	1.61729e-05	Cemip2
ENSMUSG00000032737	7488.26	0.761255	0.153657	4.95424	7.26149e-07	1.62516e-05	Inppl1
ENSMUSG00000038065	1619.01	1.52315	0.307488	4.95354	7.2874e-07	1.6284e-05	Mturn
ENSMUSG00000022307	1529.28	-0.822392	0.166135	-4.95015	7.41578e-07	1.65449e-05	Oxr1
ENSMUSG00000048915	100.71	-2.40937	0.48747	-4.9426	7.70891e-07	1.71719e-05	Efna5
ENSMUSG00000019849	4927.52	-0.714165	0.144752	-4.93372	8.06788e-07	1.79286e-05	Prep
ENSMUSG00000113949	1945.69	0.837104	0.169675	4.93358	8.07379e-07	1.79286e-05	Scamp4
ENSMUSG00000021567	390.281	-1.39028	0.281892	-4.93196	8.14099e-07	1.80497e-05	Nkd2
ENSMUSG00000066438	27.9861	8.17523	1.6608	4.92247	8.546e-07	1.89182e-05	Plekhd1
ENSMUSG00000009739	466.689	1.59149	0.323706	4.91648	8.8116e-07	1.94438e-05	Pou6f1
ENSMUSG00000031169	40.4552	4.09226	0.832405	4.91619	8.82443e-07	1.94438e-05	Porcn
ENSMUSG00000043300	30.7946	-5.36627	1.09149	-4.91647	8.81165e-07	1.94438e-05	B3galnt1
ENSMUSG00000002325	1540.55	-1.35088	0.274809	-4.91571	8.84605e-07	1.94613e-05	Irf9
ENSMUSG00000015568	1472.98	1.6278	0.331488	4.91059	9.08016e-07	1.99455e-05	Lpl
ENSMUSG00000032841	39.9992	-3.97306	0.809407	-4.90861	9.17232e-07	2.01169e-05	Prr5l
ENSMUSG00000042265	54.513	-3.06506	0.624916	-4.90475	9.35462e-07	2.04852e-05	Trem1
ENSMUSG00000027763	15079.9	-0.727401	0.148631	-4.894	9.88058e-07	2.15969e-05	Mbnl1
ENSMUSG00000047735	1923.44	-1.15203	0.235409	-4.89376	9.89264e-07	2.15969e-05	Samd9l
ENSMUSG00000011148	1319.64	1.25627	0.256876	4.89057	1.00542e-06	2.1916e-05	Adss1
ENSMUSG00000056019	685.809	-1.01123	0.206806	-4.88976	1.00957e-06	2.19728e-05	Zfp709
ENSMUSG00000017561	3949.5	-0.735957	0.150625	-4.88601	1.02899e-06	2.23612e-05	Crlf3
ENSMUSG00000033629	2386.46	0.91722	0.187854	4.88262	1.04684e-06	2.27144e-05	Hacd3
ENSMUSG00000052534	71.7376	2.53958	0.521088	4.8736	1.09583e-06	2.37414e-05	Pbx1
ENSMUSG00000045039	1122.27	0.907624	0.186626	4.86332	1.15435e-06	2.49711e-05	Megf8
ENSMUSG00000026509	535.545	-1.09336	0.22582	-4.84175	1.28702e-06	2.77987e-05	Capn2
ENSMUSG00000048251	23.9998	-8.07307	1.66847	-4.83861	1.3075e-06	2.81984e-05	Bcl11b
ENSMUSG00000040618	6574.67	-0.725466	0.14999	-4.83675	1.31979e-06	2.84205e-05	Pck2
ENSMUSG00000003746	2306.19	-1.09511	0.22666	-4.8315	1.35508e-06	2.91364e-05	Man1a
ENSMUSG00000038740	305.562	1.26857	0.263243	4.81898	1.44293e-06	3.09784e-05	Mvb12b
ENSMUSG00000040249	765.9	1.38745	0.287972	4.81801	1.44996e-06	3.10825e-05	Lrp1
ENSMUSG00000079547	99.887	3.13801	0.652493	4.80926	1.51486e-06	3.24249e-05	H2-DMb1
ENSMUSG00000023927	1957.69	0.94457	0.196558	4.80556	1.5432e-06	3.29819e-05	Satb1
ENSMUSG00000067149	65.6029	-2.56013	0.532966	-4.80356	1.55869e-06	3.32631e-05	Jchain
ENSMUSG00000042476	525.683	1.36968	0.28554	4.79681	1.61211e-06	3.43515e-05	Abcb4
ENSMUSG00000073002	248.597	1.3466	0.28078	4.79591	1.61935e-06	3.44028e-05	Vamp5
ENSMUSG00000096278	23.2145	-8.04154	1.67671	-4.79602	1.61851e-06	3.44028e-05	Dcpp2
ENSMUSG00000068220	3480.81	-0.867739	0.180991	-4.79438	1.63179e-06	3.46154e-05	Lgals1
ENSMUSG00000038141	1285.62	-1.34908	0.28148	-4.79283	1.64447e-06	3.48325e-05	Tmem181a
ENSMUSG00000061232	34279.6	-0.912689	0.19048	-4.79153	1.65511e-06	3.50057e-05	H2-K1
ENSMUSG00000043872	1236.99	-0.941282	0.196485	-4.79061	1.66273e-06	3.51147e-05	Zmym1
ENSMUSG00000006356	246.179	1.48657	0.310466	4.7882	1.68285e-06	3.54319e-05	Crip2
ENSMUSG00000018008	1315.08	0.877176	0.183185	4.78846	1.68063e-06	3.54319e-05	Cyth4
ENSMUSG00000024817	3717.37	-0.713438	0.149008	-4.78792	1.68522e-06	3.54319e-05	Uhrf2
ENSMUSG00000033902	688.449	1.09575	0.228998	4.78496	1.71025e-06	3.59051e-05	Mapkbp1
ENSMUSG00000029166	59.2454	2.88452	0.603535	4.77938	1.75841e-06	3.68618e-05	Mapre3
ENSMUSG00000022471	3512.02	-1.01765	0.213207	-4.77306	1.81444e-06	3.79806e-05	Xrcc6
ENSMUSG00000034731	307.537	1.2861	0.269498	4.77222	1.82205e-06	3.80838e-05	Dgkh
ENSMUSG00000028914	616.206	1.08373	0.227256	4.76877	1.85356e-06	3.86856e-05	Casp9
ENSMUSG00000031807	9253.35	-0.824929	0.173335	-4.75915	1.94413e-06	4.05165e-05	Pgls
ENSMUSG00000098814	70.1103	2.69899	0.567822	4.75323	2.00195e-06	4.16604e-05	Igkv19-93
ENSMUSG00000038894	870.589	1.82689	0.384535	4.7509	2.02518e-06	4.20823e-05	Irs2
ENSMUSG00000027075	2012.2	-0.869474	0.183411	-4.74057	2.13122e-06	4.42213e-05	Slc43a1
ENSMUSG00000027878	482.05	1.26929	0.268148	4.73353	2.20652e-06	4.5717e-05	Notch2
ENSMUSG00000003644	2507.98	0.835647	0.1766	4.73187	2.22463e-06	4.60253e-05	Rps6ka1
ENSMUSG00000004633	142.388	2.13747	0.451955	4.72938	2.25212e-06	4.65263e-05	Chn2
ENSMUSG00000079834	193.976	-1.51797	0.321113	-4.72723	2.276e-06	4.69516e-05	NA
ENSMUSG00000060600	296.592	1.29421	0.273862	4.72578	2.29234e-06	4.72202e-05	Eno3
ENSMUSG00000039899	66.7557	-2.76447	0.585147	-4.7244	2.30793e-06	4.74727e-05	Fgl2
ENSMUSG00000026029	2350.69	-0.726259	0.15397	-4.7169	2.39467e-06	4.91858e-05	Casp8
ENSMUSG00000020032	191.893	-2.43088	0.515673	-4.71399	2.42907e-06	4.98205e-05	Nuak1
ENSMUSG00000017677	5766.19	0.737035	0.156472	4.71034	2.47305e-06	5.06495e-05	Wsb1
ENSMUSG00000053965	321.219	1.3956	0.296419	4.70822	2.4989e-06	5.11054e-05	Pde5a
ENSMUSG00000003282	119.134	-1.81924	0.386747	-4.70396	2.55168e-06	5.21099e-05	Plag1
ENSMUSG00000026153	107.104	-1.9054	0.405179	-4.70262	2.56839e-06	5.23759e-05	Fam135a
ENSMUSG00000087141	86.9861	-2.19868	0.467652	-4.70152	2.58227e-06	5.25837e-05	Plcxd2
ENSMUSG00000027246	101.979	-2.40241	0.5113	-4.69863	2.61907e-06	5.3257e-05	Ell3
ENSMUSG00000023942	8755.54	-0.82338	0.175284	-4.69741	2.63484e-06	5.35013e-05	Slc29a1
ENSMUSG00000029207	193.282	1.70528	0.363404	4.69254	2.6984e-06	5.47138e-05	Apbb2
ENSMUSG00000040669	1910.18	0.795741	0.169753	4.68765	2.76366e-06	5.59571e-05	Phc1
ENSMUSG00000024095	174.24	-1.91141	0.407828	-4.68681	2.77498e-06	5.61066e-05	Hnrnpll
ENSMUSG00000021850	22.8425	-6.40027	1.36586	-4.68591	2.78725e-06	5.62226e-05	Ccdc198
ENSMUSG00000078853	596.932	-1.62507	0.346808	-4.68581	2.78861e-06	5.62226e-05	Igtp
ENSMUSG00000046562	2252.29	0.846575	0.180826	4.68171	2.84498e-06	5.72779e-05	Unc119b
ENSMUSG00000113961	400.728	-1.20419	0.257248	-4.68103	2.85432e-06	5.73847e-05	NA
ENSMUSG00000021047	26.7077	-5.45836	1.16655	-4.67908	2.88164e-06	5.78523e-05	Nova1
ENSMUSG00000035637	597.91	-1.05218	0.224884	-4.67879	2.88579e-06	5.78539e-05	Grhpr
ENSMUSG00000038173	65.1786	2.67012	0.570856	4.6774	2.90539e-06	5.81649e-05	Enpp6
ENSMUSG00000026027	885.554	0.884633	0.189195	4.67577	2.92852e-06	5.85458e-05	Stradb
ENSMUSG00000025969	38.5373	-3.48036	0.744557	-4.6744	2.94813e-06	5.88552e-05	Nrp2
ENSMUSG00000036111	97.6184	2.05007	0.438617	4.67394	2.9548e-06	5.89055e-05	Lmo1
ENSMUSG00000028698	345.922	1.3471	0.28864	4.66707	3.0553e-06	6.08239e-05	Pik3r3
ENSMUSG00000024338	5147.17	-0.724738	0.155451	-4.66216	3.12908e-06	6.22057e-05	Psmb8
ENSMUSG00000029638	2255.23	-0.894691	0.192	-4.65986	3.16432e-06	6.28185e-05	Glcci1
ENSMUSG00000105096	28.2632	-3.90164	0.837474	-4.65883	3.18018e-06	6.30456e-05	Gbp10
ENSMUSG00000004791	547.599	-1.55956	0.33486	-4.65735	3.20308e-06	6.34111e-05	Pgf
ENSMUSG00000063077	524.588	1.06152	0.228043	4.6549	3.24145e-06	6.40818e-05	Kif1b
ENSMUSG00000001751	381.854	1.21835	0.262205	4.64655	3.37529e-06	6.66351e-05	Naglu
ENSMUSG00000028214	144.496	2.18932	0.471281	4.64547	3.39307e-06	6.68933e-05	Gem
ENSMUSG00000060477	83.6496	2.60882	0.561675	4.64471	3.4056e-06	6.70474e-05	Irak2
ENSMUSG00000024065	282.274	-1.24999	0.269659	-4.63543	3.56203e-06	7.00303e-05	Ehd3
ENSMUSG00000023972	179.292	1.78262	0.384616	4.6348	3.57289e-06	7.0147e-05	Ptk7
ENSMUSG00000056116	2532.45	-0.715025	0.154299	-4.63402	3.58625e-06	7.03122e-05	H2-T22
ENSMUSG00000041420	90.066	2.77342	0.598708	4.63234	3.61548e-06	7.07878e-05	Meis3
ENSMUSG00000019978	3312.12	-0.698027	0.150711	-4.63155	3.62944e-06	7.09636e-05	Epb41l2
ENSMUSG00000060586	201.816	9.44567	2.04061	4.62885	3.67701e-06	7.17951e-05	H2-Eb1
ENSMUSG00000029518	6371.91	0.658446	0.142309	4.62687	3.71235e-06	7.23857e-05	Rab35
ENSMUSG00000028759	11341.1	-0.644646	0.139444	-4.62298	3.78261e-06	7.36548e-05	Hp1bp3
ENSMUSG00000042604	32.1454	4.07377	0.881465	4.62159	3.80807e-06	7.40492e-05	Kcna4
ENSMUSG00000062372	21.2616	7.87695	1.70511	4.61961	3.84467e-06	7.4659e-05	Otof
ENSMUSG00000017760	5116.08	0.704162	0.152462	4.61861	3.86319e-06	7.49163e-05	Ctsa
ENSMUSG00000024673	506.538	5.42129	1.17387	4.61831	3.86882e-06	7.49235e-05	Ms4a1
ENSMUSG00000093979	28.4691	5.35991	1.16132	4.61536	3.92424e-06	7.58935e-05	Gm2237
ENSMUSG00000007987	1166.22	0.822196	0.178167	4.61476	3.93553e-06	7.60087e-05	Ift22
ENSMUSG00000029096	980.138	-4.00544	0.869201	-4.60819	4.06188e-06	7.83425e-05	Htra3
ENSMUSG00000022332	211.529	1.65936	0.360232	4.60638	4.09747e-06	7.8922e-05	Khdrbs3
ENSMUSG00000036106	526.891	1.00303	0.217776	4.60578	4.10917e-06	7.89338e-05	Prr5
ENSMUSG00000047867	1747.33	-0.804639	0.174698	-4.60589	4.10697e-06	7.89338e-05	Gimap6
ENSMUSG00000018474	8986.73	0.699264	0.152101	4.59736	4.27873e-06	8.20802e-05	Chd3
ENSMUSG00000025572	4102.41	0.929018	0.202099	4.59686	4.28912e-06	8.21686e-05	Tmc6
ENSMUSG00000019790	1994.54	-0.751139	0.163448	-4.59559	4.31537e-06	8.25604e-05	Stxbp5
ENSMUSG00000020872	96.5195	2.01766	0.439144	4.59453	4.3372e-06	8.28667e-05	Tac4
ENSMUSG00000039307	3157.01	-0.730855	0.15921	-4.59052	4.42152e-06	8.43645e-05	Hexd
ENSMUSG00000004100	2960.01	-0.679034	0.148108	-4.58472	4.54587e-06	8.66211e-05	Ppan
ENSMUSG00000110170	162.175	-1.76346	0.385248	-4.57748	4.70612e-06	8.95547e-05	NA
ENSMUSG00000003992	672.755	-1.11514	0.243637	-4.57705	4.71579e-06	8.96188e-05	Ssbp2
ENSMUSG00000031808	1414.12	-1.32326	0.289158	-4.57627	4.73345e-06	8.98345e-05	Slc27a1
ENSMUSG00000023079	524.655	1.04681	0.229011	4.57099	4.85433e-06	9.20061e-05	Gtf2ird1
ENSMUSG00000026782	1147.66	-0.800086	0.175169	-4.5675	4.93573e-06	9.34244e-05	Abi2
ENSMUSG00000027858	1245.62	-4.14918	0.909075	-4.56418	5.0145e-06	9.47893e-05	Tspan2
ENSMUSG00000022949	31.7197	-4.65558	1.02082	-4.56062	5.10017e-06	9.62809e-05	Clic6
ENSMUSG00000037032	205.14	-2.25998	0.49572	-4.55898	5.14034e-06	9.69108e-05	Apbb1
ENSMUSG00000098112	227.167	1.42007	0.311581	4.55762	5.17373e-06	9.74112e-05	Bin2
ENSMUSG00000030091	18471.4	0.700358	0.153801	4.55365	5.27224e-06	9.91348e-05	Nup210
ENSMUSG00000020841	1759.79	0.847301	0.186173	4.55116	5.33513e-06	0.000100185	Cpd
ENSMUSG00000038437	3037.65	0.706499	0.155298	4.54931	5.38224e-06	0.000100936	Mllt6
ENSMUSG00000024597	1055.85	0.893689	0.196563	4.54659	5.45232e-06	0.000102116	Slc12a2
ENSMUSG00000098557	3994.18	-0.894657	0.197002	-4.54135	5.58952e-06	0.000104548	Kctd12
ENSMUSG00000032324	1220.92	0.800714	0.176352	4.54043	5.61404e-06	0.000104869	Tspan3
ENSMUSG00000022885	6168.45	1.02729	0.226394	4.53763	5.68906e-06	0.000106131	St6gal1
ENSMUSG00000024042	331.497	1.94333	0.428494	4.53526	5.75318e-06	0.000107187	Sik1
ENSMUSG00000027746	2876.81	-0.698807	0.154203	-4.53175	5.84982e-06	0.000108845	Ufm1
ENSMUSG00000030894	2540.77	0.893906	0.197317	4.53031	5.88982e-06	0.000109446	Tpp1
ENSMUSG00000038679	323.788	-1.2845	0.283717	-4.52739	5.97161e-06	0.000110821	Trps1
ENSMUSG00000024030	2053.2	-0.798176	0.176589	-4.51995	6.18529e-06	0.000114637	Abcg1
ENSMUSG00000111619	109.145	-2.20293	0.487552	-4.51834	6.23262e-06	0.000115364	NA
ENSMUSG00000042155	614.181	1.075	0.237999	4.5168	6.27807e-06	0.000116055	Klhl23
ENSMUSG00000066677	75.7532	-3.1639	0.70073	-4.51515	6.3273e-06	0.000116813	Ifi208
ENSMUSG00000000673	80.0053	3.8312	0.848779	4.51378	6.3683e-06	0.000117418	Haao
ENSMUSG00000031661	43.4106	-3.07903	0.682229	-4.51319	6.38593e-06	0.00011759	Nkd1
ENSMUSG00000041272	31.4533	3.83704	0.850608	4.51094	6.45402e-06	0.000118691	Tox
ENSMUSG00000020893	1527.97	0.897299	0.198967	4.50979	6.48932e-06	0.00011904	Per1
ENSMUSG00000034101	3212.42	0.818171	0.181422	4.50977	6.48975e-06	0.00011904	Ctnnd1
ENSMUSG00000029254	1014.05	0.948524	0.210441	4.50732	6.56507e-06	0.000120267	Stap1
ENSMUSG00000001761	2632.99	0.808447	0.179437	4.50546	6.62308e-06	0.000121173	Smo
ENSMUSG00000073555	54.462	-4.27467	0.949921	-4.50003	6.79437e-06	0.000124148	Iigp1c
ENSMUSG00000023067	3987.52	-0.959711	0.213438	-4.49645	6.90978e-06	0.000126095	Cdkn1a
ENSMUSG00000014030	34055.5	0.724008	0.161127	4.49341	7.00919e-06	0.000127582	Pax5
ENSMUSG00000078502	664.73	0.939907	0.20917	4.49351	7.00583e-06	0.000127582	Zfp268
ENSMUSG00000024948	10005.8	-0.881932	0.196453	-4.48927	7.14677e-06	0.00012992	Map4k2
ENSMUSG00000017734	306.915	2.38569	0.531474	4.48882	7.16202e-06	0.000130031	Dbndd2
ENSMUSG00000071715	1731.15	-0.979389	0.218321	-4.486	7.25721e-06	0.000131591	Ncf4
ENSMUSG00000020393	719.583	1.14483	0.25526	4.48497	7.29232e-06	0.00013206	Kremen1
ENSMUSG00000076745	18.9205	-7.73468	1.72684	-4.47908	7.49652e-06	0.000135585	Trgv4
ENSMUSG00000029469	175.818	1.66031	0.372329	4.45926	8.22435e-06	0.00014856	Ift81
ENSMUSG00000001156	1077.31	1.24822	0.280337	4.45259	8.48412e-06	0.000153058	Mxd1
ENSMUSG00000060227	908.41	0.940329	0.211436	4.44735	8.69347e-06	0.000156636	Golm2
ENSMUSG00000072825	475.189	-1.02043	0.229682	-4.4428	8.87953e-06	0.000159787	Cep170b
ENSMUSG00000068154	131.384	2.4549	0.552724	4.44146	8.93514e-06	0.000160584	Insm1
ENSMUSG00000031502	566.751	1.61693	0.364208	4.43956	9.01413e-06	0.0001618	Col4a1
ENSMUSG00000056458	29.644	3.84922	0.867115	4.43911	9.03334e-06	0.00016194	Mok
ENSMUSG00000042207	332.122	1.51774	0.341938	4.43864	9.05307e-06	0.00016209	Kdm5b
ENSMUSG00000022216	4944.68	-0.761044	0.17157	-4.43577	9.17457e-06	0.000164059	Psme1
ENSMUSG00000018427	403.131	-1.0973	0.247411	-4.43514	9.20125e-06	0.000164329	Ypel2
ENSMUSG00000025026	529.378	1.10882	0.250371	4.4287	9.48014e-06	0.000169098	Add3
ENSMUSG00000027330	5192.04	-0.921928	0.208214	-4.42779	9.52032e-06	0.000169602	Cdc25b
ENSMUSG00000012123	156.506	1.78199	0.40251	4.4272	9.54637e-06	0.000169854	Crybg2
ENSMUSG00000029084	379.929	1.24202	0.280712	4.42455	9.66429e-06	0.000171737	Cd38
ENSMUSG00000023328	34.9127	6.98512	1.58079	4.41874	9.92787e-06	0.000176201	Ache
ENSMUSG00000079227	589.116	1.70756	0.387031	4.41194	1.02449e-05	0.000181601	Ccr5
ENSMUSG00000026879	594.401	1.8111	0.410808	4.40864	1.04022e-05	0.000184161	Gsn
ENSMUSG00000069083	76.9088	21.0928	4.78542	4.40773	1.0446e-05	0.000184707	Gm10259
ENSMUSG00000027346	4483.15	-0.929334	0.211254	-4.39912	1.08688e-05	0.000191944	Gpcpd1
ENSMUSG00000056004	27.1419	-5.72733	1.30228	-4.39794	1.09283e-05	0.000192756	Elapor2
ENSMUSG00000026285	19.33	-7.75908	1.76487	-4.39641	1.10055e-05	0.00019376	Pdcd1
ENSMUSG00000095115	325.142	1.2656	0.287881	4.39627	1.10125e-05	0.00019376	Itpripl2
ENSMUSG00000117148	320.205	-1.26953	0.288817	-4.39563	1.10454e-05	0.0001941	Vmn1r229
ENSMUSG00000004317	625.456	1.00744	0.229316	4.39325	1.11669e-05	0.000195993	Clcn5
ENSMUSG00000029673	675.179	-4.46433	1.01657	-4.39154	1.12549e-05	0.000197293	Auts2
ENSMUSG00000056413	623.957	1.31221	0.29908	4.38747	1.14675e-05	0.000200774	Adap1
ENSMUSG00000028874	30.1397	3.97076	0.905105	4.38707	1.14888e-05	0.0002009	Fgr
ENSMUSG00000033960	813.214	1.04079	0.237359	4.38488	1.16052e-05	0.000202685	Jcad
ENSMUSG00000053702	31.7653	-4.13566	0.943246	-4.3845	1.16253e-05	0.000202787	Nebl
ENSMUSG00000032864	1040.79	-1.20312	0.27448	-4.38327	1.16911e-05	0.000203686	Rag2
ENSMUSG00000030546	211.717	1.89073	0.431388	4.38291	1.17104e-05	0.000203772	Plin1
ENSMUSG00000028977	237.982	1.49279	0.34116	4.37564	1.21079e-05	0.000210432	Casz1
ENSMUSG00000041293	341.285	-1.15396	0.263858	-4.37342	1.22313e-05	0.000212318	Adgrf1
ENSMUSG00000020577	14040.4	-1.29093	0.295209	-4.37295	1.2258e-05	0.000212521	Tspan13
ENSMUSG00000023092	48.9792	2.71805	0.621789	4.37134	1.23489e-05	0.000213837	Fhl1
ENSMUSG00000028736	75.3443	2.20514	0.504772	4.36858	1.25056e-05	0.000216096	Pax7
ENSMUSG00000060177	24.9655	4.96541	1.13664	4.36851	1.25097e-05	0.000216096	Klk1b22
ENSMUSG00000027463	95.0505	2.33523	0.534749	4.36697	1.2598e-05	0.000217358	Slc52a3
ENSMUSG00000046480	1756.42	-1.24139	0.284291	-4.36663	1.2618e-05	0.00021744	Scn4b
ENSMUSG00000024900	1306.6	-0.97148	0.222518	-4.36584	1.26634e-05	0.000217958	Cpt1a
ENSMUSG00000026116	4858.25	-0.628214	0.144093	-4.35977	1.302e-05	0.000223825	Tmem131
ENSMUSG00000000278	1777.36	0.861148	0.197586	4.35834	1.31053e-05	0.00022502	Scpep1
ENSMUSG00000019256	40.3671	-3.03969	0.697927	-4.35531	1.32882e-05	0.000227884	Ahr
ENSMUSG00000020900	6986.43	0.962537	0.221082	4.35376	1.33821e-05	0.000228802	Myh10
ENSMUSG00000021065	2138.1	-1.06872	0.245478	-4.35363	1.33899e-05	0.000228802	Fut8
ENSMUSG00000037692	785.639	0.967608	0.222245	4.35378	1.33811e-05	0.000228802	Ahdc1
ENSMUSG00000001348	92.4616	-2.57426	0.591495	-4.35212	1.34826e-05	0.000230109	Acp5
ENSMUSG00000064215	1174.39	-0.97539	0.224157	-4.35137	1.35287e-05	0.000230619	Ifi27
ENSMUSG00000019850	769.553	-1.09752	0.25231	-4.34988	1.36214e-05	0.000231922	Tnfaip3
ENSMUSG00000038375	788.281	1.20404	0.276856	4.34898	1.36772e-05	0.000232594	Trp53inp2
ENSMUSG00000000439	728.741	0.950805	0.218794	4.34566	1.38859e-05	0.000235862	Mkrn2
ENSMUSG00000032091	178.632	-1.53871	0.354252	-4.34353	1.4021e-05	0.000237872	Tmprss4
ENSMUSG00000031246	6743.59	-0.600227	0.138218	-4.34261	1.40802e-05	0.000238592	Sh3bgrl
ENSMUSG00000031805	3275.06	-0.802976	0.185037	-4.33955	1.42773e-05	0.000241644	Jak3
ENSMUSG00000002111	1455.89	0.757041	0.174634	4.335	1.4576e-05	0.000246407	Spi1
ENSMUSG00000030203	1340.13	0.860727	0.198655	4.33277	1.47245e-05	0.000248623	Dusp16
ENSMUSG00000026167	31.9336	6.94937	1.60485	4.33023	1.48956e-05	0.000251213	Wnt10a
ENSMUSG00000039942	2944.39	-0.743406	0.171729	-4.32895	1.49821e-05	0.000252374	Ptger4
ENSMUSG00000062785	955.048	-1.12413	0.259751	-4.32774	1.50648e-05	0.000253466	Kcnc3
ENSMUSG00000022791	1863.19	0.896039	0.207109	4.3264	1.51565e-05	0.000254708	Tnk2
ENSMUSG00000021785	1412.66	-0.801781	0.185505	-4.32216	1.54511e-05	0.000259047	Ngly1
ENSMUSG00000033697	325.058	1.31067	0.303238	4.32224	1.54454e-05	0.000259047	Arhgap39
ENSMUSG00000029291	1361.56	-0.754741	0.175023	-4.31225	1.61603e-05	0.000270619	Rufy3
ENSMUSG00000049288	205.521	1.32165	0.306529	4.31165	1.62039e-05	0.00027103	Lix1l
ENSMUSG00000040270	6999.47	0.74796	0.173802	4.30351	1.68112e-05	0.000280858	Bach2
ENSMUSG00000022449	30.1977	6.93733	1.61242	4.30242	1.6894e-05	0.00028191	Adamts20
ENSMUSG00000038539	423.939	-1.1175	0.259763	-4.30201	1.69259e-05	0.000282112	Atf5
ENSMUSG00000017756	2036.84	-0.750975	0.174657	-4.29972	1.71011e-05	0.000284698	Slc12a7
ENSMUSG00000024127	782.304	0.817778	0.190211	4.29932	1.71321e-05	0.000284881	Prepl
ENSMUSG00000062007	413.828	-1.69214	0.393653	-4.29854	1.71926e-05	0.000285553	Hsh2d
ENSMUSG00000096727	2656.86	-0.717031	0.166917	-4.29573	1.74119e-05	0.000288859	Psmb9
ENSMUSG00000021250	357.338	1.58656	0.369485	4.29398	1.75499e-05	0.00029081	Fos
ENSMUSG00000038020	1176.9	1.27599	0.297268	4.29238	1.76771e-05	0.000292576	Rapgefl1
ENSMUSG00000038400	241.75	1.88908	0.440174	4.29166	1.77342e-05	0.000293181	Pmepa1
ENSMUSG00000036995	150.784	1.65023	0.385166	4.28445	1.83188e-05	0.000302495	Asap3
ENSMUSG00000032750	132.335	-1.95487	0.456315	-4.28404	1.83528e-05	0.000302705	Gab3
ENSMUSG00000010021	181.031	-1.66591	0.388955	-4.28305	1.84346e-05	0.000303701	Kif19a
ENSMUSG00000038042	70.7862	2.55202	0.59682	4.27603	1.90258e-05	0.000312997	Ptpdc1
ENSMUSG00000040102	1442.12	-0.830223	0.194167	-4.27583	1.90428e-05	0.000312997	Klhl42
ENSMUSG00000039637	19306.9	0.9395	0.219832	4.27371	1.92246e-05	0.000315621	Coro7
ENSMUSG00000019055	235.171	1.49752	0.350472	4.27286	1.92982e-05	0.000316464	Plod1
ENSMUSG00000035901	4314.3	0.659816	0.154499	4.27067	1.94886e-05	0.000319218	Dennd5a
ENSMUSG00000030761	732.603	-0.945591	0.221651	-4.26613	1.9889e-05	0.000325403	Myo7a
ENSMUSG00000015947	31.0147	4.85757	1.13883	4.26542	1.99524e-05	0.000326065	Fcgr1
ENSMUSG00000022533	9511.41	-0.619921	0.145353	-4.26494	1.99951e-05	0.000326389	Atp13a3
ENSMUSG00000029312	69.8108	2.24975	0.528243	4.25892	2.05413e-05	0.000334396	Klhl8
ENSMUSG00000032020	284.214	1.29785	0.304731	4.25902	2.05326e-05	0.000334396	Ubash3b
ENSMUSG00000032363	82.9309	-2.78732	0.654491	-4.25876	2.05562e-05	0.000334396	Adamts7
ENSMUSG00000034109	1333.13	-0.801651	0.188343	-4.25634	2.07798e-05	0.000337648	Golim4
ENSMUSG00000038637	337.506	1.24787	0.293225	4.25567	2.08422e-05	0.000338275	Lrrc56
ENSMUSG00000089722	40.1062	4.64245	1.09224	4.25039	2.13397e-05	0.000345956	Cd300ld5
ENSMUSG00000028152	942.326	0.868361	0.20437	4.24897	2.14758e-05	0.000347767	Tspan5
ENSMUSG00000073411	29814.9	-0.726694	0.171059	-4.2482	2.15494e-05	0.000348561	H2-D1
ENSMUSG00000061132	11755.5	-0.628484	0.148072	-4.24444	2.19143e-05	0.000354062	Blnk
ENSMUSG00000035164	365.207	1.05529	0.24866	4.24392	2.19646e-05	0.000354071	Zc3h12c
ENSMUSG00000039621	2189.03	0.762239	0.179604	4.24399	2.19575e-05	0.000354071	Prex1
ENSMUSG00000008730	8607.74	-0.59251	0.139803	-4.23819	2.25334e-05	0.000362828	Hipk1
ENSMUSG00000001089	1664.09	0.734228	0.173267	4.23756	2.25962e-05	0.000363428	Luzp1
ENSMUSG00000023990	1304	0.859355	0.202818	4.23707	2.26454e-05	0.00036381	Tfeb
ENSMUSG00000057948	734.076	-0.960564	0.226745	-4.23632	2.27218e-05	0.000364625	Unc13d
ENSMUSG00000024104	3044.43	0.723027	0.170715	4.23529	2.28259e-05	0.000365883	Washc2
ENSMUSG00000043531	144.517	1.70331	0.402359	4.2333	2.30285e-05	0.000368715	Sorcs1
ENSMUSG00000031328	11985.5	0.586615	0.138642	4.23116	2.32491e-05	0.000371829	Flna
ENSMUSG00000030657	173.297	1.73876	0.411133	4.2292	2.34527e-05	0.000374665	Xylt1
ENSMUSG00000055980	978.836	-1.42439	0.337028	-4.22633	2.3753e-05	0.000379036	Irs1
ENSMUSG00000013822	3123.44	-0.665354	0.15746	-4.22555	2.38361e-05	0.000379936	Elof1
ENSMUSG00000025579	1098.65	0.781995	0.185117	4.22433	2.39654e-05	0.000381569	Gaa
ENSMUSG00000038872	121.873	1.87866	0.444995	4.22176	2.42398e-05	0.000385508	Zfhx3
ENSMUSG00000020422	1611.4	-0.692286	0.164072	-4.21941	2.44941e-05	0.000389117	Tns3
ENSMUSG00000024354	123.003	-2.28161	0.540798	-4.21896	2.45433e-05	0.000389143	Slc23a1
ENSMUSG00000030921	2270.92	-1.24133	0.29423	-4.21889	2.45504e-05	0.000389143	Trim30a
ENSMUSG00000000276	3541.5	0.70447	0.167051	4.2171	2.47464e-05	0.000391814	Dgke
ENSMUSG00000029364	293.613	1.47166	0.349062	4.21605	2.48617e-05	0.000393201	Wsb2
ENSMUSG00000035929	8325.56	-0.881642	0.209174	-4.21488	2.49914e-05	0.000394814	H2-Q4
ENSMUSG00000005686	77.9506	2.17362	0.51583	4.21382	2.5109e-05	0.000396232	Ampd3
ENSMUSG00000034471	372.313	1.03561	0.245877	4.21188	2.53256e-05	0.000399208	Caskin2
ENSMUSG00000073489	818.828	-1.0837	0.257327	-4.21139	2.53808e-05	0.000399635	Ifi204
ENSMUSG00000025402	236.84	2.04512	0.486531	4.20347	2.62853e-05	0.000413419	Nab2
ENSMUSG00000056300	50.0576	2.58787	0.616341	4.19877	2.68368e-05	0.000421628	Zfp981
ENSMUSG00000032902	8382.46	-0.850222	0.202658	-4.19535	2.72445e-05	0.000427561	Slc16a1
ENSMUSG00000017485	13791.7	-0.662775	0.158019	-4.19428	2.73736e-05	0.000428643	Top2b
ENSMUSG00000028664	41.7452	-3.29428	0.785397	-4.19441	2.73587e-05	0.000428643	Ephb2
ENSMUSG00000058470	116.847	-6.42185	1.5342	-4.18579	2.8417e-05	0.000444492	Gm8369
ENSMUSG00000025608	24.2866	4.49431	1.07409	4.18428	2.86071e-05	0.000446975	Podxl
ENSMUSG00000019326	245.795	1.41074	0.337665	4.17793	2.94174e-05	0.000459131	Aoc3
ENSMUSG00000019996	1269.91	1.27908	0.306178	4.17756	2.94653e-05	0.000459375	Map7
ENSMUSG00000033276	54.3349	2.47194	0.591759	4.17728	2.95022e-05	0.000459447	Stk36
ENSMUSG00000022010	357.095	1.20672	0.289329	4.17076	3.03588e-05	0.000471754	Tsc22d1
ENSMUSG00000056832	322.132	1.10619	0.265209	4.171	3.03263e-05	0.000471754	Ift56
ENSMUSG00000044167	4009.86	-0.715578	0.171615	-4.16968	3.05029e-05	0.000473476	Foxo1
ENSMUSG00000025809	6026.91	0.643712	0.154395	4.16925	3.05603e-05	0.000473851	Itgb1
ENSMUSG00000033192	284.457	-1.40427	0.336977	-4.16725	3.08298e-05	0.000477509	Lpcat2
ENSMUSG00000018796	2306.5	0.650039	0.156022	4.16633	3.09546e-05	0.000478922	Acsl1
ENSMUSG00000031770	3261.57	-1.00636	0.24159	-4.16556	3.10593e-05	0.000480019	Herpud1
ENSMUSG00000001507	38.2324	3.02409	0.726263	4.16391	3.12844e-05	0.00048271	Itga3
ENSMUSG00000028221	1923.05	-0.790158	0.189769	-4.16379	3.13012e-05	0.00048271	Pip4p2
ENSMUSG00000035629	1357.1	1.055	0.253422	4.163	3.14092e-05	0.000483851	Rubcn
ENSMUSG00000035964	159.993	-2.41852	0.581191	-4.16131	3.16426e-05	0.00048692	Tmem59l
ENSMUSG00000029204	1728.91	0.719406	0.172985	4.15877	3.19968e-05	0.000491839	Rhoh
ENSMUSG00000024052	1491.13	-1.06251	0.255684	-4.15557	3.2448e-05	0.000498236	Lpin2
ENSMUSG00000030930	1008.59	1.31669	0.317094	4.15238	3.29039e-05	0.000504693	Chst15
ENSMUSG00000020547	5790.26	-0.666822	0.160607	-4.15189	3.29746e-05	0.000505232	Bzw2
ENSMUSG00000016179	581.684	0.882891	0.212838	4.14819	3.35118e-05	0.00051291	Camk1g
ENSMUSG00000019935	122.759	2.34426	0.565166	4.14791	3.35521e-05	0.000512976	Slc17a8
ENSMUSG00000028825	28.3518	6.77503	1.63359	4.14733	3.3637e-05	0.000513722	Rhd
ENSMUSG00000028270	648.442	-1.13627	0.274129	-4.14502	3.39784e-05	0.00051838	Gbp2
ENSMUSG00000032359	63.0881	3.28718	0.793438	4.14295	3.42868e-05	0.000522524	Ctsh
ENSMUSG00000026430	3134.86	-0.615718	0.148633	-4.14253	3.43493e-05	0.000522917	Rassf5
ENSMUSG00000024008	380.87	-1.39862	0.337716	-4.14141	3.45177e-05	0.00052436	Cpne5
ENSMUSG00000039199	600.207	0.926575	0.223728	4.14152	3.45009e-05	0.00052436	Zdhhc1
ENSMUSG00000055413	1326.4	-1.16557	0.281787	-4.13634	3.52889e-05	0.000535503	H2-Q5
ENSMUSG00000032553	2078.41	-0.681719	0.164848	-4.13543	3.54288e-05	0.000537053	Srprb
ENSMUSG00000021895	1249.78	-0.760304	0.183927	-4.13374	3.56913e-05	0.000539883	Arhgef3
ENSMUSG00000025041	3963.4	0.622204	0.150516	4.1338	3.56819e-05	0.000539883	Nt5c2
ENSMUSG00000079523	4249.92	-0.59755	0.144786	-4.12712	3.67341e-05	0.000555067	Tmsb10
ENSMUSG00000027082	289.627	-1.3004	0.315622	-4.12012	3.78672e-05	0.000571581	Tfpi
ENSMUSG00000021973	2003.69	-0.738095	0.179161	-4.11974	3.79307e-05	0.000571934	Micu2
[truncated: 16,714 more rows]

## Sheet: KO_EV_vs_KO_mPAX5Wt
ensembl	baseMean	log2FoldChange	lfcSE	stat	pvalue	padj	symbol
[truncated: 17,560 more rows]

[truncated: 2 more sheets: KO_EV_vs_KO_mPAX5R, All_vs_All]
