# Supplementary material for: A SIRT7-dependent acetylation switch regulates early B cell differentiation and lineage commitment through Pax5
Source: Nat Immunol. 2024 Oct 18;25(12):2308–19. doi: 10.1038/s41590-024-01995-7 (PMC11588656; doi:10.1038/s41590-024-01995-7)
Supplement: Supplementary file 10 — Statistical source data. [file 41590_2024_1995_MOESM10_ESM.xlsx]

## Sheet: Fig. 1d
	Pre-pro-B cells	ProB cells	PreB cells	Immature B cells	Mature B cells
	3267	3570	5230	5426	5303
	3049	3931	5314	5964	5554
	2933	4378	4931	5703	5388
	2144	3415	5333	5379	5886
	1054	3776	4763	5546	5204
	1271	3578	5266	5745	5438
	1166	3623	5041	5775	6092
	1523	4100	4747	5453	5642

## Sheet: Fig. 1e
	WT	Sirt7-/-
	2140000	2050000
	1280000	651000
	2180000	295000
	2880000	1270000
	2090000	837000
	3170000	830000
	1280000	841000
	1740000	1670000
	1820000	707000

## Sheet: Fig. 1g
	Pre-pro-B cells		Pro-B cells		Pre-B cells		Immature B cells		Mature B cells
	WT	Sirt7-/-	WT	Sirt7-/-	WT	Sirt7-/-	WT	Sirt7-/-	WT	Sirt7-/-
	508000	342000	526000	349000	835000	787000	242000	324000	671000	391000
	122000	169000	89800	115000	260000	235000	236000	78800	361000	140000
	464000	123000	238000	43500	733000	53100	408000	33900	513000	130000
	200000	598000	240000	222000	1690000	544000	266000	168000	374000	110000
	310000	124000	338000	177000	1020000	437000	147000	55100	366000	97100
	599000	360000	320000	129000	1550000	294000	327000	57000	486000	291000
	231000	147000	179000	182000	669000	394000	77100	65900	265000	126000
	540000	304000	266000	353000	535000	716000	127000	93500	707000	369000
	285000	346000	192000	93100	821000	271000	135000	15500	547000	15500

## Sheet: Fig. 1i
	WT	Sirt7-/-
	7808640	6.06735e+06
	7840000	4463680
	1.42763e+07	5072760
	12633600	4019520
	9.25716e+06

## Sheet: Fig. 1k
	Transitional B cells		Marginal zone B cells		Follicular B cells		GC B cells		Memory B cells		Plasma cells		IgG1+ B cells
	WT	Sirt7-/-	WT	Sirt7-/-	WT	Sirt7-/-	WT	Sirt7-/-	WT	Sirt7-/-	WT	Sirt7-/-	WT	Sirt7-/-
	197000	136000	1050000	1100000	1830000	1300000	36500	172000	775000	311000	53900	6550	177000	102000
	140000	41000	1690000	843000	1930000	667000	143000	77900	533000	238000	16600	5230	100000	60600
	355000	42000	1340000	885000	2470000	661000	99500	106000	415000	109000	22000	7470	140000	110000
	215000	49200	1170000	1470	3040000	40000	88700	118000	757000	214000	15400	10300	133000	51600

## Sheet: Fig. 1l
	WT	Sirt7-/-
	25030.8	2986.82
	4737.43	813.414
	49119.4	452.764
	4837.11	518.837
		1182.77

## Sheet: Fig. 1m
	Sirt7-/-
	EV	SIRT7WT	SIRT7H187Y
	927	36000	20100
	1340	78400	2530
	1350	78500	481
	1830		1250
	1030
	495
