# Supplementary material for: A SIRT7-dependent acetylation switch regulates early B cell differentiation and lineage commitment through Pax5
Source: Nat Immunol. 2024 Oct 18;25(12):2308–19. doi: 10.1038/s41590-024-01995-7 (PMC11588656; doi:10.1038/s41590-024-01995-7)
Supplement: Supplementary file 11 — Statistical source data. [file 41590_2024_1995_MOESM11_ESM.xlsx]

## Sheet: Fig. 2d
	Trbc1		Trbc2		Zap70		Tigit		Cd3e		Tigit
	WT	Sirt7-/-	WT	Sirt7-/-	WT	Sirt7-/-	WT	Sirt7-/-	WT	Sirt7-/-	WT	Sirt7-/-
	0.0127722	0.200801	0.259041	0.506612	0	2.15395	1.65327	8.17088	0	0.327488	0.325586	8.65031
	0.0483066	0.289728	0.0643627	0.949245	0.0410996	1.80646	1.81162	10.3229	0	0.271767	0.793948	8.9234
	0	0.304154	0	0.868369	0.0345675	1.60101	2.42936	13.9922	0	0.120821	0.717424	6.11775

## Sheet: Fig. 2i
		RNA	Protein
	Otud6a	-11.8973	-4.18551
	Chd5	-9.83642	-9.3995
	Tubb6	-9.59573	0.586768
	Mylk	-8.71424	-6.40921
	Spta1	-8.22491	-6.41153
	Slc5a9	-8.11282	-8.02747
	Anxa3	-7.99328	-2.60779
	Tgtp1	-7.50413	-7.73831
	Atl1	-6.93027	-6.76443
	Nudt2	-6.8754	-4.62453
	Ctsg	-6.6992	-5.18749
	Afap1l1	-6.68845	-2.8583
	Chchd6	-6.50654	-3.51368
	Tpmt	-6.21818	-6.32744
	Anxa2	-6.10471	-2.32422
	Osbpl1a	-6.09375	-2.31297
	Hp	-6.049	-2.21642
	Sptb	-6.00229	-9.24193
	Myh10	-5.97362	-8.16238
	Txnrd3	-5.9602	-7.09564
	Actn1	-5.90189	-4.1074
	Bcat1	-5.86781	-3.43588
	Fabp5	-5.85139	1.55358
	Fahd1	-5.82177	-6.14258
	Senp8	-5.80769	-5.20094
	Spr	-5.75545	-2.09071
	Gsto1	-5.7197	-2.35863
	Scin	-5.67243	-6.1979
	Gcsh	-5.67012	-1.89965
	Pak1	-5.64768	-6.80317
	Fdx1	-5.63945	-6.14884
	Gmds	-5.57556	-2.87807
	Anxa1	-5.54205	1.83606
	Dtd2	-5.53919	-5.87203
	Timm9	-5.51598	-1.03918
	Chid1	-5.50775	-5.95422
	Them4	-5.47562	-5.5057
	Timm10	-5.42649	-2.33239
	Ppa1	-5.38283	1.25967
	Timm8a1	-5.29632	0.674735
	C3	-5.26424	-5.62158
	Rmdn1	-5.2571	-5.11541
	Lap3	-5.22698	-1.69668
	Glmn	-5.21333	-6.30721
	Blvra	-5.16006	-0.493604
	Pgm3	-5.1547	-4.12761
	Mzt2	-5.15217	-4.35558
	Renbp	-5.08302	-7.24756
	Gale	-5.07595	-5.1403
	Clybl	-5.07219	-4.41148
	Cutc	-5.06021	-1.37267
	Nudt7	-5.04336	-5.9402
	Aven	-5.01307	-5.30278
	Guk1	-4.98466	-2.46785
	Pars2	-4.92294	-6.6941
	Lsm5	-4.90432	2.54446
	Gss	-4.89155	-3.18238
	Nup43	-4.84443	-1.2783
	Bola1	-4.83913	-3.61616
	Pgm2	-4.82529	-0.699133
	Hint2	-4.82149	-3.92443
	Mthfs	-4.80574	-4.61005
	Idi1	-4.78833	-0.226451
	Asns	-4.76832	-4.30079
	Gsr	-4.76337	0.30854
	Rcn1	-4.72006	-5.78866
	Ass1	-4.71998	-2.89592
	Mtap	-4.71631	0.556209
	Mecr	-4.70504	-2.41105
	Nit2	-4.70454	-1.15112
	Haus1	-4.69507	-5.34698
	Slc4a1	-4.68845	-4.95542
	Acot7	-4.67956	-1.6473
	Dusp3	-4.66786	-4.45931
	Pfn2	-4.65703	-2.01038
	Thumpd2	-4.65323	-8.87891
	Xrcc4	-4.62882	-4.81167
	Trmt61a	-4.60852	-3.19939
	Plbd1	-4.59821	-2.9496
	Pus7	-4.58014	-4.10783
	Scrn2	-4.57998	-5.0217
	Nup37	-4.57214	-0.966103
	Tpk1	-4.55283	-3.9804
	Adk	-4.53678	0.0990401
	Iqgap2	-4.52389	-3.707
	Ada	-4.50804	0.151629
	Mrrf	-4.50405	-4.14047
	Pole2	-4.4629	-6.41536
	Bpnt1	-4.4501	-2.91251
	Anxa4	-4.44838	-3.49468
	Sumf2	-4.44511	-3.60709
	Ckap4	-4.44412	-4.8674
	Mrps28	-4.43072	-4.94221
	Hagh	-4.42887	-3.17501
	Nbn	-4.41697	-7.34539
	Enoph1	-4.39753	-2.90524
	D2hgdh	-4.39652	-4.82894
	Gins1	-4.388	-5.11653
	Pcca	-4.37769	-2.92577
	Shmt1	-4.37617	0.354507
	Lgals3	-4.37433	-1.49955
	Scfd2	-4.35604	-5.40506
	Apex1	-4.35331	1.17185
	Txnl4a	-4.33866	-2.1833
	Nudcd2	-4.32914	0.456806
	Nmi	-4.30226	-1.33019
	Vcl	-4.29902	-2.06348
	Gemin2	-4.29747	-3.81856
	Rps27l	-4.28851	0.104861
	Cbr1	-4.28565	-0.53348
	Cpne2	-4.28137	-6.18966
	Nudcd1	-4.2789	-1.72238
	Ptrhd1	-4.26398	-1.18702
	Pmvk	-4.2617	-5.25159
	Rbbp9	-4.25958	-2.14533
	Fdps	-4.25814	-3.50149
	Ccdc58	-4.25562	-2.02976
	Fam136a	-4.23147	-3.59154
	Mrps22	-4.22482	-3.50779
	Hibch	-4.21988	-2.12484
	Nsl1	-4.20673	-4.16473
	Txnrd2	-4.19314	-2.79221
	Psmg1	-4.18667	-1.64867
	Sdf2l1	-4.1817	-0.439059
	Spata5	-4.17712	-1.20549
	Polr2h	-4.17389	0.596947
	S100a13	-4.16937	-1.27694
	Chil3	-4.15036	2.42682
	Tsfm	-4.14883	-0.969164
	Eml2	-4.14106	-3.4089
	Pin4	-4.13911	0.741496
	Dph5	-4.13881	-4.41425
	Gins3	-4.13643	-1.1961
	Nudt14	-4.13145	-6.16503
	Mphosph6	-4.1231	-3.18354
	Acp1	-4.11104	0.506332
	Haus7	-4.09644	-5.67801
	Cfap36	-4.08728	-3.93178
	Pus7l	-4.0829	-6.27612
	Exog	-4.07707	-5.1747
	Grwd1	-4.07407	-3.4859
	Grhpr	-4.06672	-1.49567
	Pdxk	-4.05687	-0.308822
	Gmnn	-4.05561	-4.58937
	Aarsd1	-4.05138	-5.19922
	Srm	-4.04802	0.692227
	Ndufa5	-4.04143	-0.710208
	Cryl1	-4.02524	-3.18032
	Exosc7	-4.02495	-1.43388
	Fra10ac1	-4.02043	-3.67211
	Apip	-4.00786	-0.00761128
	Dbi	-3.99527	2.60319
	Trip10	-3.99363	-4.61611
	Bid	-3.98951	-2.5884
	Dars2	-3.97955	-5.44821
	Cyfip1	-3.97578	-8.68648
	Trmu	-3.9744	-5.97106
	Vwa5a	-3.96694	-3.55659
	Psph	-3.95832	-3.56239
	Prkar2b	-3.94732	-6.5057
	Rrp1b	-3.94576	-4.86592
	Mpp6	-3.94451	-5.17779
	Dctpp1	-3.93344	-1.70923
	F13a1	-3.92724	-4.02023
	Gimap4	-3.9141	1.23075
	Timm8b	-3.91037	-1.74184
	Sec31b	-3.90584	-3.08314
	Scoc	-3.88909	-5.26302
	Yars2	-3.88302	-6.04008
	Psmg3	-3.87984	-2.09248
	Eno3	-3.87235	-3.96826
	Uprt	-3.86539	-5.87978
	Crls1	-3.85908	-8.43247
	Fam174a	-3.85252	-4.66886
	Rdh14	-3.85239	-5.87157
	Lsm1	-3.85096	-2.89904
	Lyar	-3.85066	-3.87689
	Bdh1	-3.83792	-3.74651
	Aacs	-3.83691	-6.03651
	Mtx2	-3.8177	-1.06584
	Cisd1	-3.81376	1.07171
	Mnat1	-3.80572	-3.48663
	Tbca	-3.79947	2.0666
	Armc7	-3.79702	-5.90712
	Mrpl21	-3.7891	-2.86303
	Gar1	-3.78659	-1.44026
	Acy1	-3.77977	-2.95798
	Adprm	-3.77919	-4.10094
	Uap1l1	-3.77179	-3.04156
	Bloc1s5	-3.77002	-5.86427
	Rpl22l1	-3.76607	-0.233813
	Stom	-3.76401	-5.25579
	Rfc4	-3.76214	-0.416468
	Abhd10	-3.75883	-6.71247
	Aprt	-3.75751	-1.13345
	Slirp	-3.75604	0.0671711
	Pfdn1	-3.75448	0.982023
	Rrp12	-3.73904	-5.75904
	Lsm7	-3.72182	-0.161149
	Med11	-3.72047	-3.11295
	Mrps31	-3.71575	-4.27618
	Pacsin1	-3.71488	-3.35215
	Mvp	-3.69971	-2.43508
	Prorsd1	-3.68035	1.18371
	Tjp2	-3.67701	-9.57073
	Lztfl1	-3.6619	-1.5163
	Wdr12	-3.65994	0.00812463
	Rpa3	-3.65737	2.10176
	Suox	-3.65526	-4.56289
	Glod4	-3.65457	0.909043
	Tsr1	-3.65234	-2.79627
	Tstd3	-3.64866	-5.61003
	Uchl5	-3.64856	0.124312
	Uchl3	-3.64293	1.77768
	Esd	-3.63833	-1.06274
	Aplf	-3.63683	-5.66378
	Coil	-3.63671	-4.1927
	Ppil3	-3.60969	-0.781649
	Cpt1b	-3.60916	-3.43859
	Rpp30	-3.60883	-3.40606
	Uros	-3.59916	-3.56299
	Hdhd2	-3.59829	-2.77515
	Ptges2	-3.59565	-4.94054
	Eci1	-3.59306	0.237003
	Klhdc4	-3.59266	-6.41986
	Faim	-3.58845	-1.86934
	Suclg2	-3.58534	-0.990825
	Nt5dc1	-3.57632	-4.08891
	Hgh1	-3.56923	-7.27424
	Hspa4l	-3.56892	-3.34228
	Tbcb	-3.56439	-1.13866
	Polr2f	-3.56427	-3.32063
	Tsr2	-3.56215	-1.33053
	Xrcc5	-3.56208	-1.76196
	Heatr3	-3.55869	-4.64147
	Zwilch	-3.55108	-4.85203
	Psmd10	-3.54896	-2.53739
	Mrpl1	-3.54857	-5.94092
	Ndufb2	-3.54239	-0.45803
	Eif3j2	-3.52784	-1.82544
	Cstb	-3.52171	2.16332
	Gbe1	-3.51743	-5.3084
	Spdl1	-3.51596	-9.77203
	Gtf2f2	-3.51147	-1.10665
	Commd6	-3.50385	-3.04181
	C1d	-3.50177	-4.56192
	Pdcd6	-3.5002	-0.204405
	Xpnpep3	-3.49741	-5.87877
	Timmdc1	-3.49233	-7.58355
	Tuba4a	-3.48767	-0.655257
	Mthfd1	-3.48551	0.208168
	Nadk2	-3.48305	-4.09949
	Cradd	-3.47787	-4.03129
	Acyp1	-3.47475	1.3336
	Hmbs	-3.47347	-1.3253
	Jup	-3.47048	-3.30739
	Trappc2	-3.46808	-3.3666
	Mydgf	-3.4653	0.0223431
	Gmppb	-3.45675	-2.05412
	Rgs10	-3.45097	-1.34522
	Phax	-3.44272	-2.85526
	Casp7	-3.44017	-5.99409
	Polr2l	-3.43978	0.556762
	Mtm1	-3.43732	-7.28455
	Lzic	-3.42551	0.246233
	Rabgef1	-3.42539	-4.58808
	Gnl3	-3.41664	-3.6345
	Per2	-3.41541	-3.44224
	Clip1	-3.41473	-3.5909
	Nif3l1	-3.41369	-2.83928
	Nucb2	-3.41326	-2.24524
	Wdr92	-3.40937	-4.11437
	Echs1	-3.40337	-0.290356
	Bag5	-3.39834	-3.24308
	Med28	-3.39754	-4.35915
	Vcpkmt	-3.38411	-3.74515
	Asl	-3.37979	-2.66799
	Sephs2	-3.37896	-2.19879
	Lsm12	-3.37789	-1.77556
	Tyms	-3.37626	-0.359048
	Brcc3	-3.37523	-2.85664
	Ndufa2	-3.36314	-0.603274
	Nle1	-3.3616	-2.24451
	Gnpda2	-3.35814	-3.13795
	Exosc2	-3.35533	-3.05127
	Qdpr	-3.35426	0.464643
	Npm3	-3.34894	0.164006
	Apool	-3.34507	-2.85198
	Mri1	-3.34495	-0.450112
	Exosc4	-3.3409	-0.920487
	Pfdn6	-3.33953	1.64643
	Polr2d	-3.32892	-0.57336
	Nln	-3.32262	-2.39569
	Unc119	-3.3221	-7.25549
	Etfb	-3.31798	1.4725
	Trappc2l	-3.31369	-3.90326
	Pdcd2	-3.31027	-3.98364
	Crocc	-3.30358	-4.97924
	Papss1	-3.30267	-2.72483
	Dbr1	-3.29561	-2.50088
	Polr2i	-3.29482	-1.76557
	Hmces	-3.28946	-7.72751
	Ltf	-3.28658	-0.513283
	Ndufb4	-3.28544	-1.74689
	Polr1c	-3.28303	-3.40018
	Wdr61	-3.28157	0.969711
	Acsf3	-3.28095	-5.40616
	Ppa2	-3.27973	0.0227482
	Ipo4	-3.27241	-5.44414
	Dsn1	-3.27115	-4.19168
	Ddt	-3.26321	0.548104
	Ndufs4	-3.25902	0.384883
	Acot2	-3.25595	-0.895164
	Wdr73	-3.25395	-4.97975
	Pccb	-3.25346	-3.15381
	Cnpy2	-3.24782	-0.540071
	Prdx4	-3.24633	2.04664
	Aldh1b1	-3.24303	-1.14138
	Ddx59	-3.24151	-9.19649
	Cryzl1	-3.24087	-3.00997
	Rrp9	-3.23725	-3.13438
	Isoc2a	-3.23407	-2.41963
	Arrb1	-3.22498	-4.64823
	Shcbp1	-3.22264	-4.15862
	Acat2	-3.22157	-0.635084
	Hspa13	-3.22156	-5.69706
	Isoc1	-3.22109	-1.16887
	Pepd	-3.22003	-2.9105
	Gtf3c6	-3.21657	-3.09173
	Vps45	-3.2125	-6.1488
	Brip1	-3.20904	-11.0382
	Mbnl3	-3.20682	-2.82001
	Rwdd1	-3.20362	-0.371267
	Hat1	-3.2017	-1.12011
	Trappc4	-3.20113	-4.54373
	Tbc1d10a	-3.1977	-6.8247
	Ptrh2	-3.18896	-2.26259
	Camp	-3.18421	1.56013
	Nup35	-3.18203	-0.71831
	Pus1	-3.18099	-4.72311
	Gphn	-3.16784	-2.863
	Rsrc1	-3.16759	-0.505575
	Coq5	-3.16522	-4.46933
	Acot9	-3.15903	-2.82295
	Sumf1	-3.15639	-1.87326
	Aimp2	-3.15537	-1.37843
	Bcat2	-3.15432	-2.20485
	Ubxn2b	-3.1453	-6.8916
	Ttc38	-3.14378	-5.74297
	Lsm8	-3.13814	0.92632
	Stoml2	-3.12936	-0.958992
	Kpna1	-3.12316	-2.48824
	Iah1	-3.11999	-3.76259
	Lrrc40	-3.11963	-4.34033
	Lxn	-3.11857	0.686461
	Zbtb8os	-3.11238	0.492876
	Kbtbd4	-3.11212	-6.56729
	Nhp2	-3.11128	0.357874
	Sdf2	-3.10733	-2.09428
	Hsd17b12	-3.10551	-4.05573
	Rpap3	-3.10518	-3.43895
	Clpp	-3.10004	-1.17763
	Anxa5	-3.0988	0.559404
	Gfpt1	-3.09775	-5.76151
	Pole4	-3.09379	-1.0943
	Toe1	-3.08928	-4.44948
	Ercc6l	-3.07842	-3.10585
	Prkrip1	-3.07629	-4.16849
	Ttc33	-3.07299	-1.19358
	Vps25	-3.06368	0.0360764
	Hspe1	-3.06192	4.16078
	Leo1	-3.06027	-1.81828
	Cwc27	-3.0599	-0.691721
	Idh1	-3.05683	-1.81768
	Vti1b	-3.05591	-4.97295
	Fanci	-3.05472	-6.62963
	Taf5	-3.05438	-3.58746
	Pts	-3.05343	-2.2663
	Commd9	-3.04669	-2.83501
	Aatf	-3.04535	-3.23717
	Acad9	-3.04102	-1.73785
	Rfxap	-3.03906	-5.54113
	Pdcd5	-3.03493	-0.478265
	Psmg2	-3.03465	-3.12474
	Naf1	-3.03463	-4.93875
	Thtpa	-3.03416	-2.52095
	Mccc2	-3.02553	-5.43932
	Rrs1	-3.01921	-2.31315
	Apmap	-3.01903	-3.43591
	Stx8	-3.019	-3.14545
	Surf2	-3.01813	-5.35098
	Lars2	-3.01553	-3.38383
	Rbm34	-3.00781	-3.82373
	Thoc7	-3.00226	-1.06541
	Tipin	-2.99384	-3.44756
	Tbcc	-2.99194	-3.05913
	Saal1	-2.99166	-3.40987
	Nt5c3b	-2.98734	-2.37558
	Fundc2	-2.98571	-3.02438
	Ndufb3	-2.97378	-0.0960118
	Nat2	-2.96888	-1.52293
	Cul2	-2.96524	-3.47043
	Aimp1	-2.9652	-0.176892
	Txndc17	-2.96353	1.38854
	Acot8	-2.96164	-3.73333
	Dpysl2	-2.95019	1.93781
	Rrp8	-2.94636	-6.50171
	Memo1	-2.94289	-1.51112
	Mrps35	-2.94212	-2.85295
	Cog7	-2.941	-5.78614
	Eny2	-2.94017	-0.975948
	Dph6	-2.9353	-4.90313
	Nae1	-2.93313	-2.09962
	Dguok	-2.93228	-3.37811
	Mphosph10	-2.92971	-3.38531
	Mrps23	-2.92953	-1.54953
	Ubac1	-2.92322	-5.74149
	Med10	-2.92311	-3.92521
	Oard1	-2.91906	-2.63063
	Inpp1	-2.917	-3.82832
	Dpy30	-2.91399	2.41735
	Cfap20	-2.91258	-5.79475
	Nqo2	-2.91224	-5.95317
	Mrpl41	-2.91221	-2.59674
	Chrac1	-2.90958	-1.27919
	Pdhx	-2.90883	-5.10479
	Rabep1	-2.90564	-4.96129
	Thumpd3	-2.90238	-3.88597
	Snx12	-2.89664	-1.16649
	Acads	-2.89565	-0.347888
	Rras2	-2.8929	-3.50992
	Ift20	-2.88891	-6.49705
	Ppil1	-2.88762	1.39501
	As3mt	-2.88679	-1.25539
	Tpd52l2	-2.8863	0.65264
	Kifc1	-2.88218	-5.83667
	Gstp1	-2.88113	2.03833
	Tom1	-2.88063	-3.9401
	Fkbp5	-2.87831	-2.00723
	Arl6ip4	-2.8745	-2.69444
	Ccdc25	-2.8743	-0.739453
	Fkbp3	-2.87054	2.45171
	Wdr70	-2.87032	-2.41168
	Acaa2	-2.86362	0.509329
	Nr2c2ap	-2.8624	-2.49765
	Isy1	-2.8617	-2.28064
	Syne1	-2.85742	-8.5257
	Esf1	-2.85307	-5.16281
	Denr	-2.85274	-1.80204
	Aldh4a1	-2.84821	-4.29016
	Mrps27	-2.84239	-3.60389
	Adsl	-2.84173	0.579344
	Ppp2r1b	-2.84119	-1.53028
	Casp8ap2	-2.83567	-4.31438
	Casp1	-2.82982	-1.73111
	Surf6	-2.82604	-4.68323
	Spc25	-2.82375	-2.6698
	Casp3	-2.82172	0.603319
	Pgm1	-2.81952	-2.94071
	Clpx	-2.81841	-4.3259
	Rcn2	-2.8162	-1.36762
	Ppie	-2.81481	0.520958
	Wdr75	-2.81051	-3.7412
	Ipo11	-2.80989	-3.38722
	Cfl2	-2.80889	-4.44337
	Bola2	-2.8052	0.500714
	Psmd5	-2.80255	-0.597223
	Mpi	-2.80195	-3.40251
	Rngtt	-2.80141	-5.10939
	Nampt	-2.79464	-1.4324
	Hsdl2	-2.79424	-4.06193
	Taf7	-2.79335	-3.55609
	Abracl	-2.79114	1.55068
	Hypk	-2.78821	1.88918
	Hmgcl	-2.77814	-0.738827
	Rsu1	-2.7773	-1.47675
	Casp6	-2.77713	-1.94615
	Ndufb9	-2.7759	-1.14604
	Pfdn2	-2.76979	0.981761
	Mrpl45	-2.76891	-3.36123
	Dbt	-2.7674	-3.32114
	Exosc9	-2.7666	-1.55117
	Uap1	-2.76636	-7.27597
	Rnpep	-2.76412	-3.27468
	Diablo	-2.76343	-1.25442
	Chaf1b	-2.75993	-3.02292
	Comt	-2.75728	-2.6813
	Gcdh	-2.7563	-5.89412
	Umps	-2.75523	0.449488
	Nudt16	-2.75244	-4.97085
	Nrbf2	-2.7482	-4.76643
	Fech	-2.74741	-9.04297
	Nip7	-2.74472	-4.51431
	Dhrs1	-2.73663	-5.5081
	Rab8b	-2.7362	-3.75503
	Galk1	-2.73586	-0.146359
	Pus10	-2.73376	-4.30954
	Ccdc22	-2.73257	-4.25338
	Ssbp1	-2.7324	0.962665
	Acaca	-2.73121	-6.17275
	Ttll12	-2.73077	-2.1414
	Map2k6	-2.72957	-4.68117
	Nme1	-2.72885	2.3901
	Urod	-2.72747	-3.7859
	Ndufs6	-2.72339	-0.442351
	Praf2	-2.72321	-4.58169
	S100a8	-2.72141	3.26445
	Ube3a	-2.72116	-3.88275
	Flnb	-2.71682	-5.14025
	Pgp	-2.71279	-0.534216
	Nedd1	-2.71066	-4.08715
	Grpel1	-2.70811	-0.425745
	Mycbp	-2.70498	0.181083
	Pola1	-2.70456	-1.81172
	Ola1	-2.70335	-1.2073
	Atp6v1h	-2.70154	-2.17857
	C1qbp	-2.69864	1.62164
	Nck1	-2.69648	-1.62159
	Ccdc43	-2.69581	-4.18132
	Pask	-2.68818	-7.06122
	Gtf2e1	-2.68459	-2.2581
	Yipf6	-2.68452	-6.808
	Rnaseh2c	-2.68393	-1.91964
	Timm13	-2.68308	-0.0314134
	Lage3	-2.68265	-1.48642
	Suclg1	-2.68164	0.712968
	Lgals1	-2.68063	0.995376
	Pde6d	-2.68016	-1.68669
	Pithd1	-2.67857	-3.53315
	Ngly1	-2.67852	-6.86852
	Ndufc2	-2.67479	-0.862465
	Nudt9	-2.67478	-4.04111
	Cetn2	-2.67047	-1.96204
	Rprd1b	-2.66539	1.418
	Tor1b	-2.66313	-4.28725
	Gpd2	-2.66108	-1.4725
	Slc25a12	-2.65772	-2.79805
	Slc25a10	-2.65485	-3.66957
	Ppih	-2.65228	0.0977309
	Scfd1	-2.64866	-1.7464
	Pfkp	-2.64519	-2.84577
	Gcc2	-2.64239	-5.35389
	Sugt1	-2.64197	-0.0193989
	Snrpd3	-2.64025	3.846
	Stx12	-2.63808	-2.90161
	Pdrg1	-2.63621	-3.57956
	Nsmce2	-2.63521	-4.04658
	Orc2	-2.63397	-6.1183
	Pbdc1	-2.62178	0.719497
	Ccdc12	-2.62	0.459547
	Tbl1xr1	-2.61989	-1.00295
	Commd8	-2.6184	-3.57724
	Ifi35	-2.61762	-1.38529
	Kif2c	-2.61642	-4.40374
	Cfdp1	-2.61555	0.891539
	Map2k3	-2.61412	-4.69512
	Hexa	-2.61302	-4.86924
	Dis3	-2.60982	-3.13837
	Pdlim1	-2.60872	0.997097
	Spag7	-2.60493	0.0465661
	Ttc1	-2.60212	-1.16039
	Gpatch1	-2.60136	-4.3889
	Nme2	-2.60134	1.91724
	Manba	-2.59855	-5.64281
	Psmd9	-2.59776	-1.27413
	Aldh18a1	-2.59664	-4.01477
	Ttk	-2.59298	-9.23588
	Etfa	-2.59249	1.64613
	Ctu2	-2.59234	-4.0709
	Hsph1	-2.5893	-0.27631
	Prdx6	-2.58734	2.21932
	Etfdh	-2.5873	-2.2076
	Armt1	-2.5863	-2.31353
	Nfs1	-2.57841	-2.8745
	Rnaseh2a	-2.57664	0.300097
	Tmx1	-2.57395	-2.01466
	Ints10	-2.57389	-4.66557
	Prpf38a	-2.57267	-0.324036
	Gpatch11	-2.56644	-3.59318
	Llph	-2.56528	-0.320427
	Cycs	-2.56482	1.78254
	Commd2	-2.56165	-3.96005
	Snap23	-2.56083	-1.50522
	Exosc3	-2.55732	-2.88029
	Pwp1	-2.55589	-2.5627
	Taf9	-2.55416	-2.41023
	Pdcl3	-2.55302	-0.602138
	Aifm1	-2.5428	-1.15134
	Naa25	-2.54257	-6.12597
	Rps6ka5	-2.5415	-2.59896
	Atox1	-2.53779	1.46225
	Edf1	-2.53728	-1.21327
	Ppm1f	-2.5364	-3.13799
	Coq9	-2.53253	-3.57481
	Terf2ip	-2.52815	-1.34354
	Psma5	-2.52239	3.76422
	Nipsnap1	-2.52127	-2.45372
	Htatsf1	-2.52126	-1.64559
	Eif2b1	-2.51643	-5.66318
	Prim2	-2.51615	-1.84127
	Exosc8	-2.5154	-0.576571
	Hmgn5	-2.51397	-2.30602
	Ufl1	-2.50952	-3.70487
	Ddrgk1	-2.50592	-5.55281
	Arfgap1	-2.50348	-1.40488
	Snrpe	-2.49718	0.998922
	Pgrmc1	-2.4957	-1.12422
	Kntc1	-2.493	-6.942
	Ppwd1	-2.49165	-1.06353
	Lsm6	-2.49097	0.983549
	Armc1	-2.48271	-2.89649
	Eci2	-2.48157	-2.32556
	Glrx5	-2.47977	-0.448767
	Ndufv1	-2.47818	-1.3231
	Lamtor5	-2.47217	0.351016
	Gtf3c4	-2.4685	-3.43414
	Elmo2	-2.46702	-4.70435
	Wdr44	-2.46692	-3.80941
	Nedd4	-2.4658	-5.19798
	Bysl	-2.46523	-3.06635
	Xpo4	-2.46209	-4.35522
	Kat8	-2.46077	-2.5265
	Timm23	-2.45876	-2.80293
	Med8	-2.45725	-6.35111
	Hspbp1	-2.45592	-5.09152
	Snrpa1	-2.45561	1.2973
	Psat1	-2.45408	1.24977
	Got1	-2.45362	1.19023
	Ndufv2	-2.45286	-1.51511
	Dhx29	-2.452	-6.42203
	Armc10	-2.44731	-0.998121
	Ikbkg	-2.44678	-2.61783
	Lpxn	-2.44659	-0.875673
	Gins4	-2.44535	-2.59944
	Poldip2	-2.44375	-4.89443
	Idh3a	-2.44041	1.41815
	Ruvbl1	-2.4399	1.94799
	Tiprl	-2.43941	-0.496674
	Nup54	-2.43918	-2.30865
	Cdk5rap3	-2.43689	-3.31562
	Ddx20	-2.43577	-4.80006
	Ptpn2	-2.43481	-4.9275
	Ube2a	-2.42863	-0.813515
	Ate1	-2.42739	-3.88201
	Fkbp2	-2.42489	-0.0776333
	Rexo2	-2.42407	-3.0105
	Commd10	-2.42276	-3.52055
	Rpa2	-2.41951	0.150429
	Thumpd1	-2.41804	-0.654614
	Ndufab1	-2.41784	-2.74408
	Cacybp	-2.41771	2.4106
	Pck2	-2.41739	-1.82384
	Nop58	-2.41653	0.150359
	Dnpep	-2.41364	-2.08193
	Rtn4ip1	-2.41051	-5.05397
	Lamtor2	-2.41023	-0.397234
	Park7	-2.40935	2.50363
	Nit1	-2.40747	-6.31103
	Magoh	-2.4057	1.12518
	Sucla2	-2.40489	-0.581152
	Cox6c	-2.39999	-0.0445264
	Pin1	-2.39823	0.905791
	Ndufa7	-2.39802	-0.448111
	Chmp2b	-2.39387	-3.07969
	Fam50a	-2.39267	-0.677279
	Itpa	-2.39197	0.709917
	Rbm12	-2.38091	-1.46728
	Sod2	-2.38065	0.336713
	Msantd2	-2.37812	-7.8015
	Snrpd1	-2.37131	3.47339
	Uba6	-2.36709	-1.87904
	Rfc3	-2.36701	-1.58449
	Gstt2	-2.3655	-1.88126
	Cops8	-2.36527	0.266368
	Dohh	-2.36363	-6.79263
	Acadvl	-2.36264	-1.27493
	Emc2	-2.36012	-3.81521
	Nsmce1	-2.36005	-3.44749
	Rfc5	-2.359	-1.0634
	Rnmt	-2.35881	0.0366282
	Tpd52	-2.35554	1.14731
	Ncbp2	-2.35421	-1.102
	Adi1	-2.35289	0.0861128
	Rasa2	-2.34989	-9.35571
	Atg3	-2.34958	-1.33824
	Cdk1	-2.34743	-0.26389
	Emc8	-2.34581	-1.62586
	Tbl3	-2.34457	-3.69127
	Ap1s1	-2.34331	-4.22394
	Atg7	-2.34217	-5.79018
	Vta1	-2.34151	-0.535979
	Pbk	-2.3403	-2.41065
	Morf4l2	-2.33856	-7.66175
	Ddx51	-2.33702	-4.75104
	Syap1	-2.33669	-0.596508
	Dis3l	-2.33464	-4.22643
	Actr5	-2.33355	-2.95319
	Mapkap1	-2.33211	-6.40912
	Sh3glb2	-2.33093	-2.83361
	S100a9	-2.32281	5.10617
	Prmt6	-2.32179	-6.7416
	Cars	-2.31826	-3.37665
	Hadhb	-2.31806	0.13999
	Farsb	-2.31673	-0.891341
	Snrpg	-2.31558	1.31198
	Dcps	-2.31159	1.08093
	Gart	-2.30895	0.203958
	Cog5	-2.30766	-7.00645
	Dhfr	-2.30579	1.53926
	Chaf1a	-2.29722	-3.7446
	Uqcrb	-2.29697	2.2604
	Nup85	-2.29456	-0.556216
	Tdp1	-2.29225	-3.42399
	Wdr37	-2.29218	-4.98312
	Atp6v1e1	-2.29122	-3.27398
	Sec23a	-2.28755	-4.90297
	Faf1	-2.28623	-2.13516
	Gngt2	-2.28456	-3.17074
	Sacs	-2.28388	-5.05786
	Snrpb2	-2.28083	-1.58661
	Pnpt1	-2.2798	-3.7388
	Ppm1k	-2.27927	-4.04446
	Mpst	-2.27923	0.544361
	Tmem115	-2.27868	-6.2706
	Dkc1	-2.27788	-0.447138
	Brca1	-2.27729	-9.21694
	Urb1	-2.27646	-8.26814
	Fen1	-2.27426	0.904104
	Cep97	-2.27312	-3.24021
	Pdlim2	-2.27295	-3.00658
	Nhlrc2	-2.2722	-2.85208
	Nfu1	-2.27005	-2.56337
	Vps13c	-2.26967	-7.78956
	Dhx40	-2.26855	-8.66393
	Txnrd1	-2.2672	-0.992834
	Tprkb	-2.26636	-1.70282
	Rab5a	-2.26169	-3.84909
	Trnt1	-2.26127	-1.70508
	Nifk	-2.26065	-1.65493
	Capg	-2.26051	3.59981
	Tfam	-2.25797	-1.28165
	Isyna1	-2.25794	-1.68741
	Timm50	-2.25452	-2.42076
	Nudt5	-2.25316	0.740874
	Cdc123	-2.25202	-4.88176
	Ccdc174	-2.24828	-5.06352
	Vps29	-2.24793	-1.01678
	Padi2	-2.24678	-6.89136
	Bcas2	-2.24666	1.58861
	Ndufb5	-2.23956	-1.69584
	Myg1	-2.23771	0.652156
	Ublcp1	-2.23469	-1.16275
	Cog4	-2.23062	-6.09068
	Rheb	-2.23011	-1.53756
	Crot	-2.23009	-3.47474
	Naa10	-2.22642	-2.11728
	Cwc25	-2.22526	-4.73469
	Wdr7	-2.22404	-7.00376
	Txlng	-2.22122	-4.64079
	Tab1	-2.22039	-4.18527
	Zranb2	-2.21998	-0.331805
	Las1l	-2.21888	-4.07348
	Phpt1	-2.21885	1.32885
	Pole3	-2.21681	-0.694006
	Snf8	-2.21681	-1.45996
	Chchd3	-2.21432	-0.561843
	Psmd6	-2.21426	0.757633
	Dstn	-2.2117	0.465474
	Oxct1	-2.2096	0.0341885
	Med27	-2.20938	-5.31253
	Nkiras2	-2.20925	-5.72274
	Atpaf2	-2.20786	-5.08908
	Fadd	-2.20608	-2.42792
	Tor1aip2	-2.20362	-5.49698
	Wrn	-2.2036	-1.42412
	Chmp5	-2.20342	0.0226435
	Ganc	-2.20309	-2.4869
	Wdhd1	-2.1999	-1.01808
	Mrpl18	-2.19977	-1.91765
	Utp20	-2.19816	-9.00777
	Ado	-2.19815	-4.39264
	Taf5l	-2.19787	-5.52438
	Ebna1bp2	-2.19759	-2.43163
	Nipsnap3b	-2.19707	-0.338578
	Ltv1	-2.19472	-5.65921
	Vamp3	-2.18881	-2.67713
	Ptgr1	-2.1887	1.08415
	Mob4	-2.18833	-2.23061
	Pfkl	-2.18746	-2.27802
	Acadm	-2.18661	-0.142349
	Grcc10	-2.18434	-2.71809
	Phykpl	-2.18428	-5.98558
	Grap2	-2.18352	-2.69994
	Cep63	-2.18289	-7.5479
	Ptcd3	-2.17762	-4.98266
	Arl1	-2.17749	-1.27145
	Srsf9	-2.17432	-0.673137
	Bzw2	-2.1742	-2.99852
	Cops6	-2.17348	-0.903289
	Cdk7	-2.1724	-4.63314
	Mrpl12	-2.17091	0.589691
	Hsd17b4	-2.16584	-2.36506
	Aak1	-2.16226	-2.62127
	Dennd4c	-2.16163	-7.94024
	Pcmt1	-2.15753	1.03245
	Vamp4	-2.1564	-1.26672
	Pdlim5	-2.15442	-3.18394
	Ndufa9	-2.15312	-2.21746
	Tradd	-2.15201	-2.008
	Calu	-2.15078	2.25767
	Ints12	-2.15054	-5.87567
	Mrps5	-2.14989	-4.41257
	Qrsl1	-2.14971	-6.32313
	Pspc1	-2.1492	0.420313
	Pak1ip1	-2.14828	-3.68417
	Prim1	-2.1482	-2.57867
	Lactb2	-2.14567	-1.72969
	Psmd14	-2.13998	0.95405
	Trafd1	-2.13948	0.930959
	Psme2	-2.13892	1.72038
	Pdcd10	-2.13593	-0.972393
	Nrf1	-2.13465	0.517787
	Cpne3	-2.13066	-1.43316
	Uba5	-2.12557	-1.35433
	Chm	-2.12233	-5.11935
	Nubp1	-2.12023	-1.67198
	Ilvbl	-2.11518	-4.31262
	Dis3l2	-2.11362	-5.4256
	Rad50	-2.11159	-2.85594
	Osgep	-2.11102	-1.65553
	Ube2g2	-2.10729	-3.1058
	Rbm45	-2.10628	-5.18774
	Kif4	-2.10618	-3.6438
	Zrsr2	-2.10454	-8.09127
	Atp6v0c	-2.09992	0.419979
	Fnta	-2.09353	-1.69108
	Drg1	-2.09343	-2.5012
	Pde12	-2.09256	-4.23346
	Polr2g	-2.09047	-1.91853
	Plin3	-2.0887	-1.10291
	Dap3	-2.08869	-4.37145
	Uba3	-2.08768	-1.84119
	Exoc1	-2.08454	-6.31499
	Ptgr2	-2.08359	-1.41556
	Rabif	-2.08214	-2.15602
	Sod1	-2.08083	4.70387
	Thoc6	-2.07997	-2.33616
	Phb	-2.07943	1.33368
	Bloc1s6	-2.07621	-4.54318
	Ppid	-2.07467	1.42181
	Sec22b	-2.07465	0.111742
	Ecsit	-2.0744	-6.83138
	Cul5	-2.07349	-2.21212
	Ndufb10	-2.07193	-1.08823
	Larp7	-2.0715	-3.24537
	Me2	-2.06813	-0.792648
	Mthfd1l	-2.06143	0.469274
	Mrpl40	-2.0603	-2.55552
	Cwc22	-2.05939	-4.21682
	Lmnb2	-2.05935	1.57039
	Tes	-2.05705	-2.34237
	Paip1	-2.05198	-2.59015
	Ttf2	-2.04797	-7.96864
	Snrpd2	-2.0467	2.16158
	Metap2	-2.04626	0.363291
	Ssu72	-2.04586	-1.48845
	Rars	-2.04584	-0.145345
	Twf2	-2.04161	0.862255
	Txnl1	-2.03931	2.157
	Stam2	-2.03844	-4.62597
	Lsm4	-2.0384	-0.630844
	Btf3l4	-2.03693	0.746283
	Enpep	-2.03415	-4.45721
	Wbp4	-2.0318	-3.0989
	Prdx5	-2.03125	1.84843
	Plgrkt	-2.02723	-2.12696
	Psma7	-2.02616	2.64605
	Plrg1	-2.02522	-1.26711
	Hmgb3	-2.02378	0.594949
	Fam114a2	-2.02174	-2.27274
	Brms1l	-2.02064	-3.05774
	Acaa1a	-2.02058	-0.946779
	Ssna1	-2.01946	-1.24292
	Xpot	-2.0174	-5.51379
	Acadl	-2.01696	1.45167
	Ddx1	-2.01684	0.623051
	Mad1l1	-2.01367	-1.83777
	Jmjd6	-2.01291	-4.51757
	Cpsf4	-2.01221	-2.19068
	Pacsin2	-2.00577	-0.216808
	Ndufa8	-2.00294	0.364217
	Pih1d1	-2.00186	-2.78506
	Nol10	-2.00166	-4.83173
	Cdk2ap1	-1.98764	-5.82966
	Cenpn	-1.98544	-7.78827
	Tbce	-1.98495	-6.52706
	Cops5	-1.98469	-0.229217
	Dera	-1.98428	-3.65954
	Parn	-1.98282	-1.74293
	Ipo7	-1.98268	-1.74248
	Nop14	-1.9823	-4.24966
	Lsm3	-1.98085	2.72885
	Ndufa4	-1.98054	0.25217
	Ugp2	-1.97929	-1.2664
	Pitrm1	-1.97766	-2.19559
	Map2k1	-1.97684	-0.659993
	Hadh	-1.97407	0.0067853
	Prpsap2	-1.97171	-1.15922
	Cops4	-1.97156	0.610565
	Nup93	-1.96759	-0.455906
	Sde2	-1.96696	-3.68241
	Cog2	-1.96656	-6.84795
	Tdp2	-1.96553	-4.93328
	Uchl1	-1.96399	-0.347142
	Zc3h15	-1.96327	-1.86233
	Lrpprc	-1.96058	-1.73976
	Naa35	-1.95506	-6.44135
	Thop1	-1.95446	0.0486873
	Pcyt1a	-1.95426	-4.16576
	Nasp	-1.9537	2.25604
	Mta3	-1.95251	-4.59686
	Taf12	-1.95181	-6.16713
	Eea1	-1.95084	-2.75564
	Pex5	-1.94515	-6.24144
	Copg2	-1.94392	-2.6475
	Pfas	-1.94359	0.754373
	Meaf6	-1.94241	-2.05113
	Actr8	-1.94136	-5.50791
	Thoc1	-1.93956	-1.12405
	Bcas3	-1.93471	-6.73724
	Sord	-1.93269	-3.24346
	Mdp1	-1.93156	-0.123061
	Crip1	-1.93152	-1.33732
	Atp5j2	-1.92991	0.388498
	Nfyb	-1.92604	0.998068
	Crnkl1	-1.92345	-2.46255
	Snip1	-1.92325	-3.05456
	Prpf4	-1.92263	-0.459687
	Msh2	-1.92063	0.450016
	Itgb1	-1.91892	-4.69855
	Nans	-1.91812	0.984681
	Vars2	-1.91541	-4.865
	Paics	-1.91438	1.00585
	Psmc6	-1.91426	0.851155
	Capn2	-1.91389	-2.37405
	Trim65	-1.91174	-4.37244
	Bax	-1.91107	0.612246
	Ndufs3	-1.90675	-0.337768
	Riok1	-1.90579	-4.06984
	Get4	-1.90218	-2.02501
	Vps53	-1.9001	-6.44082
	Utp3	-1.89838	-3.14553
	Alad	-1.89834	-0.855962
	Mdm1	-1.89666	-5.07685
	Arl6ip5	-1.89582	-2.19141
	Ndrg1	-1.89574	-3.2916
	Dnttip2	-1.89544	-2.06801
	Pdcl	-1.89525	-3.31842
	Nop2	-1.89371	-4.91305
	Msra	-1.89367	0.682839
	Bud31	-1.89302	-0.304914
	Sars2	-1.89141	-5.84787
	Phf10	-1.8912	-3.08931
	Asrgl1	-1.88988	-1.7037
	Vrk1	-1.88712	-3.45131
	Mettl3	-1.88639	-2.11409
	Atp6v1g1	-1.88614	0.526078
	Cdkn2aip	-1.88263	-2.01208
	Bin2	-1.88203	0.0415633
	Hltf	-1.88197	-6.60291
	Metap1	-1.88136	-3.83483
	Cndp2	-1.87646	1.39949
	Nop10	-1.87455	1.72881
	Nudc	-1.87418	2.04453
	Zmym4	-1.87372	-6.04821
	Erh	-1.86953	3.78029
	Eefsec	-1.86881	-1.12988
	Nup133	-1.86504	-1.38204
	Wars	-1.865	0.160891
	Abr	-1.86328	-8.48621
	Yars	-1.86303	-1.23808
	Galns	-1.85589	-6.29437
	Nat10	-1.85343	-4.46137
	Ap2a2	-1.85307	-3.17482
	Strn3	-1.85302	-3.65215
	Nup107	-1.85205	-1.49271
	Dcun1d1	-1.85133	-0.683671
	Dars	-1.85099	0.594219
	Bud13	-1.85039	-3.54999
	Ift22	-1.8503	-1.42141
	Ubr7	-1.84877	-2.2215
	Kif15	-1.8485	-3.77438
	Cdca7	-1.84437	-6.4986
	Bag1	-1.84414	-2.83101
	Cebpz	-1.84021	-5.90556
	Ahcy	-1.83724	3.85871
	Glrx	-1.83716	-0.381669
	Nudcd3	-1.83695	-2.1412
	Rnf7	-1.83554	-3.30115
	Psma3	-1.83282	2.565
	Dnaja3	-1.83187	-4.09311
	Psmd12	-1.83161	0.813217
	Hspd1	-1.83158	4.19758
	Sf3a3	-1.82974	2.14757
	Blmh	-1.8292	1.29312
	Tacc3	-1.8277	-3.90068
	Rala	-1.82723	-2.52668
	Atic	-1.82712	2.05435
	Eed	-1.82451	-2.20947
	Dld	-1.82242	0.538533
	Lman1	-1.82235	-1.75665
	Usp14	-1.82165	0.888571
	Iars2	-1.82036	-2.89721
	Ndufa10	-1.81607	-0.735521
	Snapin	-1.81506	-3.56143
	Cpox	-1.81446	-3.04131
	Ppp1r7	-1.81435	1.50946
	Eif1ax	-1.81352	1.56208
	Rif1	-1.81134	-8.6185
	Gfm1	-1.81062	-3.37766
	Uqcrfs1	-1.81017	-1.25971
	Anxa7	-1.80902	-0.896987
	Rbm4	-1.80791	-2.78844
	Bcl10	-1.80603	-1.90832
	Rbx1	-1.80501	2.37064
	Snrpf	-1.805	2.12498
	Elac2	-1.80286	-2.69456
	Srp9	-1.8013	-1.95363
	Eif2s1	-1.80018	1.4732
	Cwf19l1	-1.79981	-1.46519
	Gstm1	-1.79979	-1.14587
	Bccip	-1.79883	-0.288667
	Xpnpep1	-1.79875	-1.3876
	Ncapg2	-1.79842	-4.65114
	Polr2c	-1.79611	0.834742
	Serpinb1a	-1.79458	4.4517
	Mtch2	-1.79404	-0.993795
	Erlin2	-1.79336	-2.2847
	Scly	-1.79182	-1.68342
	Impa1	-1.78813	1.71202
	Sf3b5	-1.78606	3.26482
	Slc3a2	-1.78539	-1.57231
	Tubgcp2	-1.7846	-5.73944
	Edrf1	-1.77958	-9.90396
	Dnajc10	-1.77842	-5.48211
	Gnaq	-1.77442	-5.75972
	Cdc16	-1.77235	-2.06118
	Vdac3	-1.76948	1.64307
	Pcyt2	-1.76912	-3.30407
	Ciao1	-1.76857	-3.26846
	Nfatc2ip	-1.76849	-0.0858924
	Clns1a	-1.76821	-0.322044
	Entpd5	-1.76443	-5.1657
	Snx6	-1.76206	-0.836168
	Psmd7	-1.76137	0.452844
	Cast	-1.75938	-1.64856
	Tut1	-1.75924	-5.99621
	Kif2a	-1.75843	-4.63861
	Lamtor3	-1.75837	0.164486
	Ncoa5	-1.75596	-1.07255
	Inpp5f	-1.75417	-7.32238
	Commd7	-1.75326	-6.04442
	Atm	-1.75017	-7.36104
	Gtf2b	-1.74914	-0.700773
	Tank	-1.74874	-6.21216
	Cops3	-1.74703	-0.611776
	Lrrc47	-1.74508	-1.90816
	Hdac2	-1.74507	-0.112233
	Psmd13	-1.74393	0.964425
	Lrba	-1.74293	-5.13032
	Lig3	-1.74249	-5.00722
	Cstf3	-1.73952	-0.73055
	Trappc3	-1.7377	-1.7101
	Mtfr1l	-1.73624	-4.0342
	Ndufs7	-1.73581	-2.31848
	Stx6	-1.73423	-3.33634
	Vipas39	-1.73397	-4.42263
	Arhgap18	-1.73213	-7.8184
	Ddx18	-1.73087	-2.67949
	Lta4h	-1.72929	1.85553
	Oat	-1.72687	0.907318
	Psmf1	-1.725	-0.474611
	Taf6	-1.72115	-5.37306
	Arfrp1	-1.71878	-6.31216
	Impdh2	-1.71823	1.12775
	Stard5	-1.71779	-5.70418
	Hmox2	-1.71071	0.511529
	Gusb	-1.7098	-2.90528
	Lsm2	-1.70954	1.91198
	Sbds	-1.70694	-2.12764
	Irgm1	-1.70607	-1.75892
	Cog6	-1.70603	-6.74834
	Eif1b	-1.70171	-1.68695
	Twf1	-1.70159	-2.45146
	Zbtb33	-1.69887	-5.55822
	Vps26a	-1.69683	-0.150793
	Trappc11	-1.69594	-5.88951
	Prpf31	-1.69588	-0.469421
	Dtymk	-1.69522	-1.97674
	Cops2	-1.6941	0.160852
	Pex14	-1.69202	-4.07191
	Thoc3	-1.69175	-1.39464
	Csnk2a2	-1.68859	-3.14883
	Akt1s1	-1.6885	-4.64378
	Htra2	-1.6875	-3.29192
	Zw10	-1.68447	-3.6459
	Tbc1d15	-1.68119	-2.43773
	Gipc1	-1.68086	-5.63822
	Mrpl39	-1.67977	-2.90207
	Flot2	-1.67877	-5.25358
	Ube2g1	-1.67655	-1.75855
	Nutf2	-1.67511	2.09241
	Rbm15	-1.67446	-2.74946
	Hyou1	-1.67389	0.361662
	Psma4	-1.67353	1.47691
	Ctnnbl1	-1.6691	0.0899967
	Ppme1	-1.66545	-1.83786
	Rsl1d1	-1.66542	-2.03517
	Tomm40	-1.66185	-1.23482
	Vdac1	-1.66065	2.16447
	Vbp1	-1.65771	-0.904138
	Wdr43	-1.65758	-3.67716
	Vps13a	-1.65636	-5.61359
	Wdr3	-1.65585	-6.37481
	Cct3	-1.65513	1.80663
	Psmb9	-1.65343	-0.177996
	Noc4l	-1.64942	-6.53245
	Psmb7	-1.64695	0.127256
	Gmps	-1.64603	-0.224886
	Def6	-1.64485	-3.34288
	Napg	-1.64448	-1.07324
	Cul4b	-1.64182	-3.03656
	Apaf1	-1.64152	-4.1321
	Ptges3	-1.64125	1.67783
	Dnajc11	-1.64002	-3.77333
	Gps1	-1.63911	-1.59964
	Fam98b	-1.63322	-1.13828
	Smarcal1	-1.63171	-5.04805
	Golga5	-1.63157	-4.35229
	Sumo1	-1.63125	2.07735
	Mif	-1.62998	3.20941
	Ufm1	-1.62945	2.15169
	Acsl4	-1.62789	-3.87328
	Stub1	-1.62789	-3.24467
	Zc3h12d	-1.62744	-3.11207
	Cacul1	-1.62521	-4.40117
	Lars	-1.62459	-1.17458
	Sf3b6	-1.62289	-0.284748
	Pebp1	-1.62176	3.97198
	Rab18	-1.62108	-1.3437
	Hk1	-1.62086	-3.23331
	Trmt1l	-1.62035	-3.53041
	Tbc1d5	-1.62018	-3.74833
	Cad	-1.61704	-1.34472
	Swi5	-1.61592	-0.830271
	Mak16	-1.61591	-1.33836
	Golga3	-1.61575	-3.38585
	Pef1	-1.61374	-2.48761
	Psme1	-1.61369	2.88445
	Ttc4	-1.61313	-3.70742
	Thap11	-1.61303	-3.18557
	Dnajc2	-1.61202	-1.5324
	Nt5c2	-1.6114	-0.474848
	Rrbp1	-1.60791	-4.76372
	Hint1	-1.60642	2.78578
	Rap1a	-1.6054	-3.93111
	Wdr5	-1.6028	-0.658404
	Abcf3	-1.60228	-3.45431
	Ing3	-1.60195	-4.6222
	Tmx3	-1.60085	-1.69158
	Mapk9	-1.59754	-3.14927
	Cops7b	-1.59627	-1.13526
	Ilkap	-1.59604	-0.175631
	Hars	-1.59431	0.321313
	Tars	-1.59354	-1.38968
	Ccdc134	-1.59288	-1.15745
	Cnot10	-1.59065	-5.51047
	Mtpap	-1.59054	-5.30539
	Ciapin1	-1.58925	-1.25409
	Eef1d	-1.58882	3.02733
	Aldh16a1	-1.58841	-2.16766
	Kat5	-1.58786	-6.90966
	Ash2l	-1.58416	-1.44891
	Acat1	-1.58119	1.67233
	Crk	-1.57828	-3.36223
	Coro1c	-1.57755	-0.112174
	Kcnab2	-1.57737	-3.91171
	Pikfyve	-1.57637	-7.66627
	Pcid2	-1.57617	-4.74161
	Actl6a	-1.57517	1.70808
	Chordc1	-1.57517	0.734948
	Scyl2	-1.57462	-4.7241
	Wdr76	-1.57412	-2.16375
	Ncaph	-1.57328	-0.379686
	Ech1	-1.5713	-1.55794
	Ddx50	-1.57108	-5.69251
	Otulin	-1.56767	-4.2289
	Tmed8	-1.56692	-3.30199
	Rabggta	-1.5659	-5.92797
	Rps6ka3	-1.56455	-1.63519
	G6pdx	-1.56159	-0.301026
	Atg4b	-1.56146	-4.0107
	Sra1	-1.56053	-2.18702
	Pafah1b2	-1.56023	-0.626769
	Asf1a	-1.55887	0.417113
	Hells	-1.55746	-3.22141
	Txndc12	-1.55282	1.00952
	Pdap1	-1.54997	0.187354
	Glo1	-1.54961	2.60385
	Gmeb1	-1.54921	-1.71414
	Ftsj3	-1.5473	-2.76923
	Wdr18	-1.54641	-3.63609
	Gls	-1.54634	-1.6411
	Smarcad1	-1.54567	-4.47716
	Gabpb1	-1.54554	-0.991811
	Gys1	-1.54336	-6.72309
	Prcp	-1.5419	-2.95747
	Ybx3	-1.53996	-1.93085
	Phka1	-1.53978	-9.48792
	Prdx2	-1.53931	3.10769
	Rbm8a	-1.53692	3.79492
	Trmt1	-1.53654	-5.23115
	Vps37a	-1.53613	-5.34609
	Rnh1	-1.53578	0.577489
	Nup98	-1.53265	-1.49031
	Pgam1	-1.53185	2.63082
	Pdia6	-1.53172	2.02731
	Cog3	-1.51912	-3.92266
	Pik3c3	-1.51822	-3.79747
	Dnajb1	-1.51809	-1.24691
	Txndc5	-1.51757	0.10572
	Ppp1r14b	-1.51742	0.0231607
	Wdr77	-1.51484	-1.4065
	Brat1	-1.51317	-6.3359
	Adh5	-1.51201	0.749255
	Prpf3	-1.51117	-2.53037
	Cox5a	-1.5101	2.26957
	Tsnax	-1.50982	0.422229
	Prpsap1	-1.50565	-2.25768
	Timm44	-1.50556	-3.62445
	Recql	-1.504	-7.24627
	Exoc5	-1.50215	-6.69584
	Pdhb	-1.4997	1.10829
	Srek1	-1.49794	-1.12186
	Rcc1	-1.49779	0.543744
	Lipe	-1.49757	-6.22007
	Prdx3	-1.49727	1.04583
	Ranbp1	-1.49711	3.5741
	Myef2	-1.49646	-1.48257
	Tpi1	-1.49535	3.90555
	Anapc4	-1.49324	-4.76859
	Gsn	-1.49177	-0.92481
	Nsun2	-1.49172	-0.378696
	Pgrmc2	-1.48813	-1.68747
	Snrnp40	-1.48799	1.7417
	Eif2s2	-1.48203	-0.875979
	Arpc1a	-1.47983	-2.13461
	Rab6a	-1.47688	1.09986
	Rbmxl1	-1.47648	-1.24625
	Eif3m	-1.47565	0.101379
	Ipo8	-1.47479	-5.60932
	Ccdc124	-1.47343	-1.24795
	Erap1	-1.47316	-1.66662
	Arhgap15	-1.47306	-4.94808
	Nedd8	-1.47288	2.02565
	Lonp1	-1.47126	-1.12977
	Eif3i	-1.46983	2.11736
	Pik3r4	-1.46892	-3.97606
	Pold2	-1.46864	-2.05521
	Ddx3y	-1.46782	-3.21072
	Clasp2	-1.46765	-6.46111
	Cdc26	-1.46742	-2.35273
	Glrx3	-1.46732	1.99646
	Timm17b	-1.46473	-2.4956
	Fkbp4	-1.46314	1.74314
	Frg1	-1.46148	0.483174
	Commd3	-1.46024	-2.42654
	Txlna	-1.45985	-3.23874
	D10Wsu102e	-1.45972	-6.21324
	Atxn10	-1.45886	-3.93678
	Sirt2	-1.45847	-5.24589
	Ibtk	-1.45647	-5.01613
	Pfdn5	-1.4563	1.26719
	Pcnp	-1.45502	-1.93868
	Thoc5	-1.45481	-3.3764
	Zpr1	-1.4548	-1.66154
	Tubg1	-1.45182	-0.904637
	Rab3gap1	-1.45024	-2.60759
	Manf	-1.44973	-4.50054
	Prdx1	-1.44959	4.38259
	Phgdh	-1.4492	2.27827
	Sub1	-1.44507	5.15555
	Scp2	-1.44495	0.794686
	Mef2c	-1.44469	-2.83374
	Dgcr8	-1.44357	-4.76716
	Stat5a	-1.44275	-6.90115
	Tmed9	-1.44248	-0.335085
	Stx16	-1.44187	-4.87781
	Ppig	-1.43836	-3.20046
	Gid8	-1.4356	-0.302946
	Vapb	-1.43454	-2.58099
	Pag1	-1.4343	-3.52947
	Fkbp1a	-1.43285	3.05489
	Polr2j	-1.43281	0.182628
	Aldh9a1	-1.43256	0.12862
	Sass6	-1.43147	-4.07686
	Srp14	-1.43093	-3.14744
	Sh3gl1	-1.42882	-1.20851
	Mavs	-1.42874	-4.14103
	Cstf2t	-1.42822	-2.88076
	Sar1a	-1.42579	-2.72179
	Iscu	-1.42512	-3.16091
	Rin3	-1.42133	-5.32879
	Pgk1	-1.42068	3.62214
	Ppp1r11	-1.41943	-1.20323
	Gmpr2	-1.41938	-3.66421
	Drg2	-1.41822	-3.39525
	Hdac8	-1.41524	-2.23208
	Heatr5b	-1.41513	-6.55257
	Iars	-1.41437	-1.04095
	Osbpl11	-1.40954	-5.31317
	Atp6v1c1	-1.40866	-2.73908
	Vps36	-1.40713	-1.73729
	Igbp1	-1.40543	-1.01619
	Exosc5	-1.4053	-2.04369
	Gtf2f1	-1.40188	0.553223
	Rragc	-1.40124	-1.15794
	Sms	-1.40061	-1.62986
	Txn2	-1.39872	-0.767402
	Psmb2	-1.39851	0.750965
	Sec13	-1.39533	1.24249
	Psma6	-1.39438	2.13347
	Zfyve1	-1.38985	-6.43478
	Smg9	-1.38946	-3.70915
	Slk	-1.38908	-4.80288
	Taok3	-1.38875	-3.65707
	Tardbp	-1.38851	3.6761
	Grap	-1.3876	-2.45413
	Mob1a	-1.38746	-0.741757
	Mapk14	-1.38688	-0.479891
	Ppp1r2	-1.38675	-0.171242
	Tbcd	-1.38635	-5.2617
	Ndufs1	-1.379	0.0639461
	Gopc	-1.37897	-3.92211
	Rps21	-1.37868	4.01276
	Luc7l	-1.37819	-1.05037
	Cd48	-1.3775	-1.78136
	Dtx3l	-1.37393	-4.49273
	Atp5o	-1.37093	0.787876
	Tbk1	-1.36878	-4.02636
	Ccz1	-1.36862	-3.45454
	Poglut1	-1.36793	-4.57155
	Phf14	-1.36727	-3.07626
	St13	-1.36605	2.3668
	Agps	-1.36578	-4.07984
	Rnf2	-1.36277	-1.74363
	Gnl3l	-1.361	-5.76737
	Ppib	-1.36076	2.12591
	Rbm7	-1.35943	-1.17364
	Psmc5	-1.35676	1.40774
	Cbl	-1.35437	-2.63795
	Abhd17b	-1.3532	-6.51677
	Ppif	-1.35274	-1.42316
	Ythdf2	-1.35017	-2.13889
	Psmd1	-1.3497	0.838098
	Rabl6	-1.34838	-7.73505
	Syne2	-1.34497	-7.72795
	Nolc1	-1.34155	-0.550352
	Man2c1	-1.34034	-5.60851
	Ctc1	-1.33853	-8.91537
	Dctn4	-1.33827	-1.78333
	Ndrg3	-1.33391	-2.42967
	Fig4	-1.33321	-7.24536
	Capns1	-1.32405	-0.991966
	Eprs	-1.32343	-0.268603
	Appl1	-1.32324	-1.92497
	Ctsh	-1.32089	-2.82181
	Rbbp7	-1.31888	2.05523
	Usp47	-1.31832	-3.80699
	Sirt1	-1.31826	-4.17807
	Abhd17a	-1.31666	-6.26287
	Cul1	-1.31528	-2.0701
	Fbxw11	-1.31453	-6.25076
	Brms1	-1.31393	-5.26576
	Rad23a	-1.31188	-0.182913
	Gars	-1.31154	-0.757229
	Rgs14	-1.31065	-4.75406
	Psma2	-1.3104	1.77802
	Ctr9	-1.30943	-3.07496
	Ruvbl2	-1.30943	1.99965
	Lypla1	-1.30901	-2.18474
	Usp15	-1.3076	-2.27595
	Erp44	-1.30553	0.439437
	Seh1l	-1.30439	-0.753063
	Pnkp	-1.30221	-2.29517
	Sarnp	-1.30083	3.34094
	Psmb4	-1.29963	2.01805
	Helb	-1.29957	-5.4735
	Nudt21	-1.29839	1.25734
	Eif4e	-1.29805	1.52064
	Unkl	-1.29791	-7.09544
	Smu1	-1.29791	-0.342886
	Ap2s1	-1.29698	-0.236012
	Birc5	-1.2963	-3.9309
	Dhx36	-1.29406	-4.5156
	Ppp1r21	-1.29329	-3.66261
	Plec	-1.29269	-5.67087
	Tomm20	-1.29223	-1.73983
	Ttc9c	-1.28874	-3.87234
	Acbd3	-1.28748	-0.693142
	Ppp2r2d	-1.28282	-5.05117
	Cope	-1.28103	0.994263
	Prmt5	-1.2809	-0.998465
	Tm9sf2	-1.28058	-4.69951
	Qars	-1.27869	-1.21949
	Slc25a4	-1.27835	-1.53557
	Tomm22	-1.27803	-0.876095
	Usp39	-1.27357	-1.35026
	Ppp6r2	-1.2733	-8.12486
	Plaa	-1.27292	-0.633811
	Tnpo1	-1.27191	-1.07555
	Exoc7	-1.27136	-4.61259
	Eif6	-1.27002	1.56568
	Tufm	-1.26979	1.9621
	Ppp4r2	-1.26977	-0.336277
	Rpn1	-1.2691	0.250644
	Slc1a5	-1.26898	-4.69618
	Strap	-1.26659	1.85595
	Cops7a	-1.26441	-3.5159
	Polr2e	-1.26152	-0.16821
	Atp5h	-1.25703	2.58946
	Cct6a	-1.2558	2.3301
	Rab2a	-1.25495	-0.237889
	Bank1	-1.25425	-1.63972
	Daxx	-1.25348	-3.39135
	Rsbn1	-1.25292	-4.26812
	Prpf6	-1.25279	-2.0647
	Psmd4	-1.251	0.236127
	Casp8	-1.25017	-1.28575
	Aspscr1	-1.24776	-4.75839
	Ttpal	-1.2472	-3.83034
	Ctss	-1.24593	-1.38169
	Tmem263	-1.24565	-1.56029
	Clspn	-1.24441	-7.02258
	Ube2l3	-1.24237	1.66793
	Vps37b	-1.24176	-3.18747
	Ogfr	-1.24032	-2.71732
	Atf1	-1.23909	-1.27586
	Gapvd1	-1.23833	-3.06774
	Bcap31	-1.23803	-2.12048
	Nup155	-1.2379	-1.14246
	Dlat	-1.23643	-0.782388
	Nt5c	-1.23571	2.07674
	Sephs1	-1.23567	1.48528
	Rtn4	-1.23537	-3.77926
	Ints8	-1.23423	-6.07208
	Psmc2	-1.23216	0.921943
	Kpna2	-1.23125	-2.3676
	Ctsd	-1.23089	-2.33347
	Etf1	-1.22681	0.0837943
	Ldha	-1.22535	4.17408
	Ide	-1.22496	-0.22425
	Pygb	-1.22352	-1.39529
	Fis1	-1.22231	1.11381
	Dlg1	-1.22065	-4.88994
	Srpk1	-1.22038	-5.65792
	Hspa9	-1.22002	2.08489
	Blvrb	-1.21951	1.16662
	Fam172a	-1.21867	-2.70508
	Slc25a11	-1.21841	-2.35892
	Fasn	-1.21806	-1.97882
	Rpl22	-1.21736	3.25195
	Gins2	-1.21271	-1.07708
	Pelp1	-1.21136	-5.3335
	Aldh3a2	-1.20919	-3.63542
	Ubfd1	-1.20774	-0.175995
	Bcl2l13	-1.20597	-2.62738
	Ddx27	-1.20528	-5.82335
	Pitpnb	-1.20316	-2.23702
	U2af1	-1.20234	0.242048
	Tomm70a	-1.20061	-2.02962
	Nsfl1c	-1.20011	1.92847
	Alyref	-1.19903	1.69899
	Sdcbp	-1.19701	-3.98922
	Tpp2	-1.1928	-0.465303
	Chuk	-1.19233	-8.50188
	Qrich1	-1.19214	-2.46821
	Ppil4	-1.19082	-1.1401
	Ttc5	-1.18708	-2.71036
	Farsa	-1.18608	-0.805663
	Prkaa1	-1.18538	-4.10721
	Sfxn1	-1.18424	0.577376
	Dync1li1	-1.18408	-1.31508
	Rfc1	-1.18399	-3.64041
	Xpo5	-1.18163	-5.86398
	Rab3gap2	-1.18013	-4.68913
	Smc6	-1.17962	-3.26097
	Abcb7	-1.17476	-2.57177
	Snd1	-1.17472	0.132586
	Cactin	-1.17325	-3.19077
	Fbl	-1.17236	1.30691
	Fxr1	-1.17021	-2.03326
	Fcho2	-1.16799	-8.08635
	Lig1	-1.16795	0.335023
	Plbd2	-1.16768	-4.35344
	Ahsa1	-1.16686	0.742006
	Epm2aip1	-1.1666	-6.75239
	Cdkn2d	-1.16488	-4.87886
	Chtop	-1.16393	-0.141032
	Cdc23	-1.16348	-2.73673
	Psmb3	-1.16235	1.26982
	Dync1li2	-1.16225	-4.97507
	Sae1	-1.16183	1.52325
	Atl3	-1.15736	-4.45478
	Elp2	-1.15433	-4.50959
	Dnajb11	-1.15427	-0.0613433
	Lamp2	-1.15377	-2.79079
	Strn	-1.14862	-1.28358
	Arid4b	-1.14816	-3.70336
	Mtmr2	-1.14751	-5.1483
	Opa1	-1.14464	-2.67923
	Ctps2	-1.14328	-1.8992
	Cdc40	-1.14009	-2.07937
	Apeh	-1.13993	0.167426
	Efhd2	-1.13853	-0.44667
	Fto	-1.13757	-3.7683
	Clec16a	-1.13674	-4.3817
	Cluh	-1.13614	-5.52517
	Mad2l1	-1.13514	-0.944677
	Pex19	-1.13297	-1.20276
	Kpna4	-1.13139	-0.708733
	Rhot2	-1.12742	-3.26654
	Ehmt1	-1.12474	-4.58257
	Psma1	-1.12436	1.87578
	Rbbp5	-1.12255	-2.67026
	Cox5b	-1.12149	-0.119334
	Cmpk1	-1.11745	2.74976
	Eml4	-1.11683	-1.08781
	Atxn3	-1.1149	-2.05395
	Sap30bp	-1.1132	-0.712675
	Cox4i1	-1.11252	2.53613
	Letm1	-1.11006	-1.71047
	Mafk	-1.10949	-2.82774
	Ctdp1	-1.10905	-2.22371
	Atad2	-1.10854	-5.56373
	Atp6v1a	-1.10584	-0.675687
	Fhod1	-1.10478	-6.67213
	Adprh	-1.10272	-0.100001
	Usp10	-1.10231	-4.1456
	Tbc1d9b	-1.10066	-7.58667
	Dnaja1	-1.0994	0.7343
	Svil	-1.09899	-7.18598
	Rab24	-1.0965	-3.40235
	Ulk3	-1.09602	-8.33008
	Hbs1l	-1.0954	-4.01312
	Cirbp	-1.09486	1.0752
	Nars	-1.09388	0.14141
	Zyg11b	-1.09359	-7.32417
	Vps18	-1.0906	-6.08798
	Smc2	-1.08818	0.196072
	Pdia4	-1.08783	2.27138
	Dctn5	-1.08559	-3.08634
	Prps2	-1.08538	-0.516316
	Adssl1	-1.08463	-0.967339
	Rpia	-1.08345	1.61889
	Sh3bp1	-1.08142	-5.55424
	Psmb10	-1.08098	0.930291
	Isca2	-1.08066	-2.12126
	Atp8a1	-1.07953	-5.46085
	Lrrfip1	-1.07746	-1.19296
	Cpsf3	-1.07687	-1.29462
	Acp6	-1.06959	0.642132
	Sars	-1.06851	0.428182
	Rae1	-1.06794	0.770878
	Nubp2	-1.06719	-0.510146
	Psmc1	-1.0668	0.414701
	Oxr1	-1.0656	-4.7694
	Med16	-1.06422	-4.92974
	Nedd4l	-1.06389	-6.35302
	Wdr91	-1.06373	-4.39679
	Wdr81	-1.06291	-6.42967
	Slbp	-1.06125	-3.18601
	Crlf3	-1.06033	-0.642794
	Steap4	-1.05843	-4.58868
	Vps35	-1.0581	-0.0854603
	Cbx3	-1.05782	5.62307
	Camk1d	-1.05758	-4.90713
	Grb2	-1.0571	1.60605
	Hsd17b11	-1.05669	-2.92908
	Pold3	-1.05659	-3.0049
	Cnot7	-1.05575	-2.95208
	Yeats4	-1.05453	-2.18951
	Kpna3	-1.05373	-0.115919
	Sdhb	-1.05337	1.01625
	Trmt112	-1.05294	1.0625
	Gga2	-1.04936	-2.89188
	Idh2	-1.0482	0.414062
	Ppp3r1	-1.04647	0.480351
	Rnf115	-1.04459	-4.66576
	Ltn1	-1.04382	-7.52652
	Prkcsh	-1.04338	1.15494
	Ube2k	-1.04113	0.171424
	Nop56	-1.04034	0.134804
	Dffa	-1.03801	0.155063
	Fbxo22	-1.03748	-3.76935
	Tnfaip8	-1.03601	-1.68255
	Carm1	-1.0342	-2.30377
	Brd9	-1.03313	-3.69799
	Sec23b	-1.03127	-1.95642
	Eif2b2	-1.03101	-3.4638
	Stat1	-1.03043	0.184238
	Pmf1	-1.02962	-2.74808
	Exoc2	-1.02839	-7.94552
	Nol7	-1.02646	-0.333717
	Ubr1	-1.02634	-5.00727
	Msh6	-1.02319	-0.979401
	Cstf1	-1.02242	-0.721408
	Aip	-1.01934	0.410811
	Cep170	-1.01871	-4.94836
	Nek7	-1.01761	-2.0421
	Lnpep	-1.01529	-1.01973
	Rsrc2	-1.01398	-0.771724
	Cc2d1b	-1.01386	-2.27789
	Ahctf1	-1.01139	-5.48285
	Tlk2	-1.01012	-4.41818
	Rbm14	-1.00451	0.832318
	Ptpn11	-1.00423	-1.27363
	Emg1	-1.00226	-3.3186
	Nomo1	-1.00192	-6.69813
	Snx27	-1.0019	-4.66401
	Cct4	-1.00148	1.74792
	Smpd4	-1.00068	-4.47739
	Anxa11	-1.00034	1.31245
	Hook3	-1.00018	-3.38549
	Eif3g	-0.999199	0.863403
	Dync1i2	-0.998025	-0.93662
	Akap8l	-0.997013	-2.38409
	Abi3	-0.9957	-2.12025
	Snw1	-0.995619	0.823451
	Psmc3	-0.995102	2.0326
	Mdh1	-0.994972	4.40244
	Gpx4	-0.99051	-0.656246
	Ppp1r8	-0.989867	0.393739
	Ppm1g	-0.987815	0.905718
	Rps6ka1	-0.986339	-6.16251
	Klc1	-0.976601	-2.46001
	Ppp5c	-0.971464	-1.831
	Pole	-0.970778	-6.42168
	Kif22	-0.970663	-8.45205
	Naa50	-0.968933	-0.930071
	Slu7	-0.963499	-2.85048
	Anxa6	-0.962357	1.30247
	Atp6v1b2	-0.957998	-0.192413
	Abcf2	-0.957308	-2.10674
	Ap3m1	-0.955549	-2.497
	Trap1	-0.95543	-0.514002
	Nmral1	-0.953189	0.53494
	Ankfy1	-0.951885	-1.42651
	Usp5	-0.950493	1.3687
	Dcaf11	-0.946538	-5.84814
	Usp38	-0.946019	-5.64838
	Suds3	-0.944447	-0.0499994
	Tfip11	-0.942535	-3.17708
	Ilk	-0.942284	-3.58201
	Cnn3	-0.941491	1.12277
	Mpp1	-0.940167	-0.134728
	Hdac10	-0.938252	-2.96644
	Ube2v1	-0.937675	-0.671599
	Ncf1	-0.936303	-2.70518
	Zc3h13	-0.933429	-3.85723
	Rbl1	-0.930894	-8.41557
	Ddah2	-0.93083	-0.483166
	Tmem30a	-0.928243	-5.18201
	Ankle2	-0.927209	-4.43677
	Itgb2	-0.927017	-2.2397
	Nploc4	-0.92483	-1.95366
	Naa15	-0.923631	-2.37131
	Bop1	-0.923044	-2.92895
	Irf2bp1	-0.922175	-4.72264
	Ube2o	-0.920825	-3.27546
	Eif4a3	-0.919007	1.93126
	Prpf39	-0.917818	-4.15326
	Syf2	-0.917807	-0.0814149
	Chmp1a	-0.917561	-3.20041
	Cyc1	-0.916563	-0.0682798
	Gigyf2	-0.91633	-3.73061
	Ppp4r1	-0.913611	-4.29452
	Eno1	-0.913136	4.74824
	Pip4k2a	-0.912092	-2.90208
	Uqcrc2	-0.908903	1.78247
	Cuta	-0.908729	0.333738
	Banf1	-0.907202	3.67186
	Ppp1r12a	-0.906129	-0.955944
	Pxn	-0.903022	-4.51165
	Nosip	-0.902064	-1.33136
	Arap1	-0.902006	-4.91625
	Npepl1	-0.901643	-2.90438
	Plcl2	-0.900244	-4.53254
	Prrc1	-0.899406	-1.17255
	Mtdh	-0.897447	-3.58718
	Dnm1l	-0.896676	-1.83267
	Nsmaf	-0.894908	-6.34206
	Sart3	-0.893039	-0.56592
	Ssb	-0.889864	1.70114
	Mllt10	-0.889811	-6.1528
	Paf1	-0.888354	-0.946816
	Kdm1a	-0.885833	-1.83366
	Ythdf1	-0.88467	-1.9191
	Kars	-0.884256	1.01065
	Rfc2	-0.884076	0.182147
	Scamp2	-0.883921	-1.5019
	Isg20l2	-0.88282	-4.69925
	Prkaca	-0.882811	-3.08274
	Pmpca	-0.879805	-2.2866
	Ktn1	-0.874557	-6.35925
	Acap2	-0.873475	-3.33169
	Shmt2	-0.872251	-0.276722
	Cdk6	-0.871384	-2.76556
	Tollip	-0.871352	-4.90984
	Uimc1	-0.869863	-4.66585
	Dus3l	-0.866678	-5.43656
	Spcs2	-0.864117	-1.15248
	Brap	-0.863429	-4.85813
	Npepps	-0.86298	-0.445313
	Stag1	-0.862502	-3.21252
	Ipo5	-0.861781	0.792591
	H2-DMa	-0.860308	-1.22151
	Ranbp9	-0.859856	-3.30325
	Xpo7	-0.857869	-3.34787
	Cnot11	-0.855938	-3.80955
	Smndc1	-0.855519	0.297793
	Far1	-0.855491	-2.42288
	Vapa	-0.854656	-1.36469
	Pip4k2c	-0.85462	-3.14988
	Ccdc6	-0.854401	-4.1845
	Usp9x	-0.854109	-3.14747
	Rab4b	-0.852571	-2.56888
	Immt	-0.850165	-0.0288176
	Bicd2	-0.849654	-4.92818
	Nfyc	-0.849338	1.19639
	Prkab1	-0.846838	-3.31014
	Nup160	-0.843391	-3.12197
	Mcm6	-0.842884	2.11117
	Fmr1	-0.840909	-2.29446
	Tsc1	-0.840828	-8.4771
	Myo5a	-0.837199	-7.92773
	Eftud2	-0.83576	1.2586
	Ehd3	-0.835013	-3.02842
	Ncbp1	-0.834449	-0.447461
	Dock11	-0.832592	-3.26557
	Srp68	-0.831906	-3.42769
	Smarcb1	-0.831058	-0.130997
	Lamtor1	-0.829674	-0.581305
	Nr3c1	-0.827581	-3.78369
	Cyld	-0.827537	-8.39898
	Srpk2	-0.826471	-3.07031
	Arih2	-0.825799	-3.39943
	Ubqln2	-0.82373	-1.14949
	Rfk	-0.82351	-1.34379
	G3bp2	-0.822273	-1.36306
	Rnf213	-0.822021	-6.74754
	Arhgap1	-0.821249	-0.927305
	Stk26	-0.820805	-1.49404
	Mat2b	-0.820453	0.080611
	Map2k4	-0.818757	-4.17195
	Orc3	-0.817763	-4.48478
	Fchsd2	-0.816997	-7.2615
	Atp6v1f	-0.816018	-0.672863
	Snx4	-0.815945	-2.76817
	Ndufb11	-0.815881	-2.43549
	Cct8	-0.813908	2.68493
	Mybbp1a	-0.81217	-0.5378
	Mcmbp	-0.810196	-2.85052
	Chmp4b	-0.810118	0.0350349
	Oxsr1	-0.810094	-1.35495
	Sugp1	-0.808709	-4.17164
	Usp3	-0.805245	-6.64652
	Cdkn2aipnl	-0.805164	-1.49349
	Dnaja2	-0.803757	0.473595
	Elmo1	-0.803188	-0.490215
	Eif5b	-0.801832	-2.79912
	Wdr33	-0.80024	-3.92733
	Ncapd3	-0.79885	-5.89091
	Fbxo38	-0.797333	-5.86182
	Pcnt	-0.796021	-7.5952
	Vamp8	-0.791701	0.321363
	Slain2	-0.790443	-5.836
	Tsn	-0.789487	0.771205
	Ypel5	-0.788741	-3.85556
	Aars	-0.788221	-1.35922
	Ncoa1	-0.787496	-7.09403
	Aaas	-0.786402	-5.41883
	Psmb6	-0.786351	1.09994
	Psmb8	-0.786185	1.72478
	Men1	-0.785067	-6.2436
	Adss	-0.784981	0.774852
	Ahcyl1	-0.783431	-2.23125
	Ly9	-0.782965	-3.74642
	Pank4	-0.780244	-4.05966
	Ddx21	-0.776165	-1.45136
	Tnpo3	-0.775234	-3.53042
	Bsg	-0.774377	-2.09933
	Ehd1	-0.773402	-0.917082
	Vav2	-0.767928	-7.12647
	Lrch1	-0.767664	-4.30095
	Ak2	-0.76702	1.58888
	Cwc15	-0.766353	1.69131
	Pqbp1	-0.764967	0.338948
	Bloc1s2	-0.764445	-2.71553
	Zcchc8	-0.764332	-0.481227
	Nvl	-0.763892	-3.129
	Nucb1	-0.763235	-0.474877
	Usp48	-0.762376	-4.9541
	Usp22	-0.761077	-8.92047
	Eif2a	-0.760159	-0.247309
	Ipo9	-0.758221	-1.52379
	Snx9	-0.753769	-1.14519
	Reps1	-0.749894	-4.27171
	Dnajc9	-0.749684	3.23322
	Pdha1	-0.748975	-0.401263
	Rpn2	-0.747492	0.0533651
	Paip2	-0.743863	-1.22688
	Emd	-0.742804	-0.567647
	Mier1	-0.737051	-3.91265
	Pdpk1	-0.73436	-4.49047
	Wdr48	-0.732136	-3.01825
	Rpa1	-0.730612	1.27695
	Polr2b	-0.728443	-1.23746
	Zmpste24	-0.728072	-1.99187
	Arfgap2	-0.7274	-1.72428
	Akap9	-0.726527	-7.73732
	Arglu1	-0.721824	0.549074
	Cdc27	-0.720145	-5.08705
	Nufip2	-0.718575	-4.00828
	Rabep2	-0.715666	-1.7099
	Rdx	-0.715186	-0.0864468
	Gabpa	-0.713323	0.143168
	Vcpip1	-0.710727	-2.50533
	Pura	-0.709156	0.158143
	Krit1	-0.708846	-6.21196
	Pola2	-0.706039	-0.78579
	Morc3	-0.705941	-2.32021
	Rpl30	-0.704249	0.353994
	Gpkow	-0.703814	-3.41416
	Hexim1	-0.70319	-1.06402
	Mrfap1	-0.698926	-1.57239
	Parp14	-0.6979	-6.84226
	Rnf114	-0.697246	-3.85561
	Card11	-0.69378	-5.39026
	Taldo1	-0.691954	3.29982
	Vps16	-0.691737	-4.10254
	Glud1	-0.691398	1.45035
	Xpo1	-0.691121	0.98165
	Stx7	-0.691067	-0.987781
	Atl2	-0.690236	-3.48963
	Rnf31	-0.689287	-6.3458
	Ints3	-0.688325	-2.97966
	Tbc1d1	-0.688097	-4.81448
	Lrrc59	-0.686782	-0.827339
	Clasp1	-0.686683	-5.13758
	Ube2b	-0.68407	-0.343311
	Sfr1	-0.683945	-2.72238
	Gltp	-0.681021	-1.4003
	Dhx8	-0.68013	-4.17167
	Vdac2	-0.679547	1.64167
	Cdk2	-0.677191	-3.39207
	Rab35	-0.677098	-1.6616
	Ddost	-0.67678	-0.818891
	Tyk2	-0.67645	-9.84034
	Paxbp1	-0.675757	-3.13296
	Smad4	-0.673047	-6.24263
	Nup188	-0.672392	-5.63733
	Dennd3	-0.669837	-6.74575
	Copb1	-0.668842	-0.219744
	Kdm6a	-0.668838	-7.09615
	Nsf	-0.667478	-0.941611
	Rab21	-0.666894	-0.336305
	Ube2c	-0.665751	-0.675186
	Iffo1	-0.66566	-2.35243
	Pmm2	-0.665028	-0.00623287
	Pdcd4	-0.664409	-0.241798
	Mepce	-0.664132	-3.01459
	Sltm	-0.662812	-3.00751
	Hdac1	-0.657091	0.832489
	S100pbp	-0.656758	-6.84826
	Ppp2r2a	-0.656131	-0.358925
	Rnf20	-0.655405	-1.58805
	Mtor	-0.653379	-6.87741
	Wdr6	-0.651075	-6.30202
	Trim33	-0.650156	-4.42719
	Nol6	-0.648205	-6.93788
	Trabd	-0.6477	-4.0757
	Sec23ip	-0.647689	-2.29468
	Cbx1	-0.646172	3.02168
	Itch	-0.64544	-5.38872
	Arhgef7	-0.641622	-4.04202
	Golga2	-0.639337	-4.54555
	Strn4	-0.638518	-2.21488
	Cnn2	-0.638469	-0.607901
	Brd7	-0.638042	-2.92912
	Scyl1	-0.637647	-5.01576
	Hnrnph2	-0.637347	0.302324
	Icam2	-0.636585	-2.5086
	Ubr3	-0.631115	-8.00909
	Eif2s3x	-0.625323	0.847573
	Rangap1	-0.625038	-0.142842
	Atp6v0d1	-0.624279	-2.26547
	Nmt1	-0.621839	-0.246398
	Kat7	-0.618508	-3.11127
	Actr1b	-0.618032	-3.24344
	Mta1	-0.614667	-4.70285
	Atp1a1	-0.612945	-0.554042
	Got2	-0.611745	1.51062
	Senp3	-0.610691	-4.30796
	Cul3	-0.610396	-1.9465
	Mcm3	-0.609881	2.26924
	Trmt2a	-0.60988	1.43642
	Vps11	-0.608925	-4.50492
	Sirt7	-0.605462	-4.70639
	Hsbp1	-0.60492	-1.63414
	Bcl2l1	-0.604567	-2.21548
	Vps39	-0.60421	-5.16232
	Osbp	-0.602017	-3.35021
	Mcm4	-0.601893	1.46789
	Agfg1	-0.5996	-0.366007
	Mbd3	-0.599391	-3.12941
	Becn1	-0.596416	-2.94072
	Eya3	-0.596296	-4.28103
	Unc119b	-0.595779	-0.565834
	P4hb	-0.592611	2.68806
	Vrk3	-0.591173	-2.28138
	Mia3	-0.590413	-7.44528
	Cpt1a	-0.59029	-2.65464
	Mapk3	-0.589055	-2.51619
	Cnot8	-0.585656	-2.21184
	Clta	-0.584207	2.76979
	Ap1g2	-0.582096	-3.80097
	Psmd2	-0.58182	0.569645
	Nelfcd	-0.581448	-4.14298
	Syncrip	-0.581422	1.84016
	Aqr	-0.578645	-3.30725
	Exosc10	-0.578231	-4.76756
	Setdb1	-0.57666	-5.55673
	Rock1	-0.574319	-3.08755
	Cdv3	-0.569924	-1.27523
	Psmc4	-0.56932	1.43587
	Jakmip1	-0.56586	-4.09665
	Arfgef1	-0.56492	-6.44885
	Nup88	-0.564167	-1.94094
	Ncf2	-0.561817	-2.82
	Usf1	-0.560581	-3.10416
	Hspa2	-0.558115	0.507551
	Ints9	-0.556427	-4.02103
	Vps52	-0.55482	-6.17601
	Dpp3	-0.548141	1.18438
	Suz12	-0.547214	-3.19802
	Zmym2	-0.546638	-4.42123
	Bckdha	-0.545056	-2.87997
	Copb2	-0.543465	-0.637269
	Ostf1	-0.542818	2.37917
	Nap1l4	-0.539909	2.25186
	Gnai3	-0.539343	-2.4651
	Cand1	-0.539151	0.800632
	Kif5b	-0.538116	-1.67475
	Tcea1	-0.535115	2.18707
	Tra2a	-0.53495	0.575585
	Efr3a	-0.532481	-5.59637
	Ywhaq	-0.521929	3.64442
	Rprd2	-0.520207	-3.88757
	Pes1	-0.516721	-3.09522
	C2cd5	-0.51509	-5.90363
	Plekhf2	-0.514388	-0.92446
	Spty2d1	-0.513892	-7.55126
	Ddx41	-0.512833	-2.62749
	Ddx42	-0.511418	-1.71649
	Cpne1	-0.510885	0.411446
	Srsf10	-0.507279	2.14573
	Stat5b	-0.507108	-4.58858
	Uba2	-0.504084	1.69006
	Pgm2l1	-0.500325	-0.642531
	Traf3ip3	-0.493156	-3.51968
	Cmtr1	-0.492912	-3.36728
	Bod1l	-0.492363	-6.67261
	Osbpl8	-0.490871	-4.35117
	Hibadh	-0.487256	0.631954
	Cd180	-0.486715	-4.61844
	Dpp9	-0.480987	-4.03196
	Abce1	-0.480857	-0.591359
	Usp4	-0.479784	-1.6206
	Yy1	-0.477596	-2.03012
	Dnajc8	-0.475811	1.6235
	Mturn	-0.475481	-0.637747
	Adrm1	-0.470664	-1.47626
	Map2k2	-0.469331	-3.02244
	Cct5	-0.463261	2.61898
	Snx5	-0.463138	1.69631
	Phactr4	-0.462429	-4.22712
	Zc3h11a	-0.462026	-1.41155
	Rbm27	-0.461938	-4.35498
[truncated: 3,014 more rows]

## Sheet: Fig. 2m
	Cd3e					Trbc2
	WT	Sirt7-/-				WT	Sirt7-/-
	EV	EV	SIRT7	Pax5		EV	EV	SIRT7	Pax5
	1.8e-06	3.52e-05	1.22e-05	2.13e-05		1.2e-06	8.1e-06	2.6e-06	3e-07
	0	4.67e-05	0	2.56e-05		2.4e-06	1.51e-05	3.4e-06	1.8e-06
	7.4e-06	4.38e-05	1.25e-05	0		2.2e-06	6.75e-05	0	0
