# Supplementary material for: A SIRT7-dependent acetylation switch regulates early B cell differentiation and lineage commitment through Pax5
Source: Nat Immunol. 2024 Oct 18;25(12):2308–19. doi: 10.1038/s41590-024-01995-7 (PMC11588656; doi:10.1038/s41590-024-01995-7)
Supplement: Supplementary file 13 — Statistical source data. [file 41590_2024_1995_MOESM13_ESM.xlsx]

## Sheet: Fig. 3a
	Pro-B cells		Pre-B cells
	WT	Sirt7-/-	WT	Sirt7-/-
	2702	1799	2883	2052
	3293	2693	3394	1220
	1994	2262	1851	1888
	2082	1686	1884	1429
	4019	776	3489	674
	2370	1616	2440	1257
		1361		1166
		2153		2090

## Sheet: Fig. 3c
	WT	Sirt7-/-
	11.77	18.69
	18.75	16.05
	17.65	17.64

## Sheet: Fig. 3e
	Ct		Lactacystin
	WT	Sirt7-/-	WT	Sirt7-/-
	1	0.44	2.06	2.03
	1	0.35	3.29	3.53
	1.01	0.62	4.11	2.01

## Sheet: Fig. 3g
	Time (h)	WT						Sirt7-/-
	0	100	100	100	100	100	100	100	100	100	100	100	100	100	100
	3	93.3		128.7	104.7	132.8	76.1	58.8	71.6	71.4	83.3	80.3	65.9		74.8
	6	70.6	110.5	90.5	80.2	88.8	87.4	36	43.7	39.7	16.1	63.3	34.8	78	59.2
	9	58.4	60.9	61.6	64	64.4	53	22.9	18.3	14.9	4.6	30.2	3.9	20.6	29.6
	24	3.4	0	11.8	11	0	11.3	0	0	1.3	0	0	0	0	0

## Sheet: Fig. 3q
	Time (h)	Pax5WT				Pax5K198Q				Pax5K198R
	0	100	100	100	100	100	100	100	100	100	100	100	100
	3		96.0676	76.4269	75.6284		48.6043	76.5894	32.904	122.78	95.9852	96.7843	77.812
	6	80.5769	80.6837	64.1856	45.6907	30.4724	34.0274	36.2677	30.2932	73.8584	74.5262	89.5543	64.678
	9	43.4759	51.9191	44.2153	32.9511	10.8354	24.3631	14.5476	19.0979	66.3919	52.2071	78.755	59.3076
	24	13.1049	42.2754	2.87008	22.7203	0	5.18232	0	0	28.7231	5.19614	68.4652	34.1763

## Sheet: Fig. 3r
	Pax5	PCAF
	-0.465234	0.283582
	-0.371674	1.45762
	-0.365241	1.09429
	-0.352198	0.590287
	-0.271552	0.606053
	-0.246601	-0.242057
	-0.239266	-0.423332
	-0.183039	-0.0359287
	-0.17768	-0.244063
	-0.110213	0.096546
	-0.106604	0.183436
	-0.0765269	0.163629
	-0.0695365	0.583421
	-0.050996	0.169214
	0.011183	0.050596
	0.0117185	0.0137267
	0.0285822	0.280163
	0.0536488	0.0113754
	0.144159	0.241074
	0.158157	-0.0261712
	0.245104	-0.0688351
	0.264375	0.179707
	0.268128	-0.0157805
	0.289571	-0.445133
	0.296585	0.401297
	0.368896	0.201682
	0.370372	-0.243858

## Sheet: Fig. 3s
	Pax5 levels									Pax5 acetylation
	Pax5WT					Pax5-K198R				Pax5WT					Pax5K198R
	-	p300	PCAF	NCOA	GFT3C4	-	p300	PCAF		-	p300	PCAF	NCOA	GFT3C4	-	p300	PCAF
	100	149.3	59.8	139.2	120.7	100	159.704	109.225		100	60.6678	208.86	157.725	158.112	100	79.5387	78.7309
	100	103.1	3.1	100.5	111.6	100	122.956	119.987		100	89.7748	135.78	90.8014	111.921	100	92.3828	82.509
	100	114.3	17.1	112.5	87.8	100	112.315	120.989		100	144.932	290.209	108.401	79.3908	100	49.8804	53.0046
										100	92.5241	253.017	117.883	275.969
