# Supplementary material for: A SIRT7-dependent acetylation switch regulates early B cell differentiation and lineage commitment through Pax5
Source: Nat Immunol. 2024 Oct 18;25(12):2308–19. doi: 10.1038/s41590-024-01995-7 (PMC11588656; doi:10.1038/s41590-024-01995-7)
Supplement: Supplementary file 14 — Statistical source data. [file 41590_2024_1995_MOESM14_ESM.xlsx]

## Sheet: Fig. 5a
	Pax5-/-
	EV	Pax5WT	Pax5K198Q	Pax5K198R
	1262.62	47356.5	3607.64	0
	9122.24	80371.1	8819.12	4426.6
	2700	146299	6818.15	6605.45
				12223.1

## Sheet: Fig. 5b
	Cd45.2+Cd4+					Cd45.2+Cd8+
	Pax5-/-					Pax5-/-
	EV	Pax5WT	Pax5K198Q	Pax5K198R		EV	Pax5WT	Pax5K198Q	Pax5K198R
	2.662	0.04	0.326	0		0.106	0.005	0.025	0
	0.408	0	2.172	0.778		0.039	0	0.148	0.025
	2.163	0.061	2.353	0.066		0.339	0.009	0.282	0.003
				0.007					0.004

## Sheet: Fig. 5d
		WT	Sirt7-/-
	Cd19+	98.8	96.7
		97.9	81.8
		99.8	55.6
		96.2	66.7
			68.8
	Cd19-	1.23	3.28
		2.13	18.2
		0.21	44.4
		3.77	33.3
			31.2

## Sheet: Fig. 5e
		WT	Sirt7-/-
	Cd19-Tcrb+	0	3.28
		2.13	9.09
		0	22.2
		0	16.67
			12.5
	Cd19-Nkp46+	0	0
		0	0
		0	22.2
		1.89	16.67
			12.5

## Sheet: Fig. 5f
	WT	Sirt7-/-
	EV	EV	Pax5WT	Pax5K198R
	18300	9490	15200	19000
	23400	8910	14100	16300
	24400	13600	29700	19600
	23800		19200
