# Supplementary material for: A SIRT7-dependent acetylation switch regulates early B cell differentiation and lineage commitment through Pax5
Source: Nat Immunol. 2024 Oct 18;25(12):2308–19. doi: 10.1038/s41590-024-01995-7 (PMC11588656; doi:10.1038/s41590-024-01995-7)
Supplement: Supplementary file 16 — Statistical source data. [file 41590_2024_1995_MOESM16_ESM.xlsx]

## Sheet: Fig. 6b
		SIRT7			Pax5
		Mean	SD	n	Mean	SD	n
	REH	1.02	0.17	3	1.34	0.31	3
	SD-1	0.51	0.16	3	1.11	0.26	3
	HAFTL	0.61	0.4	3	1.03	0.06	3
	KOPN-8	1.17	0.07	3	0.81	0.27	3
	TOM-1	0.17	0.02	3	0.55	0.04	3
	TANOUE	0.27	0.08	3	0.37	0.05	3
	NALM-20	0.17	0.02	3	0.35	0.13	3
	SEM	0.78	0.1	3	0.3	0.12	3

## Sheet: Fig. 6c
		Pax5			SIRT7
		Mean	SD	n	Mean	SD	n
	KOPN8	2.8	0.28	2	1.14	0.37	2
	NALM20	1.96	0.02	2	1.29	0.37	2
	REH	1.6	0	2	1.14	0	2
	SD1	1.52	0.2	2	0	0	2
	SEM	1	0.78	2	1	0.8	2
	TANOUE	0.94	0	2	1.43	0.06	2
	TOM1	0.56	0.01	2	0.86	0.31	2

## Sheet: Fig. 6e
	NALM		TANOUE
	EV	SIRT7	EV	SIRT7
	1	1.6	1	1.6
	1	2.85	1	1.49
	1	1.91	1	2.46

## Sheet: Fig. 6f
	Pax5	SIRT7
	0.289571	0.234935
	-0.246601	0.206572
	-0.0695365	0.402273
	-0.183039	-0.73676
	0.245104	0.48837
	0.0536488	-0.225384
	-0.0765269	0.190373
	-0.106604	-1.10317
	-0.050996	0.763765
	0.370372	0.285411
	0.0117185	0.188396
	-0.17768	-0.328533
	-0.465234	-0.924411
	-0.110213	0.448631
	-0.239266	-0.16738
	0.268128	-0.0396039
	0.144159	0.37836
	-0.352198	-0.659868
	0.011183	-0.103776
	0.264375	0.151407
	0.0285822	-0.207839
	0.158157	-0.0978447
	-0.371674	-0.433596
	-0.365241	-1.53616
	0.368896	0.00643774
	0.296585	-0.633655
	-0.271552	-1.03649

## Sheet: Fig. 6g
	Pax5	SIRT1	SIRT2	SIRT6
	0.289571	-0.162349	-0.0197397	-0.000467978
	-0.246601	0.240465	-0.240758	0.105446
	-0.0695365	-0.252021	-0.707835	-0.402791
	-0.183039	-0.29896	-0.17897	-0.124662
	0.245104	-0.126957	-0.0343714	0.165945
	0.0536488	-0.0951968	-0.159437	-0.178289
	-0.0765269	-0.0230858	0.00404398	0.371987
	-0.106604	0.0731855	-0.382216	-0.225335
	-0.050996	0.343619	-0.0482316	-0.325712
	0.370372	0.143396	-0.0051083	-0.328218
	0.0117185	0.364573	-0.235162	0.0245022
	-0.17768	-0.212512	-0.170251	-0.203211
	-0.465234	-0.17965	0.210746	0.304465
	-0.110213	0.35028	0.149795	-0.174494
	-0.239266	0.0286569	0.0169831	-0.0740922
	0.268128	0.124426	0.0923397	0.0299769
	0.144159	0.263701	0.0216945	-0.348801
	-0.352198	0.398534	0.312085	-0.734122
	0.011183	-0.11576	0.184577	0.121769
	0.264375	-0.188402	0.0295925	0.367758
	0.0285822	0.12608	0.30492	-0.208391
	0.158157	-0.148554	-0.176531	0.323854
	-0.371674	0.00214042	-0.117453	0.506198
	-0.365241	0.225629	0.274341	-0.0616624
	0.368896	-0.326959	0.230097	0.28685
	0.296585	-0.329576	-0.00502232	0.165778
	-0.271552	0.459961	-0.346091	-0.171647

## Sheet: Fig. 6h
	Time (years)	SIRT7hi	SIRT7lo
	14.5123	0
	7.9863	0
	6.29041	0
	1.85205	1
	2.90137	1
	6.30959	0
	6.93425	0
	7.26849	0
	3.63288	0
	8.12055	0
	6.70685	0
	6.58082	0
	9.95068	0
	2.60548	1
	6.55068	0
	1.53699	1
	6.74795	0
	7.64384	0
	3.0411	1
	5.83014	0
	2.01644	1
	1.53425	1
	1.32329	1
	5.92055	0
	7.11507	0
	7.97808	0
	6.8	0
	7.57808	0
	4.2	1
	1.97808	0
	5.96164	0
	5.89041	0
	6.44932	0
	7.83288	0
	6.66575	0
	1.29589	1
	2.10685	1
	9.80548	0
	7.38904	1
	11.4384	0
	1.6	1
	10.4932	0
	4.58904	0
	1.38082	1
	6.15068	0
	0.69863	1
	9.52329	0
	8.24658	0
	9.97808	0
	4.62466	1
	11.2027	0
	11.1699	0
	6.86849	0
	2.92603	1
	2.67671	1
	10.3836	0
	5.24932	0
	6.09589	0
	1.4411	1
	6.80822	0
	5.5589	1
	6.87671	1
	10.5726	0
	6.7863	0
	0.638356	1
	10.7699	0
	1.08767	1
	2.5589	1
	0.635616	1
	6.58356	0
	7.71781	0
	8.74247	0
	1.1726	1
	3.16438	1
	11.1562	0
	1.32055	1
	10.4986	0
	11.3205	0
	8.93699	0
	5.74521	0
	3.32329	1
	9.29589	0
	1.96164	1
	2.65205	0
	8.34795	0
	1.65753	1
	1.33425	1
	6.70411	1
	10.2384	0
	5.24384	1
	7.08219	1
	2.41918	1
	4.30411	1
	9.55616	0
	4.69863	1
	4.70959	1
	1.17534	1
	8.19452	0
	10.0521	0
	1.24658	1
	11	0
	9.39726	0
	11.0055	0
	11.4877	0
	3.87123		1
	7.94521		0
	10.0411		1
	2.16438		1
	2.20822		1
	6.6274		0
	3.98904		1
	10.7726		0
	6.45753		0
	11.1808		0
	3.53425		0
	7.08219		1
	3		1
	8.89863		0
	5.48767		1
	8.45205		1
	2.51781		1
	8.05205		0
	7.75068		0
	0.512329		1
	3.5589		0
	2.38356		1
	3.29589		0
	9.95068		0
	9.1863		0
	2.00822		1
	2.76164		1
	5.78082		1
	1.76438		0
	3.12603		1
	2.90685		1
	1.29863		1
	9.70411		0
	0.320548		1
	1.27397		1
	3.88493		1
	8.63562		0
	8.13699		0
	1.7726		1
	2.44384		1
	1.51233		1
	0.271233		1
	10.0932		0
	6.57534		0
	2.58904		1
	10.1781		0
	9.66849		0
	2.24384		1
	8.9863		0
	8.55342		0
	10.3288		0
	5.32055		0
	2.35342		0
	2.31781		1
	10.4137		0
	1.39726		1
	1.89589		1
	2.33699		1
	0.791781		1
	5.5726		0
	4.13151		1
	3.32603		1
	9.59178		0
	10.7151		0
	7.61096		1
	6.51507		1
	4.36164		1
	3.68219		1
	1.82192		1
	1.65753		1
	8.8137		0
	1.07123		1
	9.56438		0
	10.326		0
	1.26027		1
	1.76712		1
	9.07123		0
	9.7726		0
	3.87123		1
	2.72055		1
	7.72055		0
	6.18082		0
	2.61096		1
	1.11507		1
	3.25205		1
	12.0082		0
	0.915068		1
	9.21918		0
	3.17808		0
	3.21096		1
	8.64932		0
	5.12329		0
	10.6164		0
	8.05205		0
	4.01918		0
	1.21096		1
	8.39726		1
	2.46575		1
	5.38904		1
	1.01096		1
	8.84658		0
	9.50685		0
	3.24932		1
	2.33425		1
	3.33425		1
