# Supplementary material for: A SIRT7-dependent acetylation switch regulates early B cell differentiation and lineage commitment through Pax5
Source: Nat Immunol. 2024 Oct 18;25(12):2308–19. doi: 10.1038/s41590-024-01995-7 (PMC11588656; doi:10.1038/s41590-024-01995-7)
Supplement: Supplementary file 17 — Statistical source data. [file 41590_2024_1995_MOESM17_ESM.xlsx]

## Sheet: Extended Data Fig. 1d
		CLP	Pre-pro-B cells	Pro-B cells	Pre-B cells	Immature B cells	Mature B cells	Follicular B cells	GC B cells	Plasma cells
	Sirt1	250.209	296.746	356.281	550.876	356.855	361.399	512.821	520.374	382.436
		275.038	165.277	480.817	424.59	387.312	353.909	536.687	429.451	361.416
			262.775	269.479	311.688	325.245	436.003	440.945	405.945	280.485
	Sirt2	411.706	348.56	490.886	443.377	482.823	517.36	500.221	473.63	518.603
		399.129	319.187	315.362	505.437	587.966	458.8	451.123	472.541	602.829
			330.098	385.875	456.805	544.221	490.114	449.183	475.303	592.601
	Sirt6	204.712	169.485	328.099	217.109	231.135	192.684	184.765	237.831	176.655
		246.706	197.269	195.101	245.462	263.656	179.106	186.257	221.199	177.704
			205.304	239.691	281.967	249.266	183.583	172.613	210.647	186.548
	Sirt7	288.478	296.207	356.155	427.819	510.93	431.4	446.432	410.909	456.224
		297.468	336.949	273.023	462.21	422.442	373.86	417.403	392.86	440.008
			272.549	356.589	425.843	376.634	445.219	416.928	430.682	408.815

## Sheet: Extended Data Fig. 1e
		Pro-B cells		Pre-B cells
	Sirt1	2559.16	2956.75	2860.7	3711.14
	Sirt2	1727.2	2017.88	3124.27	2838.95
	Sirt6	3105.43	2821.29	4045.19	3673.17
	Sirt7	2680.14	2537.3	5592.22	5178.89
