# Supplementary material for: A SIRT7-dependent acetylation switch regulates early B cell differentiation and lineage commitment through Pax5
Source: Nat Immunol. 2024 Oct 18;25(12):2308–19. doi: 10.1038/s41590-024-01995-7 (PMC11588656; doi:10.1038/s41590-024-01995-7)
Supplement: Supplementary file 18 — Statistical source data. [file 41590_2024_1995_MOESM18_ESM.xlsx]

## Sheet: Extended Data Fig. 2a
	C57/BL6
	WT	Sirt7-/-
	11400000	5290000
	8590000	4010000
	8080000	4390000
	7850000	3060000
	8670000	3610000
		4330000
		4830000
		4450000
		5220000

## Sheet: Extended Data Fig. 2b
	C57/BL6
	Pre-pro-B cells		Pro-B cells		Pre-B cells		Immature B cells
	WT	Sirt7-/-	WT	Sirt7-/-	WT	Sirt7-/-	WT	Sirt7-/-
	0.82	0.63	1.04	0.56	1.02	0.29	0.39	0.21
	0.72	0.45	1.07	0.54	0.9	0.26	0.51	0.17
	0.59	0.48	0.65	0.51	0.53	0.27	0.26	0.15
	0.26	0.45	1	0.41	2.44	0.16	0.27	0.12
	2.44	0.65	0.52	0.78	1.77	0.51	0.14	0.18
	1.93	1.6	0.46	0.42	1.46	1.09	0.12	0.06
	0.18	2.5	0.5	0.5	1.16	1.11	0.25	0.08

## Sheet: Extended Data Fig. 2h
	IgM		IgG1		IgG3
	WT	Sirt7-/-	WT	Sirt7-/-	WT	Sirt7-/-
	3.68438	0.700997	7.1017	2.59322	2.27978	0.695291
	2.53267	1.01107	1.0678	0.525424	4.04432	1.18006
	2.68771	0.831672	7.33898	2.83051	1.5097	1.28809
	3.10853	0.258029	13	0	2.16344	1.00277
	3.72868	1.97896	4.8983	4.38983	2.67867	0.950138
	5.47841		5.94915		1.67036
