# Supplementary material for: A SIRT7-dependent acetylation switch regulates early B cell differentiation and lineage commitment through Pax5
Source: Nat Immunol. 2024 Oct 18;25(12):2308–19. doi: 10.1038/s41590-024-01995-7 (PMC11588656; doi:10.1038/s41590-024-01995-7)
Supplement: Supplementary file 20 — Statistical source data. [file 41590_2024_1995_MOESM20_ESM.xlsx]

## Sheet: Extended Data Fig. 3a
	Pro-B cells		Pre-B cells
	WT	Sirt7-/-	WT	Sirt7-/-
	1	1.31	1.2	1.87
	1.23	1.15	1	1.7
	1.25	1.24	0.51	1.43
		1.39		1.9

## Sheet: Extended Data Fig. 3b
	G1		S		G2/M
	WT	Sirt7-/-	WT	Sirt7-/-	WT	Sirt7-/-
	46.8	82.1	25.3	9.12	21.5	5.86
	46.8	78.1	25.3	8.94	21.5	11.9
	61.7	87.8	22.5	7.91	14.2	2.55
	60.7	69.3	14.4	17.5	24.5	11.4

## Sheet: Extended Data Fig. 3c
	WT	Sirt7-/-
	465	403
	453	356
	480	374

## Sheet: Extended Data Fig. 3d
	WT	Sirt7-/-
	126	133
	172	166
	170	151
	177	161
	204	170

## Sheet: Extended Data Fig. 3f
	DHL-JH3		VH-Q52		VH-7183		VH-J588
	WT	Sirt7-/-	WT	Sirt7-/-	WT	Sirt7-/-	WT	Sirt7-/-
	261.6	90.1	130.2	122.2	145.5	60.6	32.5	24.9
	273.1	218.7	234.4	162.5	141.9	106.3	62.9	53.2
	252.5	262.7	268.2	132.2	89	93.3	55.9	6
	325.3	273.3	285.3	195.4	145.6	106.3	46.7	32.7
	277	224.2	204.5	231.3	143.8	102.5	64	21.5

## Sheet: Extended Data Fig. 3g
	IgHEL-/-		IgHEL+/-
	WT	Sirt7-/-	WT	Sirt7-/-
	905133	214200	486000	214553
	1.52513e+06	584237	633917	346800
	992992	389491	540000	56320
	1023120	359040	722304	148608
	1212084	237082	614100	199181
			519000	129000
