# Supplementary material for: A SIRT7-dependent acetylation switch regulates early B cell differentiation and lineage commitment through Pax5
Source: Nat Immunol. 2024 Oct 18;25(12):2308–19. doi: 10.1038/s41590-024-01995-7 (PMC11588656; doi:10.1038/s41590-024-01995-7)
Supplement: Supplementary file 22 — Statistical source data. [file 41590_2024_1995_MOESM22_ESM.xlsx]

## Sheet: Extended Data Fig. 5b
		WT		Sirt7-/-
	Pro-B cells	92893	83828.3	82787.7	92895.4
	Pre-B cells	146580	125289	120493	129510

## Sheet: Extended Data Fig. 5c
	WT	Sirt7-/-
	EV	EV	SIRT7
	1	0.49	1.93
	1	0.48	2.32
	1	0.83	0.99

## Sheet: Extended Data Fig. 5f
	Ct	NAM
	0.98	0.93
	0.9	1.21
	1.92	1.42

## Sheet: Extended Data Fig. 5g
	HAFTL			KOPN-8
	Ct	NAM		Ct	NAM
	100	72.1		100	48.36
	100	76.5		100	31.45
	100	65.8
	100	63.96

## Sheet: Extended Data Fig. 5h
	Pax5WT	Pax5K198Q	Pax5K198R
	1	0.62	2.37
	1	0.39	2
	1	0.11	1.88

## Sheet: Extended Data Fig. 5i
	Pax5WT	Pax5K198Q	Pax5K198R
	1	1.18	0.42
	1	1.66	0.66
	1	1.74	0.29

## Sheet: Extended Data Fig. 5k
	Pax5WT	Pax5K198Q	Pax5K198R
	100	359.8	240.5
	100	227.1	255.9
	100	198.1	181.9

## Sheet: Extended Data Fig. 5l
	Pax5WT		Pax5K198A		Pax5K198R
	Ct	CHX	Ct	CHX	Ct	CHX
	100	20.6	100	119	100	71.8
	100	52.3	100	130.2	100	87.5
	100	48.6	100	67.5	100	82.5

## Sheet: Extended Data Fig. 5o
	Pax5	P300	NCOA3	GTF3C4
	-0.465234	-0.143786	-0.0346666	-0.232522
	-0.371674	-0.0212259	0.433013	0.137141
	-0.365241	0.125401	-0.237234	0.157028
	-0.352198	-0.142635	-0.0154951	-0.204844
	-0.271552	-0.0675978	0.213153	-0.0103923
	-0.246601	0.11132	-0.00694519	0.0124373
	-0.239266	-1.20019	-0.990286	-0.631118
	-0.183039	-0.0296207	-0.0329412	-0.245009
	-0.17768	-0.987801	-0.773203	-0.512098
	-0.110213	0.267035	0.0360218	0.0986335
	-0.106604	-0.936162	-0.172672	-0.283105
	-0.0765269	-0.16493	-0.225941	-0.280321
	-0.0695365	-0.396843	-0.093933	-0.33132
	-0.050996	0.191934	0.16285	0.284278
	0.011183	0.0603007	0.26018	0.0832516
	0.0117185	0.153051	-0.00311596	0.155026
	0.0285822	0.335527	0.261743	0.0714578
	0.0536488	-0.432458	-0.152838	-0.218662
	0.144159	0.1195	0.248401	0.0495448
	0.158157	0.386929	0.17465	0.342809
	0.245104	-0.495421	-0.0839213	-0.299562
	0.264375	0.278861	0.093165	0.143847
	0.268128	0.097339	0.0422309	0.0631448
	0.289571	0.0116787	0.0793328	-0.0575036
	0.296585	0.08024	-0.0364364	0.292078
	0.368896	0.0192005	0.168771	0.108568
	0.370372	-0.645446	-0.19404	-0.174379
