# Supplementary material for: A SIRT7-dependent acetylation switch regulates early B cell differentiation and lineage commitment through Pax5
Source: Nat Immunol. 2024 Oct 18;25(12):2308–19. doi: 10.1038/s41590-024-01995-7 (PMC11588656; doi:10.1038/s41590-024-01995-7)
Supplement: Supplementary file 23 — Statistical source data. [file 41590_2024_1995_MOESM23_ESM.xlsx]

## Sheet: Extended Data Fig. 6f
		Pax5-/-
		EV	Pax5WT	Pax5K198Q	Pax5K198R
	Blnk	2.56066	914.918	547.382	3585.75
		4.90411	953.516	396.515	3132.8
	Irf4	1519.63	2391.98	2247.25	4094.96
		767.535	2090.59	1316.34	2469.81
	Rag1	1443.03	8938.04	7229.8	18291
		2288.55	8704.05	5909.27	18397.6
	Il7r	1285.86	3613.88	3758.47	2019.09
		1292.62	3057.5	2796.04	1799.59
	Dusp4	364.94	194.972	271.038	121.786
		350.293	157.75	173.303	90.555
	Mycn	3128.73	1872.4	2781.68	1149.66
		2343.34	1197.69	1563.94	900.983
