# Supplementary material for: A SIRT7-dependent acetylation switch regulates early B cell differentiation and lineage commitment through Pax5
Source: Nat Immunol. 2024 Oct 18;25(12):2308–19. doi: 10.1038/s41590-024-01995-7 (PMC11588656; doi:10.1038/s41590-024-01995-7)
Supplement: Supplementary file 24 — Statistical source data. [file 41590_2024_1995_MOESM24_ESM.xlsx]

## Sheet: Extended Data Fig. 8a
	Protein						RNA
	HeH			ETV6-RUNX1			HeH			ETV6-RUNX1
	Pax5	SIRT7		Pax5	SIRT7		PAX5	SIRT7		PAX5	SIRT7
	0.370372	0.285411		0.368896	0.00643774		43.5604	7.18687		43.2491	3.54272
	0.289571	0.234935		0.296585	-0.633655		30.5259	5.41635		33.9872	3.46786
	0.268128	-0.0396039		0.264375	0.151407		28.0607	10.2141		33.3684	1.86819
	0.245104	0.48837		0.158157	-0.0978447		25.3349	5.00517		29.0961	2.77183
	0.144159	0.37836		0.0285822	-0.207839		24.2505	8.80199		28.509	4.74507
	0.0536488	-0.225384		0.011183	-0.103776		23.1941	6.4027		25.9423	3.74206
	0.0117185	0.188396		-0.271552	-1.03649		21.4606	6.803		20.3689	3.08009
	-0.050996	0.763765		-0.365241	-1.53616		20.1674	3.59944		19.6119	2.94164
	-0.0695365	0.402273		-0.371674	-0.433596		19.6013	6.30592		17.4403	2.69392
	-0.0765269	0.190373					18.0266	6.46465
	-0.106604	-1.10317					17.9233	5.67172
	-0.110213	0.448631					15.3952	5.03243
	-0.17768	-0.328533					15.1724	1.85377
	-0.183039	-0.73676					11.8192	5.86555
	-0.239266	-0.16738					10.9495	4.31174
	-0.246601	0.206572					10.835	3.58742
	-0.352198	-0.659868					5.1001	3.31594
	-0.465234	-0.924411					4.97228	5.72249

## Sheet: Extended Data Fig. 8b
	Pax5	SIRT7
	0.9	0.62
	0.88	0.59
	0.42	0.23
	0.39	0.44
	0.35	0.29
	0.32	0.44
	0.31	0.88
	0.29	0.37
	0.28	0.46
	0.23	0.55
	-0.07	0.24
	-0.11	0.2
	-0.45	0.31
	-1.02	-0.31

## Sheet: Extended Data Fig. 8c
	Pax5	SIRT1	SIRT2	SIRT6
	0.370372	0.143396	-0.0051083	-0.328218
	0.368896	-0.326959	0.230097	0.28685
	0.296585	-0.329576	-0.00502232	0.165778
	0.289571	-0.162349	-0.0197397	-0.00046798
	0.268128	0.124426	0.0923397	0.0299769
	0.264375	-0.188402	0.0295925	0.367758
	0.245104	-0.126957	-0.0343714	0.165945
	0.158157	-0.148554	-0.176531	0.323854
	0.144159	0.263701	0.0216945	-0.348801
	0.0536488	-0.0951968	-0.159437	-0.178289
	0.0285822	0.12608	0.30492	-0.208391
	0.0117185	0.364573	-0.235162	0.0245022
	0.011183	-0.11576	0.184577	0.121769
	-0.050996	0.343619	-0.0482316	-0.325712
	-0.0695365	-0.252021	-0.707835	-0.402791
	-0.0765269	-0.0230858	0.00404398	0.371987
	-0.106604	0.0731855	-0.382216	-0.225335
	-0.110213	0.35028	0.149795	-0.174494
	-0.17768	-0.212512	-0.170251	-0.203211
	-0.183039	-0.29896	-0.17897	-0.124662
	-0.239266	0.0286569	0.0169831	-0.0740922
	-0.246601	0.240465	-0.240758	0.105446
	-0.271552	0.459961	-0.346091	-0.171647
	-0.352198	0.398534	0.312085	-0.734122
	-0.365241	0.225629	0.274341	-0.0616624
	-0.371674	0.00214042	-0.117453	0.506198
	-0.465234	-0.17965	0.210746	0.304465

## Sheet: Extended Data Fig. 8d
		PAX5WT				PAX5Del
	Time (years)	SIRT7hi	SIRT7lo		Time (years)	SIRT7hi	SIRT7lo
	6.75	0			7.27	0
	3.04	1			9.95	0
	6.89	0			1.54	1
	1.3	1			9.81	0
	4.59	0			11.44	0
	4.62	1			11.2	0
	5.56	1			11.17	0
	10.57	0			6.87	0
	10.77	0			2.93	1
	1.09	1			5.25	0
	11.16	0			1.44	1
	11.32	0			1.17		1
	5.75	0			10.5		0
	9.3	0			3.32		1
	5.24		1		10.24		0
	11		0		4.71		1
	10.04		1		9.4		0
	2.16		1		2.38		1
	10.77		0		1.76		0
	8.45		1		2.91		1
	8.05		0		2.24		1
	3.3		0		2.61		1
	2.76		1		3.18		0
	3.13		1
	8.14		0
	1.77		1
	10.09		0
	10.41		0
	5.57		0
	4.13		1
	10.72		0
	7.61		1
	4.36		1
	1.66		1
	10.33		0
	9.77		0
	10.62		0
